# Supplementary material for: Structural and Magnetic Properties of Dimeric Capsule Assemblies Formed by Cyclic Trinuclear Complexes
Source: Molecules. 2024 Sep 11;29(18):4307. doi: 10.3390/molecules29184307 (PMC11433658; doi:10.3390/molecules29184307)
Supplement: Supplementary file 1 [file molecules-29-04307-s001.zip]

Archive with 4 entries (4 files):
- Complex1.cif
- Complex2.cif
- Complex3.cif
- Supplementary Materials.pdf
