# Supplementary material for: Structural and Magnetic Properties of Dimeric Capsule Assemblies Formed by Cyclic Trinuclear Complexes
Source: Molecules. 2024 Sep 11;29(18):4307. doi: 10.3390/molecules29184307 (PMC11433658; doi:10.3390/molecules29184307)
Supplement: Supplementary file 1 [file molecules-29-04307-s001.zip › Complex1.cif]

data_fe3lbr3py3
_audit_creation_date               2024-07-02
_audit_creation_method
;
Olex2 1.5
(compiled 2024.02.16 svn.r378c4104 for OlexSys, GUI svn.r6928)
;
_shelx_SHELXL_version_number       '2016/6'
loop_
  _audit_author_name
  _audit_author_email
  _audit_author_address
 'Koikawa, M.' koikawa@cc.saga-u.ac.jp
;
Saga University
Department of Chemistry
1 Honjo, Saga
Saga
840-8502
Japan
;

_audit_contact_author_address      ?
_audit_contact_author_email        ?
_audit_contact_author_name         ''
_audit_contact_author_phone        ?
_publ_contact_author_id_orcid      ?
_publ_section_references
;
Dolomanov, O.V., Bourhis, L.J., Gildea, R.J, Howard, J.A.K. & Puschmann, H.
 (2009), J. Appl. Cryst. 42, 339-341.

Sheldrick, G.M. (2015). Acta Cryst. A71, 3-8.

Sheldrick, G.M. (2015). Acta Cryst. C71, 3-8.
;
_chemical_name_common              ?
_chemical_name_systematic          ?
_chemical_formula_moiety          
 'C75 H42 Br6 Fe3 N9 O12, 3(C5 H5 N), 2[C5H5N]'
_chemical_formula_sum              'C100 H67 Br6 Fe3 N14 O12'
_chemical_formula_weight           2303.68
_chemical_melting_point            ?
loop_
  _atom_type_symbol
  _atom_type_description
  _atom_type_scat_dispersion_real
  _atom_type_scat_dispersion_imag
  _atom_type_scat_source
 'C' 'C' 0.0033 0.0016 'International Tables Vol C Tables 4.2.6.8 and 6.1.1.4'
 'H' 'H' 0.0000 0.0000 'International Tables Vol C Tables 4.2.6.8 and 6.1.1.4'
 'Br' 'Br' -0.2901 2.4595
 'International Tables Vol C Tables 4.2.6.8 and 6.1.1.4'
 'Fe' 'Fe' 0.3463 0.8444 'International Tables Vol C Tables 4.2.6.8 and 6.1.1.4'
 'N' 'N' 0.0061 0.0033 'International Tables Vol C Tables 4.2.6.8 and 6.1.1.4'
 'O' 'O' 0.0106 0.0060 'International Tables Vol C Tables 4.2.6.8 and 6.1.1.4'

_shelx_space_group_comment
;
The symmetry employed for this shelxl refinement is uniquely defined
by the following loop, which should always be used as a source of
symmetry information in preference to the above space-group names.
They are only intended as comments.
;
_space_group_crystal_system        'trigonal'
_space_group_IT_number             148
_space_group_name_H-M_alt          'R -3'
_space_group_name_Hall             '-R 3'
loop_
  _space_group_symop_operation_xyz
 'x, y, z'
 '-y, x-y, z'
 '-x+y, -x, z'
 'x+2/3, y+1/3, z+1/3'
 '-y+2/3, x-y+1/3, z+1/3'
 '-x+y+2/3, -x+1/3, z+1/3'
 'x+1/3, y+2/3, z+2/3'
 '-y+1/3, x-y+2/3, z+2/3'
 '-x+y+1/3, -x+2/3, z+2/3'
 '-x, -y, -z'
 'y, -x+y, -z'
 'x-y, x, -z'
 '-x+2/3, -y+1/3, -z+1/3'
 'y+2/3, -x+y+1/3, -z+1/3'
 'x-y+2/3, x+1/3, -z+1/3'
 '-x+1/3, -y+2/3, -z+2/3'
 'y+1/3, -x+y+2/3, -z+2/3'
 'x-y+1/3, x+2/3, -z+2/3'

_cell_length_a                     22.3202(8)
_cell_length_b                     22.3202(8)
_cell_length_c                     32.1552(10)
_cell_angle_alpha                  90
_cell_angle_beta                   90
_cell_angle_gamma                  120
_cell_volume                       13873.2(11)
_cell_formula_units_Z              6
_cell_measurement_reflns_used      10236
_cell_measurement_temperature      113.15
_cell_measurement_theta_max        29.6840
_cell_measurement_theta_min        1.6430
_shelx_estimated_absorpt_T_max     0.830
_shelx_estimated_absorpt_T_min     0.745
_exptl_absorpt_coefficient_mu      3.128
_exptl_absorpt_correction_T_max    0.8471
_exptl_absorpt_correction_T_min    0.7866
_exptl_absorpt_correction_type     numerical
_exptl_absorpt_process_details     ?
_exptl_absorpt_special_details     ?
_exptl_crystal_colour              'dark brown'
_exptl_crystal_colour_modifier     dark
_exptl_crystal_colour_primary      brown
_exptl_crystal_density_diffrn      1.654
_exptl_crystal_density_meas        ?
_exptl_crystal_density_method      ?
_exptl_crystal_description         prism
_exptl_crystal_F_000               6894
_exptl_crystal_size_max            0.1
_exptl_crystal_size_mid            0.074
_exptl_crystal_size_min            0.062
_exptl_transmission_factor_max     ?
_exptl_transmission_factor_min     ?
_diffrn_reflns_av_R_equivalents    0.1600
_diffrn_reflns_av_unetI/netI       0.1894
_diffrn_reflns_Laue_measured_fraction_full  1.000
_diffrn_reflns_Laue_measured_fraction_max  0.919
_diffrn_reflns_limit_h_max         25
_diffrn_reflns_limit_h_min         -32
_diffrn_reflns_limit_k_max         24
_diffrn_reflns_limit_k_min         -31
_diffrn_reflns_limit_l_max         45
_diffrn_reflns_limit_l_min         -45
_diffrn_reflns_number              43139
_diffrn_reflns_point_group_measured_fraction_full  1.000
_diffrn_reflns_point_group_measured_fraction_max  0.919
_diffrn_reflns_theta_full          25.242
_diffrn_reflns_theta_max           30.953
_diffrn_reflns_theta_min           1.647
_diffrn_ambient_temperature        113.15
_diffrn_detector                   CCD
_diffrn_detector_area_resol_mean   28.5714
_diffrn_detector_type              'Rigaku Saturn724+'
_diffrn_measured_fraction_theta_full  1.000
_diffrn_measured_fraction_theta_max  0.919
_diffrn_measurement_details
;
List of Runs (angles in degrees, time in seconds):

  # Type    Start    End  Width  t~exp~   \w     \q     \k     \f   Frames
--------------------------------------------------------------------------
  1  \w   -110.00  70.00   0.50    4.00    --  -20.00  45.00   0.00  360
  2  \w   -110.00  70.00   0.50    4.00    --  -20.00  45.00  90.00  360
;
_diffrn_measurement_device
;
AFC11 (Right): Eulerian 3 circle
;
_diffrn_measurement_device_type    'Rigaku Saturn724+ (4x4 bin mode)'
_diffrn_measurement_method         'profile data from \w-scans'
_diffrn_measurement_specimen_support  'Mitegen 50um'
_diffrn_radiation_collimation      0.3
_diffrn_radiation_monochromator    Confocal
_diffrn_radiation_probe            x-ray
_diffrn_radiation_type             MoK\a
_diffrn_radiation_wavelength       0.71073
_diffrn_source                     'Rotating Anode'
_diffrn_source_current             24.0
_diffrn_source_power               1.2
_diffrn_source_target              Mo
_diffrn_source_type                'Rotating Anode'
_diffrn_source_voltage             50.0
_reflns_Friedel_coverage           0.000
_reflns_Friedel_fraction_full      .
_reflns_Friedel_fraction_max       .
_reflns_number_gt                  4134
_reflns_number_total               9022
_reflns_special_details
;
 Reflections were merged by SHELXL according to the crystal
 class for the calculation of statistics and refinement.
 
 Structure factors included contributions from the .fab file.
 
 _reflns_Friedel_fraction is defined as the number of unique
 Friedel pairs measured divided by the number that would be
 possible theoretically, ignoring centric projections and
 systematic absences.
;
_reflns_threshold_expression       'I > 2\s(I)'
_computing_cell_refinement
;
CrystalClear-SM Expert 2.0 r16 (Rigaku, 2014)
;
_computing_data_collection
;
CrystalClear-SM Expert 2.0 r16 (Rigaku, 2014)
;
_computing_data_reduction
;
CrystalClear-SM Expert 2.0 r16 (Rigaku, 2014)
;
_computing_molecular_graphics      'Olex2 1.5 (Dolomanov et al., 2009)'
_computing_publication_material    'Olex2 1.5 (Dolomanov et al., 2009)'
_computing_structure_refinement    'SHELXL 2016/6 (Sheldrick, 2015)'
_computing_structure_solution      'SHELXT 2014/5 (Sheldrick, 2014)'
_refine_diff_density_max           1.030
_refine_diff_density_min           -0.756
_refine_diff_density_rms           0.126
_refine_ls_extinction_coef         .
_refine_ls_extinction_method       none
_refine_ls_goodness_of_fit_ref     0.990
_refine_ls_hydrogen_treatment      constr
_refine_ls_matrix_type             full
_refine_ls_number_parameters       370
_refine_ls_number_reflns           9022
_refine_ls_number_restraints       0
_refine_ls_R_factor_all            0.1852
_refine_ls_R_factor_gt             0.0785
_refine_ls_restrained_S_all        0.990
_refine_ls_shift/su_max            0.001
_refine_ls_shift/su_mean           0.000
_refine_ls_structure_factor_coef   Fsqd
_refine_ls_weighting_details      
 'w=1/[\s^2^(Fo^2^)+(0.0481P)^2^] where P=(Fo^2^+2Fc^2^)/3'
_refine_ls_weighting_scheme        calc
_refine_ls_wR_factor_gt            0.1278
_refine_ls_wR_factor_ref           0.1592
_refine_special_details            ?
_olex2_refinement_description
;
1. Fixed Uiso
 At 1.2 times of:
  All C(H) groups
2.a Aromatic/amide H refined with riding coordinates:
 C2(H2), C3(H3), C5(H5), C7(H7), C9(H9), C12(H12), C16(H16), C18(H18),
 C19(H19), C21(H21), C22(H22), C23(H23), C24(H24), C25(H25), C26(H26), C27(H27),
  C28(H28), C29(H29), C30(H30)
;
_atom_sites_solution_hydrogens     geom
_atom_sites_solution_primary       dual
_atom_sites_solution_secondary     ?
loop_
  _atom_site_label
  _atom_site_type_symbol
  _atom_site_fract_x
  _atom_site_fract_y
  _atom_site_fract_z
  _atom_site_U_iso_or_equiv
  _atom_site_adp_type
  _atom_site_occupancy
  _atom_site_site_symmetry_order
  _atom_site_calc_flag
  _atom_site_refinement_flags_posn
  _atom_site_refinement_flags_adp
  _atom_site_refinement_flags_occupancy
  _atom_site_disorder_assembly
  _atom_site_disorder_group
 Br1 Br 0.68764(3) 0.24707(3) 0.78779(2) 0.03398(17) Uani 1 1 d . . . . .
 Br2 Br 0.89339(4) 0.75335(3) 0.38315(2) 0.0483(2) Uani 1 1 d . . . . .
 Fe1 Fe 0.85475(4) 0.29200(4) 0.57642(2) 0.0284(2) Uani 1 1 d . . . . .
 O1 O 0.81609(18) 0.23559(18) 0.62556(11) 0.0292(9) Uani 1 1 d . . . . .
 O2 O 0.88135(18) 0.36417(18) 0.53434(11) 0.0312(9) Uani 1 1 d . . . . .
 O3 O 0.8502(2) 0.55342(19) 0.48945(11) 0.0362(10) Uani 1 1 d . . . . .
 O4 O 0.75256(18) 0.65052(18) 0.54884(11) 0.0317(9) Uani 1 1 d . . . . .
 N1 N 0.8102(2) 0.3515(2) 0.60134(13) 0.0235(10) Uani 1 1 d . . . . .
 N2 N 0.7787(2) 0.5417(2) 0.54175(13) 0.0296(11) Uani 1 1 d . . . . .
 N3 N 0.9536(2) 0.3575(2) 0.60828(14) 0.0333(11) Uani 1 1 d . . . . .
 C1 C 0.7879(3) 0.2404(3) 0.66061(16) 0.0254(12) Uani 1 1 d . . . . .
 C2 C 0.7706(3) 0.1898(3) 0.69129(16) 0.0280(13) Uani 1 1 d . . . . .
 H2 H 0.778581 0.152454 0.686167 0.034 Uiso 1 1 calc R U . . .
 C3 C 0.7425(3) 0.1931(3) 0.72856(16) 0.0293(13) Uani 1 1 d . . . . .
 H3 H 0.731850 0.158565 0.749102 0.035 Uiso 1 1 calc R U . . .
 C4 C 0.7296(3) 0.2468(3) 0.73625(15) 0.0254(12) Uani 1 1 d . . . . .
 C5 C 0.7458(3) 0.2974(3) 0.70779(15) 0.0230(12) Uani 1 1 d . . . . .
 H5 H 0.738049 0.334529 0.713961 0.028 Uiso 1 1 calc R U . . .
 C6 C 0.7742(3) 0.2952(3) 0.66916(16) 0.0239(12) Uani 1 1 d . . . . .
 C7 C 0.7876(3) 0.3477(3) 0.63881(17) 0.0270(13) Uani 1 1 d . . . . .
 H7 H 0.778858 0.383501 0.647182 0.032 Uiso 1 1 calc R U . . .
 C8 C 0.8164(3) 0.4022(3) 0.57266(16) 0.0262(12) Uani 1 1 d . . . . .
 C9 C 0.7852(3) 0.4424(3) 0.57701(16) 0.0284(13) Uani 1 1 d . . . . .
 H9 H 0.755900 0.436524 0.599938 0.034 Uiso 1 1 calc R U . . .
 C10 C 0.7986(3) 0.4915(3) 0.54655(16) 0.0294(13) Uani 1 1 d . . . . .
 C11 C 0.8427(3) 0.4985(3) 0.51346(17) 0.0318(14) Uani 1 1 d . . . . .
 C12 C 0.8726(3) 0.4586(3) 0.50720(17) 0.0338(14) Uani 1 1 d . . . . .
 H12 H 0.901633 0.464931 0.484033 0.041 Uiso 1 1 calc R U . . .
 C13 C 0.8574(3) 0.4079(3) 0.53746(17) 0.0308(13) Uani 1 1 d . . . . .
 C14 C 0.8102(3) 0.5762(3) 0.50813(18) 0.0326(14) Uani 1 1 d . . . . .
 C15 C 0.8122(3) 0.6369(3) 0.49024(17) 0.0325(14) Uani 1 1 d . . . . .
 C16 C 0.8451(3) 0.6626(3) 0.45154(17) 0.0338(14) Uani 1 1 d . . . . .
 H16 H 0.863868 0.639052 0.436612 0.041 Uiso 1 1 calc R U . . .
 C17 C 0.8496(3) 0.7213(3) 0.43578(18) 0.0363(15) Uani 1 1 d . . . . .
 C18 C 0.8248(3) 0.7582(3) 0.45721(18) 0.0390(15) Uani 1 1 d . . . . .
 H18 H 0.830093 0.800021 0.446065 0.047 Uiso 1 1 calc R U . . .
 C19 C 0.7924(3) 0.7336(3) 0.49488(18) 0.0366(15) Uani 1 1 d . . . . .
 H19 H 0.775076 0.758792 0.509492 0.044 Uiso 1 1 calc R U . . .
 C20 C 0.7842(3) 0.6723(3) 0.51223(17) 0.0332(14) Uani 1 1 d . . . . .
 C21 C 0.9606(3) 0.3617(3) 0.64944(18) 0.0418(16) Uani 1 1 d . . . . .
 H21 H 0.921138 0.333928 0.666137 0.050 Uiso 1 1 calc R U . . .
 C22 C 1.0230(3) 0.4048(3) 0.66901(19) 0.0451(17) Uani 1 1 d . . . . .
 H22 H 1.026053 0.407240 0.698488 0.054 Uiso 1 1 calc R U . . .
 C23 C 1.0802(3) 0.4439(3) 0.6448(2) 0.0487(18) Uani 1 1 d . . . . .
 H23 H 1.123645 0.474207 0.657278 0.058 Uiso 1 1 calc R U . . .
 C24 C 1.0735(3) 0.4384(3) 0.6024(2) 0.0480(18) Uani 1 1 d . . . . .
 H24 H 1.112594 0.464356 0.585042 0.058 Uiso 1 1 calc R U . . .
 C25 C 1.0100(3) 0.3952(3) 0.58521(19) 0.0426(16) Uani 1 1 d . . . . .
 H25 H 1.005975 0.392016 0.555779 0.051 Uiso 1 1 calc R U . . .
 N4 N 0.9366(3) 0.5649(4) 0.6210(2) 0.081(2) Uani 1 1 d . . . . .
 C26 C 0.9289(4) 0.6117(4) 0.5957(2) 0.0559(19) Uani 1 1 d . . . . .
 H26 H 0.894594 0.623766 0.601687 0.067 Uiso 1 1 calc R U . . .
 C27 C 0.9719(4) 0.6396(4) 0.5622(2) 0.062(2) Uani 1 1 d . . . . .
 H27 H 0.966907 0.670403 0.543960 0.075 Uiso 1 1 calc R U . . .
 C28 C 1.0231(4) 0.6224(4) 0.5550(2) 0.066(2) Uani 1 1 d . . . . .
 H28 H 1.053350 0.642587 0.532020 0.079 Uiso 1 1 calc R U . . .
 C29 C 1.0308(4) 0.5798(4) 0.5787(2) 0.063(2) Uani 1 1 d . . . . .
 H29 H 1.066567 0.569659 0.573057 0.075 Uiso 1 1 calc R U . . .
 C30 C 0.9895(4) 0.5507(4) 0.6102(2) 0.068(2) Uani 1 1 d . . . . .
 H30 H 0.995349 0.518647 0.626667 0.082 Uiso 1 1 calc R U . . .

loop_
  _atom_site_aniso_label
  _atom_site_aniso_U_11
  _atom_site_aniso_U_22
  _atom_site_aniso_U_33
  _atom_site_aniso_U_23
  _atom_site_aniso_U_13
  _atom_site_aniso_U_12
 Br1 0.0459(4) 0.0386(4) 0.0223(3) 0.0016(3) 0.0052(3) 0.0249(3)
 Br2 0.0579(5) 0.0425(4) 0.0327(4) 0.0128(3) 0.0034(3) 0.0161(4)
 Fe1 0.0303(5) 0.0336(5) 0.0255(4) 0.0030(4) 0.0048(4) 0.0191(4)
 O1 0.031(2) 0.035(2) 0.028(2) 0.0031(17) 0.0064(17) 0.0202(19)
 O2 0.039(2) 0.036(2) 0.026(2) 0.0049(17) 0.0053(17) 0.025(2)
 O3 0.051(3) 0.035(2) 0.029(2) 0.0066(18) 0.0076(19) 0.026(2)
 O4 0.038(2) 0.024(2) 0.028(2) 0.0030(17) 0.0002(18) 0.0114(19)
 N1 0.020(2) 0.025(2) 0.026(2) 0.004(2) 0.0036(19) 0.011(2)
 N2 0.034(3) 0.031(3) 0.027(3) 0.006(2) 0.001(2) 0.018(2)
 N3 0.035(3) 0.043(3) 0.027(3) 0.006(2) 0.005(2) 0.023(3)
 C1 0.018(3) 0.034(3) 0.026(3) 0.003(2) 0.005(2) 0.015(3)
 C2 0.025(3) 0.030(3) 0.029(3) 0.001(3) 0.001(2) 0.014(3)
 C3 0.034(3) 0.034(3) 0.026(3) 0.003(3) 0.002(3) 0.022(3)
 C4 0.028(3) 0.029(3) 0.019(3) 0.002(2) 0.000(2) 0.014(3)
 C5 0.028(3) 0.022(3) 0.022(3) 0.002(2) 0.000(2) 0.014(3)
 C6 0.026(3) 0.029(3) 0.024(3) 0.003(2) -0.001(2) 0.019(3)
 C7 0.026(3) 0.032(3) 0.029(3) -0.004(3) -0.001(2) 0.020(3)
 C8 0.030(3) 0.027(3) 0.022(3) 0.001(2) 0.002(2) 0.015(3)
 C9 0.035(3) 0.033(3) 0.020(3) 0.006(2) 0.006(2) 0.019(3)
 C10 0.035(3) 0.035(3) 0.020(3) 0.006(2) 0.001(2) 0.019(3)
 C11 0.038(4) 0.027(3) 0.030(3) 0.012(3) 0.004(3) 0.016(3)
 C12 0.041(4) 0.041(4) 0.026(3) 0.008(3) 0.014(3) 0.026(3)
 C13 0.033(3) 0.032(3) 0.032(3) 0.000(3) -0.001(3) 0.020(3)
 C14 0.034(3) 0.030(3) 0.036(3) -0.002(3) -0.001(3) 0.016(3)
 C15 0.038(4) 0.024(3) 0.031(3) 0.003(3) -0.002(3) 0.013(3)
 C16 0.041(4) 0.032(3) 0.028(3) 0.004(3) -0.003(3) 0.018(3)
 C17 0.033(4) 0.031(4) 0.031(3) 0.003(3) -0.006(3) 0.006(3)
 C18 0.048(4) 0.032(4) 0.034(4) 0.004(3) -0.003(3) 0.018(3)
 C19 0.044(4) 0.032(4) 0.032(3) -0.003(3) -0.007(3) 0.018(3)
 C20 0.033(4) 0.028(3) 0.029(3) 0.003(3) -0.004(3) 0.008(3)
 C21 0.042(4) 0.046(4) 0.032(4) 0.005(3) 0.006(3) 0.017(3)
 C22 0.051(4) 0.056(4) 0.032(4) 0.002(3) -0.006(3) 0.030(4)
 C23 0.034(4) 0.048(4) 0.052(5) -0.001(4) 0.002(3) 0.010(3)
 C24 0.032(4) 0.058(5) 0.047(4) 0.005(4) 0.011(3) 0.017(4)
 C25 0.042(4) 0.052(4) 0.032(4) 0.008(3) 0.011(3) 0.022(4)
 N4 0.061(5) 0.084(5) 0.070(5) -0.017(4) -0.008(4) 0.017(4)
 C26 0.054(5) 0.063(5) 0.050(5) -0.009(4) -0.016(4) 0.029(4)
 C27 0.060(5) 0.052(5) 0.043(4) 0.006(4) -0.012(4) 0.004(4)
 C28 0.047(5) 0.066(6) 0.063(5) -0.005(4) 0.023(4) 0.011(4)
 C29 0.067(5) 0.058(5) 0.070(6) 0.032(4) 0.038(4) 0.037(5)
 C30 0.065(5) 0.068(6) 0.076(6) 0.014(4) 0.021(5) 0.038(5)

_geom_special_details
;
 All esds (except the esd in the dihedral angle between two l.s. planes)
 are estimated using the full covariance matrix.  The cell esds are taken
 into account individually in the estimation of esds in distances, angles
 and torsion angles; correlations between esds in cell parameters are only
 used when they are defined by crystal symmetry.  An approximate (isotropic)
 treatment of cell esds is used for estimating esds involving l.s. planes.
;
loop_
  _geom_bond_atom_site_label_1
  _geom_bond_atom_site_label_2
  _geom_bond_distance
  _geom_bond_site_symmetry_2
  _geom_bond_publ_flag
 Br1 C4 1.905(5) . ?
 Br2 C17 1.906(6) . ?
 Fe1 O1 1.934(4) . ?
 Fe1 O2 1.955(4) . ?
 Fe1 O4 1.914(3) 3_665 ?
 Fe1 N1 2.172(4) . ?
 Fe1 N2 2.166(4) 3_665 ?
 Fe1 N3 2.198(5) . ?
 O1 C1 1.321(6) . ?
 O2 C13 1.331(6) . ?
 O3 C11 1.387(6) . ?
 O3 C14 1.369(6) . ?
 O4 C20 1.333(6) . ?
 N1 C7 1.293(6) . ?
 N1 C8 1.411(6) . ?
 N2 C10 1.406(6) . ?
 N2 C14 1.309(7) . ?
 N3 C21 1.331(7) . ?
 N3 C25 1.336(7) . ?
 C1 C2 1.401(7) . ?
 C1 C6 1.427(7) . ?
 C2 H2 0.9500 . ?
 C2 C3 1.372(7) . ?
 C3 H3 0.9500 . ?
 C3 C4 1.390(7) . ?
 C4 C5 1.353(7) . ?
 C5 H5 0.9500 . ?
 C5 C6 1.406(7) . ?
 C6 C7 1.438(7) . ?
 C7 H7 0.9500 . ?
 C8 C9 1.392(7) . ?
 C8 C13 1.420(7) . ?
 C9 H9 0.9500 . ?
 C9 C10 1.386(7) . ?
 C10 C11 1.405(7) . ?
 C11 C12 1.367(7) . ?
 C12 H12 0.9500 . ?
 C12 C13 1.400(7) . ?
 C14 C15 1.450(7) . ?
 C15 C16 1.412(7) . ?
 C15 C20 1.418(8) . ?
 C16 H16 0.9500 . ?
 C16 C17 1.362(7) . ?
 C17 C18 1.384(8) . ?
 C18 H18 0.9500 . ?
 C18 C19 1.377(7) . ?
 C19 H19 0.9500 . ?
 C19 C20 1.403(7) . ?
 C21 H21 0.9500 . ?
 C21 C22 1.386(8) . ?
 C22 H22 0.9500 . ?
 C22 C23 1.371(8) . ?
 C23 H23 0.9500 . ?
 C23 C24 1.372(8) . ?
 C24 H24 0.9500 . ?
 C24 C25 1.369(8) . ?
 C25 H25 0.9500 . ?
 N4 C26 1.401(9) . ?
 N4 C30 1.410(9) . ?
 C26 H26 0.9500 . ?
 C26 C27 1.369(9) . ?
 C27 H27 0.9500 . ?
 C27 C28 1.396(10) . ?
 C28 H28 0.9500 . ?
 C28 C29 1.294(9) . ?
 C29 H29 0.9500 . ?
 C29 C30 1.304(9) . ?
 C30 H30 0.9500 . ?

loop_
  _geom_angle_atom_site_label_1
  _geom_angle_atom_site_label_2
  _geom_angle_atom_site_label_3
  _geom_angle
  _geom_angle_site_symmetry_1
  _geom_angle_site_symmetry_3
  _geom_angle_publ_flag
 O1 Fe1 O2 162.70(15) . . ?
 O1 Fe1 N1 84.56(15) . . ?
 O1 Fe1 N2 89.70(16) . 3_665 ?
 O1 Fe1 N3 91.43(16) . . ?
 O2 Fe1 N1 78.14(15) . . ?
 O2 Fe1 N2 91.78(16) . 3_665 ?
 O2 Fe1 N3 89.09(16) . . ?
 O4 Fe1 O1 102.52(15) 3_665 . ?
 O4 Fe1 O2 94.78(15) 3_665 . ?
 O4 Fe1 N1 172.92(16) 3_665 . ?
 O4 Fe1 N2 85.49(16) 3_665 3_665 ?
 O4 Fe1 N3 87.84(16) 3_665 . ?
 N1 Fe1 N3 92.05(16) . . ?
 N2 Fe1 N1 94.61(16) 3_665 . ?
 N2 Fe1 N3 173.32(17) 3_665 . ?
 C1 O1 Fe1 136.0(3) . . ?
 C13 O2 Fe1 119.0(3) . . ?
 C14 O3 C11 105.8(4) . . ?
 C20 O4 Fe1 133.7(4) . 2_655 ?
 C7 N1 Fe1 126.0(4) . . ?
 C7 N1 C8 122.7(5) . . ?
 C8 N1 Fe1 110.9(3) . . ?
 C10 N2 Fe1 132.2(3) . 2_655 ?
 C14 N2 Fe1 122.2(4) . 2_655 ?
 C14 N2 C10 105.6(4) . . ?
 C21 N3 Fe1 123.6(4) . . ?
 C21 N3 C25 117.9(5) . . ?
 C25 N3 Fe1 118.5(4) . . ?
 O1 C1 C2 119.0(5) . . ?
 O1 C1 C6 123.3(5) . . ?
 C2 C1 C6 117.7(5) . . ?
 C1 C2 H2 119.3 . . ?
 C3 C2 C1 121.4(5) . . ?
 C3 C2 H2 119.3 . . ?
 C2 C3 H3 120.0 . . ?
 C2 C3 C4 119.9(5) . . ?
 C4 C3 H3 120.0 . . ?
 C3 C4 Br1 118.1(4) . . ?
 C5 C4 Br1 120.9(4) . . ?
 C5 C4 C3 121.0(5) . . ?
 C4 C5 H5 119.8 . . ?
 C4 C5 C6 120.4(5) . . ?
 C6 C5 H5 119.8 . . ?
 C1 C6 C7 121.5(5) . . ?
 C5 C6 C1 119.5(5) . . ?
 C5 C6 C7 119.0(5) . . ?
 N1 C7 C6 126.9(5) . . ?
 N1 C7 H7 116.5 . . ?
 C6 C7 H7 116.5 . . ?
 N1 C8 C13 113.2(5) . . ?
 C9 C8 N1 124.8(5) . . ?
 C9 C8 C13 122.0(5) . . ?
 C8 C9 H9 121.3 . . ?
 C10 C9 C8 117.3(5) . . ?
 C10 C9 H9 121.3 . . ?
 C9 C10 N2 132.7(5) . . ?
 C9 C10 C11 119.0(5) . . ?
 C11 C10 N2 108.2(5) . . ?
 O3 C11 C10 106.7(5) . . ?
 C12 C11 O3 127.6(5) . . ?
 C12 C11 C10 125.7(5) . . ?
 C11 C12 H12 122.5 . . ?
 C11 C12 C13 115.0(5) . . ?
 C13 C12 H12 122.5 . . ?
 O2 C13 C8 118.1(5) . . ?
 O2 C13 C12 121.1(5) . . ?
 C12 C13 C8 120.8(5) . . ?
 O3 C14 C15 116.8(5) . . ?
 N2 C14 O3 113.7(5) . . ?
 N2 C14 C15 129.3(5) . . ?
 C16 C15 C14 119.8(5) . . ?
 C16 C15 C20 119.8(5) . . ?
 C20 C15 C14 120.4(5) . . ?
 C15 C16 H16 120.2 . . ?
 C17 C16 C15 119.5(6) . . ?
 C17 C16 H16 120.2 . . ?
 C16 C17 Br2 117.9(5) . . ?
 C16 C17 C18 121.9(6) . . ?
 C18 C17 Br2 120.1(4) . . ?
 C17 C18 H18 120.4 . . ?
 C19 C18 C17 119.2(6) . . ?
 C19 C18 H18 120.4 . . ?
 C18 C19 H19 119.2 . . ?
 C18 C19 C20 121.7(6) . . ?
 C20 C19 H19 119.2 . . ?
 O4 C20 C15 122.5(5) . . ?
 O4 C20 C19 119.6(5) . . ?
 C19 C20 C15 117.9(5) . . ?
 N3 C21 H21 118.6 . . ?
 N3 C21 C22 122.8(6) . . ?
 C22 C21 H21 118.6 . . ?
 C21 C22 H22 120.8 . . ?
 C23 C22 C21 118.5(6) . . ?
 C23 C22 H22 120.8 . . ?
 C22 C23 H23 120.6 . . ?
 C22 C23 C24 118.8(6) . . ?
 C24 C23 H23 120.6 . . ?
 C23 C24 H24 120.3 . . ?
 C25 C24 C23 119.5(6) . . ?
 C25 C24 H24 120.3 . . ?
 N3 C25 C24 122.5(6) . . ?
 N3 C25 H25 118.8 . . ?
 C24 C25 H25 118.8 . . ?
 C26 N4 C30 116.9(7) . . ?
 N4 C26 H26 120.7 . . ?
 C27 C26 N4 118.6(7) . . ?
 C27 C26 H26 120.7 . . ?
 C26 C27 H27 120.4 . . ?
 C26 C27 C28 119.2(7) . . ?
 C28 C27 H27 120.4 . . ?
 C27 C28 H28 118.9 . . ?
 C29 C28 C27 122.3(7) . . ?
 C29 C28 H28 118.9 . . ?
 C28 C29 H29 119.9 . . ?
 C28 C29 C30 120.1(8) . . ?
 C30 C29 H29 119.9 . . ?
 N4 C30 H30 118.6 . . ?
 C29 C30 N4 122.9(8) . . ?
 C29 C30 H30 118.6 . . ?

loop_
  _geom_torsion_atom_site_label_1
  _geom_torsion_atom_site_label_2
  _geom_torsion_atom_site_label_3
  _geom_torsion_atom_site_label_4
  _geom_torsion
  _geom_torsion_site_symmetry_1
  _geom_torsion_site_symmetry_2
  _geom_torsion_site_symmetry_3
  _geom_torsion_site_symmetry_4
  _geom_torsion_publ_flag
 Br1 C4 C5 C6 -177.4(4) . . . . ?
 Br2 C17 C18 C19 179.0(4) . . . . ?
 Fe1 O1 C1 C2 -174.6(3) . . . . ?
 Fe1 O1 C1 C6 5.0(8) . . . . ?
 Fe1 O2 C13 C8 3.4(6) . . . . ?
 Fe1 O2 C13 C12 -177.4(4) . . . . ?
 Fe1 O4 C20 C15 -22.4(8) 2_655 . . . ?
 Fe1 O4 C20 C19 159.6(4) 2_655 . . . ?
 Fe1 N1 C7 C6 -13.3(8) . . . . ?
 Fe1 N1 C8 C9 171.2(4) . . . . ?
 Fe1 N1 C8 C13 -7.6(6) . . . . ?
 Fe1 N2 C10 C9 -7.0(9) 2_655 . . . ?
 Fe1 N2 C10 C11 176.0(4) 2_655 . . . ?
 Fe1 N2 C14 O3 -177.1(3) 2_655 . . . ?
 Fe1 N2 C14 C15 7.8(8) 2_655 . . . ?
 Fe1 N3 C21 C22 -178.1(4) . . . . ?
 Fe1 N3 C25 C24 178.8(5) . . . . ?
 O1 C1 C2 C3 178.7(5) . . . . ?
 O1 C1 C6 C5 -178.2(5) . . . . ?
 O1 C1 C6 C7 3.0(8) . . . . ?
 O3 C11 C12 C13 178.0(5) . . . . ?
 O3 C14 C15 C16 10.3(8) . . . . ?
 O3 C14 C15 C20 -166.9(5) . . . . ?
 N1 C8 C9 C10 177.9(5) . . . . ?
 N1 C8 C13 O2 3.4(7) . . . . ?
 N1 C8 C13 C12 -175.9(5) . . . . ?
 N2 C10 C11 O3 1.1(6) . . . . ?
 N2 C10 C11 C12 -179.7(5) . . . . ?
 N2 C14 C15 C16 -174.8(6) . . . . ?
 N2 C14 C15 C20 8.0(9) . . . . ?
 N3 C21 C22 C23 -1.2(10) . . . . ?
 C1 C2 C3 C4 1.0(8) . . . . ?
 C1 C6 C7 N1 2.4(8) . . . . ?
 C2 C1 C6 C5 1.4(7) . . . . ?
 C2 C1 C6 C7 -177.4(5) . . . . ?
 C2 C3 C4 Br1 178.0(4) . . . . ?
 C2 C3 C4 C5 -1.6(8) . . . . ?
 C3 C4 C5 C6 2.1(8) . . . . ?
 C4 C5 C6 C1 -2.0(8) . . . . ?
 C4 C5 C6 C7 176.8(5) . . . . ?
 C5 C6 C7 N1 -176.4(5) . . . . ?
 C6 C1 C2 C3 -0.9(8) . . . . ?
 C7 N1 C8 C9 -15.7(8) . . . . ?
 C7 N1 C8 C13 165.5(5) . . . . ?
 C8 N1 C7 C6 174.7(5) . . . . ?
 C8 C9 C10 N2 -177.2(5) . . . . ?
 C8 C9 C10 C11 -0.4(8) . . . . ?
 C9 C8 C13 O2 -175.4(5) . . . . ?
 C9 C8 C13 C12 5.3(9) . . . . ?
 C9 C10 C11 O3 -176.4(5) . . . . ?
 C9 C10 C11 C12 2.8(9) . . . . ?
 C10 N2 C14 O3 0.0(6) . . . . ?
 C10 N2 C14 C15 -175.0(6) . . . . ?
 C10 C11 C12 C13 -1.0(9) . . . . ?
 C11 O3 C14 N2 0.7(6) . . . . ?
 C11 O3 C14 C15 176.4(5) . . . . ?
 C11 C12 C13 O2 177.8(5) . . . . ?
 C11 C12 C13 C8 -3.0(8) . . . . ?
 C13 C8 C9 C10 -3.4(8) . . . . ?
 C14 O3 C11 C10 -1.1(6) . . . . ?
 C14 O3 C11 C12 179.8(6) . . . . ?
 C14 N2 C10 C9 176.3(6) . . . . ?
 C14 N2 C10 C11 -0.7(6) . . . . ?
 C14 C15 C16 C17 -177.1(5) . . . . ?
 C14 C15 C20 O4 -2.9(8) . . . . ?
 C14 C15 C20 C19 175.2(5) . . . . ?
 C15 C16 C17 Br2 -179.3(4) . . . . ?
 C15 C16 C17 C18 2.1(9) . . . . ?
 C16 C15 C20 O4 179.9(5) . . . . ?
 C16 C15 C20 C19 -2.0(8) . . . . ?
 C16 C17 C18 C19 -2.4(9) . . . . ?
 C17 C18 C19 C20 0.4(9) . . . . ?
 C18 C19 C20 O4 179.9(5) . . . . ?
 C18 C19 C20 C15 1.7(8) . . . . ?
 C20 C15 C16 C17 0.1(8) . . . . ?
 C21 N3 C25 C24 -1.3(9) . . . . ?
 C21 C22 C23 C24 -0.4(10) . . . . ?
 C22 C23 C24 C25 1.1(10) . . . . ?
 C23 C24 C25 N3 -0.3(10) . . . . ?
 C25 N3 C21 C22 2.0(9) . . . . ?
 N4 C26 C27 C28 -1.9(10) . . . . ?
 C26 N4 C30 C29 1.0(12) . . . . ?
 C26 C27 C28 C29 1.2(12) . . . . ?
 C27 C28 C29 C30 0.7(13) . . . . ?
 C28 C29 C30 N4 -1.8(13) . . . . ?
 C30 N4 C26 C27 0.9(10) . . . . ?

_smtbx_masks_special_details       ?
loop_
  _smtbx_masks_void_nr
  _smtbx_masks_void_average_x
  _smtbx_masks_void_average_y
  _smtbx_masks_void_average_z
  _smtbx_masks_void_volume
  _smtbx_masks_void_count_electrons
  _smtbx_masks_void_content
 1 0.000 0.000 0.000 689.4 177.0 '4 pyridine'
 2 0.333 0.667 0.667 689.4 177.0 '4 pyridine'
 3 0.667 0.333 0.333 689.4 177.0 '4 pyridine'

_smtbx_masks_void_probe_radius     1.2
_smtbx_masks_void_truncation_radius  1.2
_shelx_res_file
;
TITL Fe3LBr3py3.res in R-3
    fe3lbr3py3.res
    created by SHELXL-2016/6 at 11:42:53 on 02-Jul-2024
REM Old TITL Fe3LBr3py3 in R-3
REM SHELXT solution in R-3
REM R1 0.192, Rweak 0.031, Alpha 0.057, Orientation as input
REM Formula found by SHELXT: C31 N2 O5
CELL 0.71073 22.3202 22.3202 32.1552 90 90 120
ZERR 6 0.0008 0.0008 0.001 0 0 0
LATT 3
SYMM -Y,+X-Y,+Z
SYMM +Y-X,-X,+Z
SFAC C H Br Fe N O
UNIT 600 402 36 18 84 72

L.S. 10
PLAN  6
SIZE 0.062 0.074 0.1
TEMP -160
CONF
BOND $H
list 4
MORE -1
ABIN
fmap 2
acta
REM <olex2.extras>
REM <HklSrc "%.\\Fe3LBr3py3.hkl">
REM </olex2.extras>

WGHT    0.048100
FVAR       0.06462
BR1   3    0.687642    0.247071    0.787786    11.00000    0.04593    0.03862 =
         0.02234    0.00159    0.00523    0.02485
BR2   3    0.893386    0.753354    0.383147    11.00000    0.05788    0.04251 =
         0.03265    0.01276    0.00343    0.01613
FE1   4    0.854750    0.291996    0.576417    11.00000    0.03030    0.03365 =
         0.02553    0.00304    0.00478    0.01910
O1    6    0.816090    0.235585    0.625561    11.00000    0.03056    0.03463 =
         0.02762    0.00308    0.00640    0.02017
O2    6    0.881353    0.364173    0.534339    11.00000    0.03913    0.03631 =
         0.02573    0.00489    0.00528    0.02452
O3    6    0.850225    0.553415    0.489450    11.00000    0.05124    0.03463 =
         0.02884    0.00660    0.00763    0.02596
O4    6    0.752561    0.650518    0.548843    11.00000    0.03756    0.02423 =
         0.02789    0.00300    0.00016    0.01137
N1    5    0.810200    0.351528    0.601338    11.00000    0.02034    0.02451 =
         0.02605    0.00363    0.00360    0.01149
N2    5    0.778683    0.541729    0.541754    11.00000    0.03371    0.03100 =
         0.02691    0.00569    0.00099    0.01837
N3    5    0.953650    0.357509    0.608281    11.00000    0.03481    0.04323 =
         0.02704    0.00572    0.00519    0.02333
C1    1    0.787864    0.240421    0.660605    11.00000    0.01797    0.03446 =
         0.02576    0.00335    0.00454    0.01460
C2    1    0.770620    0.189821    0.691287    11.00000    0.02515    0.02969 =
         0.02925    0.00125    0.00068    0.01384
AFIX  43
H2    2    0.778581    0.152454    0.686167    11.00000   -1.20000
AFIX   0
C3    1    0.742493    0.193056    0.728560    11.00000    0.03412    0.03398 =
         0.02601    0.00321    0.00232    0.02178
AFIX  43
H3    2    0.731850    0.158565    0.749102    11.00000   -1.20000
AFIX   0
C4    1    0.729581    0.246831    0.736245    11.00000    0.02770    0.02946 =
         0.01914    0.00166    0.00030    0.01434
C5    1    0.745846    0.297355    0.707791    11.00000    0.02780    0.02165 =
         0.02202    0.00161    0.00047    0.01428
AFIX  43
H5    2    0.738049    0.334529    0.713961    11.00000   -1.20000
AFIX   0
C6    1    0.774208    0.295200    0.669156    11.00000    0.02553    0.02877 =
         0.02445    0.00266   -0.00135    0.01890
C7    1    0.787578    0.347749    0.638807    11.00000    0.02647    0.03180 =
         0.02950   -0.00437   -0.00095    0.01970
AFIX  43
H7    2    0.778858    0.383501    0.647182    11.00000   -1.20000
AFIX   0
C8    1    0.816416    0.402177    0.572659    11.00000    0.03014    0.02683 =
         0.02210    0.00136    0.00167    0.01458
C9    1    0.785209    0.442449    0.577010    11.00000    0.03461    0.03308 =
         0.02045    0.00608    0.00594    0.01908
AFIX  43
H9    2    0.755900    0.436524    0.599938    11.00000   -1.20000
AFIX   0
C10   1    0.798622    0.491524    0.546549    11.00000    0.03535    0.03457 =
         0.02027    0.00576    0.00091    0.01900
C11   1    0.842731    0.498451    0.513462    11.00000    0.03811    0.02685 =
         0.02994    0.01163    0.00424    0.01581
C12   1    0.872638    0.458629    0.507200    11.00000    0.04134    0.04141 =
         0.02576    0.00832    0.01438    0.02601
AFIX  43
H12   2    0.901633    0.464931    0.484033    11.00000   -1.20000
AFIX   0
C13   1    0.857363    0.407885    0.537458    11.00000    0.03270    0.03235 =
         0.03174   -0.00036   -0.00079    0.01957
C14   1    0.810172    0.576198    0.508128    11.00000    0.03350    0.02955 =
         0.03558   -0.00175   -0.00132    0.01643
C15   1    0.812236    0.636862    0.490243    11.00000    0.03815    0.02406 =
         0.03141    0.00272   -0.00160    0.01266
C16   1    0.845062    0.662568    0.451542    11.00000    0.04105    0.03208 =
         0.02848    0.00356   -0.00326    0.01848
AFIX  43
H16   2    0.863868    0.639052    0.436612    11.00000   -1.20000
AFIX   0
C17   1    0.849563    0.721322    0.435777    11.00000    0.03334    0.03066 =
         0.03128    0.00311   -0.00616    0.00570
C18   1    0.824791    0.758219    0.457208    11.00000    0.04767    0.03201 =
         0.03443    0.00418   -0.00281    0.01776
AFIX  43
H18   2    0.830093    0.800021    0.446065    11.00000   -1.20000
AFIX   0
C19   1    0.792364    0.733612    0.494877    11.00000    0.04416    0.03201 =
         0.03175   -0.00327   -0.00661    0.01771
AFIX  43
H19   2    0.775076    0.758792    0.509492    11.00000   -1.20000
AFIX   0
C20   1    0.784198    0.672296    0.512232    11.00000    0.03283    0.02835 =
         0.02888    0.00313   -0.00407    0.00808
C21   1    0.960615    0.361691    0.649444    11.00000    0.04192    0.04563 =
         0.03190    0.00508    0.00588    0.01740
AFIX  43
H21   2    0.921138    0.333928    0.666137    11.00000   -1.20000
AFIX   0
C22   1    1.022984    0.404807    0.669008    11.00000    0.05080    0.05647 =
         0.03166    0.00194   -0.00577    0.02959
AFIX  43
H22   2    1.026053    0.407240    0.698488    11.00000   -1.20000
AFIX   0
C23   1    1.080179    0.443886    0.644844    11.00000    0.03372    0.04767 =
         0.05161   -0.00104    0.00169    0.01048
AFIX  43
H23   2    1.123645    0.474207    0.657278    11.00000   -1.20000
AFIX   0
C24   1    1.073498    0.438406    0.602384    11.00000    0.03155    0.05754 =
         0.04721    0.00491    0.01104    0.01660
AFIX  43
H24   2    1.112594    0.464356    0.585042    11.00000   -1.20000
AFIX   0
C25   1    1.010045    0.395245    0.585210    11.00000    0.04248    0.05154 =
         0.03199    0.00761    0.01097    0.02206
AFIX  43
H25   2    1.005975    0.392016    0.555779    11.00000   -1.20000
AFIX   0

N4    5    0.936590    0.564900    0.621047    11.00000    0.06133    0.08442 =
         0.07009   -0.01693   -0.00751    0.01702
C26   1    0.928904    0.611687    0.595713    11.00000    0.05407    0.06322 =
         0.04968   -0.00851   -0.01550    0.02874
AFIX  43
H26   2    0.894594    0.623766    0.601687    11.00000   -1.20000
AFIX   0
C27   1    0.971884    0.639642    0.562159    11.00000    0.05999    0.05214 =
         0.04264    0.00614   -0.01187    0.00407
AFIX  43
H27   2    0.966907    0.670403    0.543960    11.00000   -1.20000
AFIX   0
C28   1    1.023092    0.622377    0.555032    11.00000    0.04674    0.06556 =
         0.06263   -0.00494    0.02333    0.01111
AFIX  43
H28   2    1.053350    0.642587    0.532020    11.00000   -1.20000
AFIX   0
C29   1    1.030781    0.579789    0.578687    11.00000    0.06701    0.05820 =
         0.07048    0.03206    0.03819    0.03683
AFIX  43
H29   2    1.066567    0.569659    0.573057    11.00000   -1.20000
AFIX   0
C30   1    0.989507    0.550743    0.610243    11.00000    0.06531    0.06812 =
         0.07615    0.01391    0.02147    0.03757
AFIX  43
H30   2    0.995349    0.518647    0.626667    11.00000   -1.20000
AFIX   0
HKLF 4


REM  Fe3LBr3py3.res in R-3
REM R1 =  0.0785 for    4134 Fo > 4sig(Fo)  and  0.1852 for all    9022 data
REM    370 parameters refined using      0 restraints

END

WGHT      0.0481      0.0000

REM Highest difference peak  1.030,  deepest hole -0.756,  1-sigma level  0.126
Q1    1   0.9173  0.7232  0.3841  11.00000  0.05    1.03
Q2    1   0.7110  0.2191  0.7961  11.00000  0.05    0.72
Q3    1   0.8378  0.7261  0.3854  11.00000  0.05    0.63
Q4    1   0.7448  0.2819  0.7862  11.00000  0.05    0.60
Q5    1   0.8016  0.2675  0.5828  11.00000  0.05    0.58
Q6    1   0.8639  0.7210  0.4151  11.00000  0.05    0.57
;
_shelx_res_checksum                54837
_shelx_hkl_file
;
   0   0  -3  404.99   17.44
   0   0   3  383.93   16.95
   0   0  -3  372.33   16.49
   0   0   3  393.01   16.97
   0   0   6 1969.94   55.56
   0   0  -6 2012.58   54.67
   0   0   6 2014.96   53.71
   0   0  -6 1999.16   53.83
   0   0   9    2.05    5.23
   0   0  -9   16.15    8.38
   0   0   9    0.75    4.89
   0   0  -9   -0.12    8.19
   0   0 -12 1163.41   58.31
   0   0  12 1111.06   60.59
   0   0 -12 1131.63   58.42
   0   0  12 1150.10   58.44
   0   0 -15   22.19   11.66
   0   0  15    8.02   10.74
   0   0 -15   12.33    8.73
   0   0  15    6.73    9.68
   0   0 -18 1074.77   72.06
   0   0 -18 1077.00   70.12
   0   0 -21   10.01    9.18
   0   0 -21   29.48   18.54
   0   0 -24 1372.00   93.69
   0   0 -24 1727.67  110.25
   0   0 -27  525.16   63.12
   0   0 -27  749.97   78.01
   0   0  30  550.70   75.15
   0   0 -30  453.31   60.06
   0   0  33  592.63   78.62
   0   0 -33  606.28   73.27
   0   0  36  150.06   48.45
   0   0 -36   94.29   34.06
   0   0  39  -24.30   30.48
   0   0 -39   -0.09   22.23
   0   0  42  126.40   42.23
   0   0 -42   91.98   38.16
   1  -1  44   19.34   40.94
   0   1  44   89.54   42.16
  -1   0  44   85.43   42.25
  -1   1 -44   81.60   41.77
   0  -1 -44  139.95   43.99
   1   0 -44   59.67   39.89
   1  -1  41   24.27   30.29
   0   1  41   18.67   33.61
  -1   0  41   39.42   39.54
   0  -1 -41    5.83   20.45
  -1   1 -41  -22.83   29.71
   1   0 -41   64.69   35.12
  -1   0  38   16.04   28.40
   0   1  38    1.70   25.90
   1  -1  38   10.70   28.48
  -1   1 -38  -17.19   15.95
   0  -1 -38   -5.84   16.79
   1   0 -38   10.05   19.48
   1  -1  35    5.99   19.86
  -1   0  35  -45.46   29.36
   0   1  35    0.79   18.07
   1   0 -35    8.26   19.26
   0  -1 -35   23.05   23.40
  -1   1 -35  -16.46   15.64
  -1   1 -32  243.87   46.32
   0  -1 -32  198.54   44.53
   1   0 -32  232.69   49.88
   0   1  32  283.31   57.99
   1  -1  32  271.12   56.94
  -1   0  32  242.01   55.01
  -1   1 -29  286.91   46.87
   0  -1 -29  298.25   48.63
   1   0 -29  337.01   52.74
   0  -1 -29  407.53   59.56
  -1   1 -29  385.70   62.40
  -1   0  29  366.39   58.51
   0  -1 -26   31.15   12.62
   1   0 -26   30.26   22.31
  -1   1 -26   44.71   21.24
   0  -1 -26    9.13   14.06
  -1   1 -26   55.04   23.17
  -1   0  26   38.49   20.14
  -1   1 -23  376.10   47.20
   1   0 -23  418.52   49.72
   0  -1 -23  470.55   52.79
  -1   1 -23  497.54   57.69
   0  -1 -23  420.14   53.44
  -1   0  23  433.65   54.57
  -1   1 -20  507.37   56.48
  -1   1 -20  587.43   54.85
   1   0 -20  476.57   49.74
   0  -1 -20  504.95   53.84
   1   0 -20  582.32   55.66
   0  -1 -20  500.64   50.22
  -1   1 -17  363.16   44.20
   0  -1 -17  291.65   38.17
   0  -1 -17  322.97   38.41
  -1   1 -17  309.51   35.77
   1   0 -17  366.92   40.63
   1   0 -17  308.94   41.95
   1   0 -14 1297.38   69.37
   0   1  14 1227.84   65.71
  -1   1 -14 1199.16   69.57
  -1   0  14 1341.65   74.60
   0  -1 -14 1334.53   68.72
   1  -1  14 1279.98   72.44
   0   1  14 1341.28   72.26
   0  -1 -14 1262.87   66.99
  -1   1 -14 1274.51   64.42
  -1   0  14 1224.10   66.30
   1  -1  14 1248.49   65.56
   1   0 -14 1260.75   69.96
   0   1  11  640.82   41.99
   1  -1  11  578.70   43.20
   0   1  11  585.16   41.92
   1   0 -11  736.72   46.78
  -1   0  11  722.18   47.53
  -1   1 -11  654.72   45.15
   0  -1 -11  510.12   39.39
  -1   0  11  644.61   42.45
  -1   1 -11  668.70   41.81
   1  -1  11  669.30   41.71
   1   0 -11  684.57   44.16
   0  -1 -11  636.48   42.88
   0   1   8    0.66    4.86
   1  -1   8   28.35   10.53
   0  -1  -8   13.87    5.08
   0   1   8    5.75    4.63
  -1   0   8    9.22    5.60
  -1   1  -8    9.74    5.54
   1  -1   8   12.27    5.61
   1   0  -8    7.24    6.16
   0  -1  -8   13.29    7.14
  -1   0   8    4.25    6.24
  -1   1  -8    8.95    7.34
   1   0  -8    7.78    9.74
  -1   0   5  346.45   24.71
   1   0  -5  338.91   22.01
   0   1   5  398.23   23.36
   0  -1  -5  357.86   21.89
   0   1   5  384.94   22.36
   1  -1   5  359.16   22.83
   1  -1   5  402.33   20.99
  -1   0   5  365.03   22.14
  -1   1  -5  387.99   20.36
  -1   0   5  345.88   23.25
   0  -1  -5  345.42   20.63
  -1   1  -5  360.13   23.24
   1   0  -2  221.71   11.57
  -1   1  -2  214.99   12.67
   1  -1   2  182.77   11.48
   1   0  -2  190.49   12.54
  -1   0   2  206.16   13.31
   1  -1  -4  270.12   15.59
   0   1  -4  302.98   18.98
   1   0   4  281.97   16.49
  -1   0  -4  301.08   16.98
  -1   1   4  237.54   16.29
   0   1  -4  287.20   17.00
   0  -1   4  318.80   17.91
  -1   1   4  276.52   16.38
   0  -1   4  287.41   18.25
   1  -1  -4  252.98   17.22
  -1   0  -4  307.44   19.76
   1   0   4  275.48   18.64
   1  -1  -7   80.10   14.25
   0   1  -7   73.49   12.89
  -1   1   7   89.00   13.85
   1   0   7  100.19   13.54
   0   1  -7   97.64   13.60
  -1   0  -7   89.37   14.11
  -1   1   7   84.36   13.42
   0  -1   7   95.19   13.95
   1  -1  -7  103.24   14.19
   0  -1   7  101.16   13.41
  -1   0  -7   94.18   13.15
   1   0   7   90.54   14.67
   1  -1 -10  728.49   44.60
   0   1 -10  785.12   45.43
  -1   1  10  821.95   46.89
   1   0  10  819.53   44.47
   0   1 -10  830.95   45.31
  -1   1  10  768.48   46.36
  -1   0 -10  751.34   47.41
   0  -1  10  766.40   48.77
   1  -1 -10  846.21   47.67
   0  -1  10  768.59   43.50
  -1   0 -10  739.85   41.99
   1   0  10  792.60   47.63
   1  -1 -13 1866.95   77.64
   0   1 -13 1670.48   78.63
  -1   1  13 1837.44   78.58
   1   0  13 1737.55   74.38
   1   0  13 1782.03   81.15
   0  -1  13 1686.66   74.16
   1  -1 -13 1799.19   78.13
  -1   0 -13 1766.25   74.85
   0  -1  13 1894.57   84.28
  -1   1  13 1863.47   80.90
  -1   0 -13 1842.89   81.29
   0   1 -13 1823.69   76.98
  -1   0 -16  159.04   28.81
  -1   0 -16  183.35   26.57
   1  -1 -16  197.57   29.31
   0   1 -16  188.61   32.02
   0   1 -16  235.07   30.98
  -1   0 -19  391.19   45.29
   0   1 -19  291.23   37.90
   1  -1 -19  320.75   45.66
   0   1 -19  361.92   46.26
  -1   0 -19  313.85   39.22
   1  -1 -19  354.79   42.58
   1  -1 -22   12.52   16.80
  -1   0 -22    6.62   10.36
   0   1 -22   22.06   16.90
   1  -1 -22   37.95   20.83
  -1   0 -22   32.50   19.17
   0   1 -22   34.82   15.99
  -1   0 -25  113.63   33.53
   0   1 -25  149.44   32.86
   1  -1 -25  147.57   34.64
  -1   0 -25  178.12   35.52
   1  -1 -28   -8.79   12.96
  -1   0 -28   -3.76   14.80
  -1   0 -28   24.83   25.73
  -1   1  28    4.32   16.32
   0  -1  28   13.97   21.14
   0   1 -28   56.04   24.38
  -1   0 -31    3.12   16.21
  -1   1  31   14.30   15.96
   0  -1  31   34.39   16.92
   1  -1 -31   26.49   19.37
   0   1 -31   -2.33   11.52
  -1   0 -31  -14.21   14.69
   0  -1  34    7.54   22.10
   1   0  34   44.16   32.60
  -1   1  34   44.21   25.41
   0   1 -34    2.68   14.92
   1  -1 -34   59.72   29.51
  -1   0 -34   21.99   23.95
   1   0  37   77.38   32.36
  -1   1  37  199.20   56.24
   0  -1  37   78.27   36.38
   0   1 -37  181.95   45.70
   1  -1 -37   87.82   35.29
  -1   0 -37  187.23   44.09
  -1   1  40   33.04   32.25
   1   0  40  -38.36   29.42
   0  -1  40   22.40   28.13
   0   1 -40    6.81   21.58
  -1   0 -40   11.20   18.74
   1  -1 -40   -5.07   19.51
   1   0  43  204.06   59.84
   0  -1  43  193.78   62.42
  -1   1  43  149.65   49.76
  -1   0 -43  130.69   42.75
   0   1 -43  207.25   53.97
   1  -1 -43  214.98   57.56
   1  -2  42  -27.11   35.02
   1   1  42  -39.95   34.58
  -2   1  42   25.20   29.07
  -1  -1 -42   22.75   27.36
  -1   2 -42   15.00   16.42
   2  -1 -42   31.71   32.44
   1   1  39   37.50   18.97
   1  -2  39   10.59   31.69
  -2   1  39   25.05   21.12
  -1  -1 -39   12.81   26.43
   2  -1 -39    0.70   21.67
  -1   2 -39  -16.97   16.10
  -2   1  36   13.28   18.73
   1   1  36   20.20   23.29
   1  -2  36   19.35   34.08
   2  -1 -36   35.69   18.98
  -1   2 -36   31.44   24.22
  -1  -1 -36   10.12   18.40
  -1  -1 -33   58.79   29.08
  -1  -1 -33   63.30   22.81
  -2   1  33   88.72   28.75
   1  -2  33   78.28   37.20
  -1   2 -33   56.14   21.76
   2  -1 -33   63.17   24.56
  -1  -1 -30   50.61   25.84
  -1  -1 -30   93.64   34.86
   1  -2  30   20.15   15.83
  -2   1  30   94.29   34.22
   2  -1 -30  115.79   29.95
  -1   2 -30  110.42   32.42
  -1  -1 -27    7.68   13.45
   2  -1 -27   38.46   23.55
  -1   2 -27   39.47   17.35
  -2   1  27   15.25   12.73
  -1  -1 -27   -4.43   12.40
  -1   2 -27   28.31   17.57
  -1   2 -24  375.50   56.58
  -1   2 -24  242.73   37.77
   2  -1 -24  228.56   39.97
  -1  -1 -24  223.49   38.06
  -2   1  24  283.57   46.94
  -1  -1 -24  299.69   45.16
  -1   2 -21  328.45   47.14
  -1  -1 -21  318.16   45.22
  -1  -1 -21  341.74   43.03
  -2   1  21  264.25   39.92
   2  -1 -21  320.63   44.94
  -1   2 -21  332.29   43.18
  -1  -1 -18   18.85   13.92
   2  -1 -18    2.11   10.27
  -1   2 -18   -6.46    7.60
  -1  -1 -18    3.37    9.53
  -1   2 -18   -5.98   11.18
  -2   1  18  -16.30   14.47
  -2   1  15  356.18   39.97
   1   1  15  372.11   37.87
   1   1  15  325.40   37.65
  -1  -1 -15  339.03   39.94
  -2   1  15  362.32   41.29
   1  -2  15  356.53   35.86
  -1  -1 -15  365.70   38.34
   2  -1 -15  273.07   35.47
  -1   2 -15  311.36   34.06
  -2   1  12  396.41   38.87
   1   1  12  416.90   34.89
   1   1  12  357.68   35.08
  -1   2 -12  406.24   37.05
   1  -2  12  412.93   39.10
  -2   1  12  473.90   40.36
  -1  -1 -12  357.07   35.22
   2  -1 -12  381.02   36.60
  -1  -1 -12  357.36   35.29
  -2   1  12  411.99   36.19
   1  -2  12  413.36   34.61
  -1   2 -12  484.82   37.86
  -2   1   9  414.72   33.15
  -1   2  -9  451.30   30.85
  -1  -1  -9  417.01   30.94
   1   1   9  418.22   31.18
  -1   2  -9  412.85   32.11
  -2   1   9  353.25   30.55
   1  -2   9  384.32   32.08
  -1  -1  -9  317.63   29.14
   1   1   9  419.97   32.56
   2  -1  -9  388.33   30.36
   1  -2   9  405.79   29.01
  -2   1   9  352.96   30.06
   2  -1  -6   34.87   10.37
  -1  -1  -6   31.08    8.43
  -1   2  -6   20.29    8.43
   1  -2   6   26.76    7.01
   1  -2   6   32.69    7.30
  -2   1   6   27.51    7.96
  -1   2  -6   41.52    7.14
  -1  -1  -6   54.38   11.10
   1   1   6   31.20    7.71
  -2   1   6   36.02    8.66
   2  -1  -6   23.37    8.86
   1   1   6   34.94    8.18
   2  -1  -3   43.46    7.06
  -2   1   3   41.50    6.90
   1  -2   3   35.66    6.76
  -1   2  -3   38.13    5.89
  -2   1   3   38.98    7.21
   2  -1  -3   45.51    7.25
  -1  -1  -3   43.82    6.57
   1   1   3   50.92    7.46
  -1  -1  -3   45.27    8.25
   1   1   3   46.18    8.03
  -1   2  -3   40.92    5.49
   1  -2   3   38.09    5.48
  -2   1   0  162.25   12.85
   2  -1   0  146.63   12.51
   1   1   0  159.23   10.81
  -1  -1   0  162.38    9.93
   1   1   0  148.22   11.58
  -1  -1   0  178.83   12.98
  -1  -1   3  909.86   30.03
   1   1  -3  848.94   28.48
  -2   1  -3  887.85   34.05
   2  -1   3  909.30   34.54
  -1  -1   3  869.11   34.14
  -1   2   3  874.15   30.49
   1  -2  -3  855.14   30.23
   2  -1   6  126.41   16.55
  -2   1  -6  124.16   17.32
  -1  -1   6  151.17   15.93
   1   1  -6   95.86   13.48
   1  -2  -6  112.76   12.76
  -1   2   6  133.23   13.43
  -1  -1   6  118.42   17.53
  -1  -1   6  140.63   16.50
  -1   2   6   98.60   12.94
   2  -1   6  119.86   13.54
   1  -2  -6  121.50   14.83
  -2   1  -6  111.04   12.24
   2  -1   9  361.54   27.56
  -1   2   9  360.63   30.19
  -1   2   9  386.18   29.71
  -1  -1   9  405.19   32.01
   1  -2  -9  366.93   27.54
  -2   1  -9  384.14   32.73
  -1  -1   9  359.48   31.98
   1   1  -9  372.50   30.35
   2  -1   9  361.16   30.61
  -2   1  -9  362.32   27.61
   1  -2  -9  355.89   30.29
  -1  -1   9  415.20   31.50
  -1   2  12  310.21   31.54
   2  -1  12  314.63   29.57
   1   1 -12  266.02   30.31
  -1  -1  12  277.30   32.09
   1  -2 -12  263.59   28.02
  -2   1 -12  281.99   32.48
  -1  -1  12  292.21   34.82
  -2   1 -12  292.76   28.07
  -1  -1  12  278.59   29.18
   1  -2 -12  308.99   32.79
  -1   2  12  282.47   30.81
   2  -1  12  327.73   33.55
   1  -2 -15    9.25    6.50
  -2   1 -15    7.39    9.40
   1   1 -15    5.94    8.18
  -1   2  15    9.40    9.72
  -1  -1  15   15.66   12.44
   1  -2 -15    8.33    6.64
   2  -1  15   16.05    8.81
   1   1 -18   23.81   12.54
  -1  -1  18   30.43   16.58
  -2   1 -18   16.67   11.16
   1  -2 -18   10.31    9.55
  -2   1 -18   38.17   14.98
   1  -2 -18   42.73   18.58
   1   1 -21  109.47   27.40
  -2   1 -21  172.33   34.39
  -1  -1  21  110.65   28.10
   1  -2 -21  145.39   30.09
  -2   1 -21  140.59   26.98
   1  -2 -21  132.98   31.45
   1   1 -24    5.12   11.62
   1  -2 -24    9.89   10.68
  -2   1 -24    7.62   12.71
   1  -2 -24   13.01   13.49
  -2   1 -24   15.98   14.26
  -1  -1  24   23.19   18.38
   1   1 -27  -12.61   16.47
  -2   1 -27   15.38   26.31
  -2   1 -27    0.73   10.38
   1  -2 -27  -13.53   14.05
  -1  -1  27  -11.88   19.88
   1   1 -30    5.67   20.10
  -2   1 -30   59.37   26.69
  -2   1 -30   11.11   16.35
   1  -2 -30   29.57   26.03
  -1  -1  30   61.91   32.46
  -1   2  30   42.04   22.58
  -2   1 -33  154.29   36.01
   1   1 -33  135.19   40.09
  -2   1 -33  152.97   43.97
   1  -2 -33  140.95   39.83
  -1   2  33  147.51   40.90
  -1  -1  33  148.52   42.80
  -2   1 -36   86.92   34.71
   1  -2 -36   61.46   31.65
   1   1 -36   97.07   34.52
  -1  -1  36   84.03   38.61
  -1   2  36   91.50   36.00
   2  -1  36   79.98   33.97
   1  -2 -39   35.65   30.40
   1   1 -39    3.78   18.21
  -2   1 -39   -8.65   23.31
  -1   2  39    1.02   23.64
  -1  -1  39   43.85   37.23
   2  -1  39   16.70   25.40
   1   1 -42   25.45   17.92
  -2   1 -42   36.19   25.05
   1  -2 -42   25.39   28.40
   2  -1  42   58.58   27.27
  -1  -1  42   69.24   35.90
  -1   2  42   83.33   39.76
  -1   2  45    2.74   30.70
   0  -2 -43   -7.82   24.79
   2   0 -43   -4.68   20.30
  -2   2 -43    4.85   25.76
  -2   0  43  -59.47   38.81
   2  -2  43   -0.55   29.71
   0   2  43    5.77   27.78
  -2   2 -40   17.85   23.22
   2   0 -40  -34.38   23.05
   0  -2 -40   21.68   17.89
   2  -2  40   11.12   30.50
  -2   0  40  -16.38   24.54
   0   2  40   39.57   30.60
  -2   2 -37   43.10   21.91
   0  -2 -37   55.14   29.01
   2   0 -37   83.91   33.78
   2  -2  37   50.62   26.15
   0   2  37   58.98   28.95
  -2   0  37   58.66   38.15
  -2   2 -34   21.18   19.67
   2   0 -34   31.20   21.36
   0  -2 -34   33.30   24.05
   0   2  34    0.17   13.80
   2  -2  34   52.38   31.80
  -2   0  34    8.83   17.98
  -2   2 -31   33.65   19.20
   2   0 -31   48.07   26.22
  -2   2 -31  109.59   38.00
   0  -2 -31   37.91   21.04
  -2   0  31   62.87   31.46
   2   0 -28   14.77   19.30
  -2   2 -28   26.52   17.54
   0  -2 -28   16.08   15.74
  -2   2 -28   36.36   26.22
   0  -2 -28   35.95   25.85
  -2   0  28   53.57   31.92
  -2   2 -25    8.10   12.18
   2   0 -25   -3.20   16.84
  -2   0  25   28.11   21.34
   0  -2 -25    9.36   11.65
  -2   2 -25    6.22   18.71
   0  -2 -25   -1.65   13.53
  -2   0  22  218.29   40.98
  -2   2 -22  175.58   33.89
   0  -2 -22  179.81   34.72
   0  -2 -22  206.87   33.27
  -2   2 -22  164.33   31.47
   2   0 -22  158.28   30.63
  -2   0  19  439.99   52.22
  -2   2 -19  474.04   47.76
   2   0 -19  476.18   49.16
   0  -2 -19  498.45   51.70
  -2   2 -19  560.05   55.40
   0  -2 -19  512.43   49.97
   2  -2  16  705.44   52.12
   0  -2 -16  725.72   55.36
  -2   2 -16  749.69   58.46
  -2   0  16  673.57   59.04
  -2   2 -16  786.85   53.99
   2   0 -16  689.71   55.11
   0   2  16  686.14   55.36
   0  -2 -16  681.50   54.23
   0   2  13  204.93   27.38
  -2   2 -13  201.47   25.38
   2   0 -13  197.36   27.41
   0  -2 -13  182.74   26.49
  -2   2 -13  207.45   28.87
  -2   0  13  196.53   29.09
  -2   0  13  161.13   26.53
  -2   0  13  210.79   26.59
   2  -2  13  199.96   25.79
   0  -2 -13  158.42   25.12
   0   2  13  231.81   29.37
   2  -2  13  243.29   33.38
   2  -2  10    1.04    4.55
  -2   2 -10   13.92    7.66
  -2   0  10    2.95    4.66
   2   0 -10   -0.68    7.48
  -2   0  10   10.60    9.49
  -2   2 -10    2.69    8.82
   0  -2 -10    8.25    7.66
  -2   0  10    3.48    5.57
   0   2  10   -3.12    5.91
   0  -2 -10    9.67    5.37
   2  -2  10   17.67    9.89
   0   2  10    8.85    6.66
  -2   2  -7  683.58   31.24
   2   0  -7  586.49   34.43
   2   0  -7  637.55   38.95
  -2   0   7  611.43   37.94
   0  -2  -7  619.70   35.18
   0   2   7  666.10   35.91
   0  -2  -7  603.17   33.32
   0   2   7  676.18   34.39
   2  -2   7  613.14   36.86
   2  -2   7  649.85   31.16
  -2   0   7  609.56   35.03
  -2   2  -7  624.43   37.15
  -2   2  -4   53.86   10.37
   0  -2  -4   44.86    7.45
   2  -2   4   35.25    7.03
   2  -2   4   38.25    5.09
  -2   2  -4   40.40    5.93
  -2   0   4   31.85    8.58
   0   2   4   52.67    8.20
  -2   0   4   52.95   10.59
   2   0  -4   36.16    8.87
   2   0  -4   32.23    6.88
   0   2   4   31.13    6.96
   0  -2  -4   57.46    8.89
   2   0  -1   21.28    6.73
  -2   0   1   25.12    7.54
   2  -2   1   30.85    6.13
  -2   2  -1   24.77    6.03
   0   2   1   21.87    5.87
   0  -2  -1   23.93    6.74
   2   0  -1   24.97    4.89
  -2   0   1   25.50    4.93
   0   2  -2   17.56    3.65
   2  -2  -2   24.85    4.55
  -2   2   2   20.97    4.33
   0  -2   2   23.47    4.43
   2   0   2   25.26    4.87
   2   0   2   29.38    7.22
  -2   0  -2   29.22    6.69
   0   2  -2   29.12    5.80
   0  -2   2   21.58    4.97
  -2   0  -2   20.55    3.75
  -2   2   5    7.12    4.98
   0  -2   5    9.41    5.78
  -2   0  -5    0.36    5.28
   2   0   5    2.42    5.81
   2  -2  -5   14.23    6.16
  -2   2   5    1.46    4.58
  -2   0  -5   14.87    5.63
   0   2  -5   13.21    4.95
   0  -2   5    9.88    4.06
   0  -2   5   11.93    7.22
  -2   2   5    5.18    3.85
   2   0   5   12.99    6.16
  -2   0  -8   97.30   15.35
   2   0   8  136.51   17.40
  -2   2   8  102.43   15.62
   0  -2   8  127.77   16.36
   0   2  -8  110.57   15.54
  -2   0  -8  135.47   19.86
   2   0   8  133.64   19.45
   0  -2   8   91.36   16.10
  -2   2   8  136.39   17.59
   2  -2  -8   96.40   15.18
   0   2  -8  102.93   17.11
  -2   2   8   94.58   14.95
   2  -2 -11  830.14   49.40
   0   2 -11  780.49   51.71
   0   2 -11  773.70   45.64
  -2   0 -11  708.38   48.75
   2   0  11  768.28   49.49
   0  -2  11  750.92   49.73
  -2   2  11  753.78   49.04
   2   0  11  784.49   45.98
  -2   2  11  770.90   48.83
   2  -2 -11  755.61   49.11
  -2   0 -11  798.43   45.42
   0  -2  11  779.56   45.83
   2   0  14   12.21    9.02
  -2   2  14    6.73    7.35
   2   0  14    5.18    6.59
   0   2 -14   -8.75    7.41
   0  -2  14    8.44    8.18
  -2   0 -14   -4.82   10.24
   2  -2 -14   -6.43    9.77
  -2   0 -14    0.84    9.01
   0  -2  14   -4.99   11.60
  -2   2  14    2.65    9.08
   2  -2 -14  -25.40   11.17
   0   2 -14    2.10    7.24
   0   2 -17   20.22   12.28
   2  -2 -17   17.49   13.86
  -2   0 -17   42.33   13.09
   0   2 -17   50.90   21.37
  -2   0 -17   28.67   15.61
   2  -2 -17   39.88   16.79
   0   2 -20   24.73   13.37
   0   2 -20    6.35   14.03
  -2   0 -20    0.59   12.57
   2  -2 -20   27.98   15.90
  -2   0 -20   -0.16    9.38
   2  -2 -23  201.08   35.49
  -2   0 -23  180.38   31.42
  -2   0 -23  190.25   37.19
  -2   2  23  242.54   44.23
   0   2 -23  258.08   39.44
  -2   0 -26    2.24   15.89
   2  -2 -26   10.13   20.40
  -2   0 -26    2.40   11.47
   0  -2  26   -6.25   13.05
  -2   2  26   -1.50   13.96
   0   2 -26   -9.58   13.93
  -2   0 -29   16.03   14.65
   2  -2 -29   -2.42   14.17
  -2   0 -29  -12.18   15.57
  -2   2  29   11.92   16.96
   0  -2  29   16.75   16.31
   0   2 -29   13.89   20.27
  -2   0 -32  -16.10   24.44
  -2   0 -32   -6.79   21.05
  -2   2  32   14.14   14.28
   0  -2  32  -24.99   27.97
   2  -2 -32  -10.64   21.11
   0   2 -32   35.50   25.91
   0   2 -35  187.67   46.34
  -2   0 -35  155.54   49.68
  -2   2  35  175.47   45.32
   0  -2  35  184.87   48.46
  -2   0 -35  137.69   41.02
   2  -2 -35  109.33   32.79
  -2   2  38   37.35   33.35
   0  -2  38   74.71   37.34
   2   0  38   34.42   23.96
   0   2 -38   -6.07   17.49
   2  -2 -38  -16.49   21.65
  -2   0 -38    8.72   16.92
   2   0  41   59.26   35.29
  -2   2  41   22.98   28.69
   0  -2  41  101.02   35.09
   2  -2 -41   60.73   33.92
  -2   0 -41   78.99   38.05
   0   2 -41   80.39   35.44
  -2   2  44  -51.33   37.77
   2   0  44  -27.24   46.71
  -2   0 -44   34.33   34.04
   0   2 -44   -9.00   21.13
   1  -3  43   63.49   36.13
   2   1  43   68.97   34.20
  -3   2  43   -2.55   22.91
   3  -2 -43   -2.18   24.65
  -1   3 -43   54.24   40.04
  -2  -1 -43   34.20   18.00
   2   1  40  173.48   47.69
   1  -3  40  142.53   49.77
  -3   2  40  201.49   56.75
  -1   3 -40  200.72   51.74
  -2  -1 -40   85.14   33.81
   3  -2 -40   63.38   28.98
   1  -3  37    2.33   21.16
  -3   2  37   50.05   35.32
  -2  -1 -37   41.35   29.62
   3  -2 -37  -27.66   17.31
  -1   3 -37   14.90   20.21
  -2  -1 -34  218.64   47.35
  -1   3 -34  197.00   42.30
  -2  -1 -34  353.91   67.58
   1  -3  34  290.86   59.34
  -3   2  34  180.00   45.62
   3  -2 -34  161.28   40.15
  -2  -1 -31   -6.50   22.64
  -2  -1 -31   -5.06   17.66
   1  -3  31  -13.57   15.33
  -3   2  31   12.35   20.71
  -1   3 -31    2.87   19.18
   3  -2 -31    9.37   16.16
  -2  -1 -28  113.09   26.96
   3  -2 -28  105.84   31.03
  -1   3 -28   91.99   28.25
  -2  -1 -28  104.50   31.00
   1  -3  28  166.67   40.83
  -3   2  28   79.56   26.58
  -3   2  25  279.60   46.32
  -2  -1 -25  281.15   42.62
  -1   3 -25  306.41   49.62
  -2  -1 -25  201.90   42.75
  -1   3 -25  229.05   39.99
   3  -2 -25  246.55   45.13
  -3   2  22  213.53   39.16
  -2  -1 -22  227.06   36.30
  -1   3 -22  175.49   37.90
  -2  -1 -22  229.91   38.86
  -1   3 -22  225.42   35.85
   3  -2 -22  189.01   34.19
  -3   2  19  816.45   69.06
  -2  -1 -19  797.12   61.19
   3  -2 -19  781.49   64.53
  -1   3 -19  877.91   71.17
  -2  -1 -19  775.89   65.75
  -1   3 -19  843.15   62.58
  -3   2  16  152.71   29.03
  -2  -1 -16  108.36   21.32
  -1   3 -16  118.14   25.41
  -1   3 -16  110.78   21.72
  -2  -1 -16  115.37   25.28
  -3   2  13  652.40   51.60
   1  -3  13  517.08   45.71
  -1   3 -13  481.08   45.74
  -1   3 -13  503.63   39.75
  -3   2  13  520.52   46.88
  -2  -1 -13  570.98   47.57
   2   1  13  483.90   43.92
  -3   2  13  471.98   42.10
  -2  -1 -13  482.92   40.85
   2   1  13  501.74   41.76
   1  -3  13  509.48   39.89
   3  -2 -13  529.36   44.23
  -2  -1 -10 2209.85   74.69
  -3   2  10 2357.88   84.11
  -2  -1 -10 2362.24   85.19
   1  -3  10 2402.65   84.97
  -1   3 -10 2435.81   84.01
  -3   2  10 2332.37   82.17
   2   1  10 2310.37   76.76
   2   1  10 2280.22   85.62
  -1   3 -10 2478.72   76.54
   1  -3  10 2352.26   75.60
  -3   2  10 2490.19   82.65
   3  -2 -10 2377.61   83.08
  -2  -1  -7  298.02   23.44
   2   1   7  385.33   30.42
  -1   3  -7  320.77   23.50
  -2  -1  -7  323.58   27.54
   1  -3   7  309.91   26.48
  -1   3  -7  326.41   26.18
   1  -3   7  339.41   24.33
  -3   2   7  360.57   27.62
   3  -2  -7  300.60   25.32
   3  -2  -7  297.50   24.38
  -3   2   7  327.18   26.96
   2   1   7  336.42   24.84
  -2  -1  -4  339.60   24.86
   1  -3   4  378.83   22.57
  -3   2   4  333.75   21.58
   3  -2  -4  344.39   22.10
  -1   3  -4  400.28   23.65
  -2  -1  -4  324.21   20.69
   3  -2  -4  340.28   22.48
  -3   2   4  346.93   22.87
   2   1   4  342.59   26.19
   2   1   4  316.98   21.33
   1  -3   4  371.51   20.15
  -1   3  -4  372.20   20.23
   3  -2  -1  447.99   16.61
  -1   3  -1  454.75   20.75
   1  -3   1  418.99   19.22
  -2  -1  -1  450.77   24.07
   3  -2  -1  435.85   24.09
  -3   2   1  453.37   24.05
   2   1   1  433.38   27.94
  -2  -1  -1  413.79   28.01
   1  -3   1  423.11   18.58
   1  -3   1  460.02   18.49
   3  -2   2 2885.62   64.87
  -2  -1   2 2663.50   51.85
  -2  -1   2 2813.27   68.12
   2   1  -2 2566.03   51.27
  -1   3   2 2861.25   59.93
   1  -3  -2 2908.78   58.78
  -3   2  -2 2774.61   61.48
   2   1  -2 2764.66   66.48
  -3   2  -5  267.25   23.34
  -1   3   5  284.22   17.21
   1  -3  -5  243.84   15.79
   2   1  -5  275.96   23.98
  -2  -1   5  214.51   21.69
   1  -3  -5  293.17   22.34
  -1   3   5  322.54   23.52
   3  -2   5  316.59   16.34
   2   1  -5  262.00   20.42
   3  -2   5  303.60   25.10
  -3   2  -5  295.08   15.64
  -2  -1   5  337.31   23.52
   2   1  -8 1521.14   57.41
  -2  -1   8 1832.21   65.37
  -1   3   8 1686.08   63.75
   1  -3  -8 1670.40   62.08
   3  -2   8 1650.01   52.09
  -1   3   8 1652.27   55.73
   3  -2   8 1543.82   64.35
   1  -3  -8 1562.50   52.65
  -3   2  -8 1662.98   50.55
  -2  -1   8 1678.15   69.97
   2   1  -8 1615.46   66.05
  -1   3  11  308.20   28.90
   3  -2  11  245.09   29.35
   2   1 -11  244.41   27.35
   1  -3 -11  283.37   30.77
  -1   3  11  287.02   30.19
   3  -2  11  325.15   28.14
  -2  -1  11  229.37   34.25
   1  -3 -11  261.33   24.76
  -3   2 -11  302.55   33.44
  -3   2 -11  267.25   24.83
  -2  -1  11  272.55   29.46
  -2  -1  11  248.19   30.89
  -2  -1  14  123.90   22.06
  -1   3  14  118.71   22.20
   3  -2  14  124.13   20.32
   2   1 -14  139.84   24.52
  -2  -1  14  141.36   26.59
   1  -3 -14   89.59   19.99
  -3   2 -14  134.06   20.66
   1  -3 -14  133.49   25.28
  -2  -1  14  121.21   23.95
  -1   3  14  128.84   25.21
   3  -2  14  105.46   21.78
  -3   2 -17  122.83   26.44
   2   1 -17  136.46   25.18
  -2  -1  17  135.56   28.43
   1  -3 -17  123.50   26.85
  -3   2 -17  175.24   26.34
   1  -3 -20   29.11   17.81
  -3   2 -20   33.60   16.01
  -3   2 -20   47.09   24.01
   1  -3 -20   18.68   10.85
  -2  -1  20   16.54   10.68
   2   1 -20   48.32   18.44
  -3   2 -23   46.62   20.88
   1  -3 -23    0.05   14.74
   2   1 -23   20.17   15.56
  -2  -1  23    4.60   11.99
   1  -3 -23    6.60   13.16
  -3   2 -23   13.92   19.03
   1  -3 -26  292.38   45.89
  -3   2 -26  236.94   46.50
  -3   2 -26  227.31   40.17
   2   1 -26  251.97   42.97
  -2  -1  26  321.77   56.15
   1  -3 -26  235.95   42.78
   1  -3 -29   31.38   16.37
  -3   2 -29   85.15   29.76
  -2  -1  29  100.41   31.15
   2   1 -29   92.19   31.81
  -3   2 -29   91.52   25.37
   2   1 -32  327.55   54.70
   1  -3 -32  270.36   52.54
  -3   2 -32  210.78   41.14
  -3   2 -32  221.25   46.66
  -2  -1  32  283.34   59.05
  -1   3  32  281.05   52.73
   1  -3 -35   44.58   21.81
  -3   2 -35   98.22   38.23
  -2  -1  35   21.84   22.64
  -1   3  35   60.90   34.29
   2   1 -35   42.10   25.32
  -3   2 -35   62.61   30.57
  -2  -1  38  162.99   54.34
  -1   3  38   85.72   35.76
   3  -2  38  129.02   45.75
   1  -3 -38   29.96   19.71
   2   1 -38   68.72   32.87
  -3   2 -38   48.16   19.95
  -2  -1  41   18.52   36.77
  -1   3  41   35.92   35.51
   3  -2  41    1.47   26.17
   2   1 -41  -52.38   36.13
  -3   2 -41  -30.19   31.26
   1  -3 -41   37.34   35.52
  -2  -1  44   29.75   41.36
  -1   3  44  -15.33   28.23
  -3   2 -44  -14.59   28.02
  -3   1  44   58.84   44.11
   1   2  44  -26.99   34.92
  -1  -2 -44   20.03   23.65
  -2   3 -44   31.83   27.06
   1   2  41   14.57   37.29
  -3   1  41   -0.30   25.07
   2  -3  41   19.74   30.58
  -2   3 -41  -18.23   20.53
   3  -1 -41   37.38   24.05
  -1  -2 -41   19.38   23.98
   1   2  38   23.28   23.31
   2  -3  38   14.57   26.31
  -3   1  38   10.83   21.88
   3  -1 -38   44.46   25.02
  -2   3 -38   17.36   23.04
  -1  -2 -38    2.70   20.37
   2  -3  35   25.82   23.95
  -3   1  35   43.50   23.41
  -1  -2 -35   24.55   16.69
  -2   3 -35   53.79   27.28
   3  -1 -35  -13.98   13.10
  -1  -2 -32   -9.60   19.37
  -1  -2 -32  -15.75   24.91
   2  -3  32   -4.74   14.61
  -3   1  32   36.83   29.97
  -2   3 -32  -16.94   17.28
   3  -1 -32   -5.00   12.51
  -1  -2 -29    0.98   18.15
  -2   3 -29   23.92   21.09
  -1  -2 -29   16.67   22.79
  -3   1  29   48.39   22.05
   3  -1 -29    0.36   12.21
  -2   3 -29   -5.61   12.52
  -1  -2 -26   58.45   20.90
  -1  -2 -26   40.40   25.12
  -2   3 -26   64.68   30.93
  -3   1  26   97.28   33.90
   3  -1 -26  118.51   31.91
  -2   3 -26  118.33   28.12
  -1  -2 -23   13.40   12.69
  -2   3 -23   35.82   17.87
   3  -1 -23   34.43   20.36
  -3   1  23   41.07   18.85
  -1  -2 -23   66.76   25.72
  -2   3 -23   83.01   27.84
  -2   3 -20  297.77   42.68
  -1  -2 -20  327.07   43.88
  -2   3 -20  276.63   37.86
   3  -1 -20  224.36   36.04
  -3   1  20  272.74   41.21
  -1  -2 -20  313.17   41.66
   3  -1 -17   47.74   13.62
  -1  -2 -17   84.85   20.76
  -1  -2 -17  102.30   24.03
  -2   3 -17   85.45   18.31
  -3   1  17   96.82   25.65
  -2   3 -17   80.86   21.18
  -1  -2 -14   16.45   11.96
  -3   1  14   19.55   14.10
   2  -3  14   29.83    8.96
   1   2  14   46.98   16.02
   1   2  14   32.77   11.57
  -2   3 -14   42.14   13.26
  -1  -2 -14   51.64   15.37
  -3   1  14   34.25   10.61
  -3   1  11    6.24    7.72
  -2   3 -11   -0.87    7.40
   3  -1 -11    3.52    7.10
  -3   1  11   -1.59    5.47
   2  -3  11    2.02    5.18
   1   2  11   18.80    9.69
  -1  -2 -11    4.46    8.40
   2  -3  11    2.21    7.33
   1   2  11   24.20    7.91
  -2   3 -11   -3.35    5.28
  -1  -2 -11    1.87    6.48
  -3   1  11   -5.82    8.86
   1   2   8   11.19    5.23
  -1  -2  -8    9.16    6.73
   2  -3   8   17.24    7.31
  -2   3  -8    3.63    5.74
  -3   1   8    0.02    7.05
   3  -1  -8   -3.16    7.54
   2  -3   8   -1.62    6.78
   3  -1  -8   17.46    6.30
  -3   1   8   -2.97    7.81
  -2   3  -8   19.10    6.43
   1   2   8   13.11    5.25
  -1  -2  -8    4.41    6.98
  -2   3  -5 1064.46   34.53
   1   2   5 1171.41   44.52
  -1  -2  -5 1097.27   42.86
   2  -3   5 1073.00   43.01
  -2   3  -5 1074.40   42.45
   3  -1  -5 1088.59   41.25
   2  -3   5 1141.46   35.48
   3  -1  -5 1176.91   47.65
  -3   1   5 1057.79   46.21
   1   2   5 1193.76   43.81
  -1  -2  -5 1036.19   40.60
  -3   1   5 1140.34   41.58
   2  -3   2 1563.39   38.87
  -2   3  -2 1610.22   38.32
  -3   1   2 1588.86   37.11
   3  -1  -2 1608.97   37.27
  -3   1   2 1703.76   50.97
   3  -1  -2 1675.41   50.12
  -1  -2  -2 1608.45   46.16
   1   2   2 1693.30   46.97
   2  -3   2 1645.14   32.36
  -2   3  -2 1545.15   31.05
  -1  -2  -2 1652.90   46.47
   1   2   2 1508.63   45.94
   3  -1   1  148.37   15.68
  -3   1  -1  139.02   16.50
   1   2  -1  164.09   12.95
  -1  -2   1  102.85   10.01
   2  -3  -1  142.93   11.21
  -2   3   1  149.38   12.07
  -1  -2   1  128.29   13.46
   1   2  -1  139.35   14.15
   1   2  -4   67.30   11.02
  -2   3   4   86.43    8.23
   1   2  -4   73.60   10.55
  -1  -2   4   92.39   12.44
  -3   1  -4   94.53    8.60
   2  -3  -4   89.95   12.22
  -1  -2   4   62.46   10.86
   3  -1   4   91.60   14.80
  -3   1  -4   68.87   12.20
   3  -1   4   83.87    8.69
  -2   3   4   80.44   11.24
  -3   1  -7   52.69   10.82
  -2   3   7   58.26   10.60
   2  -3  -7   47.91    9.45
  -1  -2   7   63.62   13.09
   3  -1   7   64.09    9.47
  -3   1  -7   77.98   11.22
  -2   3   7   67.75   12.15
   3  -1   7   96.72   17.23
   1   2  -7   59.01   12.59
   2  -3  -7   51.82   11.56
  -1  -2   7   59.83   14.62
   3  -1  10   38.82   13.62
  -1  -2  10   65.55   14.47
  -3   1 -10   40.03    9.55
  -3   1 -10   66.94   18.55
   1   2 -10   31.70    7.70
  -1  -2  10   21.87   12.76
   2  -3 -10   29.88    9.77
  -2   3  10   27.12   11.37
  -1  -2  10   59.88   14.76
   2  -3 -10   33.28    6.90
   3  -1  10   49.52   11.64
  -2   3  10   23.18    9.52
  -1  -2  13   -5.41    7.95
   2  -3 -13    4.40   10.34
  -2   3  13    9.34    8.38
   3  -1  13    9.33    7.63
  -2   3  13   20.32   11.53
  -3   1 -13    7.13    9.74
  -1  -2  13   22.63    9.46
   2  -3 -13   25.08    8.01
   1   2 -13   31.01   10.97
  -3   1 -13   13.49   10.16
   3  -1  13   -8.70    9.79
  -1  -2  13    9.19   10.08
  -3   1 -16   13.45   11.12
   2  -3 -16   16.88   11.84
   3  -1  16   16.75    9.07
   1   2 -16   21.21   12.42
   2  -3 -16   18.95   12.25
  -3   1 -16   30.80   14.79
  -2   3  16   11.85   13.28
  -1  -2  16   33.82   16.42
   2  -3 -19    4.46   12.01
  -3   1 -19    0.78    8.10
   1   2 -19   -4.59   13.33
  -1  -2  19   13.38   14.52
   2  -3 -19   -9.71    9.57
  -3   1 -19   10.25   13.22
   2  -3 -22  676.69   64.26
  -3   1 -22  673.76   59.65
   1   2 -22  728.61   65.25
  -3   1 -22  676.38   68.00
  -1  -2  22  617.64   68.49
   1   2 -25   67.76   22.96
  -3   1 -25   97.07   27.91
   2  -3 -25  111.29   31.94
  -1  -2  25   66.66   24.09
  -2   3  25  109.91   31.08
  -3   1 -25   44.37   23.47
   1   2 -28  123.81   30.75
  -3   1 -28  204.31   40.24
   2  -3 -28  151.33   34.16
  -3   1 -28  205.02   44.85
  -1  -2  28  153.78   37.20
  -2   3  28  208.37   44.65
   2  -3 -31   19.00   25.60
  -3   1 -31    5.21   20.39
  -2   3  31    9.23   21.52
  -1  -2  31   24.08   24.44
  -3   1 -31    4.40   17.50
   1   2 -31   -8.93   18.47
   2  -3 -34   60.97   27.61
  -3   1 -34  103.92   28.39
  -1  -2  34   47.97   28.97
  -2   3  34   90.67   34.53
   1   2 -34   93.30   32.73
  -3   1 -34   83.48   26.46
  -2   3  37   15.99   23.24
  -1  -2  37   44.34   22.71
   1   2 -37  117.70   38.98
  -3   1 -37   12.10   21.62
   2  -3 -37   94.56   37.85
  -1  -2  40   44.26   31.37
  -2   3  40   10.35   22.33
   3  -1  40   -5.52   26.12
  -3   1 -40   21.27   26.43
   1   2 -40   37.62   22.30
   2  -3 -40    0.05   22.50
   3  -1  43    9.86   35.80
  -1  -2  43    5.47   29.35
  -2   3  43   85.63   41.87
  -3   1 -43  -12.79   23.88
   2  -3 -43   10.08   26.51
   1   2 -43   24.65   24.96
   0   3  45   27.18   36.33
  -3   3 -45   56.68   24.45
   0   3  42   17.11   27.83
  -3   0  42   58.13   35.90
   3  -3  42  -17.29   31.40
  -3   3 -42   50.67   34.85
   3   0 -42  -26.55   27.15
   0  -3 -42   27.03   23.60
  -3   0  39   17.26   24.52
   0   3  39   36.88   36.85
   3  -3  39   61.04   40.60
   0  -3 -39    6.30   19.10
   3   0 -39   23.35   31.51
  -3   3 -39   22.92   24.16
   0   3  36   12.87   21.01
   3  -3  36   19.29   27.75
  -3   0  36   53.65   34.80
   0  -3 -36   46.70   27.23
   3   0 -36   -1.16   14.77
  -3   3 -36   31.20   25.44
   0  -3 -33   27.70   19.93
  -3   3 -33   13.97   22.85
  -3   0  33   96.66   34.99
  -3   3 -33   53.53   24.64
   3   0 -33   35.66   28.77
   0  -3 -30    1.31   18.55
  -3   3 -30   46.13   23.03
   0  -3 -30   -5.12   16.66
  -3   0  30   14.29   24.68
  -3   3 -30   -4.33   11.86
   3   0 -30   23.46   15.59
   0  -3 -27   28.51   23.43
   3   0 -27   45.52   25.33
  -3   3 -27   34.14   20.13
  -3   3 -27   20.48   18.43
   0  -3 -27   80.96   29.33
  -3   0  27   41.88   26.22
  -3   3 -24  618.03   60.44
   3   0 -24  578.06   63.25
   0  -3 -24  678.07   67.90
  -3   3 -24  753.33   73.17
  -3   0  24  620.62   71.29
   0  -3 -24  576.46   62.35
  -3   3 -21  145.48   28.26
   3   0 -21  131.89   28.66
   0  -3 -21   87.35   24.00
  -3   3 -21  123.20   28.62
  -3   0  21  129.14   33.21
   0  -3 -21  160.04   28.72
  -3   3 -18  245.06   32.56
   3   0 -18  223.30   33.18
   0  -3 -18  225.00   34.31
   0  -3 -18  227.21   35.18
  -3   3 -18  229.58   35.88
  -3   0  18  243.80   39.27
  -3   0  15  560.70   53.61
  -3   3 -15  591.51   44.38
   3   0 -15  613.10   50.06
   0  -3 -15  567.66   50.49
   0   3  15  566.65   48.54
  -3   3 -15  592.68   52.77
   0  -3 -15  599.36   50.42
   3  -3  15  608.55   46.52
  -3   0  12   68.88   15.43
   0  -3 -12   19.03   10.81
  -3   3 -12   27.46   13.71
  -3   0  12   37.58   13.48
   3  -3  12   45.36   11.36
  -3   0  12   30.48   10.77
   0   3  12   27.01    8.71
   3  -3  12   39.50   11.20
   0  -3 -12   30.00    8.10
   3   0 -12   21.66   10.60
  -3   3 -12   40.49   12.07
   0   3  12   24.18    9.57
   0   3   9  569.91   39.26
   3   0  -9  565.10   38.37
  -3   3  -9  591.56   32.78
   3   0  -9  598.44   43.39
  -3   0   9  508.86   41.01
   3  -3   9  499.64   38.91
   0   3   9  547.91   36.05
   0  -3  -9  549.21   36.89
  -3   3  -9  542.65   40.87
  -3   0   9  541.03   37.72
   3  -3   9  578.95   33.20
   0  -3  -9  580.55   38.57
   3   0  -6  769.34   39.79
  -3   0   6  846.31   40.75
  -3   3  -6  851.97   31.25
   3   0  -6  740.26   42.44
  -3   0   6  770.52   44.81
   0   3   6  796.13   41.44
   0  -3  -6  794.60   40.00
  -3   3  -6  822.65   42.56
   0  -3  -6  795.49   35.09
   3  -3   6  804.11   41.39
   0   3   6  799.81   37.48
   3  -3   6  829.36   30.89
  -3   3  -3  644.79   30.55
  -3   0   3  633.27   36.35
  -3   0   3  677.80   29.23
   0  -3  -3  611.29   31.16
   0   3   3  639.43   31.59
   3   0  -3  607.27   33.98
   3   0  -3  656.13   27.93
   3  -3   3  685.45   32.62
   0  -3  -3  659.37   25.30
   0   3   3  633.51   25.92
   0  -3   0  619.95   31.05
   0   3   0  519.59   23.06
   0  -3   0  536.82   23.18
   3   0   0  564.86   21.26
  -3   0   0  510.88   19.75
  -3   0   0  511.82   31.41
   3   0   0  499.97   33.06
   3  -3   0  539.29   23.17
  -3   3   0  559.31   23.06
  -3   3   3  962.28   30.53
   0   3  -3  959.61   37.86
   3  -3  -3 1030.22   30.87
   0  -3   3  959.85   38.81
  -3   0  -3  906.01   44.62
   3   0   3  951.34   44.14
   0   3  -3  946.37   34.20
   0  -3   3  884.79   32.72
  -3   0  -3  930.54   29.57
   3   0   3  942.94   31.47
   3  -3  -3  976.97   34.08
  -3   3   3  960.81   33.31
   0   3  -6  231.28   19.87
   0  -3   6  238.01   20.10
  -3   0  -6  213.52   17.95
   3  -3  -6  230.13   21.81
  -3   3   6  183.92   18.89
   0  -3   6  226.25   23.60
  -3   3   6  246.82   20.49
   3  -3  -6  227.63   18.42
  -3   0  -6  229.47   24.93
   3   0   6  252.32   25.19
   3   0   6  216.67   18.65
   0  -3   6  265.53   25.01
  -3   0  -9  427.21   36.28
   0  -3   9  423.41   36.35
  -3   3   9  379.63   30.85
   0   3  -9  462.21   33.07
   0  -3   9  442.98   33.37
  -3   0  -9  434.04   29.83
  -3   3   9  495.85   36.13
   0  -3   9  429.14   37.06
  -3   3   9  505.15   35.59
   3   0   9  512.43   42.20
   3   0   9  487.22   32.40
   3  -3  -9  498.69   37.71
  -3   0 -12   26.02   10.46
  -3   3  12   38.47   11.55
   0  -3  12   23.62   11.03
   0  -3  12   29.02   12.28
   3  -3 -12   24.26   12.33
  -3   3  12   23.97   11.54
   3   0  12   39.08   12.13
   3   0  12    7.30    7.10
   0   3 -12   18.16    8.96
  -3   3  12   23.29   12.13
  -3   0 -12   22.03   10.43
  -3   0 -15  176.97   25.42
  -3   3  15  225.71   32.34
   3   0  15  220.15   30.87
  -3   3  15  181.90   28.05
   0   3 -15  202.88   27.78
   3  -3 -18  546.38   54.28
  -3   0 -18  493.86   47.43
   0  -3  18  509.39   55.40
  -3   3  18  552.86   53.71
  -3   0 -18  539.27   57.25
   0   3 -18  593.56   52.46
   3  -3 -21  183.96   32.96
  -3   0 -21  179.85   30.38
   0  -3  21  177.34   35.88
  -3   3  21  153.20   31.23
  -3   0 -21  170.11   36.51
   0   3 -21  135.84   27.81
  -3   0 -24  126.83   31.08
   3  -3 -24  190.77   36.66
  -3   3  24  166.16   34.52
   0  -3  24  200.06   44.47
  -3   0 -24  209.90   41.80
   0   3 -24  183.86   34.78
  -3   0 -27  436.68   57.99
   0  -3  27  565.74   74.09
  -3   3  27  448.78   61.49
   0   3 -27  388.99   53.03
   3  -3 -27  419.06   56.49
  -3   0 -27  420.33   61.15
  -3   3  30   42.97   24.43
   0  -3  30   30.07   23.02
  -3   0 -30   42.49   27.57
   3  -3 -30   33.44   29.31
  -3   0 -30   33.46   25.32
   0   3 -30   -0.13   11.04
  -3   3  33   45.36   20.53
   0  -3  33   91.10   34.92
  -3   0 -33   81.73   34.45
  -3   0 -33   99.77   43.30
   3  -3 -33   63.68   26.81
   0   3 -33   39.05   16.56
   0  -3  36   38.59   30.70
  -3   3  36   12.29   17.05
  -3   0 -36   10.22   21.71
   0   3 -36   68.58   27.73
  -3   0 -36    4.16   13.66
   3  -3 -36   27.17   20.41
  -3   0 -39   38.76   28.46
   0   3 -39  -11.28   16.04
   3  -3 -39   16.51   20.99
  -3   3  39   42.14   25.28
   0  -3  39   -4.97   26.91
   3  -3 -42   62.54   37.69
  -3   0 -42   11.88   16.30
   0   3 -42  -22.71   19.51
   0  -3  42   -8.58   30.13
   3   0  42   50.54   48.27
  -3   3  42   41.28   29.91
  -3   3  45  -46.20   37.78
   3   1  44   25.01   26.15
  -1   4 -44   16.15   28.60
  -3  -1 -44    8.18   22.37
  -4   3  44    7.19   23.14
   1  -4  41   26.54   33.31
  -4   3  41   41.67   30.04
   3   1  41   14.81   24.47
  -3  -1 -41   34.92   27.78
   4  -3 -41   22.77   30.32
  -1   4 -41   16.38   21.82
  -3  -1 -38   10.10   23.81
  -4   3  38   61.87   31.38
   1  -4  38   -5.57   27.92
   4  -3 -38    1.18   21.52
  -1   4 -38   24.98   23.86
  -3  -1 -38   39.90   21.91
   4  -3 -35   87.48   30.04
  -1   4 -35   52.30   24.40
  -3  -1 -35   32.29   25.05
  -3  -1 -35   69.49   35.91
  -4   3  35   79.82   30.83
   1  -4  35   56.13   33.10
  -1   4 -32   33.03   20.13
   4  -3 -32   80.90   28.63
  -3  -1 -32   17.91   17.13
  -3  -1 -32   73.89   30.53
  -4   3  32   92.48   34.88
   1  -4  32   72.23   29.65
  -1   4 -29   17.63   18.19
   4  -3 -29   17.28   17.16
  -3  -1 -29    6.57   13.65
  -3  -1 -29  -12.48   13.28
  -4   3  29   31.00   13.81
   1  -4  29  -28.51   19.48
  -1   4 -26    9.54   14.75
   4  -3 -26    4.69   12.44
  -3  -1 -26   -8.27   13.03
  -3  -1 -26   26.83   19.03
   1  -4  26   -1.67   13.50
  -4   3  26   12.39   15.25
  -1   4 -23    1.90    9.63
  -3  -1 -23   -6.88    8.66
   4  -3 -23    5.50   10.93
  -3  -1 -23   -4.55   11.36
  -4   3  23   12.55   19.65
  -1   4 -20   11.18   12.73
  -4   3  20    5.55   12.64
  -3  -1 -20    5.91   13.71
  -1   4 -20   -9.95   11.73
  -3  -1 -20   -2.59    8.73
  -1   4 -17  134.57   23.81
  -4   3  17  126.64   27.29
  -3  -1 -17   93.32   20.81
   4  -3 -17  105.70   24.51
  -3  -1 -17  117.84   27.93
  -1   4 -17  133.34   28.14
  -3  -1 -14  421.16   39.12
  -4   3  14  436.11   44.45
  -3  -1 -14  494.20   48.64
  -4   3  14  469.77   44.55
  -1   4 -14  399.11   44.91
   3   1  14  481.85   42.58
   3   1  14  397.93   44.41
  -1   4 -14  479.06   40.86
   1  -4  14  465.84   40.38
  -4   3  11  281.24   30.23
  -3  -1 -11  259.32   28.21
  -1   4 -11  248.77   25.47
  -4   3  11  295.30   31.75
  -3  -1 -11  300.63   33.54
   1  -4  11  277.23   31.02
  -4   3  11  160.08   24.88
  -1   4 -11  263.84   29.82
   1  -4  11  284.49   28.42
   4  -3 -11  317.22   33.69
   3   1  11  293.20   36.15
   3   1  11  268.10   28.93
  -3  -1  -8  172.22   23.37
   3   1   8  163.28   23.15
  -4   3   8  169.13   20.40
  -3  -1  -8  159.12   18.61
   4  -3  -8  154.32   21.22
   1  -4   8  189.08   22.23
  -1   4  -8  182.53   22.54
  -1   4  -8  220.88   21.03
   3   1   8  181.36   21.92
   4  -3  -8  184.23   20.92
  -4   3   8  170.96   20.71
   1  -4   8  204.05   20.81
  -3  -1  -5 2022.07   56.93
  -3  -1  -5 1938.25   67.87
   4  -3  -5 2197.22   61.49
   1  -4   5 2162.61   61.66
   3   1   5 2074.52   58.97
   3   1   5 2194.73   76.22
   1  -4   5 2081.32   55.93
   4  -3  -5 2247.82   62.81
  -4   3   5 2148.31   61.61
   1  -4   5 2113.02   65.21
  -4   3   5 2103.25   60.31
  -1   4  -5 2159.20   57.58
   3   1   2 1086.02   49.42
  -4   3   2 1111.35   41.02
  -4   3   2 1069.22   32.18
   4  -3  -2 1175.88   41.65
   3   1   2 1130.80   43.34
  -3  -1  -2 1132.19   41.32
   4  -3  -2 1103.53   33.12
  -3  -1  -2 1073.91   49.34
   1  -4   2 1091.46   37.69
  -1   4  -2 1113.75   37.11
   1  -4   2 1130.35   37.52
  -3  -1   1  166.34   19.39
   3   1  -1  138.90   17.12
  -3  -1   1  157.99   13.40
   3   1  -1  144.94   13.90
   1  -4  -1  154.16   16.07
  -1   4   1  159.10   17.19
   4  -3   1  158.57   16.67
  -4   3  -1  162.38   16.53
  -1   4   4  455.36   20.40
   1  -4  -4  437.68   28.97
  -1   4   4  441.59   30.51
  -3  -1   4  473.96   29.49
   3   1  -4  446.85   26.53
  -3  -1   4  471.46   34.36
   3   1  -4  421.04   33.24
   1  -4  -4  535.30   20.96
   4  -3   4  488.92   33.01
  -4   3  -4  490.84   31.48
   4  -3   7   -4.15    7.45
  -1   4   7    2.75    5.12
  -4   3  -7    5.73    7.23
   1  -4  -7   -0.70    4.83
  -3  -1   7    8.69    6.60
  -3  -1   7    5.28    5.88
   3   1  -7   -5.43    5.85
  -4   3  -7    6.80    5.09
   3   1  -7   12.68    8.93
   4  -3   7   -1.05    4.72
  -1   4   7    2.85    6.84
   1  -4  -7    0.26    7.70
   1  -4 -10  252.50   28.32
  -1   4  10  262.77   28.40
  -3  -1  10  236.18   26.50
   3   1 -10  215.99   25.79
  -4   3 -10  239.06   21.93
   3   1 -10  206.55   28.49
  -3  -1  10  206.80   30.44
   4  -3  10  211.03   27.74
  -1   4  10  240.70   24.65
  -4   3 -10  238.14   30.39
   4  -3  10  219.03   21.32
   1  -4 -10  184.06   22.65
   1  -4 -13  116.76   21.74
  -4   3 -13  149.30   28.25
   4  -3  13   80.30   20.13
  -3  -1  13  105.33   25.06
   3   1 -13  149.71   23.27
  -4   3 -13  131.78   19.85
  -3  -1  13  128.84   26.41
  -1   4  13   99.20   22.27
  -1   4  13  100.74   18.83
  -3  -1  13  114.49   22.21
   1  -4 -13  112.69   23.94
   4  -3  13  122.63   17.48
  -4   3 -16   86.82   19.88
   3   1 -16   73.15   18.37
   1  -4 -16   47.57   17.27
  -4   3 -16   77.83   20.47
   4  -3  16   77.38   17.26
   1  -4 -16   64.73   15.77
  -1   4  16   51.04   15.60
  -3  -1  16   62.11   21.04
  -3  -1  19   23.64   18.37
  -4   3 -19   20.49    9.53
   1  -4 -19   22.31   14.48
  -4   3 -19   25.46   18.77
   1  -4 -19   33.53   18.66
   3   1 -19   29.48   16.55
   1  -4 -22  165.04   31.03
  -3  -1  22  138.00   33.97
  -4   3 -22  208.30   36.99
  -4   3 -22  207.70   33.23
   1  -4 -22  106.05   24.42
   3   1 -22  158.87   30.56
  -4   3 -25   31.27   16.03
   1  -4 -25   87.48   30.37
  -4   3 -25   57.24   18.82
   3   1 -25  109.37   30.36
  -3  -1  25   90.31   29.14
   1  -4 -25   53.45   22.45
  -4   3 -28   26.60   23.27
   1  -4 -28   50.90   26.69
   3   1 -28   -0.44   16.38
  -4   3 -28   19.21   11.77
  -3  -1  28   -7.02   16.38
   1  -4 -28   27.75   24.38
  -4   3 -31   45.67   19.20
  -4   3 -31   53.75   27.71
   3   1 -31   67.27   22.93
  -3  -1  31   24.24   20.81
  -1   4  31   92.70   33.79
   1  -4 -31   54.17   26.92
  -4   3 -34    8.49   20.06
   3   1 -34    3.41   16.53
  -4   3 -34   48.75   26.76
  -1   4  34   28.32   23.72
  -3  -1  34   33.74   24.79
   1  -4 -34    4.50   25.66
  -4   3 -37    7.78   22.93
  -4   3 -37   37.13   30.79
   3   1 -37   18.48   25.79
   1  -4 -37   39.83   26.54
  -1   4  37   45.54   31.88
  -3  -1  37   31.24   27.50
  -4   3 -40   56.30   24.27
   1  -4 -40    0.40   24.95
   3   1 -40  -26.95   31.37
  -1   4  40   -0.95   20.79
   4  -3  40   21.10   20.60
  -3  -1  40   12.16   24.48
   1  -4 -43  -17.28   24.42
   3   1 -43   -9.61   21.31
  -4   3 -43   -3.47   22.63
  -3  -1  43   70.31   42.44
  -1   4  43    9.15   23.92
   4  -3  43   26.33   26.58
  -4   2  42    3.81   28.16
   2   2  42   17.46   30.12
   2  -4  42   10.30   29.33
  -2  -2 -42   13.43   34.39
   4  -2 -42   11.01   25.31
  -2   4 -42  -60.41   35.16
   2   2  39   -7.01   22.29
   2  -4  39   35.16   28.18
  -4   2  39    9.90   22.36
   4  -2 -39   21.17   21.90
  -2   4 -39   62.50   34.32
  -2  -2 -39   20.01   19.68
   2  -4  36   11.39   20.98
  -4   2  36   26.39   26.70
  -2  -2 -36    4.64   27.69
  -2  -2 -36   11.97   17.75
   4  -2 -36    9.57   16.89
  -2   4 -36   23.34   22.70
   2  -4  33   26.10   16.39
  -4   2  33   28.70   14.96
  -2   4 -33   20.70   18.66
   4  -2 -33    9.75   19.81
  -2  -2 -33   11.61   16.38
  -2  -2 -33  -23.55   20.15
   2  -4  30  143.07   36.79
  -4   2  30  104.12   33.41
  -2  -2 -30  168.52   39.36
  -2  -2 -30  195.86   49.26
  -2   4 -30  165.54   35.91
   4  -2 -30  157.33   38.58
  -4   2  27    6.20   19.32
  -2   4 -27   44.10   23.02
  -2  -2 -27    9.48   14.75
  -2  -2 -27   12.86   13.50
   4  -2 -27   56.42   24.34
  -2   4 -27   18.00   16.11
  -4   2  24    4.76   13.94
  -2   4 -24   18.70   16.12
  -2  -2 -24    9.83   12.18
  -2  -2 -24   10.20   14.90
   4  -2 -24   14.88   11.34
  -2   4 -24   50.04   20.80
  -4   2  21  -15.35   16.44
  -2   4 -21    1.73    9.71
  -2  -2 -21   -0.29   13.15
  -2   4 -21   28.07   14.29
  -2  -2 -21   -1.66   11.62
   4  -2 -21   -5.48   14.87
  -2   4 -18  165.49   27.56
  -4   2  18  154.19   31.63
  -2   4 -18  155.84   31.00
  -2  -2 -18  164.71   30.79
  -2  -2 -18  124.05   23.83
  -2  -2 -15  216.60   31.37
  -4   2  15  189.26   31.16
  -2   4 -15  215.37   28.46
   4  -2 -15  232.07   32.38
   2   2  15  199.33   30.23
   2  -4  15  189.44   26.88
  -2  -2 -15  201.88   32.24
  -4   2  15  113.96   30.70
  -2  -2 -12  116.49   21.92
   2  -4  12  101.77   21.83
  -2   4 -12  113.46   21.23
  -4   2  12  140.26   24.74
  -2  -2 -12   90.41   16.75
  -4   2  12   96.70   19.43
  -2   4 -12  114.05   18.24
   2   2  12  116.81   22.24
   2   2  12  126.35   22.54
   2  -4  12  115.12   18.46
   4  -2 -12  120.95   20.18
  -4   2  12  124.65   22.09
   2   2   9  150.88   22.99
  -4   2   9  168.53   24.17
   4  -2  -9  133.07   20.17
  -2  -2  -9  172.07   24.21
  -2   4  -9  146.17   21.52
   2  -4   9  166.33   21.57
  -2  -2  -9  136.25   17.31
   2  -4   9  189.90   20.16
  -2   4  -9  169.36   18.58
   2   2   9  196.14   23.66
   4  -2  -9  110.47   19.20
  -4   2   9  169.89   22.26
   2   2   6   -0.57    5.61
  -2  -2  -6    7.84    6.53
  -2   4  -6    9.61    5.21
  -2   4  -6    1.90    5.22
   2  -4   6   14.72    8.93
   2  -4   6    3.02    4.54
  -2  -2  -6   -1.91    6.77
   2   2   6   10.12    6.85
   4  -2  -6   14.49    7.21
  -4   2   6    2.30    7.00
   4  -2  -6    7.74    5.28
  -4   2   6    5.80    5.17
   4  -2  -3  887.24   32.94
   2  -4   3  854.73   29.93
  -2   4  -3  896.67   31.22
   4  -2  -3  893.70   41.10
  -4   2   3  887.07   41.56
  -4   2   3  866.22   32.89
  -2  -2  -3  895.11   38.57
   2   2   3  950.30   40.38
   2  -4   3  893.90   34.56
  -2   4  -3  965.44   35.14
  -2  -2  -3  868.55   42.33
   2   2   3  888.59   44.97
   2  -4   0  101.34   12.93
  -2   4   0   90.33   13.19
  -2  -2   0   97.45   11.26
   2   2   0   93.38   14.14
   4  -2   0   98.90   14.80
  -4   2   0   91.50   14.48
  -2  -2   0   76.06   13.60
   2   2   0   80.67   11.24
   4  -2   3 1433.06   54.91
   2   2  -3 1347.17   43.62
  -2   4   3 1430.39   47.03
  -2  -2   3 1399.53   43.81
  -4   2  -3 1374.37   52.17
   2  -4  -3 1289.26   44.33
   2   2  -3 1427.63   54.85
  -2  -2   3 1331.76   52.84
   2  -4  -6  209.52   14.61
   2   2  -6  233.22   24.86
  -2  -2   6  241.07   27.42
  -2   4   6  228.70   22.30
   4  -2   6  205.83   15.34
   2  -4  -6  202.81   21.39
   2   2  -6  175.41   19.48
  -2  -2   6  202.65   21.09
   4  -2   6  227.40   26.15
  -4   2  -6  213.84   23.81
  -2   4   6  198.20   15.39
  -4   2  -6  215.44   15.08
  -2   4   9   78.66   15.30
   2  -4  -9   56.64   12.38
  -4   2  -9   75.60   15.33
   2   2  -9   85.03   16.38
  -2  -2   9   33.88   12.73
  -2  -2   9   85.43   15.66
   4  -2   9   68.61   11.37
   2   2  -9   72.81   14.83
   4  -2   9   81.52   17.57
  -2   4   9   73.05   15.46
   2  -4  -9   67.22   14.83
  -4   2  -9   80.19   12.59
   2  -4 -12  294.33   28.86
  -2  -2  12  231.24   33.98
   2   2 -12  302.45   31.43
  -2  -2  12  279.11   32.13
   2  -4 -12  216.27   27.68
  -2   4  12  226.54   29.84
   4  -2  12  269.02   26.42
  -4   2 -12  256.25   32.51
   4  -2  12  275.71   33.10
  -2   4  12  264.90   28.85
  -4   2 -12  269.32   26.99
  -2  -2  12  259.37   35.28
  -4   2 -15   20.56   10.94
   2   2 -15   20.46    9.88
  -4   2 -15   24.38   10.26
   2  -4 -15   30.49   13.88
   4  -2  15   38.22   15.20
   2  -4 -15   19.62   11.59
  -2   4  15   40.98   16.50
  -2  -2  15   47.66   17.43
   2  -4 -18   45.12   15.42
  -4   2 -18   36.93   12.74
   2   2 -18   33.87   15.26
  -2  -2  18   60.05   18.45
  -4   2 -18   32.91   12.15
   2  -4 -18   29.81   14.97
  -4   2 -21   78.13   23.20
   2  -4 -21   65.06   20.29
   2   2 -21   87.12   24.55
  -2  -2  21   70.89   25.66
  -4   2 -21   84.51   21.10
   2  -4 -21   56.30   19.84
   2  -4 -24   35.25   23.74
  -4   2 -24    6.14   12.70
   2   2 -24   11.61    9.21
  -2  -2  24   27.86   22.11
   2  -4 -24   28.63   22.39
  -4   2 -24   36.43   19.01
  -4   2 -27    9.89   22.60
   2   2 -27   -3.86   14.89
  -2   4  27   18.41   17.75
  -2  -2  27  -17.01   13.33
  -4   2 -27  -18.73   14.02
   2  -4 -27    3.83   22.67
  -4   2 -30   32.20   28.78
   2   2 -30   36.34   25.12
  -4   2 -30   16.62   14.92
  -2  -2  30   27.55   21.89
  -2   4  30    9.40   16.73
   2  -4 -30   20.16   27.33
  -4   2 -33   41.00   24.28
   2   2 -33   -4.14   17.23
  -4   2 -33   38.98   23.55
  -2   4  33   43.57   24.45
  -2  -2  33   31.27   19.97
   2  -4 -33   45.13   18.65
  -4   2 -36   14.21   25.07
   2   2 -36  -28.18   20.19
  -4   2 -36  -16.24   23.18
   2  -4 -36   -1.85   32.50
  -2  -2  36    2.60   24.71
  -2   4  36   20.93   15.87
  -2   4  39   25.63   20.13
  -2  -2  39   13.82   28.23
  -4   2 -39   76.34   29.87
   2   2 -39   38.84   27.50
   2  -4 -39  -12.64   15.75
  -2   4  42  -37.84   30.47
  -2  -2  42   44.10   41.80
   4  -2  42   15.32   27.04
   2  -4 -42    0.21   26.36
   2   2 -42   51.82   33.68
  -4   2 -42  -13.95   28.27
  -2   4  45   58.32   38.68
  -4   2 -45   22.52   23.98
   1   3  43  -41.48   35.56
   3  -4  43   21.55   28.17
  -4   1  43   13.41   35.73
  -3   4 -43   28.79   28.38
  -1  -3 -43    6.43   19.18
   4  -1 -43   29.17   28.00
   3  -4  40   26.44   22.67
   1   3  40  -39.55   31.69
  -4   1  40   29.21   33.93
  -3   4 -40  -28.01   24.79
  -1  -3 -40    2.58   28.10
   4  -1 -40   52.85   33.77
   3  -4  37   40.70   34.35
   1   3  37   -1.59   22.87
  -4   1  37   36.29   29.04
  -1  -3 -37   -6.87   19.68
   4  -1 -37  -36.03   26.20
  -1  -3 -34    8.61   17.61
  -1  -3 -34   30.79   25.03
   3  -4  34   13.43   23.72
  -4   1  34   83.54   38.62
  -3   4 -34    4.04   19.07
   4  -1 -34   17.92   16.14
  -1  -3 -31   20.28   15.73
  -1  -3 -31   -6.68   18.67
  -3   4 -31    0.12   21.79
  -4   1  31   30.00   19.41
  -3   4 -31   34.22   16.78
   4  -1 -31   -1.76   14.79
  -1  -3 -28   59.77   28.23
  -1  -3 -28   51.10   15.06
  -3   4 -28   77.53   29.96
  -4   1  28   43.65   14.69
   4  -1 -28   84.05   25.71
  -3   4 -28   48.35   20.42
  -1  -3 -25  135.48   31.25
  -3   4 -25  150.10   32.12
   4  -1 -25  118.17   31.07
  -4   1  25  113.63   30.76
  -1  -3 -25  132.29   30.83
  -3   4 -25  125.07   33.12
  -1  -3 -22  117.63   29.47
  -3   4 -22  127.21   30.43
  -1  -3 -22   75.88   24.54
  -4   1  22  104.71   31.19
   4  -1 -22  125.84   29.06
  -3   4 -22  138.04   27.64
  -3   4 -19  237.59   32.05
  -1  -3 -19  192.40   33.54
  -1  -3 -19  250.96   37.61
  -3   4 -19  220.13   35.75
  -4   1  19  247.12   39.85
   4  -1 -16  169.88   29.34
  -3   4 -16  197.63   27.26
  -1  -3 -16  150.05   26.89
   1   3  16  170.62   28.97
  -4   1  16  155.84   29.76
   3  -4  16  192.07   26.88
   1   3  13  182.72   26.75
   3  -4  13  163.32   27.24
  -1  -3 -13  187.61   28.23
  -3   4 -13  162.61   28.43
  -4   1  13  151.76   29.07
  -3   4 -13  144.82   20.90
   4  -1 -13  165.20   26.37
  -1  -3 -13  179.09   26.93
   1   3  13  145.07   25.13
  -4   1  13  127.90   22.60
  -4   1  13  152.32   23.07
   3  -4  13  170.31   22.33
   4  -1 -10   12.72    7.78
   4  -1 -10   13.22    7.66
  -3   4 -10   10.45    7.21
   1   3  10   14.96    9.23
   3  -4  10   14.32   11.60
  -1  -3 -10    9.55   11.02
  -3   4 -10    4.59    6.23
  -4   1  10   22.40   12.46
  -1  -3 -10   10.97    7.20
   1   3  10   10.64    6.54
   3  -4  10   10.45    4.28
  -4   1  10    6.78    7.14
   1   3   7  854.49   45.14
  -1  -3  -7  818.57   42.22
   1   3   7  825.93   45.75
  -1  -3  -7  736.71   41.48
   3  -4   7  813.35   45.44
  -3   4  -7  839.67   44.39
   4  -1  -7  855.33   43.60
   3  -4   7  844.81   35.23
  -4   1   7  915.74   51.61
   4  -1  -7  842.26   48.67
  -3   4  -7  834.24   34.55
  -4   1   7  897.06   44.75
   3  -4   4    6.45    3.77
  -3   4  -4   12.34    3.90
   4  -1  -4   18.06    6.84
   1   3   4   16.19    8.32
  -1  -3  -4    8.07    7.81
  -4   1   4   24.12    9.44
   1   3   4   14.46    7.92
  -1  -3  -4   24.15    8.76
   3  -4   4   32.83    9.46
  -3   4  -4   25.42    8.91
  -4   1   4   12.43    7.67
   4  -1  -4   19.84    7.56
  -3   4  -1  546.77   22.69
   3  -4   1  608.02   25.62
   1   3   1  568.38   30.24
   4  -1  -1  623.27   36.92
  -3   4  -1  762.82   29.50
   1   3   1  716.46   39.13
   3  -4   1  629.78   24.92
  -1  -3  -1  599.36   34.92
  -4   1   1  613.25   36.15
  -1  -3  -1  538.19   29.96
  -4   1   1  529.72   21.94
   4  -1  -1  575.99   21.45
  -4   1  -2   52.91   13.65
  -3   4   2   41.68    7.81
  -4   1  -2   30.76    5.48
   4  -1   2   57.95   12.24
  -1  -3   2   28.40    7.37
   1   3  -2   20.51    6.07
  -4   1  -2   17.17    4.41
   1   3  -2   36.87    8.52
  -1  -3   2   37.76    9.05
   3  -4  -2   41.11    7.08
   4  -1   5   17.25    8.39
  -3   4   5    2.80    3.32
  -1  -3   5   -4.94    8.31
  -4   1  -5   -0.90    7.84
   3  -4  -5    0.16    6.96
  -3   4   5   -4.60    4.97
   1   3  -5   -4.77    5.11
   4  -1   5   11.61    5.11
  -3   4   5    0.95    4.86
  -4   1  -5   -0.45    3.13
  -1  -3   5    3.91    4.70
   1   3  -5    5.24    4.20
  -3   4   8  724.58   35.60
  -3   4   8  687.60   35.64
  -1  -3   8  642.79   45.16
  -1  -3   8  742.33   42.29
  -4   1  -8  633.41   33.12
  -3   4   8  689.09   41.05
   3  -4  -8  679.37   42.52
   4  -1   8  678.43   34.39
   4  -1   8  662.69   48.69
   1   3  -8  643.32   38.55
  -4   1  -8  646.49   43.51
  -1  -3  11   38.45   12.97
  -3   4  11   25.17   11.70
  -3   4  11   49.54   12.72
  -1  -3  11   54.74   14.34
   4  -1  11   39.51   11.16
  -1  -3  11   46.61   13.30
   1   3 -11   54.79   15.15
  -4   1 -11   46.56   13.13
   3  -4 -11   65.21   16.06
  -3   4  11   61.89   14.93
  -4   1 -11   17.61    7.37
   4  -1  11   76.16   19.77
   4  -1  14   11.75    8.65
  -3   4  14   13.80   11.88
   1   3 -14   19.30   10.69
  -4   1 -14    8.65    7.25
  -3   4  14    0.91    8.11
  -4   1 -17  593.31   48.90
  -3   4  17  599.62   55.46
  -4   1 -17  651.50   59.76
   1   3 -17  608.93   52.30
  -3   4  17  670.76   55.45
  -1  -3  17  575.16   57.98
  -4   1 -20  404.03   44.78
   3  -4 -20  476.36   55.44
  -3   4  20  503.78   53.03
  -1  -3  20  412.62   51.80
  -4   1 -20  392.22   51.15
   1   3 -20  449.82   48.07
  -4   1 -23   40.97   17.68
   3  -4 -23   52.50   28.60
  -4   1 -23   37.05   25.91
  -3   4  23   64.57   19.88
  -1  -3  23   76.23   24.78
   1   3 -23   85.44   25.91
   3  -4 -26   22.66   19.13
  -4   1 -26   28.75   20.76
  -4   1 -26   14.46   21.47
  -1  -3  26   84.48   29.67
  -3   4  26   36.05   21.10
   1   3 -26   65.87   22.54
   3  -4 -29   66.45   27.72
  -4   1 -29   36.82   17.60
  -4   1 -29   41.63   20.19
  -3   4  29   10.86   14.05
  -1  -3  29   -4.69   21.02
   1   3 -29   32.19   27.14
  -4   1 -32  118.03   34.78
   3  -4 -32  136.36   35.59
  -4   1 -32  126.18   36.10
  -1  -3  32   93.27   36.85
  -3   4  32  125.21   35.26
   1   3 -32  139.73   36.48
   3  -4 -35   -2.97   22.33
   1   3 -35  -10.49   14.65
  -4   1 -35   13.44   21.82
  -3   4  35   10.46   23.55
  -1  -3  35   26.39   33.11
  -4   1 -35   14.34   22.85
   1   3 -38   72.81   28.48
   3  -4 -38   56.80   28.62
  -4   1 -38   54.83   30.69
  -3   4  38   12.17   16.78
  -1  -3  38   34.77   40.02
  -4   1 -38   39.15   31.72
  -4   1 -41   -7.63   21.52
   3  -4 -41   38.62   24.42
   1   3 -41   39.04   30.62
  -1  -3  41   58.84   42.80
   4  -1  41  -27.88   26.36
  -3   4  41   28.03   31.34
  -4   1 -44  -28.59   27.60
  -3   4  44   31.05   38.36
  -4   4 -44   34.41   30.66
  -4   0  44    5.50   26.87
   0   4  44  -12.13   30.37
   4   0 -41   32.45   30.27
   0  -4 -41    1.90   30.79
  -4   4 -41    0.19   16.94
   4  -4  41   32.72   30.26
   0   4  41   -1.87   26.97
  -4   0  41   36.48   26.66
   0   4  38  117.68   40.02
   4  -4  38   78.45   38.28
  -4   0  38    4.00   22.33
   0  -4 -38   84.32   37.04
   4   0 -38   36.54   30.57
  -4   4 -38   91.99   35.12
   0  -4 -35   12.87   16.77
  -4   4 -35  -24.56   24.98
  -4   0  35  -15.60   26.14
   0   4  35    4.43   16.83
   4   0 -35   61.39   29.68
  -4   4 -35    2.84   16.75
   0  -4 -32   13.64   24.54
  -4   4 -32   -0.48   16.25
   0  -4 -32   32.70   19.66
  -4   0  32   -8.61   21.40
  -4   4 -32    9.06   18.00
   4   0 -32   -8.86   17.48
   0  -4 -29    4.15   19.62
   0  -4 -29   12.54   17.89
  -4   4 -29   20.49   26.53
  -4   0  29    3.99   19.17
  -4   4 -29  -29.62   20.13
   4   0 -29   22.88   20.39
   0  -4 -26   89.25   28.33
   0  -4 -26   67.76   25.67
  -4   4 -26   47.57   29.92
  -4   0  26  122.23   37.65
  -4   4 -26   90.04   24.30
   4   0 -26   84.08   28.03
   0  -4 -23   55.60   21.79
  -4   0  23   29.24   15.07
   0  -4 -23   16.59   17.25
  -4   4 -23   19.93   16.83
  -4   4 -23   23.82   14.35
   4   0 -23   43.42   20.91
   0  -4 -20   18.65   17.28
  -4   0  20   30.54   21.12
   0  -4 -20   -0.54   10.65
  -4   4 -20   -9.30   13.75
  -4   4 -20    0.40    8.65
   4   0 -20   30.90   14.55
   0  -4 -17   28.01   12.03
  -4   4 -17   19.58    5.76
  -4   4 -17   35.98   18.09
  -4   0  17   18.30   11.87
   0  -4 -14  160.58   25.94
  -4   4 -14  160.74   29.56
  -4   0  14  175.07   28.85
  -4   4 -14  163.36   21.96
   4   0 -14  144.06   23.83
   0  -4 -14  162.41   27.34
   0   4  14  152.51   27.00
   4  -4  14  181.65   24.65
   0  -4 -11   59.54   15.11
   4  -4  11   68.10   17.24
  -4   4 -11   57.51   14.75
   4   0 -11   96.14   19.63
  -4   0  11   61.97   14.94
   4   0 -11   39.99   11.98
  -4   0  11   77.04   21.67
   0   4  11   70.36   15.50
   0   4  11   68.40   15.49
   0  -4 -11   64.18   14.91
   4  -4  11   65.71   12.74
  -4   4 -11   59.95   10.47
   0  -4  -8   -1.53    6.50
  -4   4  -8    8.79    8.34
   4  -4   8   -3.26    6.45
   4  -4   8    4.72    3.35
  -4   0   8    4.33    4.79
  -4   0   8   -7.16    9.41
   0  -4  -8   24.30   11.21
   0   4   8    3.32    6.15
   0   4   8    9.58    5.95
  -4   4  -8    1.38    4.75
   4   0  -8   15.50    7.77
   4   0  -8   22.79   13.13
   0  -4  -5   56.43   11.81
   4  -4   5   58.03   12.76
   0  -4  -5   48.91    8.52
  -4   4  -5   47.80   12.08
  -4   0   5   60.06   10.77
   4  -4   5   52.67    6.99
   0   4   5   52.09   10.15
   0   4   5   62.56   12.64
  -4   4  -5   64.14    7.40
   4   0  -5   60.30   11.15
  -4   0   5   64.10   14.08
   4   0  -5   70.44   14.26
   0   4   2 1749.38   47.67
   4   0  -2 1774.41   66.01
  -4   0   2 1701.95   64.98
   4   0  -2 1759.76   46.45
   0  -4  -2 1824.94   59.13
   0   4   2 1918.94   62.38
  -4   0   2 1799.00   48.54
   0  -4  -2 1844.38   50.39
  -4   4  -2 1757.09   52.94
   4  -4   2 1854.90   55.39
   0  -4   1  646.90   31.49
   0   4  -1  683.06   32.41
   0  -4   1  677.43   31.19
  -4   0  -1  683.17   26.16
  -4   4   1  730.28   26.02
   4   0   1  667.23   27.19
   0   4  -1  740.05   34.24
  -4   4   1  705.16   29.30
   4  -4  -1  664.48   24.91
   4  -4  -1  690.48   29.70
  -4   0  -1  643.61   40.95
   4   0   1  644.61   42.22
  -4   4   4 1545.81   44.76
   0  -4   4 1404.48   48.06
   0   4  -4 1550.09   50.77
  -4   0  -4 1459.67   42.91
   4   0   4 1681.34   47.74
   0   4  -4 1582.18   56.07
   4  -4  -4 1494.38   43.42
   0  -4   4 1485.04   56.41
  -4   4   4 1522.65   48.75
   4  -4  -4 1660.16   52.30
   4   0   4 1538.38   64.56
  -4   0  -4 1494.36   63.52
  -4   0  -7   11.24    8.42
   4   0   7   26.88   12.70
  -4   4   7   20.68    6.08
   4  -4  -7   14.52    8.56
   0  -4   7    8.50    6.44
   0   4  -7   25.06    8.16
   0  -4   7   10.16    5.26
   0  -4   7   13.83    8.26
   4  -4  -7    7.74    4.81
   4   0   7   24.25    6.95
  -4   0  -7   29.16    9.48
  -4   4   7   14.86    6.61
   0  -4  10   48.32   12.30
  -4   0 -10   40.58   11.14
   0  -4  10   60.37   14.60
  -4   4  10   33.23   12.67
   4  -4 -10   36.49   11.62
  -4   4  10   42.34   11.93
   0  -4  10   50.89   13.99
   4   0  10   56.36   12.31
  -4   0 -10   37.91    9.92
  -4   4  10   36.33   11.36
   0   4 -10   35.72   10.40
   4   0  10   48.49   15.73
  -4   0 -13   -0.93    9.24
  -4   4  13   14.62   14.34
   0  -4  13   21.28   11.44
   4   0  13    3.11    8.20
   4   0  13   -5.59   13.06
  -4   4  13    0.66    8.28
  -4   0 -13   -4.21    8.86
  -4   4  13   -2.56    8.87
   0  -4  13   -1.17    8.77
   0   4 -13    4.23    5.91
   0   4 -16  136.57   24.38
  -4   0 -16  125.34   26.69
  -4   4  16  174.33   30.54
  -4   4  16  141.39   27.94
   0  -4  16  174.10   33.15
  -4   0 -16  123.67   20.63
   4  -4 -16  128.53   26.49
   4   0  16  142.17   24.22
   0   4 -19   84.52   21.16
  -4   0 -19   46.26   21.72
   4  -4 -19   49.89   20.07
  -4   0 -19   44.20   14.76
  -4   4  19   75.07   23.18
   0   4 -22   23.60   14.97
  -4   0 -22    6.74   16.02
  -4   0 -22   35.10   16.23
  -4   4  22   10.37   12.29
   0  -4  22   22.20   19.86
   0   4 -25   -0.73    9.02
  -4   0 -25    6.51   13.82
  -4   0 -25   11.61   14.21
   4  -4 -25    6.91   17.42
  -4   4  25    2.57   20.60
   0  -4  25   -7.33   12.35
   0   4 -28   31.60   14.62
  -4   0 -28   16.86   19.67
   4  -4 -28   61.26   27.63
  -4   0 -28  -10.71   12.43
  -4   4  28   -4.94   14.35
   0  -4  28    5.70   21.98
   0   4 -31   14.93   11.80
  -4   0 -31   29.58   21.62
  -4   0 -31   45.15   19.22
   4  -4 -31   19.73   20.98
  -4   4  31   11.62   14.80
   0  -4  31   75.22   31.46
   0   4 -34   17.74   21.73
   4  -4 -34   56.59   32.65
  -4   0 -34   14.72   22.69
  -4   0 -34   16.32   14.05
  -4   4  34  -18.63   23.77
   0  -4  34   48.83   33.18
   4  -4 -37   47.41   28.84
   0   4 -37   -1.43   19.68
  -4   0 -37   -4.13   23.23
  -4   0 -37    7.30   20.93
   0  -4  37  -12.31   36.17
  -4   4  37   52.21   26.41
  -4   0 -40   -8.87   17.75
   4  -4 -40   -1.02   25.96
   0   4 -40   20.48   22.29
  -4   0 -40   -5.39   24.67
   0  -4  40   16.36   37.27
  -4   4  40   -0.36   26.05
   0  -4  43   12.87   32.89
  -4   4  43    0.12   28.99
   4   0  43  -14.85   24.78
   0   4 -43  -14.98   19.20
  -4   0 -43  -14.44   30.65
   4  -4 -43  -49.52   39.31
  -5   4  45  -18.85   33.55
   5  -4 -42    3.05   19.22
  -1   5 -42    9.21   24.33
  -4  -1 -42    4.23   17.72
  -5   4  42   52.24   32.41
   1  -5  42   70.53   32.21
  -5   4  39   47.81   33.55
   1  -5  39   24.18   30.34
   5  -4 -39   31.16   26.86
  -1   5 -39   53.24   28.47
  -4  -1 -39    6.28   19.42
  -4  -1 -39   56.68   44.20
  -4  -1 -36   32.48   28.64
  -5   4  36   16.69   23.75
   1  -5  36   42.38   32.93
  -4  -1 -36   31.20   23.61
  -1   5 -36   16.74   18.29
   5  -4 -36    4.73   19.35
  -4  -1 -33   58.01   26.99
   1  -5  33   -2.23   19.87
  -5   4  33   25.42   29.88
  -4  -1 -33   24.09   23.36
  -1   5 -33   30.08   19.35
   5  -4 -33   12.82   18.81
  -4  -1 -30   44.01   28.05
  -5   4  30   78.65   36.84
   1  -5  30   76.95   32.25
   5  -4 -30   33.93   17.01
  -4  -1 -30   75.51   29.96
  -1   5 -30   64.97   24.64
  -4  -1 -27  100.60   32.13
  -1   5 -27  109.75   28.18
   5  -4 -27  113.60   35.63
  -4  -1 -27   72.78   27.74
  -5   4  27  114.79   31.27
   1  -5  27  127.94   39.41
  -4  -1 -24  214.63   41.60
  -1   5 -24  286.84   42.49
  -4  -1 -24  279.51   40.99
  -5   4  24  307.23   48.46
   1  -5  24  243.90   45.44
  -4  -1 -21    9.05   13.37
  -1   5 -21   30.70   13.61
  -5   4  21   -0.43   15.73
   1  -5  21   19.89   19.01
   5  -4 -21    7.82   13.06
  -4  -1 -21   16.59    9.97
   5  -4 -18   60.27   21.97
   1  -5  18   48.98   21.70
  -5   4  18   53.41   21.55
  -4  -1 -18   65.91   22.89
  -4  -1 -18   44.27   18.19
  -1   5 -18   43.90   16.13
  -4  -1 -15   66.55   22.37
  -5   4  15   70.44   21.80
   5  -4 -15   67.74   21.09
   1  -5  15   65.48   21.07
  -5   4  15   62.81   19.19
  -1   5 -15   77.37   16.97
   4   1  15   81.49   19.49
  -4  -1 -15   49.23   15.07
  -5   4  12   55.11   16.94
   1  -5  12   59.26   15.25
   4   1  12   57.42   17.53
  -4  -1 -12   41.02   15.20
   1  -5  12   37.87   12.06
  -5   4  12   31.82   12.52
   5  -4 -12   58.21   18.01
   4   1  12   30.45   15.78
  -4  -1 -12   57.39   13.42
  -5   4  12   57.91   13.36
  -1   5 -12   60.82   12.99
   1  -5  12   57.36   17.81
  -5   4   9   90.67   17.95
  -4  -1  -9   39.87   11.81
  -4  -1  -9   58.43   14.89
   4   1   9   70.65   16.79
   1  -5   9   69.21   14.89
   4   1   9   41.07   11.65
   5  -4  -9   47.17   12.19
   1  -5   9   83.84   16.20
  -1   5  -9   63.25   12.06
  -5   4   9   68.11   15.56
   5  -4  -9   68.95   13.89
   1  -5   9   59.30   15.82
  -4  -1  -6  365.45   26.99
   4   1   6  401.65   36.95
  -5   4   6  373.84   28.01
   1  -5   6  394.04   27.53
  -4  -1  -6  338.97   32.77
  -1   5  -6  338.97   25.44
   5  -4  -6  364.11   28.37
   1  -5   6  383.67   29.29
   4   1   6  364.17   28.01
   5  -4  -6  414.45   28.86
   1  -5   6  353.94   31.11
  -5   4   6  397.62   28.52
   5  -4  -3 4668.64   80.79
   4   1   3 4846.69  118.49
  -5   4   3 4914.63   94.90
   4   1   3 4849.45   97.29
  -4  -1  -3 4487.32   89.44
  -5   4   3 4646.19   79.67
  -4  -1  -3 4777.34  116.66
   1  -5   3 4718.51   94.04
   5  -4  -3 4672.95   90.15
   1  -5   3 5077.27   92.06
  -1   5  -3 4491.28   85.50
  -4  -1   0  287.77   29.28
   5  -4   0  322.84   25.37
   5  -4   0  339.00   15.38
  -5   4   0  342.15   26.21
   4   1   0  367.78   32.48
  -4  -1   0  341.42   22.66
   1  -5   0  398.56   29.52
   1  -5   0  349.16   20.03
  -1   5   0  334.89   19.58
   4   1   0  346.69   22.13
   1  -5  -3  352.91   27.72
  -1   5   3  404.58   30.31
   5  -4   3  308.03   27.29
   1  -5  -3  310.73   16.72
  -4  -1   3  300.50   22.91
  -1   5   3  333.58   18.92
   4   1  -3  336.63   23.53
  -5   4  -3  368.38   28.74
  -4  -1   3  310.48   31.03
   4   1  -3  301.56   29.19
   5  -4   6  406.58   35.31
  -1   5   6  379.02   23.50
   5  -4   6  408.98   19.08
  -5   4  -6  387.55   18.23
  -4  -1   6  449.52   32.57
  -1   5   6  339.38   32.47
   1  -5  -6  346.66   29.48
  -5   4  -6  349.88   31.62
   1  -5  -6  428.55   23.87
  -4  -1   6  378.72   36.48
   4   1  -6  450.80   38.98
   4   1  -6  394.32   29.10
   5  -4   9  171.44   17.33
   4   1  -9  141.24   20.56
  -4  -1   9  156.84   24.02
  -5   4  -9  169.61   16.02
  -1   5   9  160.13   20.83
   5  -4   9  149.79   22.82
  -1   5   9  142.34   22.11
   1  -5  -9  162.73   23.06
  -4  -1   9  117.51   23.94
   4   1  -9  163.54   25.07
   1  -5  -9  173.17   20.10
  -5   4  -9  169.67   24.60
   1  -5 -12  186.62   24.02
   1  -5 -12  201.64   28.41
   4   1 -12  216.69   28.15
  -5   4 -12  203.47   21.49
  -4  -1  12  208.83   29.42
   5  -4  12  212.63   23.65
   4   1 -12  239.10   33.13
  -4  -1  12  220.17   33.91
  -1   5  12  188.68   27.70
  -5   4 -12  228.04   33.23
   5  -4  12  213.32   31.11
  -1   5  12  200.73   26.44
  -4  -1  15   30.48   18.67
  -5   4 -15   20.29   13.41
   4   1 -15   20.00   12.31
   5  -4  15    8.31    5.69
   1  -5 -15   11.76    8.15
   1  -5 -15   11.22   11.54
  -1   5  15   25.71   12.07
  -4  -1  18  462.74   55.95
   1  -5 -18  482.46   51.98
   4   1 -18  572.77   54.76
  -5   4 -18  423.86   41.16
  -5   4 -18  484.35   54.82
   1  -5 -21   41.06   20.56
  -5   4 -21   55.30   17.92
   4   1 -21   26.09   11.00
  -5   4 -21   82.51   25.27
   1  -5 -21   47.42   16.94
  -4  -1  21   58.58   27.16
   1  -5 -24   -3.20   13.05
  -5   4 -24  -28.33   11.46
  -4  -1  24   -6.63   20.10
   4   1 -24  -12.77   16.41
  -5   4 -24   10.87   13.19
   1  -5 -24  -19.44   21.26
  -5   4 -27   45.35   18.86
   1  -5 -27   54.13   23.73
  -4  -1  27    7.54   16.52
  -5   4 -27   36.82   19.27
   4   1 -27   89.63   28.50
   1  -5 -27   72.58   29.96
  -5   4 -30   47.46   29.02
   1  -5 -30   66.21   25.00
  -4  -1  30   46.34   23.15
  -5   4 -30   30.03   13.75
   4   1 -30   37.80   21.77
   1  -5 -30   22.56   22.43
  -5   4 -33   44.06   34.78
  -4  -1  33   11.81   21.38
  -1   5  33   -1.85   13.71
  -5   4 -33   10.37   17.33
   4   1 -33   85.70   34.58
   1  -5 -33   19.05   17.37
  -5   4 -36   25.76   18.52
  -4  -1  36   10.06   28.18
  -1   5  36   -4.52   15.40
  -5   4 -36   25.43   24.81
   4   1 -36   30.26   19.69
   1  -5 -36    8.77   23.81
  -4  -1  39    3.19   25.21
  -1   5  39   80.58   45.36
   4   1 -39   -4.73   18.41
  -5   4 -39    5.68   16.32
   1  -5 -39   18.73   22.94
   5  -4  42   85.90   51.43
  -1   5  42   98.87   43.79
  -4  -1  42   79.85   45.88
   4   1 -42   69.54   34.15
   1  -5 -42   11.79   18.60
  -5   4 -42   86.01   30.63
  -1   5  45    8.03   26.05
  -5   4 -45   37.86   35.45
   3   2  43  -38.67   27.43
  -5   3  43  -42.20   21.43
  -2   5 -43    7.06   23.34
  -3  -2 -43   33.51   31.91
   2  -5  40   27.92   26.74
  -3  -2 -40    0.48   16.97
  -2   5 -40   51.68   33.50
   5  -3 -40    6.89   21.06
  -5   3  40   20.83   26.12
   2  -5  37   90.89   33.91
  -5   3  37   38.58   28.32
  -2   5 -37   51.56   28.14
   5  -3 -37   85.13   34.12
  -3  -2 -37   40.65   29.68
  -3  -2 -37   17.03   24.88
  -5   3  34  314.84   60.95
   2  -5  34  373.19   70.62
  -3  -2 -34  305.03   54.72
  -3  -2 -34  382.28   69.83
   5  -3 -34  286.99   56.23
  -2   5 -34  347.00   58.86
   2  -5  31   39.63   18.50
  -5   3  31   53.65   33.32
  -3  -2 -31   44.86   23.38
  -3  -2 -31   54.88   20.30
   5  -3 -31   64.17   27.07
  -2   5 -31   41.18   21.38
   2  -5  28  157.48   44.17
  -5   3  28   90.67   32.58
  -3  -2 -28   34.21   19.44
  -3  -2 -28   60.67   25.25
   5  -3 -28   93.68   30.82
  -2   5 -28   60.20   23.82
  -5   3  25    4.25   13.51
  -2   5 -25   42.71   16.99
  -3  -2 -25   66.68   22.79
  -3  -2 -25   74.77   23.89
  -5   3  22  175.81   33.96
  -3  -2 -22  209.15   35.62
  -2   5 -22  250.52   41.85
  -3  -2 -22  208.52   40.30
   5  -3 -22  263.12   40.50
  -2   5 -22  249.70   36.64
  -5   3  19   71.66   19.01
  -3  -2 -19   44.47   17.75
  -2   5 -19   52.29   18.41
  -3  -2 -19   63.76   17.28
   5  -3 -19   75.18   24.47
  -2   5 -16   -4.81   11.38
   5  -3 -16   35.60   17.77
  -5   3  16   27.03   18.67
  -3  -2 -16    6.29    9.47
  -3  -2 -16    0.99    7.00
  -2   5 -16    1.70    7.79
   2  -5  13    8.95    8.94
  -2   5 -13   -4.72    9.28
   3   2  13    9.97    7.97
  -3  -2 -13    2.18    7.80
  -2   5 -13   12.64   11.76
  -5   3  13   11.89    7.12
  -5   3  13    5.88    8.37
   3   2  13    5.92    8.23
  -3  -2 -13    1.11    9.83
  -5   3  13   -0.44    8.94
  -3  -2 -10  537.42   38.63
   5  -3 -10  625.52   45.14
  -5   3  10  556.45   43.66
   3   2  10  511.40   46.54
  -2   5 -10  607.09   38.40
  -3  -2 -10  552.04   43.99
   2  -5  10  554.73   42.70
  -2   5 -10  628.72   46.14
   2  -5  10  627.52   39.56
   3   2  10  594.23   42.79
   5  -3 -10  579.09   43.05
  -5   3  10  622.28   43.56
  -3  -2  -7   -2.12    7.36
   3   2   7   14.08   11.63
  -3  -2  -7   -0.64    7.23
  -2   5  -7    5.41    5.44
   2  -5   7   -3.52    8.60
  -2   5  -7  -10.20    7.74
   5  -3  -7   10.20    7.74
   2  -5   7    0.17    4.79
  -5   3   7    8.64    5.36
  -5   3   7    6.71    7.72
   5  -3  -7   13.77    7.98
   3   2   7   16.14    8.94
  -5   3   4 9707.70  121.20
   5  -3  -4 9703.97  122.66
   2  -5   4 9643.38  126.45
  -3  -2  -4 9508.72  156.22
   3   2   4 9670.32  159.58
  -3  -2  -4 9346.84  134.62
   3   2   4 9999.00  141.89
  -2   5  -4 9817.29  119.07
   2  -5   4 9730.39  117.84
  -5   3   4 9676.52  145.35
   5  -3  -4 9680.56  142.27
   2  -5   1  558.09   22.08
   5  -3  -1  566.76   21.21
  -3  -2  -1  654.71   38.37
   2  -5   1  652.51   33.24
  -5   3   1  649.37   37.45
  -3  -2  -1  528.18   38.54
   5  -3  -1  671.28   37.57
   3   2   1  567.27   39.11
   2  -5   1  583.01   24.65
  -3  -2  -1  594.55   29.71
   2  -5   1  636.57   29.86
  -5   3   1  586.40   21.84
  -3  -2   2  184.68   17.36
   3   2  -2  181.87   17.61
   2  -5  -2  171.88   17.86
  -2   5   2  215.98   20.59
  -5   3  -2  206.40   22.29
   5  -3   2  185.91   22.61
   3   2  -2  166.86   21.96
  -3  -2   2  195.60   24.02
   5  -3   5   17.26   10.76
  -5   3  -5   16.99   11.33
   5  -3   5   16.24    4.10
   2  -5  -5    5.95    7.28
  -2   5   5    3.68    5.21
   2  -5  -5    5.55    3.34
   3   2  -5   16.32   11.40
  -3  -2   5    7.75   10.15
  -5   3  -5    8.60    3.41
   3   2  -5   13.92    6.54
  -3  -2   5   13.28    6.86
   5  -3   8  605.95   47.28
  -2   5   8  602.85   31.37
  -5   3  -8  554.04   43.69
   2  -5  -8  583.83   29.68
  -2   5   8  691.34   43.45
   3   2  -8  531.55   43.39
  -3  -2   8  599.10   47.18
   2  -5  -8  624.06   41.84
   5  -3   8  588.44   29.02
   3   2  -8  598.74   38.67
  -5   3  -8  605.78   28.57
  -3  -2   8  693.76   44.00
  -2   5  11   75.97   15.26
  -5   3 -11   89.92   21.19
   5  -3  11   69.06   17.60
   2  -5 -11   64.71   12.82
  -2   5  11   86.59   17.66
  -3  -2  11   67.24   17.60
   3   2 -11   67.57   14.34
  -3  -2  11   87.50   21.24
  -5   3 -11   94.56   14.34
   2  -5 -11   59.39   15.66
   5  -3  11   71.00   12.87
   3   2 -11   79.20   19.12
  -5   3 -14   41.11   11.68
   3   2 -14   50.73   15.60
  -2   5  14   41.44   16.23
  -5   3 -14   43.29   14.51
   5  -3  14   45.16   12.42
  -3  -2  14   39.41   17.79
   2  -5 -14   30.93   13.42
   2  -5 -17   85.97   21.28
  -5   3 -17   84.62   23.85
  -5   3 -17   67.12   15.94
   3   2 -17   91.71   22.05
   2  -5 -17  109.86   25.45
  -2   5  17   89.20   23.67
   5  -3  17   83.74   19.76
  -3  -2  17   83.52   26.64
   3   2 -20   68.37   24.66
  -5   3 -20   56.86   16.25
   2  -5 -20   49.89   18.62
  -3  -2  20   53.17   22.13
   2  -5 -20   69.61   25.09
  -5   3 -20   87.23   27.10
   3   2 -23   99.65   26.47
   2  -5 -23   81.34   24.59
  -5   3 -23   78.52   22.01
  -3  -2  23  119.34   36.62
  -5   3 -23   99.35   30.16
   2  -5 -23   97.72   25.88
  -5   3 -26    5.46   12.91
   3   2 -26   46.03   20.91
  -5   3 -26   36.66   22.08
  -3  -2  26   50.08   25.50
   2  -5 -26   34.82   19.26
  -2   5  29  366.26   53.92
  -3  -2  29  235.99   53.66
   2  -5 -29  221.02   43.36
  -5   3 -29  247.05   50.63
   3   2 -29  308.10   51.10
  -5   3 -29  253.38   38.32
  -5   3 -32    5.07   19.80
   2  -5 -32   13.69   15.59
  -3  -2  32   61.03   43.05
  -2   5  32   19.78   16.46
   3   2 -32    0.04   10.85
  -5   3 -32    6.38   17.02
  -5   3 -35  -17.72   19.59
   2  -5 -35   19.28   25.52
  -2   5  35   -7.66   17.07
  -3  -2  35  -19.65   29.64
  -5   3 -35   10.55   23.23
   3   2 -35   53.92   29.91
  -5   3 -38  202.94   57.97
  -3  -2  38  145.33   45.62
  -2   5  38  132.54   39.36
  -5   3 -38  202.36   48.40
   2  -5 -38  128.90   40.14
   3   2 -38  178.65   47.88
   5  -3  41   67.55   40.85
  -3  -2  41   15.62   28.37
  -2   5  41  -37.91   36.91
   3   2 -41    9.39   15.51
   2  -5 -41   32.25   22.59
  -5   3 -41   45.97   32.44
  -2   5  44   -4.63   25.57
  -5   3 -44   -4.13   24.34
  -3   5 -44    1.63   18.84
  -2  -3 -44   -2.02   25.51
   2   3  44    5.97   25.32
  -5   2  44   78.63   43.27
  -2  -3 -41   51.11   38.39
   5  -2 -41  -17.25   28.59
  -3   5 -41   32.37   26.04
  -5   2  41  -28.75   27.65
   3  -5  41    0.67   37.93
   2   3  41    5.70   31.41
  -2  -3 -38    7.05   32.28
   5  -2 -38   45.81   25.55
  -3   5 -38   27.85   22.50
  -2  -3 -38  -19.35   36.13
  -5   2  38   13.47   24.37
   3  -5  38    4.53   21.70
  -2  -3 -35  481.61   74.64
  -2  -3 -35  227.56   51.18
   5  -2 -35  313.97   57.28
  -3   5 -35  319.49   57.14
  -5   2  35  366.38   68.23
   3  -5  35  306.12   62.09
   5  -2 -32   33.39   23.62
  -3   5 -32   25.17   12.97
  -2  -3 -32   38.42   22.75
  -5   2  32   15.80   30.40
   3  -5  32   54.15   22.45
  -2  -3 -32   33.94   14.57
  -3   5 -29  511.69   60.58
   5  -2 -29  514.57   67.94
  -3   5 -29  542.28   73.23
  -2  -3 -29  403.44   58.90
  -2  -3 -29  675.11   77.02
  -5   2  29  525.26   73.75
   5  -2 -26   24.41   22.96
  -3   5 -26   18.12   14.65
  -3   5 -26   27.58   20.94
  -2  -3 -26   11.88   20.35
  -5   2  26   18.35   24.23
  -2  -3 -26    2.09   17.40
  -3   5 -23  202.94   34.54
  -3   5 -23  179.01   39.48
  -2  -3 -23  168.73   34.33
  -5   2  23  186.60   38.43
  -2  -3 -23  187.07   38.70
  -2  -3 -20   71.55   24.51
  -5   2  20   44.83   19.14
  -2  -3 -20   52.61   17.61
   5  -2 -20   55.68   23.00
  -3   5 -20   64.15   18.17
  -5   2  17  578.48   58.07
  -3   5 -17  577.07   47.26
   5  -2 -17  625.89   55.90
  -2  -3 -17  579.75   52.01
  -2  -3 -17  697.29   59.72
  -3   5 -17  733.19   60.61
  -2  -3 -14   22.59   15.87
  -3   5 -14   45.17   18.13
  -5   2  14   20.50   14.50
   3  -5  14   36.90   12.69
   5  -2 -14   24.60   11.80
  -3   5 -14   19.53   12.28
   2   3  14   38.03   14.81
  -5   2  14   46.96   15.58
  -2  -3 -14   15.55   10.02
   2   3  11    2.88    8.38
   3  -5  11   11.09    7.91
  -2  -3 -11    6.46    6.90
  -3   5 -11   19.97   13.93
   5  -2 -11   -4.45    5.77
   3  -5  11   -0.46    4.84
  -5   2  11    9.51    5.52
  -2  -3 -11    6.37   10.13
   2   3  11    9.56    9.83
  -5   2  11    7.07    6.56
  -3   5 -11   -3.39    6.03
   5  -2 -11   -4.70    8.92
   3  -5   8   38.00    9.29
   5  -2  -8    2.86    6.56
  -5   2   8   31.50   14.68
   5  -2  -8   38.38   14.44
  -2  -3  -8   28.35   10.13
   2   3   8    3.12    5.47
  -2  -3  -8   47.12   13.52
   3  -5   8   28.22   10.70
  -3   5  -8   32.68   10.92
   2   3   8   15.57   10.02
  -3   5  -8   21.45    7.06
  -5   2   8   27.33    8.67
  -2  -3  -5 2652.32   76.39
   2   3   5 2715.87   82.86
   5  -2  -5 2902.55   86.63
   3  -5   5 2835.22   60.23
   5  -2  -5 2749.54   70.37
  -3   5  -5 2788.76   60.45
  -5   2   5 2751.80   86.08
  -3   5  -5 2644.14   71.69
   2   3   5 2814.51   80.14
  -2  -3  -5 2725.77   76.83
  -5   2   5 2863.96   72.37
   3  -5   5 2773.11   75.44
  -3   5  -2  491.05   23.91
  -5   2   2  472.50   24.18
   5  -2  -2  470.41   22.61
  -2  -3  -2  553.11   36.36
  -5   2   2  518.15   36.57
   2   3   2  470.25   34.01
  -2  -3  -2  506.20   33.85
   2   3   2  566.89   38.38
   3  -5   2  582.72   29.10
   3  -5   2  525.12   24.14
   5  -2  -2  536.61   36.65
   3  -5   2  520.19   25.61
   3  -5  -1  661.65   31.50
  -3   5   1  721.56   32.83
   5  -2   1  683.64   19.17
  -2  -3   1  643.49   31.87
   5  -2   1  656.35   42.35
   2   3  -1  627.75   33.03
  -5   2  -1  748.81   44.29
   2   3  -1  639.38   36.94
  -2  -3   1  632.80   38.61
  -5   2  -4   75.73   15.09
  -2  -3   4   57.02   10.22
  -2  -3   4  103.67   18.94
   2   3  -4   96.33   16.61
   2   3  -4  129.24   15.86
   5  -2   4  105.57   20.11
  -5   2  -4  102.55    8.20
   3  -5  -4  111.38   15.16
  -3   5   4  111.13   15.88
   5  -2   4  109.55    8.81
  -3   5   7  345.90   29.45
   5  -2   7  368.35   22.27
  -5   2  -7  345.84   21.42
   3  -5  -7  353.36   29.71
  -3   5   7  335.38   21.79
  -2  -3   7  364.20   34.34
   2   3  -7  309.33   32.82
   5  -2   7  367.70   35.77
  -5   2  -7  410.64   37.08
  -3   5   7  325.50   20.26
   2   3  -7  340.21   27.78
  -2  -3   7  345.02   29.37
  -5   2 -10  215.57   28.16
  -3   5  10  201.21   22.36
   2   3 -10  205.42   24.85
  -2  -3  10  194.55   25.22
   5  -2  10  209.76   21.57
   3  -5 -10  197.71   24.90
   2   3 -10  201.68   28.52
  -2  -3  10  232.56   31.07
   5  -2  10  119.29   24.03
  -5   2 -10  204.77   20.56
  -3   5  10  234.89   28.19
   2   3 -13  708.68   49.57
   5  -2  13  747.78   46.49
  -5   2 -13  743.48   45.15
  -3   5  13  756.99   49.71
   3  -5 -13  790.38   48.81
  -5   2 -16   29.60   14.76
  -5   2 -16   17.66   18.23
  -3   5  16    6.69    9.62
   5  -2  16   15.14   11.26
   3  -5 -16    2.47    8.88
  -2  -3  16   17.69   10.73
   2   3 -16    5.02    8.79
   3  -5 -16   18.08   12.43
   2   3 -19   45.82   17.45
  -5   2 -19    6.02   11.62
  -2  -3  19   33.62   16.81
  -5   2 -19   15.09   13.65
   3  -5 -22  851.42   75.91
  -5   2 -22  859.88   65.90
  -3   5  22  901.74   73.12
  -2  -3  22  913.26   84.89
  -5   2 -22  969.87   83.15
   2   3 -22  910.14   73.72
   3  -5 -25  284.79   45.02
  -3   5  25  338.52   48.31
  -2  -3  25  307.96   53.95
  -5   2 -25  293.50   50.98
  -5   2 -25  297.13   43.82
   2   3 -25  361.42   49.85
   3  -5 -28  283.47   48.24
  -3   5  28  302.55   48.11
  -2  -3  28  300.53   54.80
  -5   2 -28  286.54   46.03
   2   3 -28  312.51   49.97
  -5   2 -28  316.26   56.73
  -2  -3  31   31.04   20.74
  -3   5  31    0.42   12.97
   3  -5 -31   28.11   28.57
  -5   2 -31   23.58   27.63
   2   3 -31   -0.97   10.91
  -5   2 -31   12.42   18.24
  -2  -3  34  251.67   62.59
  -3   5  34  113.48   33.23
   2   3 -34  239.96   52.35
   3  -5 -34  141.00   39.06
  -5   2 -34  180.91   47.03
  -5   2 -34  149.97   41.21
  -2  -3  37   85.98   36.36
  -3   5  37   44.48   23.58
   3  -5 -37  110.59   39.10
  -5   2 -37   49.66   28.06
  -5   2 -37   24.02   15.59
   2   3 -37  142.24   41.19
  -3   5  40  119.36   44.91
  -2  -3  40  156.24   51.10
  -5   2 -40  106.88   39.69
  -5   2 -40    6.21   23.92
   3  -5 -40    3.78   24.68
   2   3 -40   46.09   29.92
  -2  -3  43  -86.90   50.58
  -3   5  43  -66.07   39.21
   5  -2  43   43.05   41.14
  -5   2 -43   -3.67   24.42
   2   3 -43    3.11   18.99
   3  -5 -43   68.94   37.80
   1   4  45  136.80   52.27
  -4   5 -45   62.55   36.33
   1   4  42   24.47   36.61
   4  -5  42  -39.28   36.00
  -5   1  42    9.10   26.00
  -4   5 -42    7.43   18.69
  -1  -4 -42   -8.03   21.58
   5  -1 -42  -31.48   25.74
   4  -5  39  136.46   52.02
   1   4  39   89.07   40.87
  -1  -4 -39   54.78   27.83
  -5   1  39   36.52   36.39
  -4   5 -39   73.24   35.02
   5  -1 -39   32.71   21.62
   5  -1 -36   11.26   21.91
  -4   5 -36  102.87   35.67
  -1  -4 -36   59.09   29.88
   4  -5  36   14.40   29.74
  -5   1  36   84.06   42.85
  -1  -4 -36   34.52   28.25
  -5   1  33  -13.47   25.06
  -1  -4 -33    2.87   21.97
   5  -1 -33   42.21   20.49
  -4   5 -33   11.08   15.44
  -4   5 -33  -11.24   15.22
  -1  -4 -33   -6.99   23.27
  -1  -4 -30  112.40   38.05
  -4   5 -30  167.42   45.52
  -5   1  30  107.83   37.58
   5  -1 -30  179.72   41.86
  -1  -4 -30  143.35   39.73
  -4   5 -30  119.68   33.21
  -5   1  27   19.17   15.46
  -4   5 -27  -10.53   16.57
  -1  -4 -27    2.04   17.22
   5  -1 -27  -16.75   15.12
  -4   5 -27   15.61   11.47
  -1  -4 -27   11.70   13.12
  -5   1  24  -26.54   22.04
  -1  -4 -24   13.01   17.99
  -4   5 -24   -3.88   10.75
   5  -1 -24    6.09   13.01
  -1  -4 -24    3.40   11.52
  -4   5 -24    5.66   15.48
  -5   1  21  527.15   62.64
  -4   5 -21  601.76   54.01
  -1  -4 -21  449.29   52.05
  -1  -4 -21  516.90   59.98
  -4   5 -18  -10.55   11.41
   5  -1 -18   -1.85   12.05
  -5   1  18   -3.59   11.97
  -1  -4 -18  -12.15   12.26
  -1  -4 -18   -9.14    9.34
  -4   5 -18   -9.34   13.13
  -5   1  15  805.78   67.42
   1   4  15  828.19   63.14
  -4   5 -15  800.72   62.37
  -1  -4 -15  929.78   62.65
   4  -5  15  842.04   53.95
  -1  -4 -15  810.08   59.01
   5  -1 -15  822.08   62.93
  -4   5 -15  860.45   52.58
  -1  -4 -12  184.93   26.13
   1   4  12  211.74   29.23
   5  -1 -12  212.88   28.99
  -4   5 -12  206.82   23.29
   5  -1 -12  230.98   31.95
  -5   1  12  189.50   28.75
  -1  -4 -12  178.21   25.05
   4  -5  12  154.23   27.89
  -4   5 -12  188.56   27.12
  -5   1  12  155.67   26.19
   4  -5  12  206.15   23.04
   1   4  12  237.45   30.16
   1   4   9  318.12   29.98
  -4   5  -9  265.93   22.17
  -4   5  -9  257.75   29.68
   4  -5   9  282.33   23.09
   5  -1  -9  225.67   25.23
  -5   1   9  246.84   29.54
   5  -1  -9  257.22   29.93
  -1  -4  -9  231.56   26.86
   1   4   9  234.60   29.15
   4  -5   9  220.10   27.12
  -1  -4  -9  241.87   25.17
  -5   1   9  266.86   27.93
  -1  -4  -6  141.68   21.04
   1   4   6  147.81   19.98
   5  -1  -6  157.78   24.22
  -1  -4  -6  143.16   17.94
   4  -5   6  129.60   18.30
  -4   5  -6  149.49   19.47
   1   4   6  123.55   19.54
  -5   1   6  122.92   20.04
  -4   5  -6  153.19   13.68
   4  -5   6  173.94   15.16
   5  -1  -6  117.28   18.42
  -5   1   6  123.57   18.02
  -1  -4  -3 3082.59   78.22
   5  -1  -3 3155.01   66.29
   4  -5   3 3199.33   74.66
  -1  -4  -3 3108.92   83.10
  -4   5  -3 3143.12   72.63
   4  -5   3 3140.88   52.74
  -5   1   3 3110.64   92.61
   5  -1  -3 3099.89   92.33
   1   4   3 3105.71   78.56
  -5   1   3 3098.76   68.78
  -4   5  -3 3160.08   54.97
  -1  -4   0   10.42    4.55
   5  -1   0    8.70    3.76
  -5   1   0   15.50   11.85
   5  -1   0   10.78   10.34
   1   4   0   27.67    9.27
  -1  -4   0   21.95    9.31
  -5   1   0   20.27    5.32
  -4   5   0   14.67    5.47
  -1  -4   0   18.34   10.88
  -4   5   0   24.31    6.13
   4  -5   0   22.03    6.93
   4  -5   0   15.39    4.92
   4  -5  -3  238.27   20.39
  -4   5   3  236.05   20.14
   1   4  -3  183.80   21.64
   4  -5  -3  218.11   13.02
  -1  -4   3  229.73   23.52
  -5   1  -3  236.77   27.85
   5  -1   3  249.66   27.67
  -5   1  -3  229.31   16.01
  -1  -4   3  213.25   19.79
   1   4  -3  224.25   20.61
   5  -1   6   20.50   13.09
  -1  -4   6   57.59   13.21
  -5   1  -6   35.34   11.30
  -1  -4   6   36.77    8.76
   1   4  -6   53.20   11.46
  -5   1  -6   36.03    8.17
   5  -1   6   61.17   10.24
  -4   5   6   56.36   12.65
   1   4  -6   41.13   12.73
  -4   5   6   57.17    9.48
   4  -5  -6   43.74   10.11
  -4   5   9  351.18   27.04
  -1  -4   9  398.46   37.36
  -1  -4   9  372.23   32.30
   5  -1   9  347.16   27.30
   5  -1   9  370.04   40.15
  -5   1  -9  393.87   38.58
   1   4  -9  321.20   29.06
  -4   5   9  333.61   27.14
  -1  -4   9  365.16   36.75
   4  -5  -9  340.01   33.55
  -4   5   9  353.66   31.99
  -5   1  -9  344.45   25.63
  -5   1 -12  344.57   30.86
  -4   5  12  341.98   35.81
   1   4 -12  375.51   35.20
  -5   1 -12  362.81   40.58
  -4   5  12  392.54   36.12
  -1  -4  12  380.62   39.34
  -1  -4  12  329.45   34.21
   5  -1  12  364.89   31.94
   4  -5 -12  390.70   39.45
   5  -1  12  386.97   42.13
  -1  -4  12  443.72   46.42
  -4   5  12  383.21   35.15
   4  -5 -15   -0.07    9.00
  -5   1 -15    3.27    6.24
  -1  -4  15   -4.39   13.31
  -4   5  15  -14.14   11.21
  -5   1 -15   -3.92   10.87
   1   4 -15   13.30   10.55
  -4   5  15    6.04    8.06
   5  -1  15   15.55   11.88
   1   4 -18  445.49   45.94
   4  -5 -18  434.89   49.28
  -5   1 -18  431.23   41.62
  -5   1 -18  550.22   56.69
  -4   5  18  381.64   43.19
   1   4 -21 1038.04   75.51
  -4   5  21  994.63   76.82
  -1  -4  21  972.79   85.46
  -5   1 -21  946.05   68.80
  -5   1 -21 1215.37   90.26
  -5   1 -24   33.11   20.99
   4  -5 -24    8.08   18.07
   1   4 -24   -8.64   14.96
  -4   5  24   11.99   14.60
  -1  -4  24   25.38   16.26
  -5   1 -24    7.07   13.09
  -5   1 -27  262.06   48.42
  -5   1 -27  353.69   48.36
   4  -5 -27  311.20   50.50
  -1  -4  27  253.01   52.32
  -4   5  27  344.56   52.76
   1   4 -27  344.54   49.58
   4  -5 -30    2.03   13.26
  -5   1 -30   -4.74   13.55
  -5   1 -30    6.57   14.66
  -1  -4  30   12.52   20.60
  -4   5  30   15.84   15.53
   1   4 -30   29.51   19.29
   4  -5 -33   32.14   22.24
  -5   1 -33   17.84   12.54
  -5   1 -33    6.70   21.34
  -4   5  33    7.42   13.46
  -1  -4  33  -10.19   16.35
   1   4 -33   -4.55   22.25
   4  -5 -36   -9.02   16.41
   1   4 -36   -3.97   16.87
  -5   1 -36   26.42   28.80
  -4   5  36   29.26   26.25
  -1  -4  36    9.48   27.67
  -5   1 -36   49.05   36.60
   1   4 -39   17.85   18.74
  -5   1 -39  -21.82   22.56
   4  -5 -39   34.69   19.59
  -1  -4  39   -5.03   24.40
  -4   5  39   30.54   19.53
  -5   1 -39   -4.81   31.53
  -1  -4  42   51.34   42.46
  -4   5  42  -20.10   21.36
  -5   1 -42  -33.80   28.35
   1   4 -42   20.12   23.49
   4  -5 -42   31.38   26.72
  -4   5  45   27.36   26.43
  -5   1 -45   94.87   36.48
   0   5  43   56.38   32.43
   0  -5 -43    9.28   32.56
  -5   5 -43   24.84   27.69
  -5   0  43   20.04   32.91
  -5   5 -40   85.75   34.49
   5   0 -40   70.44   32.15
  -5   0  40  125.05   49.24
   5  -5  40   70.58   37.09
   0   5  40   79.33   29.77
   0  -5 -40   68.52   27.40
  -5   5 -37  -13.54   15.57
   5   0 -37  -29.73   27.67
  -5   0  37   -4.90   30.35
   0   5  37   25.92   30.81
   0  -5 -37   12.10   18.53
   5   0 -34   11.46   18.59
  -5   5 -34   -8.70   12.98
  -5   0  34  -16.91   23.70
   0  -5 -34    9.05   19.66
   0  -5 -34  -21.24   27.07
  -5   5 -34   12.55   19.23
  -5   5 -31  159.41   36.00
   5   0 -31  192.86   43.68
   0  -5 -31   91.28   31.27
  -5   0  31  228.38   53.58
  -5   5 -31  233.55   50.97
   0  -5 -31  167.96   40.32
  -5   5 -28   75.42   24.10
   0  -5 -28  161.91   40.78
  -5   5 -28  135.47   40.77
  -5   0  28  156.54   40.78
   5   0 -28  152.09   37.50
   0  -5 -28  106.79   35.35
  -5   0  25  285.85   53.64
   0  -5 -25  241.72   44.29
   0  -5 -25  385.99   53.03
  -5   5 -25  284.29   48.79
   5   0 -25  241.89   45.30
  -5   5 -25  272.76   40.19
   0  -5 -22   43.78   20.11
  -5   0  22   69.55   24.56
   0  -5 -22   55.59   20.97
  -5   5 -22   70.84   20.99
  -5   5 -22   10.41    7.76
  -5   5 -19   88.78   20.16
   5   0 -19   83.30   26.43
   0  -5 -19  128.31   27.68
  -5   0  19  146.92   34.76
   0  -5 -19  133.58   24.00
  -5   0  16 1322.44   88.70
   0  -5 -16 1169.95   70.96
  -5   5 -16 1305.05   82.94
   0  -5 -16 1165.50   75.12
  -5   5 -16 1275.88   65.09
   5   0 -16 1327.59   78.16
   5  -5  16 1279.30   67.74
   0   5  16 1260.09   75.93
   0  -5 -13  851.52   52.96
  -5   5 -13  846.14   46.40
   5   0 -13  803.66   55.76
  -5   0  13  778.52   62.86
  -5   5 -13  769.12   58.25
   0  -5 -13  785.72   56.40
   5  -5  13  858.11   48.88
   0   5  13  806.90   55.12
   5  -5  10  534.78   32.26
  -5   5 -10  489.77   29.96
   5   0 -10  541.04   41.84
  -5   0  10  507.96   42.25
   0  -5 -10  456.60   38.36
   0   5  10  540.36   42.99
   0   5  10  540.31   40.99
  -5   5 -10  519.13   43.27
   5  -5  10  494.45   42.35
   0  -5 -10  492.87   37.50
  -5   0  10  468.35   45.99
   5   0 -10  554.11   46.73
   0  -5  -7   14.72   10.35
   0   5   7   24.34    6.44
  -5   0   7   18.07    7.94
   5   0  -7   14.37    5.11
   0  -5  -7   15.80    7.48
   5  -5   7   16.10    7.87
  -5   5  -7   22.66   10.58
   5  -5   7   17.46    5.32
   0   5   7   14.39   10.68
  -5   0   7   19.47   11.53
   5   0  -7   14.82   11.65
  -5   5  -7   17.44    5.87
   5  -5   4  457.51   33.24
   5   0  -4  372.28   26.25
   5  -5   4  372.65   16.12
  -5   0   4  417.32   28.58
   5   0  -4  426.24   36.71
  -5   0   4  423.64   36.87
  -5   5  -4  397.07   16.37
   0   5   4  408.59   32.46
   0  -5  -4  420.00   32.32
  -5   5  -4  378.27   29.16
   0  -5  -4  355.22   23.32
   0   5   4  402.65   27.53
  -5   0   1  573.03   43.05
   5  -5   1  636.25   22.84
  -5   5  -1  696.07   26.12
   0   5   1  752.10   49.58
   0  -5  -1  635.34   39.49
   5   0  -1  631.06   30.12
   0   5   1  575.36   30.68
   0  -5  -1  613.87   32.88
   5   0  -1  634.17   45.06
  -5   5  -1  669.72   33.26
  -5   0   1  581.68   28.44
   5  -5   1  683.40   35.62
   5  -5  -2  557.34   27.69
  -5   0  -2  663.00   48.47
  -5   5   2  634.38   31.08
   0   5  -2  634.49   35.72
   0   5  -2  645.63   36.72
   0  -5   2  575.26   35.33
  -5   0  -2  668.33   28.31
   0  -5   2  599.67   33.80
  -5   5   2  602.22   28.06
   5  -5  -2  653.69   31.98
   5   0   2  554.62   44.60
  -5   0  -2  643.12   34.19
  -5   5   5    5.17    4.45
  -5   5   5    6.52    5.92
   0   5  -5   10.58    7.60
  -5   0  -5   -4.08    9.92
   5   0   5   -1.82    8.47
   0  -5   5    9.47    8.15
   5  -5  -5    1.10    5.19
   5  -5  -5    7.15    8.35
   0  -5   5    1.43    4.33
   5   0   5   11.91    6.96
   0   5  -5   -2.19    6.18
  -5   0  -5    4.98    4.61
  -5   0  -8  133.88   22.64
  -5   5   8  176.82   23.00
   0  -5   8  130.02   18.61
   5  -5  -8  167.30   19.21
  -5   5   8  138.44   17.83
   0  -5   8  157.94   25.22
   5   0   8  159.43   28.99
   5  -5  -8  133.08   20.74
   0  -5   8  171.73   22.41
   0   5  -8  141.99   19.53
  -5   0  -8  125.38   16.54
   5   0   8  155.08   19.20
   5   0  11 1422.58   83.01
  -5   0 -11 1378.50   75.63
   0  -5  11 1584.16   73.95
  -5   5  11 1735.50   73.75
   0  -5  11 1537.83   70.31
  -5   5  11 1493.61   67.36
   0  -5  11 1393.49   77.52
   5   0  11 1517.20   65.17
  -5   0 -11 1402.77   60.40
  -5   5  11 1437.73   70.62
   0   5 -11 1601.81   69.42
   5  -5 -11 1555.76   74.63
  -5   0 -14  148.50   27.70
   0   5 -14  183.47   26.66
  -5   5  14  174.95   27.47
   0  -5  14  134.07   27.84
   5   0  14  159.66   24.71
  -5   0 -14  144.47   23.93
   5  -5 -14  166.30   28.27
  -5   5  14  170.29   26.44
   0  -5  17  593.03   60.40
  -5   5  17  800.61   64.15
  -5   0 -17  750.32   65.38
   0   5 -17  653.43   53.48
  -5   0 -17  677.72   52.24
   5  -5 -17  746.39   62.73
  -5   5  17  585.95   60.50
   0   5 -20  169.33   31.56
  -5   0 -20  170.27   34.18
  -5   0 -20  116.15   23.76
   5  -5 -20  147.05   31.70
   0  -5  20  107.75   29.02
  -5   5  20  157.08   32.97
   0   5 -23   10.29   14.76
  -5   5  23   34.18   20.74
  -5   0 -23    1.30   13.70
  -5   0 -23    1.98   12.57
   5  -5 -23    3.91   12.78
   0   5 -26   54.05   18.48
   0  -5  26   63.67   28.77
  -5   5  26   63.27   19.30
  -5   0 -26   66.75   21.85
  -5   0 -26   21.76   15.03
   0   5 -29   88.24   27.65
  -5   5  29  110.30   27.08
   0  -5  29  101.36   37.61
  -5   0 -29   96.65   33.88
  -5   0 -29   54.71   23.45
   5  -5 -29   48.70   27.62
   0   5 -32  -35.52   24.36
  -5   5  32   30.16   26.67
   0  -5  32    1.41   22.68
  -5   0 -32   15.72   21.21
   5  -5 -32   -7.12   18.29
  -5   0 -32  -10.67   11.54
   0   5 -35   67.86   27.65
   5  -5 -35   70.27   32.93
  -5   5  35   69.24   24.36
   0  -5  35   34.04   29.84
  -5   0 -35   30.91   26.99
  -5   0 -35   44.11   21.49
  -5   0 -38   47.71   36.01
   0  -5  38   24.24   30.07
  -5   5  38  -23.37   21.36
   5  -5 -38    2.63   17.90
  -5   0 -38   22.11   26.38
   0   5 -38    4.04   16.48
   0  -5  41  219.99   61.55
  -5   5  41  147.37   45.60
  -5   0 -41   50.90   22.42
   5  -5 -41   96.41   36.10
  -5   0 -41  307.30   67.44
   0   5 -41  200.19   52.65
  -5   0 -44   27.71   29.24
  -5   5  44   11.40   24.16
  -5  -1 -43   96.03   42.13
  -6   5  43   33.99   23.40
  -5  -1 -43   87.95   53.07
  -1   6 -43    6.69   27.08
   1  -6  40   86.13   40.76
   6  -5 -40   48.63   17.62
  -5  -1 -40    0.19   24.52
  -6   5  40   31.95   33.31
  -5  -1 -40  111.65   45.35
  -1   6 -40   99.29   34.67
  -5  -1 -37   81.40   30.96
   1  -6  37  133.55   52.54
   6  -5 -37  111.13   35.44
  -6   5  37  107.08   35.62
  -5  -1 -37  111.23   46.46
  -1   6 -37  178.63   43.40
  -6   5  34    8.07   18.90
   1  -6  34    0.37   20.02
  -1   6 -34   -7.57   13.04
   6  -5 -34    4.75   20.98
  -5  -1 -34    3.01   22.39
  -5  -1 -34   48.17   24.40
  -6   5  31   31.51   21.05
   1  -6  31   66.36   36.07
  -1   6 -31  -14.61   15.33
  -5  -1 -31   -6.09   23.10
   6  -5 -31   10.72   22.54
  -5  -1 -31   -4.27   15.72
  -6   5  28  134.57   34.06
   1  -6  28   74.18   27.04
  -5  -1 -28  136.55   40.40
  -1   6 -28  114.74   30.95
   6  -5 -28   49.71   22.29
  -5  -1 -28  101.73   31.31
  -5  -1 -25  241.99   46.01
   6  -5 -25  283.23   48.48
  -5  -1 -25  252.01   40.77
   1  -6  25  246.21   49.04
  -6   5  25  276.06   46.69
  -1   6 -25  297.18   44.14
  -5  -1 -22   19.16   15.09
   6  -5 -22    9.00   10.26
  -5  -1 -22   -5.10   10.64
  -1   6 -22    2.56    8.78
   1  -6  22   25.06   19.26
  -6   5  22   24.81   18.32
   6  -5 -19   54.01   22.26
  -6   5  19   64.48   21.28
   1  -6  19   26.97   14.04
  -5  -1 -19   58.79   23.95
  -1   6 -19   42.91   15.99
  -5  -1 -19   70.82   20.39
  -1   6 -16 1145.39   68.38
   1  -6  16 1171.28   81.99
  -6   5  16 1272.96   79.85
  -5  -1 -16 1194.22   80.32
   6  -5 -16 1246.25   79.81
  -6   5  16  927.88   73.40
  -5  -1 -16 1050.27   65.50
   6  -5 -13  260.03   35.01
   5   1  13  228.60   29.66
   1  -6  13  261.70   36.57
  -6   5  13  239.81   31.08
  -6   5  13  285.77   35.31
  -5  -1 -13  199.68   26.45
  -1   6 -13  229.23   27.77
   1  -6  13  271.11   31.12
  -5  -1 -10  854.64   60.37
  -6   5  10  857.35   52.94
  -5  -1 -10  841.78   47.65
   6  -5 -10  914.78   55.89
   1  -6  10  852.61   52.65
   5   1  10  989.67   68.85
   5   1  10  933.22   52.41
   1  -6  10  926.86   52.61
  -1   6 -10  914.95   50.80
   1  -6  10  841.72   57.60
  -6   5  10  886.74   53.15
   6  -5 -10  858.56   50.17
  -6   5   7   63.69   13.57
  -5  -1  -7   58.72   13.15
   5   1   7   46.37   15.81
  -5  -1  -7   68.96   15.61
   6  -5  -7   52.58   14.01
   1  -6   7   65.22   14.28
   5   1   7   72.41   14.31
  -6   5   7   66.05   13.44
   6  -5  -7   76.62   13.56
   1  -6   7   77.91   17.99
   1  -6   7   43.17   10.32
  -1   6  -7   64.42   13.44
   1  -6   4  405.54   31.93
   6  -5  -4  449.90   29.58
   1  -6   4  436.56   30.64
  -1   6  -4  404.49   29.65
  -5  -1  -4  402.69   38.17
   5   1   4  446.02   32.84
  -5  -1  -4  411.54   29.04
  -6   5   4  428.03   27.80
   5   1   4  353.91   40.55
  -6   5   4  413.43   30.82
   6  -5  -4  417.72   30.07
  -6   5   1  494.41   33.30
   6  -5  -1  472.21   23.11
   1  -6   1  462.78   28.44
  -1   6  -1  480.33   27.63
  -6   5   1  479.97   22.52
   1  -6   1  495.15   31.80
  -5  -1  -1  438.58   27.61
   5   1   1  486.09   43.47
  -5  -1  -1  487.04   41.85
   6  -5  -1  508.00   33.18
   1  -6   1  496.20   35.57
   1  -6  -2 1968.52   52.37
   5   1  -2 1923.17   59.62
  -1   6   2 2162.93   77.82
   1  -6  -2 2063.94   71.96
   5   1  -2 2049.22   82.89
  -5  -1   2 1945.51   82.12
  -1   6   2 1904.97   49.13
  -5  -1   2 1925.58   57.84
  -6   5  -2 1878.12   66.05
   6  -5   2 1910.89   70.04
   5   1  -5  641.89   37.77
  -5  -1   5  530.01   35.80
   5   1  -5  478.94   43.93
   6  -5   5  631.11   19.43
  -1   6   5  642.83   42.99
  -5  -1   5  590.03   47.71
   1  -6  -5  561.68   38.97
  -1   6   5  569.08   30.52
   1  -6  -5  582.57   27.86
  -6   5  -5  603.14   42.05
   6  -5   5  599.34   44.29
   6  -5   8   16.34    8.98
  -6   5  -8   23.20   12.93
   1  -6  -8   39.34   10.35
   5   1  -8   19.10    9.68
   1  -6  -8   24.40   10.19
   6  -5   8   29.98    7.34
   5   1  -8   26.59   14.92
  -5  -1   8   31.72   12.28
  -6   5  -8   27.17    7.31
  -5  -1   8   22.99   10.24
  -1   6   8   36.50   10.64
  -1   6   8   13.19    8.68
  -1   6  11  426.40   36.95
   6  -5  11  453.38   43.77
  -5  -1  11  401.09   44.75
   5   1 -11  375.34   43.37
   1  -6 -11  395.51   33.03
  -1   6  11  422.78   41.63
  -5  -1  11  437.03   39.95
  -6   5 -11  417.68   27.90
   1  -6 -11  453.33   42.03
   6  -5  11  459.93   31.53
   5   1 -11  383.05   36.48
  -6   5 -11  494.48   46.28
   5   1 -14  388.38   40.63
  -6   5 -14  363.73   31.26
   6  -5  14  421.27   35.68
   1  -6 -14  375.85   41.09
  -1   6  14  396.08   37.63
  -5  -1  14  402.25   47.98
  -6   5 -14  382.61   44.79
   1  -6 -14  303.84   33.83
  -6   5 -17   81.82   25.77
   5   1 -17   44.17   17.54
  -6   5 -17  100.57   19.86
  -1   6  17   54.03   18.99
   1  -6 -17   38.89   15.20
   6  -5  17   64.76   16.12
  -5  -1  17   55.97   21.40
   1  -6 -17   53.36   20.45
  -5  -1  20    5.86   12.26
  -6   5 -20   -0.64    9.76
   1  -6 -20    2.40   14.22
   1  -6 -20   -4.37   17.32
  -5  -1  23    9.09   15.72
   1  -6 -23   14.58   16.13
  -6   5 -23   11.80    8.96
   5   1 -23  -11.63   13.58
   1  -6 -23   -4.84   16.40
  -6   5 -23   50.14   29.15
   5   1 -26  208.68   41.21
  -5  -1  26  128.70   42.60
   1  -6 -26  142.92   35.79
  -6   5 -26  123.47   28.22
  -6   5 -26   97.84   31.25
   1  -6 -26  190.84   38.60
  -5  -1  29   32.89   25.98
  -6   5 -29    2.47   14.79
   1  -6 -29    8.77   14.56
   5   1 -29    9.95   10.75
  -6   5 -29   31.43   17.72
   1  -6 -29    1.40   13.15
  -5  -1  32  109.52   34.88
  -6   5 -32  137.43   44.25
   5   1 -32  168.96   38.28
  -6   5 -32  139.23   34.88
   1  -6 -32  103.95   30.38
  -1   6  35    1.48   17.89
  -5  -1  35   49.10   21.24
  -6   5 -35   56.15   37.86
  -6   5 -35   -0.22   14.00
   5   1 -35   37.26   20.08
   1  -6 -35  -29.63   31.19
  -1   6  38   20.77   21.32
  -5  -1  38    1.03   23.81
  -6   5 -38  -30.89   39.60
  -6   5 -38    1.80   14.86
   5   1 -38   33.65   28.79
   1  -6 -38   31.90   32.98
  -5  -1  41   23.59   24.38
   1  -6 -41  -14.66   20.83
  -6   5 -41   21.77   16.54
   5   1 -41   44.86   30.20
   6  -5  41   66.36   36.65
  -1   6  41   18.86   19.12
  -6   5 -44   20.12   26.30
  -1   6  44  -54.17   36.28
  -6   4  44   53.42   40.15
  -2   6 -44    3.37   23.71
  -4  -2 -44   45.57   38.31
   4   2  44   33.24   41.04
   2  -6  41    9.49   22.96
  -6   4  41   72.99   42.08
  -4  -2 -41   43.64   26.51
  -4  -2 -41    6.01   20.28
   6  -4 -41   73.68   36.98
  -2   6 -41   27.81   25.50
  -4  -2 -38  129.55   43.90
  -6   4  38  123.88   39.28
   2  -6  38  148.72   47.15
  -4  -2 -38  129.77   41.93
  -2   6 -38  195.63   48.32
   6  -4 -38   83.20   31.02
  -4  -2 -35   27.19   23.02
  -6   4  35   15.71   18.08
  -4  -2 -35   42.53   30.64
   2  -6  35    8.29   27.89
  -2   6 -35  -11.81   16.76
   6  -4 -35   57.87   25.65
   2  -6  32   72.82   27.19
  -6   4  32  126.98   40.49
  -4  -2 -32  103.06   35.35
  -4  -2 -32   31.67   20.01
   6  -4 -32   70.57   32.04
  -2   6 -32   79.99   29.65
   2  -6  29   12.29   18.84
  -6   4  29    9.06   16.44
  -4  -2 -29   16.17   18.07
  -4  -2 -29  -10.21   13.44
  -2   6 -29   28.47   20.56
  -6   4  26   15.64   18.29
  -2   6 -26   11.09   11.26
  -4  -2 -26   16.86   12.60
  -4  -2 -26   32.26   19.62
   6  -4 -26   17.51   16.57
   6  -4 -23  174.63   35.27
  -4  -2 -23  239.51   39.83
   2  -6  23  234.45   46.41
  -6   4  23  341.90   51.66
  -2   6 -23  228.33   34.93
  -4  -2 -23  239.74   42.60
   6  -4 -20  112.11   27.59
  -6   4  20  144.14   32.61
  -4  -2 -20  125.58   28.88
  -4  -2 -20  135.90   27.38
  -2   6 -20  141.65   28.22
  -4  -2 -17   43.54   13.19
  -2   6 -17   29.33   19.54
  -2   6 -17   36.63   15.06
  -4  -2 -17   77.96   26.55
   6  -4 -17   33.42   18.72
  -6   4  17   12.66   12.95
  -6   4  14 1260.84   76.54
  -6   4  14 1348.07   82.66
  -2   6 -14 1382.42   79.85
   4   2  14 1113.95   66.57
  -4  -2 -14 1134.15   65.48
   6  -4 -14 1261.00   74.54
  -2   6 -14 1209.99   63.69
   2  -6  14 1143.77   63.94
  -2   6 -11 1225.66   57.91
  -4  -2 -11 1240.12   62.27
  -6   4  11 1196.77   64.54
   4   2  11 1201.35   73.56
  -4  -2 -11 1269.73   69.38
   6  -4 -11 1266.60   66.69
   2  -6  11 1250.32   67.85
  -2   6 -11 1388.47   73.02
   4   2  11 1228.36   67.26
   6  -4 -11 1263.33   65.94
  -6   4  11 1244.97   66.90
   2  -6  11 1281.00   61.21
  -4  -2  -8 1386.72   59.37
   4   2   8 1391.05   75.38
  -6   4   8 1460.56   62.05
   6  -4  -8 1328.83   62.03
   2  -6   8 1400.19   63.38
  -6   4   8 1367.77   64.40
   6  -4  -8 1341.44   62.44
   2  -6   8 1429.19   57.59
  -4  -2  -8 1346.12   68.43
  -2   6  -8 1350.99   55.62
   4   2   8 1214.54   58.14
   6  -4  -5 8121.87  125.12
   2  -6   5 8087.32  128.07
   2  -6   5 8152.25  137.35
   6  -4  -5 8452.76  142.30
  -4  -2  -5 8351.79  135.24
  -4  -2  -5 8115.46  165.27
   4   2   5 8282.58  169.82
  -6   4   5 7923.20  143.00
  -6   4   5 7981.45  124.46
  -2   6  -5 7980.17  121.78
   2  -6   5 8219.02  124.55
  -4  -2  -2   26.59   14.38
  -6   4   2   11.10    9.80
   4   2   2    1.57    9.06
   2  -6   2    9.77    6.75
  -4  -2  -2    3.99    3.47
  -6   4   2   16.33    5.16
   2  -6   2   12.36    5.46
   6  -4  -2    6.89    6.10
   2  -6   2   11.82    5.70
   6  -4  -2    9.33    4.66
   2  -6   2   24.75    9.66
  -4  -2  -2    6.23    6.61
   2  -6  -1   52.45   13.07
  -2   6   1   58.63   13.25
  -4  -2   1   62.43   11.98
   4   2  -1   55.84   11.67
   2  -6  -1   51.94    6.60
   4   2  -1   58.66   15.90
   6  -4   1   46.58   13.16
  -6   4  -1   51.09   13.97
  -4  -2   1   47.00   14.25
   6  -4   4  117.92   20.41
   2  -6  -4  106.90   16.63
  -4  -2   4   93.53   14.02
   4   2  -4   80.19   13.47
  -2   6   4   94.87   15.32
  -4  -2   4   80.77   19.50
  -6   4  -4   79.54   15.73
   4   2  -4   87.15   20.13
   6  -4   7   24.98   10.00
  -6   4  -7   44.37   13.94
   2  -6  -7   38.73    7.95
   4   2  -7   56.80   12.57
   6  -4   7   51.39    7.13
   2  -6  -7   58.89   14.75
  -6   4  -7   44.01    7.05
  -2   6   7   63.86   13.96
  -4  -2   7   32.72   10.71
  -2   6   7   55.88    9.54
   4   2  -7   18.82    6.39
  -4  -2   7   47.86   11.30
  -6   4 -10  109.44   21.79
   4   2 -10  131.27   19.68
  -4  -2  10  135.52   22.44
  -6   4 -10  109.22   13.75
  -2   6  10  141.55   23.56
   6  -4  10  134.13   15.94
   2  -6 -10  129.35   19.91
  -4  -2  10  141.40   25.01
   4   2 -10  101.53   23.83
   2  -6 -10  101.96   17.10
   6  -4  10  123.94   23.91
  -2   6  10  124.95   16.86
  -6   4 -13  134.95   18.64
   2  -6 -13  149.55   25.40
   6  -4  13  119.14   19.08
  -4  -2  13  132.37   28.41
   2  -6 -13   78.52   16.62
  -6   4 -13  130.70   24.40
   4   2 -13  111.66   22.42
  -2   6  13  110.30   20.20
   6  -4  16   27.54   11.43
  -4  -2  16   46.60   21.40
  -6   4 -16   31.83   10.24
  -2   6  16   26.90   14.62
   2  -6 -16   47.93   18.08
   4   2 -19 1581.28   92.21
  -6   4 -19 1501.52   78.89
   2  -6 -19 1622.11   96.41
  -4  -2  19 1472.31  103.64
   2  -6 -19 1565.31   84.54
  -6   4 -19 1681.72  102.68
   4   2 -22  118.52   27.58
  -6   4 -22  144.21   35.23
  -4  -2  22  163.62   38.44
   2  -6 -22  163.60   31.76
   2  -6 -22  144.83   30.04
  -6   4 -22  142.59   27.39
  -6   4 -25  120.18   26.85
  -4  -2  25  146.30   39.32
   2  -6 -25  197.89   36.15
  -6   4 -25  138.75   37.36
   4   2 -25  117.70   30.93
   2  -6 -25  113.80   32.33
  -6   4 -28  264.97   50.34
  -4  -2  28  213.64   49.05
   4   2 -28  218.32   47.57
  -6   4 -28  186.39   35.76
   2  -6 -28  271.76   47.61
  -6   4 -31   21.45   18.59
   4   2 -31   44.69   23.27
  -6   4 -31   22.85   21.70
   2  -6 -31   13.90   17.86
  -2   6  31  -20.37   16.98
  -4  -2  31    2.41   19.30
   4   2 -34  -11.27   20.63
  -6   4 -34  -19.64   21.12
  -4  -2  34   31.22   22.71
  -2   6  34   61.68   32.75
  -6   4 -34   37.81   22.46
   2  -6 -34   -1.83   17.59
   4   2 -37   22.27   15.60
  -6   4 -37   15.67   21.68
  -4  -2  37  -18.49   26.68
  -2   6  37  -12.66   23.29
  -6   4 -37   16.93   25.99
   2  -6 -37   56.69   27.17
   4   2 -40   15.58   24.11
  -6   4 -40   55.95   32.08
  -4  -2  40   21.93   29.84
  -2   6  40   10.65   26.46
  -6   4 -40  -21.05   31.66
   2  -6 -40   22.36   18.66
  -6   4 -43   30.99   33.79
  -4  -2  43  -15.60   25.99
  -2   6  43   86.86   44.43
   3   3  42    5.11   23.52
   3  -6  42   99.80   53.19
  -3   6 -42   10.16   16.58
   6  -3 -42   16.21   33.57
  -3  -3 -42   11.35   24.19
  -6   3  42   38.65   26.88
  -3  -3 -39   33.00   33.08
  -3  -3 -39  -21.34   35.05
   3  -6  39  -15.56   26.31
   6  -3 -39   -7.48   18.29
  -3   6 -39   -0.70   17.77
  -6   3  39    0.49   18.49
  -3  -3 -36   48.97   25.73
  -3  -3 -36   31.55   25.07
   3  -6  36   47.90   35.44
   6  -3 -36   60.81   36.19
  -3   6 -36   50.53   26.75
  -6   3  36   35.44   32.03
   6  -3 -33  216.97   49.29
  -3  -3 -33  166.42   41.49
  -3  -3 -33  166.74   45.88
   3  -6  33  227.02   55.62
  -3   6 -33  188.12   43.51
  -6   3  33  191.18   47.57
  -3  -3 -30    9.38   15.15
  -3  -3 -30    4.00   20.27
  -3   6 -30   49.23   23.92
   6  -3 -30  -21.84   22.71
  -6   3  30   34.22   25.47
   3  -6  30   -4.30   18.90
  -3  -3 -27   12.12   15.97
  -6   3  27   38.68   23.45
  -3  -3 -27    6.60   17.07
  -3   6 -27  -12.19   13.88
  -3   6 -27    6.44   13.07
  -6   3  24  533.39   67.83
  -3  -3 -24  456.47   54.66
  -3  -3 -24  529.05   65.22
   6  -3 -24  494.70   60.56
  -3   6 -24  563.98   57.57
   6  -3 -21  432.92   52.25
  -6   3  21  423.43   56.20
  -3  -3 -21  516.47   59.27
  -3   6 -21  554.83   62.70
  -3  -3 -21  433.66   49.98
  -3   6 -21  482.45   48.92
  -3   6 -18 1410.87   89.85
  -6   3  18 1376.92   93.99
  -3  -3 -18 1479.82   91.48
  -3  -3 -18 1254.96   78.74
  -3   6 -18 1328.29   74.56
   6  -3 -18 1413.93   87.70
  -3   6 -15  848.58   63.00
   6  -3 -15  779.68   60.10
   3  -6  15  733.83   52.07
  -6   3  15  820.76   64.99
  -3   6 -15  842.07   53.19
  -3  -3 -15  821.72   58.34
  -3  -3 -12   74.49   18.09
   3   3  12  108.89   21.89
   6  -3 -12  101.41   21.44
  -6   3  12   99.58   24.93
  -3  -3 -12  124.85   23.67
   3   3  12   92.83   21.16
   3  -6  12  109.84   24.07
  -3   6 -12   91.36   19.46
  -3   6 -12   95.10   18.16
   3  -6  12   80.83   15.30
   6  -3 -12   84.02   19.87
  -6   3  12   89.62   19.13
   3   3   9   29.57   13.15
  -3  -3  -9   18.11    9.94
   3   3   9   39.09   12.65
   3  -6   9   12.27    7.79
  -3  -3  -9   22.73   12.16
   3  -6   9    2.18    6.58
  -3   6  -9   27.96   11.32
   6  -3  -9   22.25   11.81
  -6   3   9   23.06   11.37
   6  -3  -9   36.18   14.24
  -6   3   9   18.87    8.28
  -3   6  -9   28.71    8.88
  -6   3   6  139.68   21.81
   3   3   6   91.89   18.23
   3  -6   6  117.84   14.41
  -3  -3  -6  116.10   19.10
  -6   3   6   84.62   14.22
  -3   6  -6  119.88   16.37
   3  -6   6  123.28   17.99
   6  -3  -6  114.72   15.90
  -3  -3  -6  135.91   19.66
   3   3   6  121.24   18.96
   6  -3  -6  107.13   18.20
  -3   6  -6  120.30   14.32
   6  -3  -3  373.89   33.21
   3   3   3  340.73   32.85
  -6   3   3  390.89   33.42
  -3  -3  -3  307.14   32.31
  -3  -3  -3  318.41   31.06
   3   3   3  266.57   28.93
  -6   3   3  362.23   23.12
   3  -6   3  336.90   23.53
  -3   6  -3  400.32   25.18
  -3   6  -3  384.28   25.27
   3  -6   3  389.13   24.60
   6  -3  -3  299.12   21.18
   3  -6   0   45.60   10.24
  -3  -3   0   46.30   15.13
   6  -3   0   25.21   10.98
   6  -3   0   40.29    5.63
  -6   3   0   25.14    8.47
   3  -6   0   44.02    6.73
  -3  -3   0   51.19   10.95
  -6   3   0   37.14    6.28
  -3   6   0   75.75   15.28
   3   3   0   42.35   12.77
   3  -6   0   47.90    6.81
   3   3   0   26.67   10.62
   6  -3   3  451.38   36.87
  -6   3  -3  534.43   40.10
   3   3  -3  503.05   32.00
  -3  -3   3  473.27   30.66
  -3  -3   3  491.06   39.45
  -3   6   3  532.07   34.50
   3   3  -3  491.89   39.20
   3  -6  -3  534.05   32.83
   6  -3   6  811.17   55.77
   3   3  -6  801.92   43.92
   3  -6  -6  775.17   44.69
  -3   6   6  878.35   48.02
   6  -3   6  826.13   27.13
  -3   6   6  859.01   26.76
  -6   3  -6  818.41   51.65
  -3  -3   6  827.24   45.35
   3   3  -6  792.01   51.88
  -3   6   6  846.03   27.05
  -3  -3   6  748.20   52.28
  -6   3  -6  843.76   26.69
  -6   3  -9 2364.97   95.06
  -3   6   9 2472.69   65.60
  -6   3  -9 2461.23   62.29
   3  -6  -9 2274.65   61.40
  -3  -3   9 2381.57   85.78
   6  -3   9 2490.38   64.28
  -3   6   9 2503.08   89.71
   3  -6  -9 2464.86   87.27
   3   3  -9 2453.81   85.10
  -3  -3   9 2502.56  103.18
   3   3  -9 2511.34  100.79
   6  -3   9 2548.18  103.40
   6  -3  12  146.09   19.98
  -6   3 -12  138.02   18.29
   3   3 -12  142.70   21.74
   3  -6 -12  127.80   18.37
  -3   6  12  135.40   21.95
  -3  -3  15  626.66   61.70
   6  -3  15  731.46   49.40
   3  -6 -15  666.59   58.29
   3   3 -15  692.48   54.10
   3  -6 -15  722.97   51.18
  -6   3 -15  716.05   61.92
  -3   6  15  696.16   50.74
  -6   3 -15  690.68   46.44
  -3   6  18  110.79   24.69
   3   3 -18   79.99   19.35
  -6   3 -18  107.90   23.35
  -3  -3  18  112.01   27.44
  -6   3 -18  108.48   30.20
  -6   3 -21  354.66   52.10
   3   3 -21  306.51   43.24
  -6   3 -21  306.01   38.81
   3  -6 -21  306.37   47.64
  -3  -3  21  285.42   48.30
  -6   3 -24  229.06   48.77
   3   3 -24  232.56   40.47
  -3   6  24  257.54   40.85
  -3  -3  24  234.79   49.58
   3  -6 -24  227.39   40.60
  -6   3 -24  310.39   42.46
   3   3 -27  147.17   32.08
  -6   3 -27  120.20   27.74
  -3  -3  27  204.31   49.60
  -3   6  27  152.23   33.41
   3  -6 -27  170.18   41.33
  -6   3 -27  160.68   34.85
  -3   6  30   28.63   23.03
  -3  -3  30   42.95   34.03
  -6   3 -30  -23.17   22.88
   3  -6 -30   -5.59   23.87
  -6   3 -30    0.64   13.77
   3   3 -30   -2.91   13.39
  -3  -3  33  144.15   41.71
  -3   6  33  110.25   37.23
  -6   3 -33  113.66   35.57
   3  -6 -33   91.42   32.09
   3   3 -33  219.53   47.33
  -6   3 -33  139.05   36.60
  -3  -3  36   26.17   29.79
  -3   6  36   37.88   27.39
  -6   3 -36  -18.68   23.39
   3  -6 -36    7.88   26.52
  -6   3 -36  -16.23   21.59
   3   3 -36   38.42   20.07
  -3   6  39  242.29   48.74
  -3  -3  39  264.48   65.47
   3   3 -39  299.42   65.10
  -6   3 -39  121.43   38.19
  -6   3 -39  308.69   71.94
   3  -6 -39  277.45   61.07
  -6   3 -42   44.24   28.87
   3  -6 -42   33.97   30.06
   3   3 -42   87.36   37.35
  -3   6  42   20.69   23.94
  -3  -3  42   52.61   24.61
  -6   3 -45   -6.61   19.80
  -3   6  45   20.58   20.52
  -2  -4 -43   23.09   19.78
   2   4  43   58.32   48.36
  -4   6 -43   34.93   32.75
  -6   2  43  -22.83   28.33
  -4   6 -40   10.99   23.07
   6  -2 -40   -2.88   19.61
   4  -6  40   -1.38   31.68
  -2  -4 -40   50.19   38.36
  -6   2  40   10.37   23.54
  -6   2  37   28.92   19.33
  -2  -4 -37   37.73   37.60
  -4   6 -37   88.63   30.09
   6  -2 -37   17.88   20.35
  -2  -4 -37   17.75   20.16
   4  -6  37   99.91   40.05
  -6   2  34  152.89   45.01
  -2  -4 -34  143.84   39.27
   6  -2 -34   62.63   26.65
  -4   6 -34   85.93   29.19
  -2  -4 -34   98.36   36.06
   4  -6  34  117.12   43.72
   6  -2 -31   -6.29   13.44
  -4   6 -31   51.70   25.18
  -4   6 -31   26.91   17.45
  -2  -4 -31   17.69   22.97
  -6   2  31   33.39   24.00
  -2  -4 -31   18.85   17.70
  -4   6 -28   58.56   21.81
   6  -2 -28   38.10   21.40
  -6   2  28  -16.33   19.15
  -2  -4 -28   40.92   20.73
  -4   6 -28  103.88   38.44
  -2  -4 -28   56.52   28.27
  -6   2  25  294.72   52.92
  -2  -4 -25  213.53   40.85
  -2  -4 -25  241.05   44.05
   6  -2 -25  263.73   43.76
  -4   6 -25  236.57   39.57
  -2  -4 -22  516.24   57.23
   6  -2 -22  416.99   52.12
  -4   6 -22  422.89   46.40
  -4   6 -22  488.47   58.87
  -2  -4 -22  311.02   48.04
  -6   2  22  463.40   63.57
  -2  -4 -19  512.29   52.90
  -4   6 -19  548.30   48.43
   6  -2 -19  502.55   55.05
  -4   6 -19  535.85   56.37
  -2  -4 -19  529.17   55.73
  -6   2  19  552.32   62.17
  -6   2  16 1623.90   97.54
   6  -2 -16 1621.69   87.06
  -2  -4 -16 1700.67   86.73
   4  -6  16 1556.06   76.00
  -4   6 -16 1573.57   74.02
  -4   6 -16 1571.94   89.96
   6  -2 -13   66.64   16.96
  -6   2  13   50.72   18.02
   2   4  13   51.97   17.15
  -2  -4 -13   42.40   13.92
  -4   6 -13   49.34   13.89
  -4   6 -13   41.89   11.05
   4  -6  13   69.12   14.50
  -2  -4 -13   51.93   13.41
  -6   2  10   25.79   11.82
  -2  -4 -10    7.04    6.62
   4  -6  10   16.26    5.43
   6  -2 -10   23.22   10.54
   2   4  10   19.41    9.98
   2   4  10   13.14   12.67
  -2  -4 -10   20.02    8.08
   4  -6  10   15.49    9.06
  -4   6 -10   -3.74    8.94
  -6   2  10    8.77    7.00
   6  -2 -10   -1.98    8.06
  -4   6 -10   17.97    7.05
  -6   2   7   37.83   15.25
   2   4   7   42.98   12.88
  -2  -4  -7   24.08   11.15
   2   4   7   47.13   13.30
  -2  -4  -7   39.80   12.28
   4  -6   7   23.96    8.57
  -4   6  -7   36.40    8.80
  -4   6  -7   25.30    4.52
   6  -2  -7   26.45    9.90
   4  -6   7   36.86    8.28
   6  -2  -7   43.60   12.23
  -6   2   7   27.46    9.11
  -2  -4  -4 2392.95   78.06
   2   4   4 2596.33   84.84
  -6   2   4 2580.74   90.87
   6  -2  -4 2511.98   87.94
   4  -6   4 2543.31   70.33
  -4   6  -4 2480.99   67.67
  -6   2   4 2352.31   66.93
   6  -2  -4 2369.26   63.56
  -4   6  -4 2461.62   56.57
   2   4   4 2743.13   89.06
  -2  -4  -4 2534.10   80.04
   4  -6   4 2517.00   56.83
   4  -6   1   22.20    6.59
  -4   6  -1   18.45    4.82
  -6   2   1   27.11   10.00
   6  -2  -1   35.96   13.27
  -2  -4  -1   50.33   13.03
  -2  -4  -1   36.90    9.34
   2   4   1   18.81    9.00
   4  -6   1   31.35    8.13
  -4   6  -1   34.34    9.22
  -2  -4  -1   27.82   10.43
   6  -2  -1   38.44    7.26
  -6   2   1   28.68    6.45
   6  -2   2  913.22   56.14
   4  -6  -2  957.00   41.75
  -2  -4   2  983.93   45.29
   2   4  -2  970.80   44.32
  -6   2  -2  974.24   26.49
  -4   6   2 1039.42   43.64
  -6   2  -2 1036.65   57.61
   2   4  -2  992.03   52.33
  -2  -4   2  929.38   49.97
  -6   2  -5  444.84   38.88
  -2  -4   5  422.20   31.12
  -2  -4   5  477.72   39.77
   2   4  -5  446.14   38.63
   6  -2   5  408.98   41.11
   6  -2   5  416.35   21.54
   4  -6  -5  450.47   32.32
  -4   6   5  462.68   32.60
  -6   2  -5  422.78   20.12
   6  -2   8 3941.79  126.94
  -2  -4   8 3718.91  120.21
   2   4  -8 3740.18  115.32
  -4   6   8 3712.35   76.86
   4  -6  -8 3680.11  104.40
  -6   2  -8 3740.70   74.83
  -2  -4   8 4182.33  107.47
   2   4  -8 3913.92  101.39
  -4   6   8 3806.67   75.72
   6  -2   8 3702.66   78.11
  -4   6   8 3807.47  104.11
  -6   2 -11  481.61   43.25
  -4   6  11  458.59   34.49
   6  -2  11  450.13   32.94
  -4   6  11  508.86   43.51
   2   4 -11  487.19   39.47
  -2  -4  11  523.43   43.96
   4  -6 -11  472.94   42.56
  -4   6  11  470.92   34.92
   2   4 -11  471.37   45.02
  -2  -4  11  551.93   50.13
  -6   2 -11  448.71   31.94
   6  -2  11  429.52   47.00
  -6   2 -14  691.20   59.16
   6  -2  14  630.84   44.30
  -4   6  14  637.11   47.81
  -2  -4  14  606.94   57.50
   4  -6 -14  622.43   52.85
  -6   2 -14  575.34   42.26
   2   4 -14  678.13   51.91
  -4   6  14  626.80   48.59
  -4   6  17  313.35   38.15
   6  -2  17  265.18   34.69
  -6   2 -17  334.20   36.73
   4  -6 -17  302.86   40.74
  -4   6  17  323.07   38.70
  -6   2 -17  380.64   48.49
   2   4 -17  383.07   43.58
  -6   2 -20  481.94   57.48
   4  -6 -20  469.02   54.97
  -6   2 -20  371.68   41.47
  -4   6  20  397.84   45.19
  -2  -4  20  350.85   53.02
   2   4 -20  405.17   47.09
  -2  -4  23   50.95   23.81
  -4   6  23   51.24   17.11
  -6   2 -23   20.58   17.08
  -6   2 -23   49.65   18.66
   2   4 -23   62.05   19.54
  -2  -4  26   69.05   28.98
  -4   6  26   66.45   25.58
  -6   2 -26   41.97   21.04
  -6   2 -26   53.75   19.98
   4  -6 -26   54.84   25.91
   2   4 -26   63.96   24.86
  -2  -4  29   30.68   20.45
  -4   6  29   37.66   19.57
  -6   2 -29   61.05   32.62
   4  -6 -29   55.51   29.73
  -6   2 -29   18.34   14.68
   2   4 -29   50.84   19.27
  -2  -4  32   44.43   29.40
  -4   6  32   17.23   16.56
  -6   2 -32   39.29   29.52
   4  -6 -32   36.23   22.96
  -6   2 -32   55.77   22.58
   2   4 -32   69.11   28.40
  -4   6  35   69.01   28.35
  -2  -4  35  119.01   44.13
  -6   2 -35  109.62   40.52
   4  -6 -35   31.53   31.40
   2   4 -35  141.38   40.28
  -6   2 -35   43.26   21.88
  -2  -4  38  135.26   51.45
  -4   6  38  124.79   36.91
  -6   2 -38  110.03   45.33
   4  -6 -38   99.00   39.60
  -6   2 -38  111.19   35.44
   2   4 -38  127.27   40.54
  -6   2 -41   15.51   20.51
   4  -6 -41  109.14   44.30
  -6   2 -41   64.13   34.81
  -2  -4  41  141.60   48.07
  -4   6  41  129.58   46.12
   2   4 -41   85.71   39.10
  -4   6  44   18.61   33.45
  -6   2 -44    5.27   26.16
   1   5  44   61.13   36.97
  -5   6 -44   -7.85   18.76
  -6   1  41   20.52   30.41
   1   5  41   -6.71   20.82
   5  -6  41    0.81   32.55
  -1  -5 -41   34.69   28.26
   6  -1 -41   54.53   36.24
  -5   6 -41  -11.77   16.27
  -6   1  38   57.14   26.36
   5  -6  38   26.69   24.70
  -5   6 -38  106.99   33.49
   6  -1 -38   93.92   39.10
  -1  -5 -38   13.55   24.00
  -6   1  35  127.47   45.96
  -5   6 -35   72.12   39.06
  -1  -5 -35  136.47   39.86
  -5   6 -35  120.42   36.17
   6  -1 -35  103.60   35.02
  -1  -5 -35   47.38   30.03
  -6   1  32   23.52   27.45
  -1  -5 -32   25.55   16.18
  -5   6 -32   62.37   33.62
  -5   6 -32   23.62   18.24
   6  -1 -32  103.51   33.94
  -1  -5 -32   36.35   14.05
  -6   1  29  126.11   34.45
  -1  -5 -29  132.76   33.53
  -5   6 -29  141.51   36.54
  -1  -5 -29   57.06   23.91
  -5   6 -29   88.24   28.06
   6  -1 -29   87.68   30.92
  -1  -5 -26  843.15   80.35
  -5   6 -26  781.64   80.98
  -5   6 -26  737.56   68.30
  -1  -5 -26  598.95   69.86
  -6   1  26  773.81   86.37
  -6   1  23   16.30   12.91
  -5   6 -23   -1.02   12.95
   6  -1 -23   -9.29   17.47
  -1  -5 -23    8.06   14.49
  -5   6 -23   -7.77   14.24
  -1  -5 -23   -3.50   13.03
  -6   1  20   10.03   12.09
  -5   6 -20   10.07   10.53
   6  -1 -20   -1.69    8.53
  -5   6 -20   14.35   14.17
  -1  -5 -20   19.70   15.43
  -1  -5 -20    8.45   13.98
   5  -6  17    9.13   10.69
  -5   6 -17    5.37    8.20
   6  -1 -17   31.05   15.04
  -6   1  17    2.75   11.76
  -1  -5 -17    0.55   11.99
  -5   6 -17   -5.76    8.58
  -1  -5 -14  142.58   24.29
  -5   6 -14  188.96   30.45
   6  -1 -14  195.59   29.63
  -6   1  14  143.33   31.14
  -1  -5 -14  150.05   25.39
  -5   6 -14  171.79   22.24
   1   5  14  141.23   26.28
   5  -6  14  174.52   25.15
  -1  -5 -11  136.73   22.55
   1   5  11  150.73   24.42
  -5   6 -11  175.05   19.84
   5  -6  11  184.81   28.27
  -1  -5 -11  194.90   24.95
  -5   6 -11  185.94   26.38
   6  -1 -11  183.74   26.36
   5  -6  11  192.68   21.35
   1   5  11  156.38   26.90
   6  -1 -11  193.49   29.05
  -6   1  11  192.74   30.95
  -6   1  11  197.38   28.00
   1   5   8  129.42   21.05
  -5   6  -8  134.81   14.82
  -6   1   8   98.17   21.15
  -1  -5  -8  135.25   20.31
   5  -6   8  120.02   21.90
  -5   6  -8  135.16   19.51
  -6   1   8  124.66   19.56
   6  -1  -8   94.20   18.87
   5  -6   8  143.85   15.47
   1   5   8  115.74   19.52
  -1  -5  -8   99.71   18.97
   6  -1  -8  131.29   24.24
   5  -6   5 1056.64   51.90
   5  -6   5  978.00   32.67
   6  -1  -5 1033.65   45.11
  -1  -5  -5  919.27   46.29
  -5   6  -5 1038.75   50.46
  -5   6  -5  972.69   32.83
  -6   1   5 1084.35   50.76
   6  -1  -5 1051.99   60.79
  -6   1   5 1047.46   61.45
   1   5   5  927.04   53.37
  -1  -5  -5  983.30   52.29
   1   5   5 1078.44   51.55
  -5   6  -2  556.29   30.93
   5  -6   2  625.34   26.06
   6  -1  -2  525.42   28.10
  -1  -5  -2  521.54   37.67
   5  -6   2  630.63   28.63
   1   5   2  622.62   46.30
   1   5   2  541.14   34.61
   6  -1  -2  638.03   46.24
   5  -6   2  629.25   35.16
  -6   1   2  617.72   30.99
  -1  -5  -2  585.78   38.18
  -6   1   2  610.34   46.45
  -1  -5   1  630.42   40.03
   6  -1   1  604.53   26.71
  -6   1  -1  606.51   26.36
  -1  -5   1  634.33   36.94
  -5   6   1  653.95   31.80
  -6   1  -1  601.24   48.52
   6  -1   1  591.85   47.85
   5  -6  -1  592.03   27.79
   1   5  -1  595.73   38.41
   5  -6  -1  610.45   30.04
  -5   6   1  605.18   26.92
   5  -6  -4 2126.32   65.20
   1   5  -4 2044.59   76.42
   5  -6  -4 1965.57   46.07
  -1  -5   4 2066.53   78.09
   1   5  -4 2005.64   67.40
  -1  -5   4 2068.29   67.67
  -5   6   4 2120.75   64.48
  -5   6   4 2125.63   49.54
  -6   1  -4 1973.10   51.92
   6  -1   4 2036.56   59.07
   6  -1   4 1916.25   83.31
   6  -1   7  497.53   49.05
  -6   1  -7  470.23   28.46
  -5   6   7  517.21   37.96
  -1  -5   7  552.97   37.58
   1   5  -7  560.88   38.03
   6  -1   7  561.50   31.47
  -1  -5   7  495.20   41.66
   5  -6  -7  522.92   28.28
  -5   6   7  511.44   29.23
   1   5  -7  522.49   40.77
  -6   1  -7  479.34   43.66
   5  -6  -7  533.16   37.92
  -6   1 -10   -5.68   12.36
   6  -1  10   17.07   15.00
  -1  -5  10   17.77   10.40
  -1  -5  10   16.32   12.21
  -5   6  10   19.11   11.07
  -5   6  10    0.44    7.06
  -5   6  10   26.65   11.81
   6  -1  10   11.21    8.95
   1   5 -10    4.18    5.76
   5  -6 -10   20.48   12.83
  -6   1 -10    4.89    6.11
  -1  -5  10   20.94    9.86
  -5   6  13   20.96   12.27
  -6   1 -13   22.59   10.80
   5  -6 -13   33.82   17.60
   6  -1  13   31.32   11.74
  -5   6  13   27.25   11.86
  -1  -5  13   33.35   18.98
  -6   1 -13   12.04    8.71
   1   5 -13   12.10    8.04
   1   5 -16  195.15   31.08
  -1  -5  16  195.01   35.39
  -5   6  16  216.86   32.83
   6  -1  16  159.16   25.09
  -5   6  16  156.82   30.43
   5  -6 -16  154.72   30.58
  -6   1 -16  205.30   28.50
  -6   1 -16  188.16   33.48
  -6   1 -19   59.38   27.71
  -5   6  19   20.18   14.57
  -1  -5  19   58.08   23.86
   5  -6 -19   31.54   16.07
  -6   1 -19   51.05   14.09
   1   5 -19   24.30    8.19
  -6   1 -22  152.38   30.19
  -5   6  22  179.05   33.48
   5  -6 -22  122.13   28.13
  -6   1 -22  151.54   35.09
   1   5 -22  173.13   33.37
   1   5 -25    5.66   11.97
  -1  -5  25  -11.21   15.44
  -5   6  25    7.87   14.91
   5  -6 -25   22.86   20.71
  -6   1 -25    7.27   14.36
  -6   1 -25   -5.24   15.30
  -6   1 -28  160.91   36.68
  -1  -5  28  161.06   41.50
  -5   6  28  151.80   36.51
   1   5 -28  164.06   37.00
  -6   1 -28  178.62   45.93
   5  -6 -28  114.11   31.93
  -1  -5  31   98.66   37.55
  -5   6  31  135.37   37.73
  -6   1 -31  135.21   35.77
   5  -6 -31   92.77   34.62
  -6   1 -31  200.72   48.30
   1   5 -31  194.09   42.03
  -5   6  34    5.35   13.60
  -1  -5  34   12.79   25.43
  -6   1 -34   -7.29   21.40
  -6   1 -34    0.44   21.67
   5  -6 -34   34.31   20.68
   1   5 -34   -2.97   22.29
   5  -6 -37   17.88   19.26
  -6   1 -37   27.74   23.57
  -6   1 -37   31.10   28.89
   1   5 -37   65.10   30.13
  -1  -5  37   78.83   47.93
  -5   6  37   23.03   18.75
   5  -6 -40  145.56   45.52
  -6   1 -40   56.07   34.92
  -1  -5  40   64.77   41.87
  -5   6  40   56.41   29.55
  -6   1 -40   91.71   51.29
   1   5 -40   93.08   35.37
   1   5 -43   15.80   25.36
  -6   1 -43   10.08   22.58
  -6   1 -43   39.90   38.14
  -5   6  43   20.31   28.33
  -6   6 -45   52.30   28.42
   0   6  45   -2.07   28.13
   6  -6  42   54.25   42.39
   0   6  42    6.58   20.56
   6   0 -42  -69.27   38.70
  -6   6 -42   37.88   29.57
   0  -6 -42   -4.17   24.83
  -6   0  42   36.16   36.08
   0   6  39   39.18   26.47
   0  -6 -39   42.70   22.85
  -6   6 -39   86.55   35.99
   6   0 -39   70.75   33.01
  -6   0  39   72.17   32.87
  -6   0  36  -26.85   30.98
   0  -6 -36   -2.57   18.46
   6   0 -36   -1.47   13.47
  -6   6 -36  -10.08   19.50
  -6   6 -36   24.53   27.82
  -6   0  33   -8.08   23.48
   0  -6 -33    0.93   14.02
   6   0 -33   -3.15   19.83
  -6   6 -33  -14.42   20.91
   0  -6 -33   -7.81   15.77
  -6   6 -33  -15.54   30.02
  -6   0  30   29.52   28.74
   0  -6 -30   38.25   22.39
  -6   6 -30   47.27   21.58
   6   0 -30    1.66   15.60
  -6   6 -30   27.80   22.49
   0  -6 -30   16.11   14.27
  -6   0  27  443.62   71.49
   0  -6 -27  287.74   50.28
  -6   6 -27  382.56   50.10
   6   0 -27  543.31   65.84
   0  -6 -27  453.75   57.99
  -6   6 -27  430.75   64.28
  -6   0  24    3.49   16.11
  -6   6 -24    2.90    8.25
   0  -6 -24  -13.39   10.19
   0  -6 -24   16.20   17.51
  -6   0  21   22.37   20.47
  -6   6 -21   13.99    8.83
   6   0 -21   34.22   18.88
   0  -6 -21   12.62   13.67
  -6   6 -21    5.32   14.43
   0  -6 -21   11.60   17.43
  -6   0  18   91.62   29.57
   0  -6 -18   37.10   15.67
   6   0 -18   23.79   14.99
  -6   6 -18   43.88   12.62
   0  -6 -18   16.30   12.23
  -6   6 -18   67.91   24.94
  -6   6 -15 1202.67   59.53
   6   0 -15 1165.25   73.09
  -6   0  15 1096.53   82.69
   0  -6 -15 1068.51   71.48
   0   6  15 1142.60   71.18
   6  -6  15 1208.57   62.77
  -6   6 -15 1109.85   75.54
   0  -6 -15 1250.32   69.53
   0  -6 -12   52.60   15.20
  -6   6 -12   87.61   20.77
   0   6  12   79.47   17.93
   0  -6 -12   57.03   17.06
  -6   6 -12   59.93   12.26
  -6   0  12   75.78   22.36
   6  -6  12   57.58   12.90
   0   6   9 1098.41   55.73
   6  -6   9 1193.16   67.19
  -6   6  -9 1170.01   42.26
   6   0  -9 1098.39   59.55
   0  -6  -9 1176.12   54.30
  -6   6  -9 1149.47   65.93
   6  -6   9 1194.82   45.02
   0   6   9 1130.30   65.58
   0  -6  -9 1093.73   61.75
   6   0  -9 1125.99   70.20
  -6   0   9 1020.65   68.76
  -6   0   9 1180.11   62.17
   6   0  -6  339.15   28.52
   6  -6   6  411.04   37.40
   0  -6  -6  325.93   25.65
  -6   6  -6  308.18   30.84
  -6   6  -6  338.79   18.77
  -6   0   6  373.89   31.79
   6  -6   6  328.74   18.59
   0   6   6  397.31   36.34
   0  -6  -6  367.71   34.38
   0   6   6  324.68   27.68
   6   0  -6  297.29   33.86
  -6   0   6  307.31   39.33
   6  -6   3   28.64    9.85
  -6   6  -3   12.72    7.35
   0   6   3   10.24   10.97
   6   0  -3   17.83    8.30
  -6   0   3    5.48    5.81
   0  -6  -3    9.96    8.58
   6  -6   3   14.14    3.99
   6  -6   3   11.44    3.96
   0  -6  -3    8.31    6.32
  -6   0   3   -0.85    9.08
   6   0  -3    1.96    6.26
   0   6   3   11.82    7.55
  -6   6   0 1174.72   46.24
   6  -6   0 1193.55   48.04
   0   6   0 1185.55   48.47
  -6   0   0 1145.31   41.75
   6   0   0 1041.68   42.01
   0  -6   0 1101.24   47.70
   6  -6   0 1135.19   35.57
   0  -6   0 1253.91   53.38
   6   0   0 1065.68   64.99
   0  -6   0 1242.82   58.78
  -6   6   0 1209.17   37.98
   6  -6  -3 1746.17   56.06
  -6   0  -3 1719.49   81.55
  -6   0  -3 1820.09   51.68
   0   6  -3 1851.47   65.11
   0   6  -3 1830.05   66.50
   0  -6   3 1809.97   69.27
   0  -6   3 1817.10   65.55
   6  -6  -3 1915.84   58.08
  -6   6   3 1797.78   55.69
  -6   6   3 1966.77   58.66
   6   0   3 1913.23   87.66
  -6   0  -3 1910.52   61.92
  -6   6   6   10.05    6.77
  -6   6   6    6.30    4.63
   0   6  -6   10.81    8.76
   6   0   6    1.34    7.42
  -6   0  -6    7.80   10.44
   6  -6  -6   14.29    5.75
   0  -6   6   28.77   14.09
   6  -6  -6   -1.46    5.97
   0  -6   6   19.37    7.23
   6   0   6   17.19    7.71
   0   6  -6   25.05   12.21
  -6   0  -6   20.86    7.85
  -6   0  -9  354.82   39.27
   6   0   9  467.57   48.06
   6  -6  -9  355.65   33.70
   0  -6   9  396.39   35.98
   6   0   9  341.29   30.06
  -6   0  -9  324.38   27.80
  -6   6   9  381.14   33.77
  -6   6   9  378.48   31.31
   6  -6  -9  349.56   29.34
   0  -6   9  418.34   42.02
   0   6  -9  354.05   32.48
   0  -6   9  368.45   33.46
   6   0  12  552.70   42.19
  -6   0 -12  505.24   38.30
  -6   6  12  484.41   40.98
   0   6 -12  515.25   42.37
  -6   6  12  598.77   46.68
   0   6 -15  742.47   54.18
   0  -6  15  709.31   64.38
  -6   6  15  759.66   57.46
  -6   0 -15  741.88   52.47
  -6   6  15  784.75   60.45
   6   0  15  678.68   51.34
  -6   0 -15  810.98   65.11
   6  -6 -15  757.19   63.10
   0  -6  18  129.46   32.38
  -6   6  18   84.44   23.45
   0   6 -18  101.80   23.02
  -6   0 -18   76.31   23.04
  -6   0 -18   87.59   19.92
   6  -6 -18   98.30   25.32
  -6   0 -21    2.30   12.07
   6  -6 -21   22.86   16.12
  -6   6  21   -9.42   17.62
   0  -6  21    2.89   15.27
  -6   0 -21    6.38   17.62
   0   6 -21  -11.06   13.03
   0   6 -24  282.98   44.00
  -6   0 -24  243.41   38.82
   6  -6 -24  189.14   40.62
  -6   0 -24  262.70   48.24
   0  -6  24  240.32   48.18
  -6   6  24  270.52   44.91
  -6   6  27   87.90   25.82
  -6   0 -27   56.14   22.18
  -6   0 -27   38.45   20.05
   6  -6 -27   64.39   21.95
   0   6 -27   96.76   29.56
   0  -6  30   12.23   23.18
  -6   6  30   35.38   23.25
  -6   0 -30   35.65   30.79
  -6   0 -30   30.20   27.69
   0   6 -30   36.60   25.43
   0  -6  33   -0.99   22.98
  -6   6  33  -19.76   21.29
   0   6 -33   -8.69   19.25
  -6   0 -33  -15.48   16.46
  -6   0 -33   16.41   19.95
   6  -6 -33   -4.13   18.30
  -6   6  36   27.70   25.01
   0  -6  36  -43.30   37.11
   6  -6 -36    6.81   23.91
   0   6 -36   19.58   14.07
  -6   0 -36   39.36   33.84
  -6   0 -36  -10.94   23.02
   0  -6  39   51.16   33.95
  -6   0 -39   19.23   20.17
   6  -6 -39   12.46   17.12
  -6   0 -39  -10.90   27.62
  -6   6  39  -11.83   16.59
   0   6 -39   15.64   20.19
   0  -6  42   71.75   40.75
   6  -6 -42  144.19   48.13
  -6   0 -42   29.15   30.77
  -6   0 -42  164.08   54.22
   0   6 -42  141.92   47.27
  -6   6  42  101.53   39.90
  -6   6  45  -18.38   21.22
  -7   6  44  -31.08   35.93
  -6  -1 -44   15.52   24.83
   1  -7  41   28.97   40.23
  -6  -1 -41   13.24   20.90
   7  -6 -41   28.20   31.83
  -7   6  41   -1.25   17.97
  -1   7 -41   13.60   20.86
  -6  -1 -38   14.24   22.70
   1  -7  38   25.00   30.64
   7  -6 -38  -38.83   21.25
  -6  -1 -38  -17.20   21.96
  -1   7 -38   -4.81   15.04
  -7   6  38   -1.48   26.17
  -6  -1 -35    0.27   14.62
   1  -7  35  -37.06   28.47
  -6  -1 -35   -1.05   19.06
  -1   7 -35  -26.37   22.42
  -7   6  35   29.84   21.73
  -6  -1 -32   14.30   19.39
   7  -6 -32   43.49   27.53
   1  -7  32   12.24   16.77
  -6  -1 -32   -6.45   17.42
  -1   7 -32   40.28   19.13
  -7   6  32   55.11   28.70
  -6  -1 -29   28.93   13.14
   7  -6 -29   52.90   17.78
   1  -7  29   53.36   29.11
  -6  -1 -29   34.43   21.87
  -1   7 -29   26.25   17.51
  -7   6  29   37.37   22.81
   7  -6 -26   -3.27   19.02
  -6  -1 -26  -32.70   17.34
  -7   6  26    2.44   14.65
   1  -7  26   -6.38   14.54
  -1   7 -26  -25.94   15.64
  -6  -1 -26   -0.89   17.11
   7  -6 -23  102.59   25.71
  -6  -1 -23  141.13   30.89
   1  -7  23  139.00   35.27
  -6  -1 -23   80.14   29.90
  -7   6  23  107.60   30.61
  -1   7 -23  120.69   23.86
   7  -6 -20   13.18   15.62
  -6  -1 -20   -2.46   15.42
   1  -7  20   -2.61   21.05
  -6  -1 -20   -4.66   15.02
  -7   6  20  -23.80   18.80
  -1   7 -20    8.06   13.40
   7  -6 -17   27.93   15.69
  -6  -1 -17   39.96   16.46
   1  -7  17   44.14   15.96
  -1   7 -17   55.02   14.66
  -6  -1 -17   51.02   19.72
  -7   6  17   47.45   20.60
   6   1  14   23.99    7.28
  -6  -1 -14    8.21    8.75
  -6  -1 -14    9.85   10.89
   7  -6 -14    3.57    9.55
  -7   6  14   20.04   12.19
  -1   7 -14    6.71    7.92
   1  -7  14   28.35   14.19
  -7   6  14   14.00   15.52
  -6  -1 -11   -0.23    8.01
  -7   6  11   -9.03    9.30
   6   1  11    0.61    6.26
  -1   7 -11   -0.84    5.75
  -7   6  11  -12.13   11.10
   1  -7  11   22.46   12.65
   7  -6 -11   21.81   14.13
   7  -6 -11   -1.27    5.49
   1  -7  11   10.60   10.35
   1  -7  11   -6.56    9.67
  -7   6   8   58.36   14.52
  -6  -1  -8   77.73   15.37
   6   1   8   57.49   14.13
   7  -6  -8   53.14   12.37
   6   1   8   29.32   14.66
  -6  -1  -8   27.29   11.92
  -7   6   8   53.71   14.54
   7  -6  -8   74.02   16.44
   1  -7   8   51.84   11.54
  -1   7  -8   45.83   12.90
   1  -7   8   39.47   12.07
   1  -7   8   56.90   13.27
   6   1   5   57.56   15.68
  -7   6   5   75.88   12.68
   7  -6  -5   48.17   10.21
   1  -7   5   75.73   14.15
  -1   7  -5   78.16   15.51
  -6  -1  -5   57.76   14.98
   6   1   5   72.09   17.26
  -6  -1  -5   47.93   14.65
   7  -6  -5   63.38   13.49
  -7   6   5   81.18   15.53
   1  -7   5   91.26   16.67
   7  -6  -2  175.18   17.01
  -7   6   2  217.87   18.20
  -6  -1  -2  164.47   21.57
   1  -7   2  206.29   25.70
   7  -6  -2  204.40   23.66
  -6  -1  -2  143.77   25.86
   6   1   2  197.52   28.00
  -7   6   2  168.07   21.90
  -1   7  -2  189.84   19.84
   1  -7   2  189.89   21.73
   1  -7   2  227.06   22.65
  -6  -1  -2  204.24   19.98
  -7   6  -1  316.00   28.60
   7  -6   1  350.38   16.92
   6   1  -1  382.49   28.30
  -6  -1   1  341.95   25.77
  -7   6  -1  332.51   16.83
   1  -7  -1  339.93   32.35
  -1   7   1  399.26   38.37
  -6  -1   1  394.46   41.84
   7  -6   1  303.00   28.73
   6   1  -1  385.75   39.43
   1  -7  -1  319.00   24.12
  -1   7   1  348.00   24.48
   7  -6   4  215.13   26.74
   1  -7  -4  180.47   16.82
  -6  -1   4  203.29   21.71
   1  -7  -4  197.38   26.69
  -1   7   4  235.21   29.72
   6   1  -4  223.42   29.52
  -1   7   4  208.47   18.46
  -6  -1   4  242.28   32.23
  -7   6  -4  221.52   25.83
   6   1  -4  193.74   21.44
  -1   7   7   74.46   16.97
  -6  -1   7   72.65   21.64
  -1   7   7   65.89   13.19
   1  -7  -7   68.38   11.70
   6   1  -7   98.68   23.85
   7  -6   7   47.08   14.56
  -7   6  -7   54.99   14.39
   6   1  -7   70.22   14.87
  -6  -1   7   73.36   14.56
  -7   6  -7   57.62    7.25
   7  -6   7   88.06    9.44
   1  -7  -7   64.86   14.70
  -6  -1  10   59.31   15.85
   6   1 -10   74.82   18.45
  -7   6 -10   49.36    9.52
  -7   6 -10   36.76   17.03
   1  -7 -10   32.72    9.31
  -6  -1  10   50.98   17.85
   7  -6  10   36.25   12.49
   7  -6  10   52.37   11.29
  -1   7  10   45.42   12.07
  -1   7  13   17.57    8.24
   7  -6  13   22.50    8.68
  -6  -1  13   -0.28   10.06
   6   1 -13   22.75    9.67
  -7   6 -13   22.76    8.31
   1  -7 -13   25.92   11.88
  -7   6 -16   92.56   24.60
  -7   6 -16  104.64   18.68
  -6  -1  16  115.24   28.15
  -1   7  16  113.60   24.64
   7  -6  16  115.28   20.94
   1  -7 -16  103.04   26.13
   1  -7 -16  105.27   20.78
   6   1 -16   89.57   24.51
   6   1 -19  149.28   33.60
   1  -7 -19  139.58   32.80
  -6  -1  19  115.39   30.97
  -7   6 -19  118.53   30.64
   1  -7 -19  141.53   26.98
  -7   6 -19  150.62   24.75
   1  -7 -22   12.90   12.80
  -6  -1  22   46.75   22.74
  -7   6 -22    8.15   17.85
   1  -7 -22   45.81   17.32
  -7   6 -22   25.65   11.65
   6   1 -22   59.39   22.10
   1  -7 -25   15.50   14.12
   1  -7 -25   20.02   14.92
  -6  -1  25   44.34   24.29
  -7   6 -25    0.90   12.62
  -6  -1  28  102.06   36.23
  -7   6 -28  108.34   28.88
  -7   6 -28  131.83   39.79
   1  -7 -28  196.00   39.36
   1  -7 -28   93.43   30.57
   6   1 -28  178.43   42.83
  -6  -1  31    1.82   16.48
   6   1 -31   17.71   14.57
  -7   6 -31   -7.53   12.26
  -7   6 -31   -5.50   29.99
   1  -7 -31    6.42   21.62
   1  -7 -31   16.56   17.16
   1  -7 -34    3.79   21.80
  -6  -1  34  -50.42   32.84
   6   1 -34  -49.13   25.14
  -7   6 -34   -0.28   18.43
  -7   6 -34   20.47   17.96
  -1   7  34   -8.08   23.53
   1  -7 -37   21.37   18.51
  -6  -1  37   30.52   32.01
   6   1 -37  -52.71   28.90
  -7   6 -37    3.63   16.51
  -7   6 -37    5.46   19.81
  -1   7  37  -25.00   24.04
   1  -7 -40   31.94   21.86
   6   1 -40  -26.81   23.47
  -7   6 -40   25.06   31.83
  -7   6 -40  -19.06   26.42
  -1   7  40    5.37   18.75
  -6  -1  40   74.39   48.07
  -1   7  43  -36.15   32.34
  -7   6 -43   22.57   28.21
  -7   5  45   11.72   25.91
  -5  -2 -42   22.75   28.03
   7  -5 -42   31.43   27.76
  -2   7 -42    6.16   21.39
  -7   5  42  -72.32   44.18
  -5  -2 -42   27.62   34.83
   2  -7  42   13.10   26.17
  -5  -2 -39  -19.89   27.88
   7  -5 -39    0.36   16.47
  -2   7 -39  -33.57   18.40
  -7   5  39   39.06   26.30
  -5  -2 -39   17.86   21.50
   2  -7  39  -23.46   26.08
  -5  -2 -36   31.65   16.62
   7  -5 -36   31.52   15.51
  -7   5  36    1.02   23.52
  -2   7 -36  -15.67   13.97
  -5  -2 -36   13.28   26.46
   2  -7  36    9.98   19.15
  -5  -2 -33    3.30   19.60
  -2   7 -33   -4.09   12.01
  -7   5  33    7.54   17.82
   2  -7  33    1.35   23.46
   7  -5 -30   10.13   20.18
  -7   5  30   43.08   25.09
  -2   7 -30  105.25   33.47
  -5  -2 -30   56.47   29.17
  -5  -2 -30   75.10   31.53
  -5  -2 -27   22.09   10.96
   7  -5 -27   24.75   12.87
  -2   7 -27   12.83   17.85
  -5  -2 -27   64.67   29.38
   2  -7  27   54.08   28.26
  -5  -2 -24  117.38   26.95
   7  -5 -24  134.06   35.44
  -2   7 -24  175.34   34.47
  -5  -2 -24  116.94   31.36
  -7   5  24  156.22   38.40
   2  -7  24  135.90   38.70
   7  -5 -21   -3.15   10.34
  -5  -2 -21    4.40   11.17
  -5  -2 -21   -1.69   11.80
   2  -7  21    4.71   17.63
  -2   7 -21   25.03   13.51
  -7   5  21    2.26   16.93
   7  -5 -18   25.21   12.86
  -5  -2 -18   29.25   17.05
  -5  -2 -18   32.87   18.41
  -7   5  18   39.06   17.12
  -2   7 -18   31.56   14.05
   2  -7  18   64.21   24.06
  -7   5  15    9.95    8.46
  -5  -2 -15  -10.48   10.87
  -7   5  15   -7.78   14.42
  -2   7 -15    6.72    9.24
   7  -5 -15    6.83   13.98
  -5  -2 -15    1.91    9.73
   2  -7  15   -4.65   15.50
   5   2  12   93.06   27.76
  -2   7 -12  116.59   19.86
   2  -7  12  124.91   21.66
   5   2  12  124.93   23.04
  -5  -2 -12  130.87   23.28
  -7   5  12  119.16   22.72
   7  -5 -12  129.47   22.91
  -5  -2  -9  319.11   30.53
   2  -7   9  331.86   29.91
   5   2   9  321.05   41.00
  -5  -2  -9  370.32   37.91
  -7   5   9  374.24   35.57
   7  -5  -9  353.69   33.38
   2  -7   9  336.74   33.24
  -7   5   9  330.63   32.40
   5   2   9  231.92   27.50
   2  -7   9  293.30   33.16
   7  -5  -9  413.89   37.29
  -2   7  -9  352.13   30.93
   7  -5  -6   39.04   11.69
  -5  -2  -6   16.99    7.54
   2  -7   6   25.85    7.86
  -7   5   6   50.19   13.62
  -5  -2  -6   26.70   15.07
   5   2   6   29.63   15.94
   2  -7   6   35.67    9.98
  -7   5   6   46.28   10.86
   2  -7   6   47.14   11.96
   7  -5  -6   33.98   10.02
  -2   7  -6   35.28   11.15
   5   2   6   33.11   14.66
   5   2   3  163.77   25.88
  -7   5   3  173.69   22.62
  -7   5   3  169.13   16.46
  -5  -2  -3  151.66   25.98
  -2   7  -3  175.44   21.19
  -5  -2  -3  131.07   16.72
   7  -5  -3  175.92   17.54
   2  -7   3  184.50   18.28
  -5  -2  -3  144.21   21.29
   7  -5  -3  189.35   23.33
   2  -7   3  181.00   20.19
   2  -7   3  201.15   20.70
  -7   5   0  124.30   19.38
   7  -5   0  120.58   20.34
  -5  -2   0   88.77   20.17
  -7   5   0  120.80    9.86
   5   2   0  124.05   17.34
   2  -7   0  122.05   13.27
  -2   7   0  111.40   12.96
   7  -5   0  121.56    9.74
   2  -7   0  106.80   18.47
  -5  -2   0   77.79   15.56
   5   2   0  123.85   23.37
   2  -7  -3   -6.91    3.15
   7  -5   3   -6.37    8.16
   2  -7  -3   -2.89   10.35
  -5  -2   3    4.01    5.35
  -2   7   3   -9.13    8.71
   5   2  -3   14.09    9.60
  -5  -2   3    2.04   11.33
  -7   5  -3    3.84    5.86
   5   2  -3   -2.52    4.98
   5   2  -6   58.03   16.55
  -5  -2   6   62.83   14.89
  -5  -2   6   68.13   20.41
  -2   7   6   84.26   11.84
   5   2  -6   56.83   13.19
   7  -5   6   79.99   17.77
  -7   5  -6   74.95   15.39
   2  -7  -6   81.08    9.74
  -2   7   6   48.33   12.86
   2  -7  -6   87.88   16.39
   7  -5   9  117.41   25.26
  -2   7   9   84.74   14.32
  -7   5  -9  127.78   22.20
   2  -7  -9  130.77   15.45
  -5  -2   9  103.29   20.77
  -7   5  -9  136.96   13.22
  -2   7   9  138.48   23.20
   5   2  -9  103.02   26.15
  -5  -2   9  118.74   25.45
   2  -7  -9  128.58   21.32
   7  -5   9  127.39   13.91
   5   2  -9  129.79   19.82
  -2   7  12   -4.68    5.50
  -7   5 -12   18.65   14.92
   2  -7 -12   -0.64    6.91
  -7   5 -12    3.63    6.49
  -5  -2  12   12.95    9.20
   7  -5  12    4.55    4.23
   2  -7 -12   13.89    7.98
   5   2 -12   10.20    9.09
   2  -7 -15  830.33   53.52
   7  -5  15  844.95   51.49
  -7   5 -15  840.66   48.51
  -7   5 -15  840.47   69.25
   5   2 -15  768.82   58.89
  -5  -2  15  758.69   68.81
  -2   7  15  808.56   55.64
   2  -7 -18   98.24   23.98
  -7   5 -18   68.33   22.08
  -2   7  18   62.44   19.95
  -5  -2  18   73.81   25.67
   5   2 -18   84.69   23.30
  -7   5 -18   79.59   18.89
   2  -7 -18   56.92   21.09
   7  -5  18   83.23   18.92
  -7   5 -21  240.78   32.78
  -5  -2  21  276.23   49.03
   5   2 -21  275.02   42.20
   2  -7 -21  277.90   45.53
   2  -7 -21  336.42   41.37
   2  -7 -24   42.47   19.53
  -7   5 -24    3.48    9.48
   5   2 -24   10.86   11.56
   2  -7 -24    0.28   12.57
  -7   5 -24   33.70   23.97
  -5  -2  24  -19.14   20.80
   2  -7 -27   30.56   16.17
  -7   5 -27   43.68   21.66
   5   2 -27   14.79   15.97
  -7   5 -27    4.89   20.23
   2  -7 -27  -10.70   11.85
  -5  -2  27    5.78   19.24
  -5  -2  30   40.20   29.01
   5   2 -30   40.43   23.13
  -7   5 -30    9.06   14.37
  -2   7  30   -5.08   11.67
  -7   5 -30   29.56   23.08
   2  -7 -30   21.37   23.02
  -5  -2  33   16.06   24.18
   5   2 -33    2.19   20.46
  -7   5 -33  -29.03   25.02
  -2   7  33   25.54   20.58
  -7   5 -33  -24.36   23.74
   2  -7 -33   30.76   19.57
  -5  -2  36   46.53   24.70
   5   2 -36    9.85   15.83
  -7   5 -36   66.29   24.19
  -2   7  36   38.30   22.68
  -7   5 -36    1.28   17.96
   2  -7 -36   -4.81   23.06
  -5  -2  39   -6.96   27.83
  -7   5 -39  -11.95   13.98
   5   2 -39   -2.82   19.66
  -2   7  39   19.69   17.03
  -7   5 -39    0.53   20.36
   2  -7 -39   -2.63   20.07
  -5  -2  42   28.77   25.80
  -7   5 -42   26.46   23.33
   5   2 -42   97.72   41.28
   2  -7 -42   32.89   29.12
  -2   7  42   68.06   38.18
  -7   5 -45  -51.83   36.53
  -2   7  45   46.28   36.03
  -3   7 -43   78.13   38.20
  -4  -3 -43   -9.93   22.08
  -7   4  43   96.80   46.77
  -4  -3 -40   -1.90   23.09
  -7   4  40   22.47   31.74
   7  -4 -40  -45.86   25.05
   3  -7  40   48.27   45.83
  -4  -3 -40  -10.74   31.84
  -3   7 -40   -1.13   16.24
  -4  -3 -37   22.82   24.99
  -7   4  37   27.90   33.15
   7  -4 -37   69.23   31.77
   3  -7  37   22.36   19.75
  -4  -3 -37  -42.17   37.77
  -3   7 -37   16.54   19.28
  -4  -3 -34  134.01   36.59
   7  -4 -34   73.34   26.29
  -3   7 -34  184.43   42.00
  -7   4  34  181.13   50.06
  -4  -3 -34  115.03   40.34
   3  -7  34  194.58   50.20
  -7   4  31    8.81   21.56
  -4  -3 -31   28.80   24.39
  -4  -3 -31    6.83   24.63
  -3   7 -31   19.95   15.33
   7  -4 -31    9.21   20.70
   7  -4 -28  219.29   45.13
  -4  -3 -28  331.25   56.65
  -4  -3 -28  228.36   45.31
  -3   7 -28  242.41   42.22
   3  -7  28  210.41   50.35
  -7   4  28  221.22   48.82
  -7   4  25  174.21   39.21
  -4  -3 -25  168.28   37.28
  -4  -3 -25  172.87   39.24
   7  -4 -25  174.92   37.64
  -3   7 -25  229.75   40.21
  -4  -3 -22   64.03   23.73
  -3   7 -22   86.94   29.03
  -4  -3 -22   52.11   21.29
   7  -4 -22   48.77   18.82
  -3   7 -22   54.38   19.95
  -7   4  22   53.62   24.47
  -4  -3 -19   17.22   10.69
  -3   7 -19   -1.06   11.68
  -4  -3 -19   -0.72    9.95
   7  -4 -19    2.70   10.82
  -3   7 -19    7.85    8.79
  -7   4  19   12.81   17.12
  -4  -3 -16   15.39   12.14
  -4  -3 -16   17.14    9.50
  -7   4  16   22.55   10.59
   7  -4 -16   35.64   16.52
  -3   7 -16   36.28   11.64
  -3   7 -16   28.35   16.32
   4   3  13  151.45   29.23
  -4  -3 -13  157.87   24.98
  -4  -3 -13  216.85   33.14
  -7   4  13  148.20   27.44
   7  -4 -13  182.98   29.56
  -3   7 -13  180.94   29.41
   3  -7  13  160.38   23.25
   7  -4 -13  181.60   28.68
   4   3  13  178.36   28.35
  -3   7 -13  136.01   21.42
  -7   4  10  395.42   40.19
   7  -4 -10  462.83   42.63
   4   3  10  401.30   43.11
  -4  -3 -10  362.87   36.00
  -4  -3 -10  401.65   39.97
  -7   4  10  383.08   36.39
   3  -7  10  426.63   39.53
  -3   7 -10  444.51   40.54
   7  -4 -10  480.15   41.66
   3  -7  10  439.60   34.96
   4   3  10  409.83   40.67
  -3   7 -10  463.00   35.59
   7  -4  -7  461.28   38.67
  -7   4   7  403.16   37.16
   4   3   7  437.85   42.91
   3  -7   7  492.95   32.72
  -4  -3  -7  407.21   38.49
  -7   4   7  415.48   33.38
   3  -7   7  453.06   35.51
  -3   7  -7  481.25   37.75
  -4  -3  -7  465.61   37.95
   4   3   7  364.73   35.64
  -3   7  -7  487.45   33.64
   7  -4  -7  419.21   34.37
  -7   4   4  825.26   38.51
   3  -7   4  852.74   41.78
   7  -4  -4  876.34   40.02
   3  -7   4  839.85   40.93
  -4  -3  -4  783.80   53.60
   4   3   4  802.11   55.83
  -7   4   4  865.80   52.37
  -4  -3  -4  772.50   46.69
   4   3   4  942.36   54.79
   7  -4  -4  842.02   50.73
  -3   7  -4  783.78   39.76
   4   3   1 1145.12   62.57
  -7   4   1 1082.99   33.85
   3  -7   1 1105.48   37.04
   3  -7   1 1132.89   51.25
  -4  -3  -1 1103.30   58.49
  -4  -3  -1 1108.61   63.31
  -7   4   1 1169.72   60.52
   7  -4  -1 1086.20   60.60
   3  -7   1 1121.50   38.60
   3  -7   1 1189.64   48.92
   7  -4  -1 1038.94   32.01
  -4  -3  -1 1167.20   48.70
  -4  -3   2  303.17   34.83
   4   3  -2  322.52   33.30
   7  -4   2  261.52   29.31
  -7   4  -2  315.93   32.38
  -3   7   2  338.85   30.20
   3  -7  -2  326.76   28.47
   4   3  -2  296.37   25.44
  -4  -3   2  301.87   26.49
   3  -7  -5  327.94   30.41
  -4  -3   5  351.74   29.66
   4   3  -5  328.08   29.25
  -3   7   5  429.15   35.08
  -4  -3   5  343.93   37.06
   7  -4   5  333.58   36.05
  -7   4  -5  355.93   34.85
   4   3  -5  331.27   35.23
   3  -7  -8   98.29   10.58
  -4  -3   8   83.60   21.83
   4   3  -8  100.75   20.30
  -3   7   8  111.12   20.13
   7  -4   8  115.57   12.07
   3  -7  -8  102.28   20.20
   4   3  -8  105.74   19.46
  -4  -3   8   94.07   17.70
  -7   4  -8   77.22   16.69
  -3   7   8  103.50   13.17
   7  -4   8   97.41   22.28
  -7   4  -8  111.52   11.08
  -7   4 -11   35.96   10.31
   7  -4  11   45.94   10.25
   3  -7 -11   43.00   10.72
  -7   4 -11   29.72   12.54
  -3   7  11   38.01   10.52
  -7   4 -14    7.44    8.62
  -3   7  14   23.50    8.38
  -7   4 -14   -6.87   12.89
   3  -7 -14   21.95   15.94
   7  -4  14   -1.49    7.16
   3  -7 -14    4.01    6.89
   3  -7 -17   29.76   12.90
   7  -4  17   24.16    8.64
  -7   4 -17   19.11    8.60
  -3   7  17   17.36   11.04
   4   3 -17   16.29    9.01
  -4  -3  17   43.68   18.11
   3  -7 -17   36.84   13.64
   4   3 -20   -2.01   15.45
  -4  -3  20    0.77   18.35
   3  -7 -20   -9.65   10.45
  -7   4 -20   -2.59   10.52
  -7   4 -20   -5.03    7.29
  -4  -3  23  311.92   53.12
   4   3 -23  421.65   51.73
  -7   4 -23  383.59   56.03
  -7   4 -23  358.00   42.29
   3  -7 -23  373.17   55.24
  -3   7  26    3.66   15.67
  -4  -3  26   36.18   25.98
   4   3 -26   40.70   20.26
  -7   4 -26   16.09   13.69
  -7   4 -26   24.19   20.39
   3  -7 -26   47.86   23.70
  -4  -3  29  234.12   50.49
  -3   7  29  268.28   44.97
   4   3 -29  274.17   47.05
  -7   4 -29  331.62   61.62
   3  -7 -29  275.91   50.91
  -7   4 -29  189.48   39.09
  -3   7  32   20.05   22.99
  -7   4 -32   -6.45   12.00
   4   3 -32  -32.60   27.63
  -4  -3  32   10.55   26.75
  -7   4 -32   -3.52   17.47
   3  -7 -32   -4.90   17.95
  -3   7  35   57.66   29.58
  -7   4 -35   24.58   17.93
   4   3 -35   22.86   16.79
  -4  -3  35   12.74   29.67
  -7   4 -35    8.33   24.16
   3  -7 -35   10.76   23.26
  -3   7  38   79.57   35.86
  -7   4 -38   68.86   31.28
   4   3 -38   50.14   27.36
  -4  -3  38   27.48   39.18
  -7   4 -38   63.41   33.26
   3  -7 -38   57.66   33.78
   3  -7 -41   36.45   27.45
  -3   7  41   33.52   30.87
  -7   4 -41   23.15   19.99
  -4  -3  41   70.15   38.90
  -7   4 -41   56.58   35.02
   4   3 -41   97.63   35.89
  -3   7  44   10.88   26.68
  -7   4 -44  -17.79   19.64
  -7   3  44   -0.51   29.14
   3   4  44    1.57   34.57
  -4   7 -44   32.60   27.24
  -3  -4 -41   35.61   30.19
   4  -7  41   19.00   29.73
   7  -3 -41   19.00   22.22
  -7   3  41   42.06   35.86
  -3  -4 -41   42.16   32.94
  -4   7 -41   10.27   21.80
  -3  -4 -38   34.42   22.02
   4  -7  38   46.33   41.93
   7  -3 -38   -5.73   21.68
  -7   3  38   25.97   17.59
  -3  -4 -38   63.10   34.56
  -4   7 -38  110.43   40.14
   4  -7  35   87.67   42.57
   7  -3 -35   40.00   23.99
  -4   7 -35   39.75   25.51
  -3  -4 -35   55.29   25.56
  -7   3  35   35.49   23.07
  -3  -4 -35   61.14   36.00
  -4   7 -32   20.89   18.20
  -3  -4 -32   44.32   25.98
  -7   3  32   50.76   31.01
  -3  -4 -32   -6.20   13.91
   7  -3 -29   58.94   32.54
  -4   7 -29   91.79   25.66
  -3  -4 -29  108.21   32.37
  -7   3  29   70.78   29.50
  -3  -4 -29   47.67   24.14
   7  -3 -26  179.03   41.12
  -3  -4 -26  104.30   32.91
  -4   7 -26  180.84   40.67
  -4   7 -26  167.53   33.00
  -3  -4 -26  209.84   44.57
  -7   3  26  107.08   31.59
   7  -3 -23  206.45   40.36
  -7   3  23  220.50   44.15
  -4   7 -23  254.80   38.10
  -3  -4 -23  238.44   40.30
  -3  -4 -23  249.73   42.32
  -4   7 -23  340.82   51.97
  -4   7 -20   26.42   16.28
  -7   3  20   18.32   18.94
  -4   7 -20    8.72    6.78
   7  -3 -20   28.99   17.09
  -3  -4 -20   26.95   16.41
  -3  -4 -20   26.57   17.70
   7  -3 -17  431.59   47.58
  -7   3  17  459.21   53.89
  -3  -4 -17  433.30   45.55
  -4   7 -17  539.53   46.66
  -3  -4 -17  531.59   55.13
  -4   7 -17  544.10   54.77
  -7   3  14   11.19   10.34
   7  -3 -14    7.57   10.92
   3   4  14    0.93   11.21
  -3  -4 -14   10.58    8.19
  -4   7 -14  -10.30   11.68
  -4   7 -14   15.11    9.63
  -3  -4 -14   -3.13    7.15
   4  -7  14   20.86   13.40
   3   4  11  113.61   24.07
  -4   7 -11  168.27   21.64
  -3  -4 -11  114.01   22.03
  -3  -4 -11  168.78   26.22
   4  -7  11  109.60   23.67
  -4   7 -11  173.44   25.67
   7  -3 -11  131.52   24.34
   4  -7  11  163.81   21.69
   3   4  11  117.25   24.53
  -7   3  11  143.60   27.78
   7  -3 -11   89.00   21.24
  -7   3  11  144.57   23.54
  -7   3   8  160.23   25.64
   7  -3  -8   99.47   19.53
  -3  -4  -8  111.02   18.38
   3   4   8  102.87   21.32
   4  -7   8  123.72   16.69
   4  -7   8  133.82   22.97
  -4   7  -8  125.77   19.47
   7  -3  -8  104.98   18.90
  -4   7  -8   75.47   13.45
  -3  -4  -8  111.91   20.29
   3   4   8  102.74   22.88
  -7   3   8  130.46   20.26
   7  -3  -5  581.71   44.20
  -7   3   5  573.55   45.07
  -3  -4  -5  538.50   41.00
   4  -7   5  558.36   37.37
  -4   7  -5  597.69   35.82
   7  -3  -5  563.93   34.28
   4  -7   5  563.83   31.13
  -4   7  -5  529.47   30.51
  -3  -4  -5  546.26   41.23
   3   4   5  609.73   44.10
   3   4   5  539.33   44.41
  -7   3   5  518.42   32.47
  -7   3   2 1450.57   70.10
  -3  -4  -2 1448.20   71.80
   7  -3  -2 1437.37   42.69
   4  -7   2 1505.15   47.70
  -4   7  -2 1441.82   44.90
  -7   3   2 1516.30   45.80
   7  -3  -2 1618.88   74.21
   3   4   2 1664.95   72.65
   4  -7   2 1633.34   52.15
  -3  -4  -2 1453.75   59.04
  -3  -4  -2 1356.92   67.15
   4  -7   2 1657.79   57.52
  -7   3  -1   34.12   17.23
  -7   3  -1   24.94    4.99
   7  -3   1   27.72    5.12
  -4   7   1   19.83    9.28
   7  -3   1   33.34   15.43
   3   4  -1    4.26    7.50
  -3  -4   1   26.40    9.35
   4  -7  -1   15.42    6.45
   3   4  -1   19.26    7.96
  -3  -4   1   26.92   11.65
   3   4  -4   49.45   12.51
  -3  -4   4   58.83   12.43
   3   4  -4   40.68   14.72
  -7   3  -4   40.46    5.52
  -4   7   4   48.61   12.68
   4  -7  -4   46.26   13.87
   7  -3   4   33.43   12.27
  -7   3  -4   40.37   14.09
  -3  -4   4   50.54   13.38
  -4   7   7  806.63   27.48
  -3  -4   7  646.89   41.97
   3   4  -7  720.59   54.15
  -4   7   7  732.81   27.20
  -3  -4   7  792.50   58.19
  -4   7   7  795.73   49.39
   3   4  -7  751.32   46.28
  -7   3  -7  744.48   54.27
   4  -7  -7  717.71   47.00
  -7   3  -7  761.48   29.28
   7  -3   7  701.19   56.92
   7  -3   7  737.13   30.11
  -4   7  10 1037.97   46.04
   4  -7 -10 1124.19   63.82
   3   4 -10 1081.47   59.36
  -3  -4  10 1109.58   62.48
  -4   7  10 1055.97   62.17
   7  -3  10 1145.52   46.30
  -7   3 -10 1096.64   44.39
  -3  -4  10 1116.28   74.68
  -4   7  10 1176.51   48.72
   3   4 -10 1182.65   73.22
  -7   3 -10 1089.28   67.20
   7  -3  10 1080.34   72.99
   4  -7 -13   16.82    9.79
  -4   7  13    6.93    5.51
   3   4 -13   -7.98    6.89
  -7   3 -13    0.46    6.02
  -3  -4  13   -2.66    9.14
  -4   7  13   23.24    9.80
   7  -3  13   21.60   10.78
  -4   7  16  571.96   46.37
  -3  -4  16  469.24   56.29
   3   4 -16  555.05   51.28
   7  -3  16  541.56   45.06
   4  -7 -16  596.10   55.88
  -7   3 -16  558.82   43.08
  -7   3 -16  568.40   59.69
  -4   7  16  619.00   50.16
   3   4 -19  571.43   55.46
  -7   3 -19  588.14   63.85
  -4   7  19  428.85   44.09
  -7   3 -19  499.73   46.11
   4  -7 -19  535.31   58.02
  -3  -4  22   81.13   29.96
  -4   7  22   47.07   17.71
   3   4 -22   38.36   15.60
  -7   3 -22   35.70   21.76
   4  -7 -22    7.38   11.23
  -7   3 -22   31.16   13.94
  -4   7  25   69.60   23.33
  -3  -4  25   70.82   29.09
   4  -7 -25   33.99   17.51
  -7   3 -25   79.22   19.70
  -7   3 -25   99.17   31.50
   3   4 -25   79.42   25.92
   3   4 -28  349.56   52.99
  -7   3 -28  290.69   45.88
  -7   3 -28  417.44   66.61
  -3  -4  28  316.05   59.01
  -4   7  28  230.27   40.34
   4  -7 -28  287.81   53.98
  -7   3 -31  191.22   47.57
   3   4 -31  109.68   32.67
  -7   3 -31   86.82   29.11
   4  -7 -31  139.75   35.71
  -4   7  31  110.35   28.04
  -3  -4  31  155.74   46.42
   3   4 -34   60.49   32.04
  -7   3 -34    4.49   20.10
  -3  -4  34   90.99   38.99
  -4   7  34   72.66   24.80
  -7   3 -34   73.12   33.70
   4  -7 -34   69.78   33.73
   4  -7 -37   -7.52   22.18
  -7   3 -37   69.75   30.92
  -4   7  37  -29.21   24.50
  -3  -4  37   31.44   32.48
  -7   3 -37   33.56   31.63
   3   4 -37    7.07   13.26
   4  -7 -40   71.49   35.16
  -7   3 -40   29.06   19.38
  -4   7  40   71.76   36.93
  -3  -4  40    3.54   30.01
  -7   3 -40   27.85   27.28
   3   4 -40   95.54   35.78
  -7   3 -43   13.33   18.18
  -4   7  43   25.89   19.64
  -5   7 -45   42.78   34.65
   7  -2 -42   59.75   37.58
   5  -7  42  -79.92   50.46
   2   5  42   -8.34   35.57
  -7   2  42   43.79   27.67
  -2  -5 -42   47.64   38.27
  -5   7 -42    9.94   19.51
  -2  -5 -39   58.05   33.80
   7  -2 -39   51.34   24.77
   5  -7  39   75.02   48.83
  -7   2  39   81.44   42.07
  -5   7 -39   77.36   33.31
  -2  -5 -39  128.72   49.91
   7  -2 -36  377.54   65.56
  -5   7 -36  367.57   61.20
  -2  -5 -36  477.27   77.63
  -2  -5 -36  263.51   53.20
   5  -7  36  400.77   72.93
  -7   2  36  310.17   65.74
  -7   2  33   18.40   19.50
  -2  -5 -33  -34.14   24.42
  -5   7 -33   19.53   21.21
  -2  -5 -33   19.21   17.03
  -7   2  30  147.74   38.41
  -2  -5 -30  159.61   39.77
  -5   7 -30  105.00   39.73
  -5   7 -30  143.02   33.51
  -2  -5 -30  118.03   37.60
   7  -2 -27  156.83   41.20
  -5   7 -27  122.72   29.46
  -5   7 -27  146.06   37.49
  -7   2  27  211.54   47.69
  -2  -5 -27  150.99   38.12
  -2  -5 -27  188.47   41.99
  -2  -5 -24  436.79   56.16
  -5   7 -24  468.16   61.05
  -5   7 -24  475.54   51.89
   7  -2 -24  395.37   53.68
  -2  -5 -24  362.62   51.81
  -7   2  24  468.60   66.74
   7  -2 -21   18.87   14.48
  -5   7 -21   18.76    9.99
  -7   2  21   -3.17   17.51
  -2  -5 -21   22.16   18.87
  -2  -5 -21   12.16   12.51
  -5   7 -21   -0.70   11.92
  -7   2  18  383.43   52.58
   7  -2 -18  511.11   51.98
  -2  -5 -18  456.78   49.07
  -5   7 -18  500.55   54.19
  -2  -5 -18  527.19   54.21
  -5   7 -18  427.53   41.76
   7  -2 -15   19.68   13.85
  -7   2  15    2.16   13.92
   2   5  15   16.49   15.02
  -2  -5 -15   18.57   12.63
  -5   7 -15   11.21   10.20
   5  -7  15    9.90    9.44
  -2  -5 -15   -5.56   10.83
  -5   7 -15   11.47    9.77
  -5   7 -12 2526.68   79.06
  -2  -5 -12 2424.27   96.41
  -5   7 -12 2578.02  103.82
   7  -2 -12 2218.12  104.82
  -7   2  12 2315.75  108.76
   5  -7  12 2615.04   83.89
  -2  -5 -12 2441.52   96.60
   2   5  12 2358.41  102.97
  -7   2   9    4.71    7.50
   2   5   9    1.82    6.21
  -2  -5  -9    3.44    7.34
   2   5   9   -7.67    9.49
  -2  -5  -9   17.88   12.73
   5  -7   9    2.21    7.94
  -5   7  -9    5.26   10.33
   7  -2  -9   -6.29    9.48
   5  -7   9    5.87    3.70
   7  -2  -9    4.53    9.72
  -5   7  -9    0.79    5.21
  -7   2   9   -6.52    9.58
  -2  -5  -6  888.65   50.52
   5  -7   6 1024.91   39.42
   7  -2  -6 1019.98   48.97
   5  -7   6  985.89   51.93
  -5   7  -6  974.38   50.83
  -7   2   6 1069.47   50.94
  -2  -5  -6 1015.09   56.41
   2   5   6 1173.43   61.73
   2   5   6 1021.95   56.57
  -7   2   6 1011.83   63.42
   7  -2  -6  955.34   60.40
  -5   7  -6  976.94   39.73
  -5   7  -3  333.59   24.87
   5  -7   3  358.03   22.73
  -7   2   3  305.88   23.90
  -7   2   3  354.03   36.68
   2   5   3  325.82   31.35
  -2  -5  -3  361.21   34.14
   7  -2  -3  336.01   35.12
   7  -2  -3  319.26   22.81
   5  -7   3  330.16   26.26
   2   5   3  331.42   37.43
  -2  -5  -3  336.60   33.72
   5  -7   3  333.81   24.09
  -5   7   0  877.21   32.02
  -2  -5   0  930.97   46.05
   7  -2   0  897.31   32.78
   5  -7   0  927.31   35.91
  -2  -5   0  871.28   54.31
   5  -7   0  956.54   41.56
  -2  -5   0  863.87   50.78
   2   5   0  863.38   50.02
  -7   2   0  893.01   58.41
   7  -2   0  841.58   56.78
  -7   2   0  928.14   33.78
  -2  -5   3  257.19   30.07
   5  -7  -3  287.03   24.52
   2   5  -3  273.33   30.46
  -7   2  -3  280.76   33.60
   2   5  -3  248.77   25.51
  -2  -5   3  243.50   25.05
  -7   2  -3  293.98   17.82
   7  -2   3  214.23   34.17
  -5   7   3  299.30   26.71
  -7   2  -3  270.63   18.67
  -7   2  -6 2448.70   98.94
   5  -7  -6 2468.20   80.46
  -2  -5   6 2321.36   94.32
   2   5  -6 2388.12   92.91
   7  -2   6 2293.29   99.29
  -7   2  -6 2357.44   54.02
  -5   7   6 2483.15   81.52
  -2  -5   6 2536.06   81.74
  -5   7   6 2286.16   47.98
   2   5  -6 2487.57   82.23
  -5   7   6 2346.85   50.70
   7  -2   6 2070.60   57.97
   7  -2   9   13.70   12.38
  -7   2  -9   -5.53   11.77
  -2  -5   9   -5.12   11.46
  -5   7   9   13.30    6.51
  -2  -5   9    0.27    5.23
   2   5  -9    4.35    5.71
  -5   7   9   -2.29    5.54
   7  -2   9   -2.06    4.65
   2   5  -9   18.40   11.74
  -7   2  -9   -2.88    6.37
   5  -7  -9   10.48    9.29
  -5   7   9   -0.53    4.00
  -5   7  12   26.02    9.16
   2   5 -12   30.44   10.28
  -5   7  12   24.60    9.76
   7  -2  12   21.12    9.42
  -7   2 -12   22.67   14.02
  -2  -5  12   55.64   17.88
   5  -7 -12   22.85   13.34
  -7   2 -12   34.68    9.53
  -7   2 -15    7.32   11.76
  -5   7  15   18.56    7.79
  -7   2 -15    9.92    8.33
  -5   7  15   33.61   10.85
  -2  -5  15    3.13   13.43
   7  -2  15   17.31   11.18
   5  -7 -15   21.86   17.35
   2   5 -15    1.46   11.00
  -2  -5  18  764.98   73.65
  -5   7  18  733.69   58.25
  -5   7  18  735.35   62.10
  -7   2 -18  747.52   69.98
  -7   2 -18  633.79   50.87
   5  -7 -18  740.59   66.36
   2   5 -18  680.77   58.85
  -2  -5  21  177.49   37.38
  -5   7  21  154.42   30.23
  -7   2 -21  251.94   44.61
  -7   2 -21  150.97   28.99
   5  -7 -21  183.40   34.74
   2   5 -21  252.54   37.86
   5  -7 -24   73.45   24.08
  -7   2 -24  108.66   26.88
  -7   2 -24   88.42   31.27
   2   5 -24   97.93   28.19
  -2  -5  24   66.84   30.18
  -5   7  24   75.14   18.68
  -7   2 -27   24.98   17.28
  -2  -5  27   59.50   28.72
  -5   7  27   26.01   17.62
   2   5 -27   78.31   27.04
  -7   2 -27   42.47   22.90
   2   5 -30  408.34   59.88
  -7   2 -30  472.50   69.66
  -5   7  30  367.54   55.01
  -2  -5  30  305.27   58.32
  -7   2 -30  375.41   53.83
   5  -7 -30  381.45   61.48
   5  -7 -33   -8.52   22.96
  -5   7  33   33.65   22.82
  -2  -5  33   18.22   24.08
  -7   2 -33   13.24   16.39
   2   5 -33   37.85   17.86
  -7   2 -33   21.55   12.60
   5  -7 -36   -6.21   20.42
  -5   7  36   88.29   36.21
  -2  -5  36  148.33   47.79
  -7   2 -36   53.33   34.28
   2   5 -36  106.78   37.21
  -7   2 -36   72.84   28.75
   5  -7 -39   23.86   34.06
  -7   2 -39   83.77   37.78
  -5   7  39    7.50   15.56
  -2  -5  39   80.13   44.20
  -7   2 -39   27.25   29.38
   2   5 -39   53.61   29.50
   5  -7 -42   30.90   32.40
  -7   2 -42   20.30   20.69
  -2  -5  42   50.69   41.76
  -5   7  42   41.66   26.89
  -7   2 -42   14.47   27.48
   2   5 -42    5.06   20.68
  -5   7  45   36.74   33.80
  -7   2 -45    6.25   28.85
   1   6  43   -2.67   27.56
  -6   7 -43   -2.54   25.02
  -7   1  43  -29.80   37.25
   1   6  40  -10.03   22.89
   6  -7  40   11.63   29.06
  -7   1  40    8.08   30.98
   7  -1 -40   33.54   32.31
  -6   7 -40  -28.67   19.27
  -1  -6 -40  -26.27   30.78
  -6   7 -37  112.25   35.92
   7  -1 -37   55.54   32.67
  -7   1  37  160.99   48.62
  -1  -6 -37  196.08   45.31
  -1  -6 -37   74.63   36.07
  -6   7 -34    5.17   18.71
   7  -1 -34   19.42   14.03
  -7   1  34   -8.46   16.82
  -1  -6 -34  -32.19   19.94
  -6   7 -34    2.18   25.85
  -1  -6 -34   28.79   24.93
  -6   7 -31    1.61   10.34
   7  -1 -31  -29.16   22.56
  -7   1  31    6.83   24.75
  -1  -6 -31    1.96   14.15
  -6   7 -31   26.37   15.25
  -1  -6 -31    5.63   16.98
   7  -1 -28   47.46   24.56
  -6   7 -28   33.58   20.26
  -1  -6 -28   30.96   18.26
  -7   1  28   70.38   34.24
  -1  -6 -28   44.57   30.20
  -6   7 -25  368.68   47.13
  -1  -6 -25  290.99   49.80
  -7   1  25  302.04   56.46
   7  -1 -25  282.57   49.01
  -6   7 -25  354.60   51.91
  -1  -6 -25  378.26   51.20
   7  -1 -22   51.26   22.03
  -6   7 -22  100.69   21.80
  -1  -6 -22   94.67   28.86
  -6   7 -22   66.38   23.42
  -1  -6 -22   64.00   23.73
  -7   1  22  108.75   30.93
  -6   7 -19  190.07   27.87
  -1  -6 -19  258.42   37.62
  -6   7 -19  232.43   39.95
   7  -1 -19  218.40   35.16
  -7   1  19  169.80   33.97
  -1  -6 -19  159.13   32.77
  -1  -6 -16    8.74   10.73
  -6   7 -16   -7.85   10.28
   6  -7  16   15.59    8.56
  -6   7 -16   -2.47    5.38
   7  -1 -16   -3.69    7.62
   1   6  16    1.74    8.98
  -1  -6 -16   22.66   12.98
  -7   1  16   -7.45   11.07
  -1  -6 -13  529.47   46.13
  -6   7 -13  474.68   47.49
  -1  -6 -13  467.04   44.76
  -7   1  13  507.72   53.50
  -6   7 -13  528.68   37.35
   7  -1 -13  564.54   47.72
   1   6  13  518.74   47.92
   6  -7  13  588.63   40.65
  -1  -6 -10   22.17   10.84
   1   6  10   15.56   10.76
   6  -7  10   31.96    9.08
   7  -1 -10   26.86   13.50
  -1  -6 -10   27.30   11.13
   6  -7  10   38.07   14.01
  -6   7 -10   28.20   12.01
   7  -1 -10   59.77   17.48
  -7   1  10   29.62   15.96
   1   6  10   16.50   10.98
  -6   7 -10   30.22    9.30
  -7   1  10   16.60   10.21
   1   6   7  261.61   30.05
   7  -1  -7  311.95   28.23
  -1  -6  -7  331.04   34.04
   6  -7   7  289.36   31.13
  -1  -6  -7  311.26   27.69
  -6   7  -7  270.11   29.92
   7  -1  -7  272.64   33.10
  -7   1   7  287.42   29.64
   6  -7   7  314.62   21.50
  -6   7  -7  322.07   21.89
  -7   1   7  307.26   37.98
   1   6   7  313.95   33.87
  -6   7  -4  108.84   18.35
   6  -7   4  103.64   13.06
   1   6   4  106.30   20.64
  -1  -6  -4   74.73   17.45
  -7   1   4  104.93   16.87
  -1  -6  -4  102.34   17.16
   7  -1  -4   88.81   13.10
   1   6   4  126.93   19.66
  -7   1   4   77.62   20.56
   7  -1  -4  110.78   21.48
   6  -7   4  111.24   18.25
   6  -7   4   95.18   10.94
  -6   7  -1  704.96   36.05
  -7   1   1  736.82   34.90
  -1  -6  -1  710.35   42.03
   7  -1  -1  746.11   55.60
   1   6   1  670.39   41.39
   7  -1  -1  671.08   32.84
  -1  -6  -1  639.69   46.60
  -6   7  -1  856.26   38.56
   6  -7   1  715.73   32.66
  -7   1   1  653.31   52.66
  -1  -6  -1  676.64   44.01
   6  -7   1  754.58   39.11
   1   6  -2   10.96   11.82
   7  -1   2    9.54   15.18
   6  -7  -2    1.87    4.79
   6  -7  -2   -4.24    5.36
  -7   1  -2    1.91    5.08
  -6   7   2   -1.74    3.95
  -7   1  -2   -7.11   12.08
  -6   7   2    3.94    6.86
  -1  -6   2  -10.07    6.23
  -7   1  -2   12.43    4.78
   1   6  -2    1.64    8.59
  -1  -6   2   13.16    7.30
   6  -7  -5 1987.71   69.10
   1   6  -5 2008.56   80.43
  -1  -6   5 2237.59   88.14
   6  -7  -5 2018.29   52.54
  -6   7   5 2183.12   56.80
   1   6  -5 2159.36   76.27
  -1  -6   5 2219.62   76.00
  -6   7   5 2140.58   71.10
  -7   1  -5 2064.61   58.82
   7  -1   5 1877.47   63.54
  -7   1  -5 2034.35   96.73
   7  -1   5 2020.62   92.72
  -7   1  -8  106.50   25.38
   7  -1   8   67.98   19.84
  -1  -6   8  147.91   24.98
   1   6  -8  114.00   22.60
   6  -7  -8  143.50   16.46
   1   6  -8   94.79   17.85
   6  -7  -8  130.98   21.02
  -6   7   8  123.12   16.10
   7  -1   8  100.08   15.95
  -1  -6   8  144.41   20.90
  -7   1  -8  105.99   14.81
  -6   7   8  111.33   19.12
   1   6 -11  134.02   23.00
   7  -1  11  116.66   17.86
  -6   7  11  161.04   21.41
  -6   7  11  118.45   22.02
  -7   1 -11  171.82   29.32
  -7   1 -11  144.65   19.00
   6  -7 -11  150.34   25.94
  -7   1 -14   25.55   14.38
  -6   7  14   22.83   12.47
  -1  -6  14   27.46   13.83
  -6   7  14   31.15   10.92
   7  -1  14   29.24   11.53
   6  -7 -14   14.07   13.34
  -7   1 -14   49.42   13.56
   1   6 -14   33.97   12.21
   1   6 -17  436.14   46.02
  -6   7  17  517.08   50.52
  -7   1 -17  514.82   55.38
   6  -7 -17  486.76   52.45
  -7   1 -17  419.19   41.61
  -6   7  17  447.30   47.09
  -1  -6  17  450.58   54.62
  -7   1 -20  348.88   50.79
  -7   1 -20  323.57   39.45
   6  -7 -20  354.74   48.19
  -1  -6  20  344.32   52.94
  -6   7  20  335.62   44.19
   1   6 -20  402.92   45.80
  -6   7  23   92.96   23.93
  -1  -6  23   37.20   26.10
   6  -7 -23   80.91   28.49
  -7   1 -23   80.57   21.58
   1   6 -23  103.69   24.57
  -7   1 -23  137.92   36.98
  -7   1 -26   18.01   16.52
   6  -7 -26   44.81   31.25
  -6   7  26   32.04   15.69
  -7   1 -26  -17.04   13.06
   1   6 -26   18.77   21.89
  -1  -6  29  156.90   41.06
  -6   7  29  157.27   38.54
  -7   1 -29  106.38   29.67
   6  -7 -29   97.13   31.85
   1   6 -29  111.64   34.30
  -7   1 -29  202.39   45.76
  -7   1 -32   89.76   31.80
  -7   1 -32   82.94   35.94
   1   6 -32  105.89   31.29
  -6   7  32   74.51   25.23
  -1  -6  32   84.98   30.32
  -7   1 -35   54.58   31.68
   6  -7 -35   68.04   33.39
  -1  -6  35   44.65   30.30
  -6   7  35  -27.01   21.31
  -7   1 -35   31.71   27.33
   1   6 -35   43.50   29.93
   6  -7 -38    2.18   28.72
  -7   1 -38   46.76   33.08
  -1  -6  38   59.03   38.57
  -6   7  38   37.22   24.06
  -7   1 -38   15.86   18.63
   1   6 -38    5.82   17.90
   6  -7 -41   14.63   23.15
  -7   1 -41   46.78   26.20
  -1  -6  41   -1.08   30.00
  -6   7  41   23.75   24.71
  -7   1 -41   44.43   32.80
   1   6 -41   16.27   33.49
  -6   7  44  -15.85   28.13
  -7   1 -44   -3.49   24.04
  -7   7 -44  -38.14   35.15
   0   7  44  -34.79   30.55
  -7   7 -41   -4.68   17.99
   7   0 -41   27.45   27.24
   0   7  41  -14.16   23.39
   7  -7  41   21.96   37.02
   0  -7 -41   24.71   20.32
  -7   0  41    8.62   26.17
  -7   0  38    5.23   31.86
  -7   7 -38   66.84   25.84
   7   0 -38  113.37   43.14
  -7   7 -38   56.89   28.33
   0  -7 -38   27.26   16.75
   0   7  38   41.96   26.87
  -7   7 -35   39.99   24.54
   7   0 -35   36.07   23.67
   0  -7 -35    8.53   27.38
  -7   0  35   12.25   20.01
   0  -7 -35   25.78   30.26
  -7   7 -35   45.48   34.51
   7   0 -32   16.91   17.27
  -7   7 -32   50.95   20.39
   0  -7 -32   20.17   14.29
  -7   0  32   30.06   33.05
   0  -7 -32   27.74   18.36
  -7   7 -32   51.19   31.38
  -7   7 -29   29.37   16.58
   0  -7 -29   -0.46   16.86
   0  -7 -29   21.13   14.16
  -7   0  29    9.03   18.92
   0  -7 -26  192.71   41.27
  -7   7 -26  224.98   47.52
  -7   0  26  177.01   46.16
   0  -7 -26  205.74   43.29
  -7   7 -26  161.09   31.19
   7   0 -26  172.57   40.64
  -7   0  23   51.36   26.41
   7   0 -23   59.23   23.53
  -7   7 -23   53.64   20.35
  -7   7 -23   43.54   22.06
   0  -7 -23   20.56    9.65
   0  -7 -23   27.92   12.56
   7   0 -20  374.95   47.76
  -7   7 -20  411.52   41.60
   0  -7 -20  409.05   50.94
   0  -7 -20  493.60   51.52
  -7   7 -20  448.31   57.19
  -7   0  20  384.87   58.45
   0  -7 -17   79.49   18.47
  -7   7 -17   82.73   25.66
   7  -7  17   95.09   20.12
   0  -7 -17   53.39   16.69
   0   7  17   98.34   25.61
  -7   7 -17   77.27   15.99
   7   0 -17   85.74   22.81
  -7   0  17   63.34   22.95
  -7   7 -14  725.66   61.42
  -7   7 -14  812.54   45.88
   7   0 -14  745.47   57.74
  -7   0  14  758.09   69.02
   0  -7 -14  796.29   55.62
   7  -7  14  778.81   47.95
   0  -7 -14  617.39   54.61
   0   7  14  746.91   57.11
   0  -7 -11  204.33   26.08
  -7   7 -11  214.06   32.34
   7  -7  11  246.54   22.99
   0   7  11  209.72   28.51
   0  -7 -11  188.85   29.46
  -7   7 -11  191.32   18.96
  -7   0  11  184.06   33.49
   0  -7  -8   12.23   10.09
   0   7   8   14.72   10.81
   0  -7  -8    2.46    7.44
   7  -7   8    5.88    9.12
  -7   7  -8   43.89   12.23
  -7   0   8    3.18   10.14
   0   7   8    8.39    7.04
  -7   0   8    7.58    6.42
   7  -7   8   11.11    4.68
  -7   7  -8   10.39    5.22
   7   0  -8   10.59    6.32
   7   0  -8   -1.03   10.31
  -7   0   5  112.97   26.35
   7   0  -5  109.77   21.98
   0  -7  -5  101.85   19.39
   7  -7   5   90.32   11.24
   0   7   5  109.65   20.70
   7  -7   5   97.27    9.61
   7   0  -5   84.61   14.16
  -7   0   5  113.22   18.19
   7  -7   5   85.19   16.80
  -7   7  -5   94.44   18.12
   0   7   5   79.07   14.52
   0  -7  -5   84.27   15.10
   0  -7  -2   56.84   17.13
   0   7   2   50.30   19.00
  -7   0   2   35.61    9.74
   7   0  -2   26.22    8.84
   7  -7   2   34.33    7.36
   7  -7   2   39.13    7.11
  -7   0   2   30.20   17.54
   0  -7  -2   42.25   11.83
   7  -7   2   34.11   11.95
  -7   7  -2   51.68   14.26
   0   7   2   43.06   11.52
   7   0  -2   59.15   18.87
   7  -7  -1  604.56   30.17
  -7   7   1  610.57   36.02
   0   7  -1  606.94   39.32
   0  -7   1  703.19   42.28
  -7   0  -1  527.76   33.44
   7   0   1  543.34   33.43
   0  -7   1  599.97   38.90
   7  -7  -1  680.89   38.97
   7   0   1  622.47   53.70
  -7   0  -1  692.15   55.70
   0  -7   1  569.23   44.62
  -7   7   1  662.35   31.99
   7  -7  -4   23.45    8.23
  -7   7   4   34.12    9.26
   7   0   4   22.32    7.70
  -7   7   4   32.61    9.30
   0  -7   4   43.25   11.84
   0   7  -4   26.75    8.53
  -7   0  -4   33.70    9.60
   0  -7   4   26.77    9.50
   7  -7  -4   52.18   11.72
   0   7  -4   39.91   13.82
  -7   0  -4   20.14    6.17
  -7   0  -4   47.03   18.62
  -7   0  -7 1090.70   50.23
  -7   7   7 1095.47   56.54
   0  -7   7 1255.11   60.18
   0   7  -7 1276.81   62.15
  -7   7   7 1210.07   54.43
   7   0   7 1309.65   60.54
   7   0   7 1051.54   74.54
   7  -7  -7 1194.29   61.90
   7  -7  -7 1206.62   51.26
   0  -7   7 1244.01   69.99
   0   7  -7 1214.79   64.60
  -7   0  -7 1144.96   74.35
   7  -7 -10   39.20   10.98
   0   7 -10   29.77   11.78
   0  -7  10   62.20   15.25
   0  -7  10   55.78   16.43
  -7   0 -10   73.58   14.21
   7   0  10   24.29   10.45
  -7   7  10   63.21   15.09
   0  -7  10   45.99   15.42
   7  -7 -10   53.00   11.78
  -7   7  10   25.69   10.43
  -7   0 -13  230.19   33.29
  -7   7  13  261.79   32.83
   7   0  13  243.73   30.05
  -7   0 -13  222.11   27.12
   0   7 -13  227.92   29.83
  -7   7  13  278.86   33.25
   0  -7  13  211.91   34.22
   7  -7 -13  241.16   34.82
  -7   0 -16   67.46   17.27
  -7   0 -16   59.58   19.15
  -7   7  16   46.78   17.50
   7  -7 -16   54.56   21.65
  -7   7  16   72.02   18.77
   0  -7  16   60.34   23.59
   0   7 -16   83.37   18.41
  -7   0 -19  658.13   66.83
  -7   0 -19  537.57   51.48
   0   7 -19  555.78   53.15
  -7   7  19  613.44   59.26
   0  -7  19  549.81   62.76
   7  -7 -19  536.37   60.68
  -7   7  22  113.65   28.50
  -7   0 -22   68.52   21.19
   0   7 -22   96.59   27.00
   0  -7  22   73.78   29.01
   7  -7 -22   90.65   28.78
  -7   0 -22   96.91   23.50
  -7   7  25  133.39   31.89
  -7   0 -25  171.43   41.88
   0   7 -25  171.65   33.77
   7  -7 -25  157.82   41.99
  -7   0 -25  155.48   31.54
   0  -7  25  140.31   37.47
   7  -7 -28   40.45   28.34
  -7   0 -28   65.80   20.74
   0  -7  28   43.38   19.86
  -7   0 -28   67.43   31.37
   0   7 -28   68.59   26.19
  -7   7  28   60.87   25.32
   7  -7 -31   21.07   23.07
  -7   0 -31    6.43   19.40
  -7   0 -31   -1.57   17.75
   0   7 -31  -13.14   19.48
  -7   7  31   43.08   23.62
   7  -7 -34   35.32   22.57
  -7   0 -34   -0.22   14.68
  -7   7  34   74.61   37.41
   0  -7  34   31.61   30.93
  -7   0 -34  -18.93   31.06
   0   7 -34  -23.89   20.45
  -7   0 -37    8.58   14.22
  -7   7  37   29.17   22.10
   0  -7  37   15.30   27.77
   7  -7 -37   13.14   24.62
  -7   0 -37   14.39   35.35
   0   7 -37   70.80   30.59
  -7   7  40   29.71   24.61
   0  -7  40  -11.93   27.61
  -7   0 -40    0.55   16.85
   7  -7 -40    8.97   27.28
   0   7 -40   16.27   20.38
  -7   0 -40   -4.79   19.95
  -7   0 -43   24.38   32.47
   0   7 -43  -12.64   19.88
  -7  -1 -42   -4.00   19.84
  -7  -1 -42  -12.92   28.94
  -1   8 -42   15.58   20.34
  -8   7  42   21.64   25.60
  -7  -1 -39  -12.88   24.14
  -8   7  39  -22.73   27.60
   1  -8  39   84.57   42.07
  -7  -1 -39   47.82   39.05
  -1   8 -39   32.00   20.54
  -8   7  36   13.99   19.36
  -7  -1 -36    5.04   16.89
   8  -7 -36  -30.43   34.55
  -7  -1 -36   14.43   17.92
  -1   8 -36  -10.90   18.63
   8  -7 -33   -7.30   16.45
  -7  -1 -33   24.25   19.05
  -8   7  33   13.94   24.16
   1  -8  33   39.66   33.20
  -7  -1 -33  -20.21   21.06
  -1   8 -33    3.39   19.73
  -8   7  30  198.54   42.79
   1  -8  30  147.80   43.04
  -1   8 -30  167.56   37.61
  -7  -1 -30  147.03   40.75
   8  -7 -30  128.57   40.13
  -7  -1 -30  104.61   33.74
   1  -8  27   20.00   16.97
  -8   7  27  -13.33   13.14
  -7  -1 -27   35.83   26.75
   8  -7 -27   19.55   30.02
  -7  -1 -27    8.15   11.34
  -1   8 -27  -17.36   16.20
  -1   8 -24   50.79   21.70
  -8   7  24   59.31   22.60
   8  -7 -24   96.19   29.81
  -7  -1 -24   61.54   23.98
   1  -8  24   71.24   26.24
  -7  -1 -24   76.73   29.45
  -7  -1 -21    4.65   20.48
  -1   8 -21   10.31    7.78
  -8   7  21   -1.08   11.97
   8  -7 -21   -8.02   11.00
   1  -8  21   10.90   13.22
  -7  -1 -21   18.30   12.33
  -7  -1 -18   56.52   23.41
   8  -7 -18   55.50   19.98
   1  -8  18    1.23   13.68
  -7  -1 -18   28.42   13.11
  -1   8 -18   32.32   13.78
  -8   7  18   19.01   16.22
   8  -7 -15  217.02   34.66
  -8   7  15  236.27   36.99
  -1   8 -15  164.39   27.24
  -7  -1 -15  195.41   33.35
  -7  -1 -15  135.17   22.96
   1  -8  15  175.89   34.15
  -8   7  15  156.91   27.04
   8  -7 -12  492.34   41.53
   1  -8  12  559.49   53.57
   8  -7 -12  528.67   48.38
  -7  -1 -12  522.73   42.18
  -1   8 -12  555.72   45.87
  -7  -1 -12  533.95   53.61
   7   1  12  566.89   46.17
  -8   7  12  527.30   44.78
   1  -8   9 1191.00   62.67
  -8   7   9 1203.46   62.80
  -7  -1  -9 1172.76   58.15
   8  -7  -9 1236.91   65.48
   1  -8   9 1186.10   62.77
   7   1   9 1278.02   64.75
   1  -8   9 1163.70   72.08
   8  -7  -9 1201.30   60.07
  -1   8  -9 1318.31   67.40
  -8   7   9 1162.13   61.50
   1  -8   6  186.41   27.88
   8  -7  -6  159.45   21.13
   8  -7  -6  143.84   20.57
   1  -8   6  170.84   21.49
  -7  -1  -6  157.10   27.53
  -8   7   6  162.79   21.61
   7   1   6  118.19   24.32
  -8   7   6  166.80   21.89
  -1   8  -6  158.87   21.33
   1  -8   6  155.00   21.76
   7   1   6  214.60   28.31
  -7  -1  -6  135.12   21.10
   1  -8   3  622.90   41.80
  -7  -1  -3  716.07   39.65
   1  -8   3  636.13   43.85
  -1   8  -3  682.56   42.09
  -7  -1  -3  565.50   42.19
  -8   7   3  687.41   35.25
   8  -7  -3  665.15   36.30
   7   1   3  673.54   57.23
   8  -7  -3  713.29   44.73
  -7  -1  -3  686.10   60.06
  -8   7   3  648.25   42.74
  -8   7   0  829.67   48.07
   8  -7   0  834.13   31.60
   8  -7   0  838.63   48.87
  -7  -1   0  737.24   59.65
  -7  -1   0  846.01   43.44
  -1   8   0  841.68   42.17
   1  -8   0  865.28   49.56
   7   1   0  757.25   41.75
   1  -8   0  841.49   52.71
  -8   7   0  866.70   32.85
   7   1   0  940.49   66.63
   1  -8   0  757.32   41.65
   7   1  -3  225.40   34.02
  -1   8   3  244.43   21.52
   8  -7   3  278.82   13.14
  -1   8   3  328.99   36.68
   1  -8  -3  245.36   29.71
   8  -7   3  262.95   30.99
  -7  -1   3  228.60   23.91
   8  -7   3  266.26   12.74
   7   1  -3  246.29   25.31
  -8   7  -3  248.34   28.36
  -7  -1   3  229.56   32.61
   1  -8  -3  296.34   24.67
  -1   8   6   39.26   11.00
   7   1  -6   31.50   16.32
   1  -8  -6   42.19   14.66
  -1   8   6   50.36   14.87
  -7  -1   6   44.41   14.06
   1  -8  -6   40.00    8.56
   8  -7   6   73.76   19.40
  -8   7  -6   32.03   11.92
   8  -7   6   52.75    7.11
   8  -7   6   55.26    6.64
  -7  -1   6   26.59   14.94
   7   1  -6   50.14   12.64
  -8   7  -9  156.72   26.42
   1  -8  -9  147.28   18.24
   8  -7   9  187.01   16.50
  -8   7  -9  167.33   15.06
   1  -8  -9  163.70   25.83
   8  -7   9  170.36   29.78
  -7  -1   9  168.89   31.53
  -1   8   9  156.82   21.56
  -7  -1   9  156.81   24.55
  -7  -1  12  762.97   69.50
  -8   7 -12  864.26   40.75
   7   1 -12  789.56   57.30
   8  -7  12  942.01   45.68
   1  -8 -12  862.59   51.46
  -8   7 -12  866.59   66.87
  -1   8  12  868.35   54.96
  -8   7 -15   59.10   19.07
   1  -8 -15   60.86   16.61
  -8   7 -15   69.65   14.75
   7   1 -15   90.09   23.42
  -7  -1  15   60.99   25.29
   8  -7  15   57.99   15.04
   1  -8 -15   52.17   15.57
  -1   8  15   29.44   11.09
  -1   8  18  620.15   56.79
  -8   7 -18  702.29   49.61
   8  -7  18  617.15   51.82
   1  -8 -18  605.69   59.67
   7   1 -18  722.86   63.69
  -8   7 -18  622.04   64.55
  -7  -1  18  521.91   65.04
  -8   7 -21   37.92   12.22
   7   1 -21   34.78   19.17
   1  -8 -21   19.93   16.65
  -7  -1  21   72.00   32.41
  -8   7 -21   73.10   27.21
   1  -8 -21   32.03   12.15
   7   1 -24   12.95   17.07
  -8   7 -24    1.94    9.79
   1  -8 -24    5.12   18.87
  -7  -1  24    8.15   24.92
  -8   7 -24    6.30   12.82
   1  -8 -24   13.28    9.11
  -8   7 -27   60.37   17.40
   1  -8 -27   35.49   20.80
   1  -8 -27   46.47   20.16
  -8   7 -27   54.48   23.41
  -7  -1  27   63.63   28.31
   7   1 -30   33.72   21.28
  -8   7 -30   11.61   13.20
   1  -8 -30   27.63   17.69
  -8   7 -30   46.11   23.88
   1  -8 -30  -10.35   12.85
  -7  -1  30    5.01   25.80
  -8   7 -33   13.30   11.71
   7   1 -33   27.59   13.39
   1  -8 -33   31.22   18.22
  -8   7 -33   23.64   25.47
  -7  -1  33   36.58   34.61
  -7  -1  36  -10.31   30.74
  -1   8  36   28.18   23.61
  -8   7 -36  -22.39   19.04
   7   1 -36   40.16   26.75
  -8   7 -36   -8.17   26.48
   1  -8 -36  -16.31   29.34
  -7  -1  39  -16.40   23.06
  -1   8  39   -4.89   26.40
   7   1 -39   44.07   25.59
  -8   7 -39   17.62   16.39
  -8   7 -39   40.82   29.06
   1  -8 -39  -21.79   24.38
  -8   7 -42   47.19   33.43
  -1   8  42   87.66   34.85
  -7  -1  42   56.77   33.61
  -6  -2 -43   31.47   24.35
  -6  -2 -43  -15.87   41.31
  -8   6  43   -6.61   25.64
  -6  -2 -40  -21.19   24.45
  -8   6  40   34.56   28.59
   2  -8  40  -29.44   35.28
   8  -6 -40  -23.68   25.14
  -6  -2 -40    7.12   31.47
  -2   8 -40    5.53   21.01
  -6  -2 -37   -4.17   15.31
  -8   6  37   -0.37   17.75
   2  -8  37   56.92   29.68
   8  -6 -37   27.40   19.02
  -6  -2 -37   36.69   27.18
  -2   8 -37   74.00   34.90
  -8   6  34    7.93   14.69
  -6  -2 -34   24.18   19.52
   8  -6 -34   15.33   15.41
  -6  -2 -34   -4.25   23.71
  -2   8 -34  -20.07   20.36
  -6  -2 -31   46.12   31.42
  -8   6  31   83.02   39.06
   2  -8  31   88.00   30.58
   8  -6 -31   64.60   31.48
  -6  -2 -31   69.63   34.63
  -2   8 -31   67.95   23.04
   2  -8  28   21.84   20.19
  -8   6  28   14.80   13.04
  -6  -2 -28  -23.82   19.59
   8  -6 -28   -7.03   18.61
  -6  -2 -28   -8.91   23.10
  -2   8 -28   35.41   20.71
  -2   8 -25   57.43   21.68
  -8   6  25   55.62   23.95
  -6  -2 -25   50.59   18.21
   8  -6 -25   88.08   32.06
   2  -8  25   65.88   28.17
  -6  -2 -25   21.73   20.81
  -6  -2 -22   56.31   20.77
  -2   8 -22   35.91   13.79
  -6  -2 -22   34.93   21.86
   8  -6 -22   73.57   24.00
   2  -8  22   40.69   23.65
  -8   6  22   54.01   23.91
  -6  -2 -19   11.79   10.88
   8  -6 -19   30.59   18.72
   2  -8  19   13.72   17.75
  -2   8 -19   37.97   17.14
  -8   6  19   11.51   14.36
  -6  -2 -19   19.39   11.46
  -6  -2 -16  157.29   27.09
   2  -8  16  129.81   31.30
  -2   8 -16  110.17   21.99
   8  -6 -16  118.64   24.93
  -8   6  16   95.75   24.16
  -6  -2 -16  136.59   28.36
  -6  -2 -13   29.11   16.85
  -8   6  13   -5.56   13.39
   8  -6 -13   10.74    8.40
   2  -8  13   -3.17   13.02
   8  -6 -13    3.01    8.49
   6   2  13   12.85   12.25
  -6  -2 -13   17.73   10.78
  -2   8 -13   -2.49    7.51
  -6  -2 -10   -4.84    7.80
   6   2  10   -1.25    9.27
  -8   6  10   -3.09    8.81
   6   2  10   14.34    9.88
   2  -8  10   12.77    6.38
  -8   6  10   13.19    9.89
   2  -8  10   12.12    9.41
   8  -6 -10   12.82    5.82
   8  -6 -10    3.03    8.27
   2  -8  10   13.46   12.93
  -2   8 -10   12.17    8.36
   2  -8   7    8.55    8.79
  -8   6   7    4.61    8.22
  -6  -2  -7   15.35   10.36
   8  -6  -7   24.50   10.97
   6   2   7   11.77   13.18
  -6  -2  -7    8.00    9.51
   2  -8   7   21.08    9.85
  -8   6   7    5.87    6.98
   2  -8   7   15.46    8.27
   8  -6  -7   21.93    9.99
  -2   8  -7    7.51    7.25
   6   2   7   -0.49    7.72
   8  -6  -4  742.46   47.58
  -6  -2  -4  592.98   40.87
  -2   8  -4  688.29   43.66
   8  -6  -4  634.44   37.16
   2  -8   4  633.20   37.00
  -6  -2  -4  715.53   46.89
  -6  -2  -4  683.60   57.97
   2  -8   4  685.51   44.01
  -8   6   4  692.71   36.73
   6   2   4  697.78   57.33
  -8   6   4  717.88   47.36
   2  -8   4  782.81   45.71
   6   2   1  102.01   20.64
   8  -6  -1   72.52   10.27
  -6  -2  -1   72.32   12.90
   2  -8   1   90.65   17.70
  -6  -2  -1   78.92   19.10
  -8   6   1   92.09   11.20
  -2   8  -1   67.90   11.53
   2  -8   1   87.06   13.51
   2  -8   1   77.77   14.23
  -8   6   1   85.34   17.30
  -6  -2  -1   94.19   22.52
   8  -6  -1   75.03   14.43
   2  -8  -2   47.14    8.93
   8  -6   2   70.66   17.39
  -6  -2   2   53.40   21.31
   2  -8  -2   40.99   13.50
  -6  -2   2   33.87   10.75
  -2   8   2   69.87   16.75
  -8   6  -2   87.74   18.37
   6   2  -2   57.82   18.90
   6   2  -2   47.62   11.89
  -2   8   2   37.76    7.84
   8  -6   5  105.38   23.23
  -6  -2   5   82.87   16.72
  -2   8   5  118.20   20.85
   2  -8  -5  103.53   18.80
  -6  -2   5   89.24   21.38
   6   2  -5   96.82   16.80
   6   2  -5   67.73   19.05
  -2   8   5   81.04   10.17
  -8   6  -5  115.56   21.13
   2  -8  -5   86.67   10.14
  -2   8   8   -4.20    4.96
   8  -6   8    6.91   10.50
  -8   6  -8    8.87   11.81
   2  -8  -8   14.78    7.92
  -6  -2   8   17.97   14.81
   2  -8  -8    7.66   13.32
  -2   8   8   -0.10    8.10
  -6  -2   8    4.48    6.73
   8  -6   8   12.88    5.00
   6   2  -8  -12.68   16.78
   6   2  -8   -2.74    6.87
  -8   6  -8    7.27    3.50
  -2   8  11   14.87    6.42
  -8   6 -11   31.98   14.27
   2  -8 -11   29.08    8.82
   6   2 -11   19.12    8.14
  -6  -2  11   24.58   14.28
  -8   6 -11   33.41    7.82
   8  -6  11   25.45    9.12
   2  -8 -11   34.44   13.98
  -2   8  14   94.17   19.44
  -6  -2  14   56.33   18.37
  -8   6 -14  112.84   16.67
   6   2 -14  139.57   26.21
   8  -6  14   76.60   14.43
   2  -8 -14   88.87   20.59
   2  -8 -14   65.11   17.02
  -8   6 -14   78.49   21.92
   2  -8 -17   57.14   17.05
  -6  -2  17   47.13   23.95
   6   2 -17   28.60   11.53
  -8   6 -17   35.59   11.81
  -8   6 -17   52.16   20.51
   8  -6  17   41.67   12.47
  -2   8  17   21.66   10.76
   2  -8 -20   92.23   26.73
  -8   6 -20   72.26   17.71
   6   2 -20  105.13   30.99
   2  -8 -20  129.57   25.56
  -6  -2  20  111.81   34.56
  -8   6 -20   99.91   27.67
  -6  -2  23  -21.46   22.52
   2  -8 -23    2.28   12.44
   2  -8 -23    3.56   10.86
  -8   6 -23   31.89   20.56
  -8   6 -23  -16.69   12.57
  -6  -2  26  -26.62   28.19
  -8   6 -26   -9.98   14.63
   6   2 -26    0.58    9.92
   2  -8 -26    3.71   21.56
   2  -8 -26   -4.65   11.02
  -8   6 -26    9.15   19.09
  -8   6 -29    7.71   11.10
   6   2 -29    2.37   15.01
  -6  -2  29   32.05   25.78
  -8   6 -29   71.34   33.38
   2  -8 -29   16.96   25.58
   2  -8 -29   -7.53   14.21
  -2   8  32   -4.36   16.37
  -8   6 -32   31.55   23.15
   6   2 -32   38.26   25.19
  -6  -2  32   -5.25   19.51
  -8   6 -32   35.29   28.68
   2  -8 -32   29.91   24.51
  -2   8  35  -10.34   12.98
  -8   6 -35  -22.99   19.26
   6   2 -35    8.08   25.39
  -6  -2  35    1.49   24.76
  -8   6 -35  -33.43   29.82
   2  -8 -35   28.09   27.86
  -2   8  38   16.49   25.82
   6   2 -38   -5.15   21.90
  -8   6 -38   -6.14   14.32
  -6  -2  38   18.21   23.34
  -8   6 -38   14.36   23.85
   2  -8 -38   23.62   25.06
   2  -8 -41   43.69   26.53
  -2   8  41   -4.64   19.07
  -8   6 -41   56.43   32.65
  -6  -2  41   30.49   35.34
   6   2 -41   25.74   17.53
  -8   6 -41   57.11   35.42
  -8   6 -44   -4.26   20.61
  -8   5  44    1.65   23.00
  -3   8 -44   54.69   37.22
  -5  -3 -41   24.73   26.80
   3  -8  41   25.67   31.00
   8  -5 -41   63.66   43.92
  -5  -3 -41    5.06   30.43
  -8   5  41   -9.07   30.42
  -3   8 -41   60.58   32.99
  -5  -3 -38   64.70   34.29
   3  -8  38   57.04   35.09
  -8   5  38   88.39   41.95
  -5  -3 -38   82.50   43.43
  -3   8 -38   32.65   22.08
  -5  -3 -35    0.77   19.19
   8  -5 -35   36.71   21.02
  -8   5  35   22.01   24.33
  -5  -3 -35    8.15   19.58
  -3   8 -35   25.85   19.66
  -5  -3 -32   39.85   24.64
   3  -8  32   71.50   24.60
   8  -5 -32   87.17   31.23
  -8   5  32    2.65   17.51
  -5  -3 -32   36.76   26.75
  -3   8 -32   77.23   28.57
   3  -8  29  114.63   36.68
  -3   8 -29  161.87   38.44
   8  -5 -29   95.38   34.54
  -5  -3 -29  119.08   37.41
  -5  -3 -29  123.03   32.09
  -8   5  29  160.49   44.69
   8  -5 -26  208.05   44.02
   3  -8  26  154.86   43.90
  -8   5  26  173.02   37.31
  -5  -3 -26  179.61   39.31
  -5  -3 -26  216.26   46.69
  -3   8 -26  210.01   39.27
  -8   5  23  216.48   44.01
   3  -8  23  223.99   44.83
  -5  -3 -23  166.06   33.16
  -5  -3 -23  275.36   49.05
   8  -5 -23  140.14   34.07
  -3   8 -23  205.83   34.37
   8  -5 -20    8.59   12.89
  -8   5  20    1.62   10.87
  -3   8 -20    2.10    8.56
  -5  -3 -20    9.79   13.29
  -5  -3 -20    2.32   16.92
   3  -8  20  -11.78   12.26
  -3   8 -17    1.94    6.02
  -5  -3 -17    9.08   10.95
  -8   5  17    4.65    8.62
  -5  -3 -17    0.05    9.57
   8  -5 -17    3.80   10.74
  -5  -3 -14  829.10   59.40
   8  -5 -14  970.77   67.15
  -8   5  14  920.18   67.35
   8  -5 -14  878.14   64.43
  -3   8 -14  922.89   57.48
  -5  -3 -14 1003.41   70.80
  -5  -3 -11  215.10   27.89
   3  -8  11  252.41   28.92
   5   3  11  187.69   33.43
  -5  -3 -11  215.14   31.62
   8  -5 -11  215.86   30.56
   8  -5 -11  222.52   29.97
   3  -8  11  218.33   29.84
  -8   5  11  229.48   29.79
   5   3  11  178.63   28.08
  -8   5  11  240.78   31.09
  -3   8 -11  246.09   29.29
  -8   5   8   12.66    9.79
  -5  -3  -8    2.76    6.32
   5   3   8   -1.80   10.11
  -3   8  -8    0.41    5.80
   8  -5  -8    0.59    7.75
   5   3   8    1.53    8.88
  -5  -3  -8   -7.21   10.36
   3  -8   8    4.13    7.49
   8  -5  -8    7.41    6.39
   3  -8   8   -7.99    9.28
  -8   5   8    6.12   10.24
   3  -8   8   -2.93   10.99
   8  -5  -5   56.31   15.90
  -8   5   5   31.35   14.51
   5   3   5   20.06   12.75
   3  -8   5   37.14   11.71
  -5  -3  -5   17.89    8.92
  -8   5   5   41.79   10.60
   3  -8   5   38.31    9.93
  -3   8  -5   22.57    7.52
   3  -8   5   28.61    9.31
   5   3   5    6.07    7.16
  -5  -3  -5   19.66   11.06
   8  -5  -5   31.69   10.36
   5   3   2  246.31   34.20
  -5  -3  -2  269.16   39.94
  -8   5   2  325.01   33.31
   8  -5  -2  273.88   31.58
  -8   5   2  296.13   20.96
   3  -8   2  289.34   26.10
   3  -8   2  318.17   22.78
   8  -5  -2  293.31   20.72
  -5  -3  -2  207.76   32.06
   3  -8   2  308.31   28.49
   3  -8   2  276.44   23.42
  -5  -3  -2  312.28   27.37
   5   3  -1   44.88   16.42
  -3   8   1   29.72   12.73
   3  -8  -1   20.45    4.73
   3  -8  -1   24.41    8.47
   5   3  -1   19.52    7.96
  -5  -3   1   21.10    7.59
   3  -8  -1   12.57    3.28
  -8   5  -1   24.93   10.41
   8  -5   1   21.95   12.97
  -5  -3   1   22.96    8.85
  -5  -3   4 1593.30   63.76
  -5  -3   4 1454.17   80.35
   3  -8  -4 1606.95   70.64
  -3   8   4 1634.06   73.60
  -8   5  -4 1693.28   76.75
   5   3  -4 1603.89   80.48
   8  -5   4 1599.57   79.49
   5   3  -4 1643.23   66.94
   8  -5   7  321.44   39.48
  -3   8   7  313.22   19.05
  -8   5  -7  295.36   32.70
  -5  -3   7  277.82   38.29
   5   3  -7  303.81   30.48
   3  -8  -7  315.91   16.80
  -3   8   7  295.89   34.92
   8  -5   7  336.37   14.80
  -5  -3   7  272.80   30.81
  -8   5  -7  309.04   13.89
   5   3  -7  361.14   42.62
   3  -8  -7  310.62   32.98
  -5  -3  10  106.11   27.74
  -8   5 -10   92.12   12.05
   8  -5  10   83.44   11.46
   3  -8 -10  116.88   13.74
  -8   5 -10   73.25   16.46
  -3   8  10   78.90   12.71
  -8   5 -13  162.22   19.84
   5   3 -13  149.29   25.10
   3  -8 -13  163.59   20.27
   8  -5  13  176.17   20.73
   3  -8 -13  143.99   27.59
  -8   5 -13  127.58   28.24
  -3   8  13  176.62   23.08
  -3   8  16  618.08   49.23
   3  -8 -16  621.65   57.36
   8  -5  16  584.35   43.04
   3  -8 -16  644.76   47.12
  -8   5 -16  673.75   44.84
   5   3 -16  564.38   53.70
  -8   5 -16  664.96   65.48
  -5  -3  16  627.30   66.44
  -8   5 -19  143.96   21.64
   3  -8 -19  187.87   36.90
  -5  -3  19  129.87   33.45
  -3   8  19  121.42   25.87
  -8   5 -19  188.70   37.29
  -5  -3  22   33.96   16.41
   5   3 -22   56.95   23.60
  -8   5 -22   36.42   15.80
   3  -8 -22   30.05   19.17
   3  -8 -22   42.98   22.48
  -8   5 -22   57.31   25.49
  -8   5 -25  265.26   38.95
   5   3 -25  359.53   50.45
  -8   5 -25  321.39   58.17
  -5  -3  25  252.92   47.87
   3  -8 -25  275.05   48.64
  -8   5 -28  206.64   38.34
  -8   5 -28  256.23   48.91
   5   3 -28  268.51   49.17
   3  -8 -28  230.69   47.91
  -5  -3  28  280.10   57.72
  -3   8  28  236.24   40.27
  -5  -3  31   -1.34   17.80
  -3   8  31   -4.81   12.52
   5   3 -31  -15.42   14.84
  -8   5 -31    5.56   12.32
  -8   5 -31  -12.28   18.08
   3  -8 -31   31.64   23.81
  -5  -3  34   39.33   19.57
  -3   8  34   79.77   27.61
   5   3 -34   98.40   34.53
  -8   5 -34  131.73   34.03
  -8   5 -34   96.81   36.79
   3  -8 -34   40.04   28.34
   3  -8 -37   -8.33   20.32
  -5  -3  37   11.29   29.40
  -3   8  37   12.37   20.70
  -8   5 -37   29.26   17.52
  -8   5 -37  -35.33   28.72
   5   3 -37   18.26   24.66
   3  -8 -40   72.66   35.05
  -5  -3  40   59.19   42.91
  -3   8  40    9.43   17.78
  -8   5 -40   60.32   41.59
  -8   5 -40   68.74   34.77
   5   3 -40   -1.24   17.04
  -8   5 -43   -4.10   21.93
  -3   8  43   14.16   26.35
  -8   4  42  -17.23   20.79
  -4  -4 -42    4.18   20.40
  -4  -4 -42  -35.61   41.54
  -4   8 -42    1.66   16.27
  -4  -4 -39  103.30   37.32
  -8   4  39  110.37   48.85
   4  -8  39   99.69   44.97
   8  -4 -39   52.09   35.21
  -4  -4 -39   89.69   31.04
  -4   8 -39  132.11   43.99
  -8   4  36    4.69   29.29
  -4  -4 -36    4.01   28.06
  -4  -4 -36   61.47   39.73
  -4   8 -36   40.94   26.91
  -4  -4 -33   48.93   24.10
  -8   4  33    2.21   17.18
   4  -8  33   95.50   43.34
   8  -4 -33   61.38   29.65
  -4  -4 -33   50.67   24.86
  -4   8 -33   48.40   25.11
  -4  -4 -30   14.16   16.95
  -8   4  30   17.43   14.21
   8  -4 -30   -4.71   21.28
  -4  -4 -30   20.50   29.07
  -4   8 -30    6.54   14.68
   4  -8  30   13.49   27.38
   8  -4 -27  277.23   48.80
  -4  -4 -27  276.87   52.56
  -4   8 -27  311.34   47.55
  -4  -4 -27  298.70   47.00
  -8   4  27  322.01   59.47
  -8   4  24   28.02   23.01
  -4   8 -24   -1.44   10.96
  -4  -4 -24   12.37   13.49
   8  -4 -24   24.70   11.19
  -4   8 -24    6.64   14.41
  -4  -4 -24    3.63   15.43
  -4   8 -21   72.46   24.89
  -8   4  21   56.96   24.55
  -4   8 -21   56.89   18.43
  -4  -4 -21   46.62   18.20
  -4  -4 -21   53.74   22.68
   8  -4 -21   46.26   22.69
  -4   8 -18   20.20    9.22
  -4   8 -18    6.89    7.92
  -4  -4 -18   27.53   12.92
  -8   4  18    9.58   14.57
  -4  -4 -18   23.07   19.00
   8  -4 -18   -3.62    9.62
  -4  -4 -15  149.49   28.37
  -4   8 -15  112.24   18.57
   8  -4 -15  147.64   30.18
  -8   4  15  140.70   26.46
  -4  -4 -15  185.17   30.54
  -4   8 -15  124.98   27.06
  -4  -4 -12  243.09   32.55
  -4   8 -12  276.84   29.51
  -4   8 -12  262.07   34.05
   4  -8  12  276.95   29.97
   4   4  12  205.15   37.44
  -4  -4 -12  303.03   37.88
  -8   4  12  247.56   36.54
   8  -4 -12  247.75   34.39
  -4  -4  -9  115.85   23.83
   4   4   9   83.53   18.73
   4  -8   9  119.36   17.94
   4   4   9   56.59   15.81
  -4  -4  -9  118.27   23.65
   4  -8   9  113.75   22.12
  -8   4   9   83.14   19.40
  -4   8  -9  106.05   18.06
   8  -4  -9   86.57   18.10
  -8   4   9   96.36   21.92
   8  -4  -9  108.57   22.79
  -4   8  -9  122.27   19.25
   8  -4  -6  258.98   30.97
  -8   4   6  217.44   28.68
  -4  -4  -6  223.04   30.21
  -4   8  -6  270.01   27.84
   8  -4  -6  219.57   22.99
   4   4   6  204.08   31.43
  -8   4   6  234.32   23.38
   4  -8   6  242.68   26.20
   4  -8   6  270.50   24.08
  -4   8  -6  246.71   23.43
  -4  -4  -6  218.05   29.37
   4   4   6  230.71   31.63
   8  -4  -3 1188.86   67.66
   4  -8   3 1238.92   49.43
  -8   4   3 1227.60   45.93
  -4   8  -3 1385.35   52.76
   8  -4  -3 1214.40   44.16
   4   4   3 1156.28   69.58
  -8   4   3 1251.25   69.10
  -4  -4  -3 1240.91   70.53
   4  -8   3 1197.50   50.25
   4  -8   3 1210.03   54.13
  -4  -4  -3 1322.61   66.72
   4   4   0  400.75   40.24
   4  -8   0  430.22   21.23
  -8   4   0  408.80   19.70
  -4  -4   0  421.07   41.23
   4  -8   0  481.91   35.41
   4  -8   0  433.02   22.37
  -8   4   0  463.72   41.66
  -4  -4   0  445.12   33.26
   8  -4   0  452.34   19.37
   8  -4   0  427.31   40.96
  -4  -4   0  385.26   39.07
   4   4  -3  674.32   50.82
  -4  -4   3  703.75   41.73
   4   4  -3  710.60   43.06
  -4  -4   3  678.36   51.99
   8  -4   3  740.31   54.51
  -8   4  -3  647.32   52.71
   4  -8  -3  735.20   44.63
  -4   8   3  774.60   47.04
  -8   4  -6   29.76    5.22
   4  -8  -6   35.07   12.77
   8  -4   6   41.27   14.74
  -8   4  -6   44.67   14.62
   4   4  -6   25.24   14.94
  -4  -4   6   21.56   15.84
  -4  -4   6   32.72   12.37
  -4   8   6   33.11   11.47
   4   4  -6   36.78   12.08
   8  -4   6   27.02    4.87
   8  -4   9  143.79   14.42
  -4   8   9  191.09   27.22
  -4  -4   9  127.89   22.46
  -4   8   9  122.13   13.63
   4   4  -9  110.07   25.49
  -4  -4   9  171.27   30.33
   8  -4   9  112.03   26.70
  -8   4  -9  144.90   26.56
  -4   8   9  162.27   16.36
   4  -8  -9  131.46   23.34
  -8   4  -9  155.00   14.40
  -4  -4  12  225.96   37.23
  -4   8  12  230.72   24.51
   4   4 -12  206.76   28.25
   8  -4  12  239.19   23.29
  -8   4 -12  245.61   35.35
  -4   8  12  178.94   21.56
   4  -8 -12  204.59   31.44
  -8   4 -12  223.87   22.03
  -4   8  15  659.27   45.95
  -4  -4  15  627.31   65.09
   4   4 -15  636.15   53.95
   8  -4  15  717.96   46.70
   4  -8 -15  692.58   59.53
  -8   4 -15  616.48   42.21
  -4   8  15  633.18   46.40
  -8   4 -15  609.66   59.05
  -8   4 -18   36.07   14.54
   8  -4  18   18.89   12.43
  -4   8  18   40.01   15.02
  -8   4 -18   64.80   24.83
  -4   8  18   34.95   13.97
   4   4 -18   38.42   12.79
   4  -8 -18   72.46   25.64
   4   4 -21   -5.07   16.15
  -8   4 -21  -13.12   10.24
   4  -8 -21   18.81   17.16
  -8   4 -21   -7.82   19.31
  -4  -4  21    3.22   12.72
  -4   8  21  -12.22   11.48
  -4   8  24  184.82   34.65
  -4  -4  24  148.73   38.18
  -8   4 -24  229.00   49.36
  -8   4 -24  246.98   38.03
   4   4 -24  196.60   39.13
  -8   4 -27   97.56   25.20
  -4  -4  27  122.82   35.25
  -8   4 -27  194.87   45.27
  -4   8  27  121.89   28.54
   4   4 -27  101.31   28.37
   4  -8 -27  148.04   40.17
  -8   4 -30  288.52   45.59
   4  -8 -30  324.87   56.55
  -8   4 -30  256.73   49.72
  -4   8  30  234.53   41.47
  -4  -4  30  266.35   58.33
   4   4 -30  329.57   55.56
   4  -8 -33    6.12   19.50
  -8   4 -33   17.67   14.93
  -4  -4  33  -23.25   24.67
  -4   8  33   -1.17   13.24
  -8   4 -33   -3.15   28.59
   4   4 -33   16.53   17.73
   4  -8 -36   31.74   25.81
  -8   4 -36   48.57   26.47
  -4  -4  36  -16.47   26.94
  -4   8  36   13.85   18.96
  -8   4 -36   41.89   24.58
   4   4 -36   11.62   18.63
   4  -8 -39   27.07   30.20
  -8   4 -39  -17.11   19.55
  -4  -4  39   39.23   43.25
  -4   8  39   15.94   17.18
  -8   4 -39   -2.33   31.02
   4   4 -39   60.75   33.28
  -8   4 -42   17.08   22.62
  -4   8  42   14.88   20.58
  -8   4 -42   47.35   42.95
   4   4 -42   82.11   40.66
  -4  -4  42   -8.61   29.41
  -8   3  43   12.87   26.65
   3   5  43   39.26   38.20
  -3  -5 -43  -43.61   37.10
  -5   8 -43    7.07   22.71
  -3  -5 -40   17.20   28.40
   8  -3 -40   80.25   38.91
  -8   3  40   64.77   32.73
   5  -8  40   27.04   32.12
  -3  -5 -40   19.96   26.18
  -5   8 -40   31.06   23.47
  -5   8 -37  245.35   53.13
  -8   3  37  155.74   50.68
   5  -8  37  384.11   76.49
  -3  -5 -37  304.17   64.52
   8  -3 -37  271.78   59.19
  -3  -5 -37  114.48   35.92
  -3  -5 -34   20.98   18.78
   8  -3 -34   31.03   24.98
  -8   3  34   13.46   18.59
   5  -8  34    3.45   18.45
  -3  -5 -34  -47.21   31.85
  -5   8 -34   40.87   17.96
  -5   8 -31   28.46   20.95
  -8   3  31   26.22   25.61
  -3  -5 -31   73.59   27.88
  -3  -5 -31   49.77   24.65
   8  -3 -31   25.49   22.39
  -5   8 -28   -3.00   11.16
  -3  -5 -28  -15.35   19.85
  -8   3  28   -4.70   20.15
   8  -3 -28    3.94   12.34
  -3  -5 -28  -12.10   14.76
  -5   8 -28  -14.15   15.07
  -5   8 -25  212.75   45.29
   8  -3 -25  229.84   42.31
  -3  -5 -25  303.14   52.26
  -5   8 -25  196.04   33.61
  -3  -5 -25  185.13   40.36
  -8   3  25  209.74   48.91
  -5   8 -22    1.86   15.71
  -3  -5 -22   32.00   19.56
  -8   3  22   32.71   23.10
  -5   8 -22   27.82   12.64
   8  -3 -22   52.72   23.50
  -3  -5 -22   19.05   17.46
  -3  -5 -19    0.96   14.46
  -5   8 -19   29.22   19.32
  -8   3  19   23.74   22.53
  -5   8 -19   14.91    6.81
   8  -3 -19   15.13   16.73
  -3  -5 -19   17.50   16.13
  -3  -5 -16   19.95   16.10
  -5   8 -16   52.89   17.91
  -8   3  16   76.78   23.76
   8  -3 -16   37.35   18.67
  -3  -5 -16   27.60   14.28
  -5   8 -16   36.97   11.94
  -5   8 -13 2158.71   78.55
  -3  -5 -13 2113.14   95.37
  -5   8 -13 2282.41  101.36
  -3  -5 -13 2193.87   95.79
   5  -8  13 2350.15   84.93
   8  -3 -13 2157.13   97.80
   3   5  13 2242.22  108.82
  -8   3  13 2157.33  107.25
  -8   3  10  -12.57   10.82
   3   5  10   16.94   10.61
  -3  -5 -10   22.25   11.12
   3   5  10   15.81   11.27
  -3  -5 -10   -2.02    8.18
   5  -8  10   10.36   11.91
  -5   8 -10   10.35    9.86
   8  -3 -10   10.57    8.09
  -5   8 -10   17.73    7.08
   5  -8  10   12.40    7.40
   8  -3 -10   12.80    8.42
  -8   3  10   -0.41    6.68
  -8   3   7 2635.73  108.09
   3   5   7 2647.21  102.60
   5  -8   7 2654.85   91.28
  -5   8  -7 2675.20   87.31
   8  -3  -7 2577.98   83.87
   3   5   7 2545.36  101.97
  -3  -5  -7 2676.08   95.17
  -3  -5  -7 2468.51   94.00
   8  -3  -7 2557.74  103.45
   5  -8   7 2583.82   71.03
  -8   3   7 2664.56   84.84
  -5   8  -7 2655.82   73.76
  -5   8  -4   75.45   13.16
   5  -8   4   96.62   14.06
   3   5   4   98.15   20.37
   5  -8   4  107.05   16.43
  -3  -5  -4   97.80   20.38
  -8   3   4   93.55   15.59
  -8   3   4  134.87   24.74
   3   5   4  103.12   19.94
   8  -3  -4   71.55   18.67
   5  -8   4   93.86   15.49
   8  -3  -4   85.85   12.91
  -3  -5  -4  137.95   24.25
  -8   3   1    4.02   12.90
   8  -3  -1   20.16    9.30
  -3  -5  -1   34.72   11.90
   3   5   1   30.89   13.66
  -8   3   1   31.18    6.97
   5  -8   1   20.05    6.35
  -3  -5  -1   25.28    9.29
  -5   8  -1   24.60    6.89
   5  -8   1   47.16   10.50
  -3  -5  -1   12.49   10.32
  -5   8  -1   33.46   10.32
   8  -3  -1   30.79    6.90
   3   5  -2   18.91    8.95
  -5   8   2   38.55   10.08
   5  -8  -2   41.58   10.51
   8  -3   2   46.04   16.21
  -8   3  -2   30.50    5.62
  -8   3  -2   43.07   15.68
  -3  -5   2   39.82   14.42
  -3  -5   2   40.51   11.46
   3   5  -2   47.44   12.90
  -8   3  -5  805.11   58.72
  -8   3  -5  739.65   25.54
   8  -3   5  670.82   57.10
  -3  -5   5  673.66   53.10
  -3  -5   5  702.96   44.49
  -5   8   5  769.46   47.82
   5  -8  -5  728.90   44.72
  -8   3  -5  719.85   25.80
   3   5  -5  678.44   51.26
   3   5  -5  743.26   46.51
   8  -3   8   21.85   14.75
  -8   3  -8   -1.82    9.28
  -5   8   8    8.13    5.10
  -3  -5   8   22.34   11.27
   3   5  -8   10.49    9.02
  -3  -5   8   19.76   14.70
  -5   8   8    6.12    3.59
   8  -3   8    6.84    6.37
   5  -8  -8    0.57    8.62
  -5   8   8    9.75   10.78
   3   5  -8    9.22    7.35
  -8   3  -8   10.77    3.36
  -3  -5  11  330.30   42.64
  -5   8  11  293.33   25.77
   8  -3  11  292.51   25.58
  -8   3 -11  269.63   24.11
   5  -8 -11  274.89   35.22
  -5   8  11  260.80   24.93
   3   5 -11  232.64   28.66
   3   5 -14  528.28   46.86
  -3  -5  14  453.05   54.76
  -5   8  14  542.84   42.03
   8  -3  14  521.36   38.70
   5  -8 -14  500.62   50.80
  -8   3 -14  562.41   57.21
  -5   8  14  549.37   42.85
  -8   3 -14  518.80   38.01
   3   5 -17  519.20   49.40
  -3  -5  17  551.27   63.25
  -5   8  17  531.12   46.31
   8  -3  17  542.17   46.07
   5  -8 -17  505.25   55.73
  -5   8  17  598.58   52.07
  -8   3 -17  562.15   58.74
  -8   3 -17  499.96   42.87
  -3  -5  20 1101.88   94.09
  -5   8  20 1072.21   72.86
  -8   3 -20 1243.10   95.13
   5  -8 -20 1320.40   92.80
  -8   3 -20 1112.71   68.68
   3   5 -20 1239.93   83.23
  -8   3 -23  174.04   41.02
  -8   3 -23  147.21   27.33
   3   5 -23  110.44   28.34
   5  -8 -23  110.79   32.88
  -5   8  23  150.42   31.09
  -8   3 -26   67.99   20.08
   5  -8 -26   68.55   30.22
  -8   3 -26   62.85   20.94
   3   5 -26   83.32   27.26
  -3  -5  26   54.52   20.42
  -5   8  26   86.25   25.73
  -8   3 -29  109.15   27.25
  -5   8  29  116.89   29.58
  -3  -5  29   60.20   21.63
  -8   3 -29   84.32   36.10
   3   5 -29  104.99   29.98
   5  -8 -32   69.51   29.51
  -8   3 -32   31.95   19.85
  -3  -5  32   51.69   21.00
  -5   8  32    9.60   16.96
  -8   3 -32   23.35   21.13
   3   5 -32   45.32   19.42
   5  -8 -35   72.49   30.17
  -8   3 -35   18.60   13.61
  -3  -5  35   73.32   39.73
  -5   8  35   81.78   33.60
  -8   3 -35   57.69   28.32
   3   5 -35   44.96   20.52
   5  -8 -38  -15.33   18.18
  -8   3 -38   15.13   23.09
  -3  -5  38   13.30   28.32
  -5   8  38   23.09   22.82
  -8   3 -38   16.24   24.85
   3   5 -38  -16.11   29.34
   5  -8 -41   42.75   36.98
  -8   3 -41   -5.09   21.58
  -3  -5  41   25.49   43.72
  -8   3 -41   19.74   32.30
  -5   8  41   -7.22   26.76
   3   5 -41    2.67   17.22
  -8   3 -44    1.58   22.76
  -6   8 -44    7.19   21.46
   2   6  44   26.64   26.21
   8  -2 -41   27.43   20.67
  -8   2  41   27.08   29.72
   6  -8  41  -25.33   32.88
  -2  -6 -41  -11.54   27.11
  -6   8 -41   49.02   29.09
  -2  -6 -38   75.78   18.88
   8  -2 -38  145.02   47.53
   6  -8  38   45.48   36.60
  -2  -6 -38  150.42   41.44
  -6   8 -38   82.69   32.68
  -8   2  38   71.88   41.42
  -6   8 -35   69.93   31.44
  -2  -6 -35    8.64   23.80
  -2  -6 -35    1.82   22.47
  -8   2  35   10.73   27.99
   8  -2 -32    9.33   15.11
  -6   8 -32   28.83   19.58
  -2  -6 -32   18.03   15.96
  -2  -6 -32   18.01   17.19
  -8   2  32  -14.66   24.78
   8  -2 -29   69.54   29.88
  -6   8 -29   18.09   10.12
  -6   8 -29  103.95   34.53
  -2  -6 -29   21.85   22.59
  -2  -6 -29   37.45   22.64
  -8   2  29   63.09   34.13
  -6   8 -26  253.80   47.29
   8  -2 -26  325.98   52.63
  -8   2  26  378.94   63.15
  -2  -6 -26  391.97   57.62
  -6   8 -26  394.14   48.99
  -2  -6 -26  239.94   44.90
  -2  -6 -23  683.91   69.47
  -8   2  23  661.85   80.16
  -6   8 -23  824.65   64.63
  -2  -6 -23  848.77   78.23
  -6   8 -23  858.36   83.53
   8  -2 -23  844.67   79.21
  -2  -6 -20  213.79   39.80
  -8   2  20  224.83   42.91
  -6   8 -20  256.47   34.15
  -2  -6 -20  297.11   44.53
  -6   8 -20  187.32   37.80
   8  -2 -20  253.93   40.18
  -6   8 -17  105.18   26.56
  -8   2  17  118.51   31.10
  -2  -6 -17  130.72   25.72
   8  -2 -17  110.90   25.30
  -2  -6 -17   97.92   25.98
  -6   8 -17   97.04   19.72
  -2  -6 -14  157.34   29.06
  -6   8 -14  202.79   32.09
   8  -2 -14  145.54   27.93
   6  -8  14  226.81   27.40
  -8   2  14  213.81   35.36
  -6   8 -14  214.50   25.17
   2   6  14  220.42   35.18
  -2  -6 -14  175.83   31.39
  -2  -6 -11  164.10   25.86
   2   6  11  157.65   28.27
   6  -8  11  169.36   29.11
  -6   8 -11  158.91   26.42
   6  -8  11  177.10   20.82
  -8   2  11  143.99   29.81
  -2  -6 -11  189.54   28.03
  -6   8 -11  135.00   19.03
  -2  -6  -8  409.47   39.96
   2   6   8  422.93   42.18
   8  -2  -8  424.88   35.24
   6  -8   8  462.22   29.84
  -8   2   8  435.92   46.97
  -2  -6  -8  435.69   37.66
   6  -8   8  470.27   41.31
  -6   8  -8  460.80   40.29
  -8   2   8  444.64   38.80
   2   6   8  459.65   44.09
  -6   8  -8  468.87   30.08
   8  -2  -8  488.60   47.33
   6  -8   5  222.30   25.12
   8  -2  -5  221.07   22.62
   6  -8   5  236.15   19.39
  -6   8  -5  205.56   23.88
   6  -8   5  269.07   22.91
  -8   2   5  194.90   23.04
   2   6   5  203.81   30.70
  -2  -6  -5  210.63   29.62
   2   6   5  220.58   28.33
   8  -2  -5  249.05   33.19
  -8   2   5  205.07   31.32
  -2  -6  -5  235.28   28.66
  -8   2   2  115.33   24.51
  -2  -6  -2  108.72   21.51
   6  -8   2  123.30   17.15
  -6   8  -2  156.54   18.05
   8  -2  -2  132.44   15.69
  -8   2   2  115.59   14.51
   2   6   2  115.66   19.08
   8  -2  -2  146.09   26.99
  -2  -6  -2  120.03   21.85
   6  -8   2  147.20   18.21
   6  -8   2  137.63   15.65
   8  -2   1  599.42   54.45
   6  -8  -1  654.53   37.00
  -8   2  -1  640.81   29.50
  -6   8   1  652.31   28.01
   8  -2   1  594.53   28.41
  -2  -6   1  473.21   35.75
  -2  -6   1  544.26   47.62
  -6   8   1  727.95   39.73
   2   6  -1  664.57   47.12
   6  -8  -1  620.02   29.66
  -8   2  -1  680.80   54.88
  -2  -6   1  557.01   44.23
  -6   8   4   61.27    7.77
   8  -2   4   54.37   16.94
   6  -8  -4   41.62   11.50
  -8   2  -4   55.28   17.31
   6  -8  -4   55.84    7.55
   2   6  -4   52.24   12.78
  -2  -6   4   35.72   10.14
   2   6  -4   52.99   17.10
  -8   2  -4   60.54    9.52
  -2  -6   4   33.49   11.46
  -8   2  -4   68.88   10.44
  -6   8   4   77.87   14.61
  -8   2  -7 3970.00  134.48
   8  -2   7 4164.05  146.49
   6  -8  -7 4035.59  110.42
  -6   8   7 4017.93   75.76
  -2  -6   7 3791.19  129.41
   2   6  -7 3905.75  126.23
  -6   8   7 3568.03   71.06
   2   6  -7 4444.07  120.42
  -6   8   7 4164.50  113.17
  -8   2  -7 3942.13   78.52
   8  -2   7 3916.44   91.13
  -2  -6   7 3976.65  110.34
  -6   8  10    8.57    5.33
   2   6 -10    0.52    8.13
  -6   8  10   17.88    7.87
   6  -8 -10    4.40    7.06
  -8   2 -10    7.85    6.04
  -6   8  10   12.80    8.83
   8  -2  10   21.14    8.55
  -8   2 -10   -9.98   14.03
  -6   8  13    0.50    6.82
  -8   2 -13    7.76    4.97
   6  -8 -13  -10.83   12.30
  -6   8  13    7.07    7.46
  -2  -6  13   -2.35   10.40
   8  -2  13    8.73    9.80
  -8   2 -13   19.94   15.17
   2   6 -13   -4.38    7.36
  -6   8  16  363.36   38.63
  -2  -6  16  328.40   48.80
   2   6 -16  339.77   39.69
   8  -2  16  319.63   34.79
  -8   2 -16  369.21   48.61
   6  -8 -16  248.87   39.58
  -8   2 -16  321.35   34.72
  -6   8  16  373.10   39.62
  -8   2 -19  727.44   69.82
  -6   8  19  616.22   55.66
  -2  -6  19  591.79   68.08
   6  -8 -19  562.35   62.95
  -8   2 -19  567.16   49.57
   2   6 -19  605.99   57.06
  -8   2 -22  175.27   36.58
  -2  -6  22  138.41   36.95
  -6   8  22  132.96   28.01
   6  -8 -22  136.19   33.59
  -8   2 -22  156.92   29.41
   2   6 -22  167.34   32.43
  -8   2 -25   73.92   25.31
   6  -8 -25  128.01   33.42
  -8   2 -25   96.52   24.77
   2   6 -25   71.98   22.68
  -2  -6  25  130.10   36.77
  -6   8  25   97.50   28.78
  -8   2 -28  -10.04   16.64
  -6   8  28   11.75   18.46
  -2  -6  28    4.01   18.09
  -8   2 -28   12.84   12.67
   6  -8 -28   12.12   20.18
   2   6 -28  -11.23   10.81
   2   6 -31  327.04   54.71
  -8   2 -31  338.86   59.64
   6  -8 -31  434.98   65.93
  -6   8  31  308.56   51.63
  -2  -6  31  376.60   70.27
  -8   2 -31  254.54   48.45
   6  -8 -34   17.50   23.80
  -8   2 -34  -14.63   25.40
  -8   2 -34   12.13   28.31
  -6   8  34    4.81   22.70
  -2  -6  34   -6.15   23.66
   2   6 -34   -3.34   13.22
   6  -8 -37   57.60   34.74
  -8   2 -37   32.29   21.74
  -2  -6  37   25.17   32.61
  -6   8  37   27.65   26.30
   2   6 -37   35.10   25.58
  -8   2 -40    9.66   22.04
  -8   2 -40  -24.64   30.10
  -6   8  40    6.15   15.82
  -2  -6  40   14.05   30.22
   6  -8 -40   20.96   21.52
   2   6 -40   -3.07   24.65
  -6   8  43   69.44   32.80
  -8   2 -43  -11.08   28.59
  -7   8 -42   42.66   32.08
  -8   1  42   -6.89   30.98
   1   7  42  -26.97   30.17
  -1  -7 -42   13.34   23.27
   8  -1 -39  -18.14   25.77
  -7   8 -39    8.81   15.11
  -8   1  39  -60.75   29.39
   7  -8  39  -24.39   22.68
  -1  -7 -39   13.58   27.27
   8  -1 -36  118.31   40.49
  -7   8 -36   42.73   26.41
  -1  -7 -36   68.46   28.78
  -7   8 -36   14.04   25.25
  -1  -7 -36    9.41   18.32
  -8   1  36   27.74   28.64
  -1  -7 -33   -4.76   18.28
  -1  -7 -33   13.39   19.39
  -8   1  33    5.55   21.96
  -7   8 -33   26.15   20.23
  -1  -7 -30   22.46   17.26
   8  -1 -30  -57.75   25.14
  -7   8 -30   18.57   17.92
  -8   1  30   49.59   39.84
  -1  -7 -30  -12.70   18.07
  -7   8 -30   10.21   22.18
   8  -1 -27   67.40   27.26
  -7   8 -27  126.42   30.47
  -1  -7 -27   64.62   27.01
  -8   1  27   48.53   17.10
  -7   8 -27   76.30   30.76
  -1  -7 -27   99.29   29.64
   8  -1 -24  419.81   55.58
  -8   1  24  455.11   67.92
  -7   8 -24  558.80   53.20
  -1  -7 -24  551.95   61.82
  -7   8 -24  529.66   67.29
  -1  -7 -24  493.86   61.87
  -8   1  21   31.14   27.10
  -1  -7 -21   16.18   16.42
  -7   8 -21   15.53   12.08
   8  -1 -21    9.57   17.61
  -1  -7 -21    3.42   15.02
  -7   8 -21   11.85   15.10
  -8   1  18  254.83   43.76
   8  -1 -18  231.12   37.33
  -1  -7 -18  232.47   38.85
  -1  -7 -18  315.37   41.31
  -7   8 -18  269.28   42.27
  -7   8 -18  287.25   32.02
   1   7  15   21.22   16.91
  -1  -7 -15   16.64   11.05
  -7   8 -15   53.57   20.43
  -8   1  15   25.85   13.69
   7  -8  15   27.02   10.75
  -7   8 -15   23.97    9.99
  -1  -7 -15   11.42    9.97
   8  -1 -15   13.93   10.34
  -1  -7 -12   89.69   20.11
  -8   1  12  103.27   25.06
  -7   8 -12  110.30   22.72
   7  -8  12   89.53   14.84
  -7   8 -12   95.98   15.22
   8  -1 -12  107.18   22.15
  -1  -7 -12   66.11   16.82
   1   7  12  127.42   26.48
  -7   8  -9  242.44   31.01
  -7   8  -9  239.29   20.68
  -8   1   9  211.41   29.00
   7  -8   9  228.23   20.34
   1   7   9  240.19   30.69
   8  -1  -9  218.51   27.47
  -1  -7  -9  209.97   30.35
  -1  -7  -9  216.24   26.20
   7  -8   9  212.09   30.46
  -8   1   9  217.71   34.52
   7  -8   6  971.18   59.61
   1   7   6  871.29   53.39
   8  -1  -6  800.43   44.82
   7  -8   6  851.18   33.45
  -1  -7  -6  861.93   48.34
  -7   8  -6  845.26   52.53
   8  -1  -6  905.01   65.50
  -8   1   6  823.04   50.46
  -8   1   6  820.75   65.39
  -1  -7  -6  766.63   54.08
   1   7   6  844.66   60.25
  -7   8  -6  877.85   36.34
  -7   8  -3   79.77   15.23
   1   7   3   85.29   16.71
  -8   1   3   85.93   15.27
   8  -1  -3   59.65   11.14
   7  -8   3   57.81    9.30
   1   7   3  106.72   24.00
  -1  -7  -3   71.87   18.99
   7  -8   3   77.11   11.94
   7  -8   3   62.63   15.34
  -1  -7  -3   49.32   13.98
   8  -1  -3   65.65   19.03
  -8   1   3   94.84   24.15
  -7   8   0   -5.38    5.88
  -1  -7   0    9.44    6.49
   8  -1   0   15.17    5.13
  -8   1   0   13.38    6.02
   1   7   0   16.40    9.26
  -7   8   0   12.84    6.11
  -1  -7   0   16.82    9.95
  -1  -7   0   28.26   12.34
   7  -8   0   18.37    6.21
   7  -8   0   11.49    6.94
   8  -1   0   39.79   16.43
  -8   1   0   22.34   10.21
   7  -8  -3  705.93   39.58
   1   7  -3  790.54   51.91
   1   7  -3  809.42   50.30
  -8   1  -3  708.71   35.74
  -1  -7   3  702.49   47.11
   8  -1   3  769.46   62.42
  -7   8   3  834.07   43.24
  -8   1  -3  779.41   42.98
  -1  -7   3  759.59   51.21
   7  -8  -3  782.23   37.09
  -8   1  -3  760.35   60.98
  -7   8   3  830.15   37.39
  -8   1  -6 1579.14   91.70
   8  -1   6 1507.30   88.77
  -7   8   6 1608.87   66.48
  -1  -7   6 1774.49   73.91
   1   7  -6 1641.47   72.09
   8  -1   6 1692.29   67.69
  -8   1  -6 1554.20   56.65
  -7   8   6 1746.35   56.11
   7  -8  -6 1600.63   68.00
   7  -8  -6 1571.80   50.90
   1   7  -6 1692.26   79.05
  -1  -7   6 1635.66   82.01
   1   7  -9  318.83   33.55
   8  -1   9  290.16   28.02
  -7   8   9  322.55   34.12
  -8   1  -9  341.48   28.10
  -8   1  -9  332.40   42.38
  -7   8   9  337.22   28.44
  -1  -7   9  358.27   43.06
   7  -8  -9  341.39   27.32
   1   7  -9  330.27   37.94
   7  -8  -9  351.60   36.49
   1   7 -12   -8.94    9.46
  -7   8  12  -12.65    7.16
  -1  -7  12    8.90   14.03
  -8   1 -12  -11.20    9.54
   7  -8 -12    0.56    7.41
   8  -1  12    0.26    5.57
  -8   1 -12    6.68   12.88
  -7   8  12    1.50    7.73
  -8   1 -15   19.52   14.65
  -7   8  15    2.55    8.93
  -1  -7  15   36.58   21.92
  -7   8  15   12.67   10.43
   1   7 -15    5.53    9.17
   7  -8 -15   11.88   10.11
  -8   1 -15    3.84    7.39
   8  -1  15   29.12   15.38
  -7   8  18  216.44   34.19
  -1  -7  18  200.28   37.21
   1   7 -18  199.84   32.83
  -8   1 -18  248.84   41.66
  -7   8  18  250.08   37.32
   7  -8 -18  187.73   35.40
  -8   1 -18  202.52   31.23
   1   7 -21   34.04   14.04
   7  -8 -21    7.10   14.48
  -8   1 -21   -1.19    9.50
  -7   8  21  -19.81   11.35
  -8   1 -21   11.55   14.21
  -1  -7  21   -4.81   12.34
   1   7 -24  156.51   31.43
  -8   1 -24  227.16   48.56
   7  -8 -24  209.26   44.04
  -8   1 -24  125.81   28.00
  -1  -7  24  234.55   49.59
  -7   8  24  175.11   35.18
  -8   1 -27  -22.13   16.62
   7  -8 -27  -21.69   26.36
  -8   1 -27    4.04   14.05
  -1  -7  27   40.75   23.05
  -7   8  27   13.71   18.36
   1   7 -27  -19.16   17.71
  -7   8  30   17.52   15.05
  -8   1 -30   13.96   14.67
  -8   1 -30   14.41   12.44
   7  -8 -30   13.22   20.01
   1   7 -30   30.07   22.35
  -8   1 -33   26.18   21.83
   7  -8 -33   30.08   26.44
  -7   8  33   15.71   16.04
  -8   1 -33   11.07   20.18
  -1  -7  33   33.03   31.05
   1   7 -33   47.78   23.49
  -8   1 -36   -1.15   19.74
  -8   1 -36  -78.41   34.64
  -7   8  36  -22.30   23.44
  -1  -7  36  -24.49   26.55
   1   7 -36    3.11   13.68
   7  -8 -39   20.02   25.43
  -8   1 -39   51.75   30.10
  -8   1 -39   -5.73   23.76
  -7   8  39  -28.98   29.53
  -1  -7  39   14.38   33.99
   1   7 -39   20.13   17.46
  -7   8  42    5.45   21.11
   1   7 -42   10.60   37.53
  -8   1 -42   11.87   28.39
  -8   1 -42  -40.60   37.84
   0   8  43  -27.59   30.25
  -8   8 -43   64.48   35.06
   8   0 -40   51.59   31.72
  -8   8 -40   14.48   26.84
  -8   0  40   -3.50   28.73
   0   8  40  -14.80   25.86
   0  -8 -40   46.52   19.92
  -8   0  37  -20.39   30.81
  -8   8 -37    4.34   13.87
   8   0 -37   -7.47   19.81
  -8   8 -37   55.06   34.02
   0  -8 -37   32.17   33.95
  -8   0  34  168.15   56.40
   8   0 -34  170.14   42.03
  -8   8 -34  105.50   32.23
   0  -8 -34  200.70   48.49
   0  -8 -34   49.02   17.37
  -8   0  31   25.45   24.87
   8   0 -31  118.06   36.21
  -8   8 -31   70.66   26.96
  -8   8 -31   46.64   27.78
   0  -8 -31   96.16   33.25
   0  -8 -31   67.88   28.35
  -8   8 -28  108.98   29.17
   8   0 -28   62.13   29.32
  -8   0  28  137.14   45.24
   0  -8 -28   56.63   20.30
  -8   8 -28   63.26   27.24
   0  -8 -28   88.57   29.31
   8   0 -25  218.59   39.89
  -8   8 -25  220.57   36.10
   0  -8 -25  203.84   42.38
   0  -8 -25  211.10   39.78
  -8   8 -25  329.93   54.09
  -8   0  25  267.59   59.19
  -8   8 -22    4.67    9.80
   8   0 -22   -0.90   16.47
   0  -8 -22   27.46   21.48
   0  -8 -22    9.88   12.51
  -8   8 -22   41.97   24.84
  -8   0  22   54.75   30.61
  -8   0  19   62.63   16.73
   0  -8 -19  127.27   31.87
  -8   8 -19   65.70   16.53
   8   0 -19   96.95   27.04
   0  -8 -19   80.79   25.96
  -8   8 -19   94.12   27.79
  -8   0  16    7.20   11.92
   0   8  16   13.16   14.65
   0  -8 -16   -7.56    9.78
  -8   8 -16   23.69   15.14
  -8   8 -16    2.28    5.09
   8   0 -16   -2.63   10.32
   0  -8 -16   39.14   17.30
   8  -8  16   22.10    9.86
   8   0 -13  365.08   40.54
  -8   8 -13  381.75   29.03
   0  -8 -13  426.31   40.82
  -8   8 -13  373.35   44.63
   0  -8 -13  342.29   39.86
  -8   0  13  313.09   47.67
   8  -8  13  415.10   33.21
   0   8  13  339.09   38.31
  -8   8 -10   18.87   12.75
   8  -8  10   -1.44    5.38
  -8   0  10    7.99   15.63
   0   8  10   -1.69    7.32
   0  -8 -10   -0.98    8.17
  -8   8 -10    6.70    4.66
   8   0 -10   -3.21    6.18
  -8   8  -7   39.23   14.09
   0   8   7   23.45   10.00
  -8   0   7   21.76   15.75
   0  -8  -7   14.64    5.65
   8  -8   7   18.61   11.36
  -8   8  -7   29.99    6.35
   8   0  -7   21.33   10.65
   8  -8   7   29.13    6.96
  -8   0   7    6.40    5.48
  -8   8  -4  315.66   31.51
   0   8   4  330.64   29.28
   8   0  -4  381.45   45.53
   8   0  -4  308.51   28.17
   8  -8   4  327.48   17.76
   0   8   4  351.58   39.30
   8  -8   4  369.64   21.95
   0  -8  -4  339.10   38.00
   0  -8  -4  316.53   29.98
   8  -8   4  391.26   38.29
  -8   0   4  318.77   31.77
  -8   0   4  304.90   42.13
  -8   8  -1  266.68   26.23
  -8   0   1  250.99   23.38
   0  -8  -1  284.54   30.39
  -8   0   1  287.03   41.41
   0  -8  -1  266.41   28.14
   8  -8   1  282.57   19.56
   8   0  -1  265.83   24.74
   0   8   1  256.45   26.26
   8  -8   1  261.19   28.59
   8   0  -1  240.39   35.93
  -8   8  -1  289.36   21.85
   0  -8  -1  254.26   31.55
  -8   0  -2    0.58    9.20
  -8   8   2   14.77    6.29
  -8   8   2   23.53    7.57
   0  -8   2   17.04    8.78
  -8   0  -2   13.66    8.05
   8  -8  -2   13.49    7.17
   0   8  -2   17.45    6.97
   0  -8   2    8.55   10.78
  -8   0  -2   18.29    9.59
   0  -8   2   22.46   10.84
   8   0   2    6.65    9.83
   8  -8  -2   15.99    6.95
  -8   0  -5   71.69   26.25
  -8   8   5   77.74   14.86
  -8   8   5   84.19   14.61
   0  -8   5   77.66   17.39
   0   8  -5   66.68   16.11
   8   0   5   58.11   23.24
   8  -8  -5   74.07   15.59
  -8   0  -5  101.43   16.51
   0   8  -5   88.57   17.73
  -8   0  -5   67.69   12.60
   8  -8  -5   56.31   13.05
   0  -8   5   66.11   19.31
   0   8  -8    0.38    6.70
  -8   0  -8   -0.25   14.07
   8  -8  -8    1.56    7.03
  -8   0  -8   -1.11    5.40
  -8   8   8    0.12    6.97
   8   0   8    0.20    7.44
  -8   8   8   -1.83    5.56
   0  -8   8   -6.03    9.03
   0   8  -8   12.78    6.56
   8  -8  -8    8.35    7.21
   0   8 -11 1148.67   67.68
   8  -8 -11 1178.71   58.57
   0  -8  11 1041.31   75.47
  -8   0 -11 1103.53   57.56
  -8   0 -11 1205.23   82.06
  -8   8  11 1062.93   59.08
   8  -8 -14  670.12   57.51
  -8   8  14  671.63   54.02
   0   8 -14  720.60   56.67
   8   0  14  549.32   50.08
  -8   0 -14  626.00   60.21
  -8   0 -14  696.59   49.28
  -8   8  14  643.39   50.92
   0  -8  14  658.54   63.05
  -8   0 -17  282.00   45.15
   8  -8 -17  303.66   44.05
   0   8 -17  306.74   39.42
   0  -8  17  327.03   47.51
  -8   8  17  301.62   39.45
  -8   8  17  324.23   41.55
  -8   0 -17  296.30   35.01
   0   8 -20   -0.64    9.39
   8  -8 -20   26.40   19.23
  -8   8  20   15.59   12.40
  -8   0 -20   11.35    7.84
   0  -8  20    1.35   13.17
  -8   0 -20   26.63   19.91
  -8   0 -23   72.68   21.94
  -8   8  23  140.98   31.31
   8  -8 -23  164.41   35.76
   0   8 -23  137.78   30.39
  -8   0 -23  123.36   32.59
   0  -8  23  133.17   32.26
  -8   8  26    0.87   12.83
  -8   0 -26   27.40   21.58
   8  -8 -26   31.63   19.36
   0  -8  26   44.11   19.36
  -8   0 -26    5.01   14.33
   0   8 -26   30.13   19.17
  -8   0 -29   19.08   23.26
  -8   0 -29   35.60   23.38
   8  -8 -29   42.73   29.50
   0  -8  29   20.69   21.29
   0   8 -29   25.69   11.21
  -8   8  29    5.31   15.49
  -8   0 -32    3.76   22.44
  -8   0 -32  -19.41   14.99
   8  -8 -32   23.03   15.72
   0  -8  32  -14.06   21.39
   0   8 -32    2.31   16.26
  -8   8  32   14.62   17.36
  -8   8  35   21.84   15.77
   0   8 -35   54.22   30.32
   8  -8 -35   16.30   25.45
  -8   0 -35    8.43   17.08
  -8   0 -35   -8.07   22.79
  -8   0 -38  149.63   44.67
  -8   8  38   90.01   34.82
  -8   0 -38  124.91   42.79
   8  -8 -38  102.74   40.60
   0  -8  38  144.99   49.44
   0   8 -38   97.39   37.21
  -8   8  41   26.60   23.59
   0   8 -41    2.48   17.11
  -8   0 -41   -8.14   26.65
  -8   0 -41   52.29   43.39
   0  -8  41  -17.28   35.33
  -8   0 -44   13.57   28.27
  -9   8  43   51.63   35.80
  -8  -1 -43    7.08   19.59
  -9   8  40   60.84   32.78
  -1   9 -40  -12.76   17.52
   9  -8 -40  -32.83   31.38
  -8  -1 -40  -23.84   29.46
  -8  -1 -40   54.47   30.38
  -8  -1 -37   24.34   21.59
  -9   8  37  -13.46   17.48
  -8  -1 -37   39.61   25.10
   9  -8 -37   15.95   25.16
   1  -9  37   45.70   23.08
  -1   9 -37   40.65   21.79
  -8  -1 -34   -1.73   17.32
  -8  -1 -34   -1.81   14.15
  -9   8  34   28.19   20.87
   9  -8 -34    6.32   16.34
   1  -9  34    7.97   19.24
  -1   9 -34   10.03   13.23
   9  -8 -31  131.38   30.44
  -9   8  31  183.49   37.44
  -8  -1 -31  195.51   40.55
  -1   9 -31  264.19   49.14
  -8  -1 -31  298.13   62.16
   1  -9  31  215.41   57.23
  -8  -1 -28    6.86   22.20
   9  -8 -28    7.23   17.69
  -8  -1 -28   15.47   23.45
  -9   8  28    3.29   16.93
  -1   9 -28   21.41   18.28
   1  -9  28  -29.65   23.26
  -8  -1 -25  429.02   62.93
  -8  -1 -25  271.71   43.68
   9  -8 -25  386.46   54.52
  -9   8  25  295.59   49.76
   1  -9  25  317.79   54.29
  -1   9 -25  280.08   43.20
   9  -8 -22   -0.97   14.80
  -8  -1 -22   12.69   18.10
  -9   8  22  -19.08   12.99
   1  -9  22   13.60   14.08
  -1   9 -22   14.14   13.35
  -8  -1 -22   -9.68    9.67
   9  -8 -19   59.47   20.08
  -8  -1 -19   58.41   19.67
  -9   8  19   49.96   19.47
  -8  -1 -19   51.59   18.03
  -1   9 -19   39.40   14.36
   1  -9  19   69.14   26.68
  -8  -1 -16   13.95    7.79
  -8  -1 -16    0.05   14.96
   9  -8 -16  -17.54   12.51
  -9   8  16   -7.84   10.94
   1  -9  16    9.57   14.97
  -1   9 -16   33.96   20.21
  -9   8  16   -2.40   14.03
   9  -8 -13  920.95   67.94
   8   1  13  679.64   54.72
  -8  -1 -13  945.77   59.33
   9  -8 -13  951.39   60.64
   1  -9  13 1010.11   77.79
  -8  -1 -13  986.02   78.97
  -9   8  13  930.25   61.72
  -1   9 -13  934.83   62.50
  -9   8  10   15.19    7.26
  -8  -1 -10    3.30    7.23
  -8  -1 -10   19.81   11.99
  -1   9 -10   26.64   13.20
   9  -8 -10   11.19    9.32
   8   1  10   33.29   14.98
   9  -8 -10   32.31   13.47
  -9   8  10   19.05   10.22
  -8  -1  -7   18.47   17.18
  -9   8   7    7.72    7.04
   1  -9   7    5.71   10.07
   9  -8  -7   13.53    7.24
  -8  -1  -7   -0.35    5.95
   1  -9   7   -6.81    8.46
  -9   8   7   -2.52    6.76
  -1   9  -7    2.68    6.95
   8   1   7   -9.25    7.07
   9  -8  -7   -2.02    9.48
   1  -9   4   79.00   16.85
  -8  -1  -4   69.96   13.53
   9  -8  -4   91.25   15.96
   1  -9   4   51.84   15.08
  -8  -1  -4   51.86   15.39
  -9   8   4   67.17   11.62
  -1   9  -4   57.97   16.40
  -1   9  -4   55.63   14.85
  -9   8   4   80.42   17.03
   8   1   4   45.45   21.00
   9  -8  -4   92.97   16.21
  -9   8   1 1100.39   59.26
   1  -9   1 1007.18   55.17
   9  -8  -1  977.41   40.79
   1  -9   1  926.99   51.45
  -8  -1  -1  987.91   51.15
  -8  -1  -1  884.59   59.67
  -9   8   1 1008.23   41.39
   1  -9   1  998.11   60.42
   8   1   1  969.35   71.22
   9  -8  -1 1001.14   56.67
  -8  -1  -1  962.91   71.30
  -1   9  -1  991.19   50.05
   9  -8   2   58.27   16.62
   9  -8   2   88.56    9.45
  -9   8  -2   74.74   16.57
  -1   9   2   67.13   13.87
   1  -9  -2   90.30   20.04
  -1   9   2  110.04   26.16
   8   1  -2   81.74   15.96
  -8  -1   2   98.42   15.80
  -8  -1   2   67.97   22.57
   8   1  -2   97.37   25.92
   1  -9  -2   93.08   16.55
  -1   9   5   51.79   12.07
   9  -8   5   53.63    5.77
   9  -8   5   63.00    6.60
  -8  -1   5   56.19   15.81
  -9   8  -5   69.45   17.35
   1  -9  -5   63.74   11.48
   9  -8   5   57.39   16.94
   8   1  -5   59.46   14.80
   9  -8   8  109.14   11.00
  -9   8  -8   97.90   20.22
  -9   8  -8   79.19    9.13
  -1   9   8   86.75   15.67
  -8  -1   8  105.59   27.74
   1  -9  -8   96.65   18.53
   9  -8   8  148.30   28.72
   1  -9  -8  118.80   17.73
   9  -8  11  419.11   28.88
  -9   8 -11  387.88   26.17
   1  -9 -11  412.71   43.77
  -1   9  11  378.03   36.68
   1  -9 -11  438.81   35.88
  -9   8 -11  413.77   46.46
  -8  -1  11  332.86   47.29
   8   1 -11  331.61   35.91
  -8  -1  14   45.21   16.54
   1  -9 -14   47.30   13.49
  -9   8 -14   66.08   22.63
  -1   9  14   46.03   16.50
  -9   8 -14   34.67    9.13
   8   1 -14   35.05   16.92
   9  -8  14   53.88   13.28
   1  -9 -17  422.98   52.98
   9  -8  17  542.19   45.57
  -1   9  17  439.59   48.29
   8   1 -17  447.91   50.35
  -9   8 -17  474.03   37.69
  -8  -1  17  430.87   57.90
  -9   8 -17  496.56   57.29
   1  -9 -17  447.15   43.66
  -8  -1  20   40.76   27.00
  -9   8 -20   17.67    9.90
   1  -9 -20   48.01   19.75
   1  -9 -20   18.87   16.66
  -9   8 -20   35.55   24.55
   8   1 -20    8.31   11.12
   1  -9 -23   18.77   21.66
   8   1 -23  -12.34   16.41
  -9   8 -23   10.18   13.13
  -9   8 -23   20.59   14.72
   1  -9 -23  -12.12   11.15
  -8  -1  23    7.28   27.31
   8   1 -26  219.78   42.41
  -9   8 -26  223.05   35.15
  -8  -1  26  313.71   59.63
   1  -9 -26  242.85   49.14
  -9   8 -26  271.59   53.46
   1  -9 -26  271.01   43.26
  -9   8 -29   56.35   20.34
   8   1 -29   70.47   29.17
  -8  -1  29   84.19   40.86
   1  -9 -29   67.75   32.42
   1  -9 -29   77.28   21.69
  -9   8 -29   63.15   34.00
  -9   8 -32  127.17   33.43
  -9   8 -32   90.18   38.71
   1  -9 -32   92.35   30.55
  -8  -1  32   59.39   32.79
   1  -9 -32  105.09   27.99
  -1   9  35    8.12   18.18
   8   1 -35  -23.09   23.61
  -9   8 -35   29.91   22.26
  -9   8 -35   14.67   30.31
  -8  -1  35   27.00   24.85
   1  -9 -35   10.98   21.12
   1  -9 -38  -21.38   28.60
  -1   9  38   27.68   26.77
  -9   8 -38   47.19   29.04
  -8  -1  38   43.30   27.86
  -9   8 -38    8.74   21.21
   8   1 -38   14.18   15.31
  -1   9  41   35.28   31.48
   1  -9 -41   62.44   46.68
  -9   8 -41   25.62   27.64
  -8  -1  41   59.88   46.79
  -9   7  44   29.51   24.02
  -7  -2 -44  -14.00   19.73
  -7  -2 -41   14.33   27.36
   2  -9  41   -9.81   32.24
   9  -7 -41   10.57   26.85
  -7  -2 -41  -15.11   28.59
  -9   7  41   47.25   31.61
  -2   9 -41    5.33   17.80
  -7  -2 -38   18.08   15.09
   2  -9  38   -8.17   28.05
   9  -7 -38   59.54   38.66
  -7  -2 -38   13.15   25.49
  -9   7  38   17.01   16.85
  -2   9 -38   57.42   29.92
  -7  -2 -35    1.67   18.46
   2  -9  35   -0.71   31.58
   9  -7 -35   42.04   31.33
  -7  -2 -35   56.59   32.95
  -9   7  35   18.07   21.89
  -2   9 -35   17.28   21.10
  -7  -2 -32   27.72   13.94
   2  -9  32   26.13   32.42
   9  -7 -32   26.74   28.83
  -2   9 -32   43.26   21.27
  -9   7  32   52.89   28.70
  -7  -2 -32   14.17   24.36
  -7  -2 -29   68.25   30.10
  -7  -2 -29   40.00   26.43
   9  -7 -29    6.49   18.50
  -9   7  29   57.39   21.09
  -2   9 -29   55.09   24.62
   2  -9  29   54.92   20.06
  -7  -2 -26   68.59   22.19
   9  -7 -26   44.34   23.41
  -7  -2 -26   95.37   30.75
  -9   7  26   75.98   27.73
   2  -9  26  120.89   35.61
  -2   9 -26   80.73   24.99
   9  -7 -23   57.58   21.61
  -2   9 -23   95.61   26.75
  -7  -2 -23   85.49   29.95
  -9   7  23   80.38   25.73
  -7  -2 -23   85.10   28.87
   2  -9  23   55.19   24.00
   9  -7 -20  101.55   28.95
  -2   9 -20  106.02   23.94
  -7  -2 -20   84.10   24.50
  -7  -2 -20  117.30   31.71
   2  -9  20  115.76   26.66
  -9   7  20   78.61   23.22
  -2   9 -17   91.62   20.91
   9  -7 -17   72.23   23.35
  -7  -2 -17   89.36   22.29
  -9   7  17   83.51   25.11
  -7  -2 -17   77.34   24.30
   2  -9  17   82.72   24.08
   9  -7 -14  236.03   32.61
   2  -9  14  245.84   39.83
  -7  -2 -14  281.98   34.47
  -9   7  14  273.32   36.94
  -7  -2 -14  226.01   36.32
   9  -7 -14  294.06   37.83
  -2   9 -14  218.95   29.49
  -2   9 -11    3.91    6.81
  -7  -2 -11   -0.19   10.16
   7   2  11   18.57   13.00
  -9   7  11   22.34    9.02
  -7  -2 -11   33.29   18.94
   9  -7 -11   -6.50   10.73
   2  -9  11   28.56   16.30
   2  -9   8   77.67   16.16
  -9   7   8  100.85   18.20
  -7  -2  -8   56.09   15.82
   9  -7  -8   84.31   18.86
   2  -9   8   87.54   20.87
   9  -7  -8   82.74   17.59
   2  -9   8   74.32   14.49
  -2   9  -8  106.04   20.13
  -9   7   8  116.63   21.97
   7   2   8   98.39   21.78
   9  -7  -5  309.87   33.18
  -7  -2  -5  289.37   28.27
  -2   9  -5  295.06   30.52
   9  -7  -5  267.03   26.80
   2  -9   5  288.51   27.06
  -7  -2  -5  307.34   33.12
  -9   7   5  303.88   32.42
   7   2   5  276.38   41.82
  -9   7   5  301.12   27.00
   2  -9   5  300.44   30.67
   2  -9   5  323.87   34.07
  -7  -2  -5  216.29   36.87
   9  -7  -2  125.98   14.69
  -7  -2  -2  144.54   20.26
   2  -9   2  156.55   22.54
  -7  -2  -2  150.02   24.57
   2  -9   2  180.72   24.02
   2  -9   2  152.19   20.83
  -7  -2  -2  142.07   31.37
   9  -7  -2  198.01   25.81
   7   2   2  165.98   29.46
  -9   7   2  158.70   16.28
  -9   7   2  136.52   22.70
   7   2  -1  232.36   24.55
  -7  -2   1  200.95   35.01
   9  -7   1  213.30   27.63
   9  -7   1  215.09   13.95
  -7  -2   1  224.89   23.71
  -9   7  -1  227.61   14.19
  -2   9   1  287.24   38.20
   2  -9  -1  233.72   29.76
  -9   7  -1  241.68   30.15
   2  -9  -1  198.51   19.76
   7   2  -1  204.85   32.90
  -2   9   1  197.96   18.57
  -7  -2   4   89.50   24.24
  -7  -2   4  124.96   18.89
   7   2  -4  114.25   18.83
   7   2  -4  124.42   25.27
  -2   9   4  124.11   13.64
   2  -9  -4  108.50   13.19
   9  -7   4  104.89   22.75
  -9   7  -4  120.72   22.40
   2  -9  -4  107.25   24.55
  -2   9   4  138.18   25.22
  -7  -2   7    4.75    9.40
  -7  -2   7   -9.89   15.93
  -9   7  -7  -13.61   11.68
   2  -9  -7   -6.52    5.63
  -2   9   7  -12.73    6.22
   9  -7   7   12.36   11.29
   7   2  -7    9.47    9.53
  -9   7 -10   22.84    5.54
   7   2 -10    6.69    7.26
  -2   9  10   32.81   10.54
   2  -9 -10   17.00    8.12
  -9   7 -10   42.09   14.20
   2  -9 -10   34.98    8.10
   9  -7  10   34.58    7.99
   2  -9 -13  444.22   46.61
   9  -7  13  531.28   34.91
   7   2 -13  415.79   43.13
  -9   7 -13  466.30   30.64
  -7  -2  13  402.51   51.93
  -9   7 -13  439.53   49.05
  -2   9  13  422.53   37.01
   2  -9 -13  437.90   36.44
  -2   9  16   48.34   15.83
  -9   7 -16   39.63   18.13
   2  -9 -16   47.74   14.23
   7   2 -16   49.08   15.70
  -7  -2  16   57.31   23.09
   9  -7  16   78.21   16.78
   2  -9 -16   42.51   17.58
  -9   7 -16   70.50   14.14
   7   2 -19  124.44   27.46
  -7  -2  19   91.26   31.92
   9  -7  19  108.93   23.80
   2  -9 -19  136.70   33.08
  -9   7 -19  155.24   24.58
  -9   7 -19   81.28   25.31
  -9   7 -22   14.50    9.54
   7   2 -22   55.79   22.36
  -7  -2  22   28.65   29.23
   2  -9 -22   22.38   21.38
   2  -9 -22   -4.58   11.25
  -9   7 -22    6.29   18.55
  -7  -2  25   84.90   34.61
   2  -9 -25   39.72   22.35
   2  -9 -25   45.88   18.01
  -9   7 -25   91.00   32.47
   7   2 -25   71.39   24.95
  -9   7 -25   65.87   17.32
  -7  -2  28   29.95   24.77
   2  -9 -28   49.94   29.52
   2  -9 -28   11.33   14.48
  -9   7 -28   -0.34    9.29
  -7  -2  31   70.69   42.03
   2  -9 -31   -9.65   19.89
  -9   7 -31   44.02   22.57
  -9   7 -31   38.98   23.36
   7   2 -31   19.46   20.92
   2  -9 -34   44.01   30.50
  -9   7 -34   49.22   25.89
  -2   9  34   19.77   17.92
  -7  -2  34   49.23   41.86
  -9   7 -34    9.18   20.41
   7   2 -34   14.65   21.25
   2  -9 -37   22.38   23.73
  -9   7 -37   32.73   21.63
  -2   9  37   42.57   25.72
  -7  -2  37   50.42   30.94
  -9   7 -37   18.09   19.87
   7   2 -37  118.13   40.74
   2  -9 -40   12.81   22.86
  -9   7 -40   33.70   31.65
  -7  -2  40    0.72   24.78
  -2   9  40   50.16   29.41
  -9   7 -40   35.77   38.53
   7   2 -40    3.58   17.63
  -6  -3 -42   20.79   19.49
  -9   6  42   37.06   34.58
  -6  -3 -42    9.29   31.70
  -3   9 -42   51.69   23.71
   9  -6 -39   23.36   17.77
  -6  -3 -39   58.47   35.05
  -9   6  39  -15.74   33.09
  -6  -3 -39   18.14   22.91
  -3   9 -39   64.86   32.19
  -6  -3 -36   34.98   27.94
   9  -6 -36   58.23   34.29
   3  -9  36   97.12   44.37
  -9   6  36   26.49   22.54
  -6  -3 -36   69.60   37.42
  -3   9 -36   78.19   31.99
   9  -6 -33   81.61   33.75
  -3   9 -33  189.98   43.50
   3  -9  33   65.93   36.13
  -9   6  33  105.26   36.78
  -6  -3 -33  153.41   46.15
  -6  -3 -33   48.92   28.15
  -6  -3 -30   14.59   16.52
   9  -6 -30   51.10   31.36
   3  -9  30   84.76   38.17
  -9   6  30   15.99   16.76
  -6  -3 -30    6.61   16.98
  -3   9 -30    8.70   14.06
  -6  -3 -27    6.90   19.01
   9  -6 -27   27.41   25.94
  -9   6  27  -12.87   18.77
  -6  -3 -27   25.44   23.12
  -3   9 -27   -6.21    9.81
   3  -9  27   23.00   18.67
  -6  -3 -24   28.98   23.10
   9  -6 -24   18.30   18.21
  -6  -3 -24    3.79   18.24
  -3   9 -24   13.36   13.36
  -9   6  24   67.03   28.31
   3  -9  24  -11.35   12.63
  -6  -3 -21   35.75   22.04
   9  -6 -21  -23.56   14.72
  -3   9 -21    6.49    9.49
   3  -9  21   22.57   18.29
  -9   6  21   14.26   18.26
  -6  -3 -21   -0.65   11.54
  -6  -3 -18  281.56   37.25
   3  -9  18  235.59   39.33
  -9   6  18  336.15   45.44
  -6  -3 -18  302.61   45.54
  -3   9 -18  310.78   38.04
   9  -6 -18  229.61   40.19
  -6  -3 -15  373.95   45.32
   9  -6 -15  361.41   44.05
  -6  -3 -15  329.14   39.05
   3  -9  15  413.91   50.13
  -9   6  15  366.77   44.64
  -3   9 -15  315.70   36.08
  -6  -3 -12   -2.85   10.84
  -3   9 -12    4.85    6.36
   9  -6 -12    9.04   10.97
   3  -9  12   20.79   14.02
  -6  -3 -12    4.43    8.87
  -9   6  12    2.64    8.91
   6   3   9  461.84   57.38
   3  -9   9  569.20   42.22
  -9   6   9  491.36   41.37
  -9   6   9  597.93   51.67
   9  -6  -9  590.54   45.84
   3  -9   9  524.61   44.81
  -3   9  -9  528.57   41.63
   6   3   9  466.53   46.21
   3  -9   9  572.43   48.55
   9  -6  -9  538.66   46.06
  -6  -3  -9  556.69   44.10
  -9   6   6 1753.22   66.90
   9  -6  -6 1720.68   80.23
  -6  -3  -6 1531.20   89.03
   9  -6  -6 1580.12   64.42
   3  -9   6 1708.68   69.47
   3  -9   6 1647.30   68.19
   6   3   6 1740.47   86.00
  -6  -3  -6 1689.09   76.28
  -9   6   6 1695.14   81.85
   6   3   6 1548.41   91.12
  -3   9  -6 1578.31   66.86
   3  -9   6 1572.15   71.10
   9  -6  -3  190.96   27.53
  -9   6   3  182.77   18.17
   6   3   3  188.06   31.54
  -9   6   3  267.08   32.13
  -6  -3  -3  196.73   23.10
   3  -9   3  207.27   21.01
   9  -6  -3  175.39   18.70
  -6  -3  -3  165.30   27.90
   3  -9   3  205.25   26.22
  -6  -3  -3  118.31   29.04
   3  -9   3  177.63   23.11
   3  -9   3  209.79   23.63
   9  -6   0  214.32   28.43
  -6  -3   0  170.21   30.00
  -9   6   0  180.06   13.26
   6   3   0  202.18   26.36
  -9   6   0  213.91   30.73
   3  -9   0  188.60   16.21
   3  -9   0  186.79   24.58
   6   3   0  160.73   29.99
   3  -9   0  169.97   17.04
   9  -6   0  172.89   12.85
  -6  -3   0  212.77   24.87
  -3   9   3  761.10   54.76
   3  -9  -3  702.55   49.33
  -6  -3   3  652.47   42.49
   6   3  -3  636.57   44.56
  -6  -3   3  607.74   55.55
   6   3  -3  642.90   55.37
   9  -6   3  662.13   51.98
   3  -9  -3  614.48   23.41
  -9   6  -3  642.00   50.91
  -6  -3   6  358.21   43.93
  -6  -3   6  350.76   34.82
   6   3  -6  335.37   32.89
  -3   9   6  439.26   42.68
   9  -6   6  422.77   46.60
   6   3  -6  359.68   45.31
   3  -9  -6  396.50   38.80
  -9   6  -6  398.72   42.01
  -9   6  -9  165.10   27.45
   3  -9  -9  146.45   15.11
   6   3  -9  145.07   23.73
   9  -6   9  133.30   12.01
   3  -9  -9  114.82   21.94
  -6  -3   9  161.59   32.02
  -9   6  -9  133.87   11.23
  -3   9   9  141.55   15.85
   3  -9 -12  597.32   36.20
  -6  -3  12  585.55   58.89
  -9   6 -12  638.66   33.50
   9  -6  12  593.68   34.01
   3  -9 -12  589.15   52.05
   6   3 -12  554.68   47.03
  -3   9  12  597.72   40.07
  -9   6 -12  680.14   58.14
  -3   9  15   42.31   12.16
  -9   6 -15   27.39   13.97
   3  -9 -15   13.23    6.04
  -9   6 -15   17.68    5.83
  -6  -3  15    9.64   11.74
   6   3 -15   56.28   18.82
   3  -9 -15   22.67   12.25
   9  -6  15   26.70    9.24
  -6  -3  18  254.87   47.65
   3  -9 -18  269.91   32.39
  -9   6 -18  280.24   30.70
   9  -6  18  271.10   31.99
   3  -9 -18  254.52   37.82
   6   3 -18  252.45   36.66
  -9   6 -18  208.43   37.38
  -3   9  18  222.99   33.36
  -6  -3  21   17.76   21.23
   3  -9 -21    1.97    9.44
  -9   6 -21   14.55   14.47
  -9   6 -21   -1.51    8.32
  -9   6 -24   -7.10    8.89
   6   3 -24   -5.92   10.70
  -6  -3  24   -5.20   19.75
   3  -9 -24    1.33   12.39
   3  -9 -24   15.70   14.95
  -9   6 -27  350.55   46.11
   6   3 -27  496.45   62.45
  -9   6 -27  360.37   60.67
   3  -9 -27  362.93   60.28
  -6  -3  27  504.79   75.48
  -3   9  27  376.98   46.84
   3  -9 -30    4.80   13.36
  -9   6 -30   24.45   19.62
  -3   9  30    0.62   12.50
  -6  -3  30   41.58   35.71
  -9   6 -30   31.01   23.96
   6   3 -30   35.26   25.69
   6   3 -33  198.80   44.52
  -9   6 -33  133.14   32.13
  -3   9  33  100.78   28.73
  -6  -3  33  215.30   57.27
  -9   6 -33  142.58   35.95
   3  -9 -33  141.16   47.07
   3  -9 -36  -11.26   25.83
  -9   6 -36   11.30   14.79
  -3   9  36   13.23   20.38
  -6  -3  36  -17.67   30.71
  -9   6 -36    0.05   22.50
   6   3 -36   -8.39   16.18
  -9   6 -39   26.34   22.66
   3  -9 -39   41.86   17.48
  -6  -3  39   58.96   42.75
   6   3 -39   62.86   34.05
  -9   6 -39   44.35   35.42
  -9   6 -42   22.14   24.32
  -5  -4 -43   17.97   40.02
  -9   5  43  -18.48   22.06
   9  -5 -40   10.17   22.56
  -5  -4 -40   19.55   19.87
  -9   5  40   48.61   37.43
  -5  -4 -40  -14.04   38.75
  -4   9 -40   18.17   23.34
  -5  -4 -37  -17.04   26.49
   9  -5 -37   45.18   29.04
   4  -9  37   -7.27   25.24
  -9   5  37   -5.99   20.68
  -5  -4 -37   64.46   36.80
  -4   9 -37   55.52   30.46
  -5  -4 -34    3.48   14.77
   9  -5 -34  -19.31   21.96
   4  -9  34    4.24   22.05
  -9   5  34  -30.47   30.28
  -5  -4 -34   21.53   26.07
  -4   9 -34    1.07   16.32
  -5  -4 -31  116.40   36.67
   9  -5 -31  194.00   42.10
  -5  -4 -31   83.74   34.30
  -9   5  31   98.36   34.75
   4  -9  31  103.02   34.97
  -4   9 -31  144.81   35.16
  -4   9 -28  137.75   32.04
   9  -5 -28   75.58   32.90
  -5  -4 -28  109.64   35.43
  -9   5  28   95.74   33.30
  -5  -4 -28  125.79   37.15
   4  -9  28  100.44   33.43
  -4   9 -25   38.08   16.78
   9  -5 -25   25.48   16.08
  -5  -4 -25   62.52   26.36
  -9   5  25   52.80   25.53
   4  -9  25   47.44   28.02
  -5  -4 -25   37.48   15.39
   9  -5 -22   64.77   24.86
  -4   9 -22   77.77   20.45
  -9   5  22  126.71   32.76
  -5  -4 -22   70.07   25.17
  -5  -4 -22   96.18   27.52
  -4   9 -19   27.93   14.47
  -4   9 -19   15.01   11.24
   9  -5 -19   14.87   11.68
  -5  -4 -19   46.30   17.03
  -5  -4 -19   23.40   16.31
  -9   5  19    2.68   17.12
   9  -5 -16  393.22   46.36
  -5  -4 -16  372.10   47.38
  -9   5  16  347.12   45.20
  -4   9 -16  491.23   52.57
  -4   9 -16  410.31   40.97
  -5  -4 -16  349.02   43.09
  -5  -4 -13   14.26   11.45
  -5  -4 -13   21.47   15.73
  -4   9 -13   10.13    7.55
  -4   9 -13   -4.08    8.28
   9  -5 -13    0.85    7.59
  -9   5  13   -6.17   12.42
   4  -9  13   -6.17   10.18
   9  -5 -10 1428.38   79.16
  -9   5  10 1426.50   82.09
  -5  -4 -10 1390.40   79.57
   4  -9  10 1431.16   65.96
   5   4  10 1338.50   85.93
  -9   5  10 1295.16   68.85
   4  -9  10 1500.19   78.00
  -4   9 -10 1691.61   83.49
   5   4  10 1417.68   78.08
  -5  -4 -10 1311.88   70.95
  -4   9 -10 1545.08   68.87
   9  -5 -10 1453.64   73.93
  -5  -4  -7   74.73   21.83
  -9   5   7   67.45   15.98
   4  -9   7   78.80   17.29
   4  -9   7  104.68   17.15
   9  -5  -7   54.59   12.50
  -9   5   7  105.93   23.62
   9  -5  -7   85.60   20.14
   5   4   7   71.05   21.89
  -4   9  -7   73.48   15.38
  -5  -4  -7   79.06   19.58
   5   4   7   76.04   20.25
   5   4   4  -11.91   10.58
  -9   5   4    7.85   11.48
   9  -5  -4   12.22    6.98
  -5  -4  -4   -2.33    9.13
  -5  -4  -4   18.58   10.61
  -9   5   4   -0.44    5.01
   4  -9   4    7.41    5.40
   4  -9   4   13.35    9.37
   5   4   4   -7.12    8.96
   9  -5  -4    5.88    8.83
   4  -9   4    2.96    4.76
   4  -9   4   -2.76    4.60
   5   4   1  662.45   54.80
   4  -9   1  652.31   31.48
  -9   5   1  567.50   27.12
  -5  -4  -1  676.88   43.73
   4  -9   1  638.38   43.36
  -5  -4  -1  748.12   54.96
   4  -9   1  661.20   33.43
  -9   5   1  701.15   55.34
   9  -5  -1  593.86   25.93
   4  -9   1  667.35   41.78
   9  -5  -1  677.47   52.67
  -5  -4  -1  657.31   56.09
   4  -9  -2  161.55   22.26
  -4   9   2  171.69   25.04
   5   4  -2  155.66   21.69
  -5  -4   2  138.43   21.29
   9  -5   2  164.06   28.76
  -9   5  -2  169.60   28.27
  -5  -4   2  161.27   29.15
   5   4  -2  170.42   28.11
  -9   5  -5   16.82   12.54
   5   4  -5   39.72   12.49
  -5  -4   5   11.50    5.14
   5   4  -5   16.95   12.59
   4  -9  -5    4.83    7.08
   9  -5   5   19.34   10.05
  -5  -4   5   19.13   16.53
  -4   9   5   28.20   12.60
  -9   5  -8   36.01   16.10
  -4   9   8   32.74    6.28
  -4   9   8   41.68   18.54
   9  -5   8   27.44    5.65
  -4   9   8   34.54    6.48
  -9   5  -8   28.55    5.00
   9  -5   8   38.39   18.32
  -4   9  11  309.62   26.01
   5   4 -11  271.12   34.09
  -9   5 -11  319.49   22.94
   9  -5  11  321.86   23.47
  -5  -4  11  330.44   42.69
  -9   5 -11  317.24   39.90
   4  -9 -11  290.76   37.26
  -4   9  14  540.03   40.33
   5   4 -14  464.44   45.79
   9  -5  14  469.37   35.64
  -9   5 -14  472.88   33.89
  -5  -4  14  511.25   60.32
  -9   5 -14  453.82   50.20
   4  -9 -14  417.09   46.36
   4  -9 -17  853.13   71.91
   9  -5  17  842.46   53.72
  -4   9  17  858.05   59.78
  -9   5 -17  879.57   53.73
  -9   5 -17  861.43   74.28
   5   4 -20  141.44   30.02
   4  -9 -20  147.62   31.89
  -5  -4  20  187.64   45.05
  -4   9  20  134.84   23.98
  -9   5 -20  113.45   22.38
   5   4 -23  119.80   29.03
  -9   5 -23   74.82   21.89
  -9   5 -23  182.66   40.81
  -5  -4  23  134.85   34.60
   4  -9 -23  141.73   34.24
  -4   9  23   97.74   21.41
  -9   5 -26    5.65   13.96
  -4   9  26  -21.61   10.96
  -5  -4  26    4.03   20.61
  -9   5 -26    6.99   20.19
   5   4 -26   19.02   18.86
   4  -9 -29   49.14   24.25
  -9   5 -29   72.52   24.10
  -4   9  29   55.04   19.14
  -5  -4  29   37.07   24.93
  -9   5 -29   97.53   37.73
   5   4 -29   76.99   27.15
   4  -9 -32    3.15   24.43
  -9   5 -32   19.55   15.51
  -4   9  32    6.11   13.14
  -5  -4  32   -4.58   30.76
  -9   5 -32   56.64   32.27
   5   4 -32    8.18   12.07
   4  -9 -35    0.92   15.87
  -9   5 -35  -18.95   18.25
  -4   9  35   30.77   23.92
  -5  -4  35   37.08   35.53
  -9   5 -35  -55.14   21.42
   5   4 -35    6.34   18.84
   4  -9 -38   27.49   25.57
  -9   5 -38  -61.06   27.78
  -4   9  38    9.61   14.75
  -5  -4  38   61.87   38.45
  -9   5 -38    1.80   21.73
   5   4 -38  -11.08   15.76
   4  -9 -41  -18.64   32.50
  -9   5 -41    0.14   22.21
  -5  -4  41   83.24   45.07
  -4   9  41   33.24   23.25
  -9   5 -41   14.53   25.87
   5   4 -41   38.18   26.94
  -5   9 -44  -28.83   32.08
  -4  -5 -41    5.03   24.53
   5  -9  41   -2.38   32.86
  -9   4  41   38.15   37.93
  -4  -5 -41  -18.08   34.08
  -5   9 -41   41.24   27.28
  -4  -5 -38    2.10   20.54
   9  -4 -38  -38.44   32.67
   5  -9  38    7.82   32.71
  -9   4  38   12.98   21.96
  -4  -5 -38   36.61   23.62
  -5   9 -38   25.53   20.39
  -4  -5 -35    1.92   21.70
   9  -4 -35    1.58   18.53
   5  -9  35  -45.39   35.52
  -9   4  35   -1.96   23.36
  -4  -5 -35  -38.36   26.26
  -5   9 -35   46.61   21.45
  -4  -5 -32   95.91   33.15
   9  -4 -32  111.82   42.26
   5  -9  32   93.56   46.79
  -9   4  32   24.64   27.08
  -5   9 -32   64.80   20.36
  -4  -5 -32   65.02   29.67
   9  -4 -29    7.83   20.43
  -4  -5 -29   22.77   19.55
  -9   4  29    8.33   20.21
  -4  -5 -29    9.39   20.58
  -5   9 -29   21.43   15.09
   9  -4 -26   43.35   25.24
  -5   9 -26   34.84   18.48
  -9   4  26   51.62   28.24
  -4  -5 -26   60.83   23.77
  -5   9 -26   74.20   30.72
  -4  -5 -26   58.92   27.10
  -5   9 -23   55.45   18.57
   9  -4 -23   18.31   16.70
  -5   9 -23   30.26   13.55
  -9   4  23   58.85   28.81
  -4  -5 -23   10.14   19.93
  -4  -5 -23   38.57   23.72
  -5   9 -20   92.73   24.32
  -5   9 -20   71.61   19.82
   9  -4 -20   31.79   16.60
  -4  -5 -20   60.71   19.76
  -4  -5 -20   46.06   22.08
  -9   4  20   90.54   28.41
   9  -4 -17  352.20   46.03
  -4  -5 -17  297.79   41.22
  -4  -5 -17  330.39   43.54
  -5   9 -17  346.99   36.82
  -5   9 -17  409.11   49.66
  -9   4  17  327.22   45.45
  -4  -5 -14  140.87   27.10
  -4  -5 -14  114.15   24.81
  -5   9 -14  152.65   22.74
  -9   4  14  118.64   28.38
   9  -4 -14  149.19   28.12
   5  -9  14  136.52   22.56
  -5   9 -14  142.26   27.18
  -4  -5 -11   99.67   23.49
   4   5  11   57.35   24.86
   9  -4 -11   77.50   19.47
  -5   9 -11  106.60   22.18
   5  -9  11  127.19   20.30
  -5   9 -11   99.01   16.97
  -9   4  11   97.86   24.93
  -4  -5 -11   74.49   18.80
   9  -4  -8   20.70   11.98
  -9   4   8   24.39   12.39
  -5   9  -8   18.78    8.55
   4   5   8   -2.98   11.21
   4   5   8   11.86   11.77
   9  -4  -8    2.09    6.18
  -4  -5  -8   16.75   13.04
   5  -9   8    4.49    7.23
   5  -9   8   14.66    7.18
  -4  -5  -8   11.66   11.62
  -9   4   8   14.37    9.52
  -5   9  -8   10.40   11.06
   4   5   5   49.71   16.48
  -9   4   5   82.05   21.93
  -4  -5  -5   41.80   16.20
  -4  -5  -5   70.96   19.99
   5  -9   5   71.00   14.61
  -5   9  -5   68.28   12.77
   9  -4  -5   73.84   14.98
   9  -4  -5   79.46   18.04
  -9   4   5   55.19   13.38
   4   5   5   42.60   14.65
   5  -9   5   71.53   13.36
   9  -4  -2    6.98    4.94
   5  -9   2    5.81    4.89
  -5   9  -2   12.77    6.42
  -4  -5  -2   13.80   14.57
  -9   4   2  -19.05   14.41
   5  -9   2    1.60    6.75
  -4  -5  -2   10.73   14.49
   4   5   2    5.78    9.38
   9  -4  -2  -13.60   10.92
   5  -9   2    5.31    4.74
  -4  -5  -2    5.48    6.41
  -9   4   2   10.28    6.27
   9  -4   1   31.78   10.51
  -4  -5   1   50.94   17.96
  -9   4  -1    6.56    9.66
   5  -9  -1   41.68    7.22
   4   5  -1   58.50   14.32
  -4  -5   1   36.33   11.61
   4   5  -1   49.30   16.46
   5  -9  -1   40.64    6.58
  -9   4  -1   43.01    6.26
  -5   9   1   58.36   14.76
   5  -9  -1   37.02   11.68
   9  -4   1   40.40    7.10
  -4  -5   4    7.58    7.20
   9  -4   4   21.23   14.99
  -9   4  -4   -1.69    8.40
   4   5  -4    3.48    5.26
   4   5  -4  -12.65    9.86
  -5   9   4   -6.22    7.65
  -9   4  -4   -0.09    2.12
   5  -9  -4   -3.96    9.41
  -4  -5   4   18.27   13.10
  -4  -5   7   97.78   23.88
   9  -4   7   57.66    9.34
  -5   9   7   77.49   18.18
  -9   4  -7   99.53   23.32
   9  -4   7   91.86   21.97
  -9   4  -7   90.27    9.43
   5  -9  -7   72.60   15.56
   4   5  -7   97.60   22.69
   4   5 -10  142.20   22.72
   9  -4  10  107.89   14.39
  -9   4 -10  131.30   15.28
  -5   9  10  112.74   12.56
  -5   9  10  120.93   14.44
  -9   4 -10  124.44   25.06
   5  -9 -10  141.16   24.77
  -5   9  13   38.86   10.52
  -9   4 -13   14.12   11.09
  -5   9  13   13.62    6.46
   9  -4  13    7.76    5.64
  -4  -5  13   22.15   13.63
  -9   4 -13   16.70    6.91
   5  -9 -13   37.83   15.66
   5  -9 -16  292.94   42.24
  -4  -5  16  288.50   44.29
  -5   9  16  325.54   33.49
   9  -4  16  252.08   28.36
   4   5 -16  327.43   39.40
  -5   9  16  309.16   34.07
  -9   4 -16  294.13   31.18
  -9   4 -19   60.55   17.63
  -4  -5  19   76.63   25.44
   5  -9 -19   50.91   20.09
  -5   9  19   61.62   18.32
  -9   4 -19   35.35   15.31
  -5   9  19   75.33   19.99
   4   5 -19   71.17   21.82
  -9   4 -22   16.99   12.57
  -9   4 -22  -23.98   25.47
   5  -9 -22   13.25   11.28
  -5   9  22   18.93   11.29
   4   5 -22    6.32    9.72
   5  -9 -25   21.39   15.47
  -9   4 -25   -7.31   13.69
  -4  -5  25   22.81   16.80
  -5   9  25    2.43    8.83
  -9   4 -25   24.32   13.63
   4   5 -25  -12.27   15.15
   5  -9 -28   54.82   27.25
  -4  -5  28    5.42   28.87
  -5   9  28   35.65   14.12
  -9   4 -28   40.99   19.05
  -9   4 -28   47.37   24.98
   4   5 -28   73.15   28.16
   5  -9 -31   23.78   32.40
  -4  -5  31   84.05   40.13
  -5   9  31   76.28   27.40
  -9   4 -31   74.71   26.04
  -9   4 -31   63.02   33.62
   4   5 -31   54.22   22.91
   5  -9 -34   -7.77   19.96
  -4  -5  34   -5.56   24.72
  -5   9  34    4.63   18.89
  -9   4 -34   31.26   23.40
  -9   4 -34    0.47   24.47
   4   5 -34    0.44   17.25
   5  -9 -37   -6.55   24.03
  -4  -5  37   26.33   46.21
  -5   9  37   40.03   25.40
  -9   4 -37   29.41   24.66
  -9   4 -37   21.44   23.25
   4   5 -37   10.17   16.37
   5  -9 -40    9.66   26.04
  -4  -5  40  -66.39   57.31
  -5   9  40    4.15   17.51
  -9   4 -40   21.45   18.61
   4   5 -40   22.24   25.33
  -9   4 -40   41.81   34.66
  -9   4 -43   48.58   29.79
  -9   3  42  -28.12   42.20
  -3  -6 -42    7.54   29.11
  -6   9 -42   67.18   34.73
  -3  -6 -42  -28.74   19.22
  -9   3  39   22.43   28.33
  -3  -6 -39  -15.90   18.74
  -3  -6 -39   13.88   31.63
  -6   9 -39  -28.39   25.48
  -3  -6 -36   35.76   32.78
  -9   3  36   76.87   41.23
   6  -9  36  105.18   49.90
   9  -3 -36  173.22   47.98
  -6   9 -36  121.91   39.97
  -3  -6 -36  161.08   52.33
  -9   3  33   70.07   32.73
  -3  -6 -33   45.60   26.57
   9  -3 -33   93.23   35.84
  -6   9 -33   87.28   26.87
  -3  -6 -33   35.33   21.78
  -9   3  30  -41.28   22.46
  -3  -6 -30    7.54   21.76
  -6   9 -30   52.87   38.23
   9  -3 -30  -34.90   26.88
  -3  -6 -30    9.67   18.52
  -6   9 -30   18.42   13.88
  -3  -6 -27   40.52   24.24
  -6   9 -27   51.73   23.31
   9  -3 -27   76.47   27.55
  -3  -6 -27   49.32   24.67
  -6   9 -27  117.60   39.26
  -9   3  27   53.98   29.57
  -3  -6 -24   10.52   11.53
  -6   9 -24    9.95   10.71
   9  -3 -24   33.05   18.67
  -9   3  24   19.64   23.94
  -3  -6 -24   44.53   21.60
  -6   9 -24    3.20   21.22
  -6   9 -21   41.29   22.00
  -3  -6 -21    9.73   15.34
  -3  -6 -21   36.93   22.59
   9  -3 -21   61.51   23.42
  -6   9 -21   59.28   16.88
  -9   3  21   65.00   28.79
  -6   9 -18   16.15   11.67
  -6   9 -18    6.36    6.99
  -3  -6 -18   -1.29    9.91
   9  -3 -18    7.14   12.12
  -9   3  18   -1.51   14.81
  -3  -6 -18  -15.16   13.81
  -3  -6 -15   -6.69   12.84
  -9   3  15   40.44   23.59
  -3  -6 -15    8.78   13.69
  -6   9 -15   22.14   15.13
  -6   9 -15   22.52   10.81
   9  -3 -15   10.58    8.46
   6  -9  15   14.99    6.77
  -6   9 -12  761.09   57.61
   9  -3 -12  649.21   53.86
   6  -9  12  645.15   43.26
  -6   9 -12  685.20   44.30
  -3  -6 -12  635.15   53.45
   3   6  12  564.73   57.09
  -9   3  12  673.23   62.24
  -3  -6 -12  625.49   51.93
  -9   3   9  394.92   45.49
  -3  -6  -9  330.05   38.53
   3   6   9  229.45   35.43
  -3  -6  -9  283.95   34.34
   6  -9   9  365.30   29.12
   6  -9   9  319.63   35.74
  -6   9  -9  440.24   40.83
   9  -3  -9  327.06   34.17
  -6   9  -9  356.79   28.49
   9  -3  -9  334.91   40.24
  -9   3   9  329.99   33.55
   9  -3  -6   74.77   14.39
  -3  -6  -6  130.42   25.04
   3   6   6   99.79   25.26
   6  -9   6  122.14   20.75
  -6   9  -6  133.08   19.28
  -9   3   6  103.90   18.74
   3   6   6   87.83   21.47
  -9   3   6   99.62   25.07
   9  -3  -6  101.96   24.63
   6  -9   6   94.44   14.29
  -6   9  -6  116.33   17.14
  -3  -6  -6   86.98   21.95
   6  -9   3   18.83    8.65
   6  -9   3   14.83    5.75
  -6   9  -3   22.22    9.24
  -3  -6  -3    7.73    7.79
  -9   3   3   24.65   14.32
   9  -3  -3   22.59   10.31
   3   6   3   21.16   13.49
  -9   3   3   17.09    6.42
  -3  -6  -3   10.86   14.10
   3   6   3   14.08    9.25
   6  -9   3   12.98    6.13
   9  -3  -3   15.18    5.47
   6  -9   0  703.12   41.67
  -3  -6   0  657.45   52.05
  -6   9   0  826.57   48.36
  -6   9   0  620.84   28.01
  -9   3   0  603.38   30.25
  -9   3   0  615.98   55.35
   6  -9   0  696.98   33.31
   3   6   0  648.01   51.29
  -3  -6   0  605.15   49.03
   9  -3   0  592.54   54.36
  -3  -6   0  620.31   42.84
   9  -3   0  623.94   30.90
   9  -3   3   75.60   21.58
  -9   3  -3   99.02   25.42
   3   6  -3   85.55   20.97
  -3  -6   3   87.61   16.53
  -6   9   3  149.25   22.31
  -9   3  -3  108.58   12.73
   6  -9  -3  122.51   17.33
  -3  -6   3   90.06   20.93
  -9   3  -3  102.54   10.45
   3   6  -3  109.11   20.95
  -9   3  -6 1511.84   87.03
   9  -3   6 1412.63   90.53
  -3  -6   6 1439.43   68.33
  -3  -6   6 1516.65   83.93
  -6   9   6 1613.09   73.85
   3   6  -6 1423.43   79.96
  -9   3  -6 1263.05   39.06
   6  -9  -6 1504.01   68.80
  -9   3  -6 1379.50   41.04
  -6   9   9   23.24    6.07
  -6   9   9   12.52   13.68
   9  -3   9    8.39    6.66
  -6   9   9   29.32    7.33
  -9   3  -9   25.57   15.08
  -9   3  -9   25.38    7.16
   6  -9  -9   17.02    9.47
   3   6  -9    8.53    9.73
   3   6 -12  150.49   26.12
   9  -3  12  149.97   20.94
  -6   9  12  168.91   20.61
   6  -9 -12  147.10   25.60
  -9   3 -12  162.50   20.03
  -6   9  12  163.17   20.19
  -3  -6  12  184.52   37.23
   3   6 -15   86.74   21.46
  -6   9  15   55.33   13.06
  -3  -6  15  100.56   29.52
  -9   3 -15   76.44   20.97
  -6   9  15   77.94   17.03
   9  -3  15   85.17   18.09
   6  -9 -15   84.76   23.94
  -9   3 -15   91.99   17.53
  -6   9  18   62.14   22.47
  -9   3 -18   30.03   14.83
   3   6 -18   24.17    8.36
  -9   3 -18   27.10   13.33
  -3  -6  18   54.05   23.42
   9  -3  18   42.33   14.75
  -6   9  18   40.80   15.37
   6  -9 -18   32.31   17.22
   3   6 -21  270.38   41.75
  -9   3 -21  275.20   35.40
   6  -9 -21  284.89   44.59
  -9   3 -21  292.59   48.83
  -3  -6  21  269.33   48.61
  -6   9  21  303.97   38.74
  -3  -6  24   -5.58   13.57
  -6   9  24   23.67   18.88
  -9   3 -24   10.75   12.03
   6  -9 -24    1.93   13.09
   3   6 -24   -1.99   10.29
  -9   3 -24  -23.34   17.32
   6  -9 -27   -3.97   11.53
  -9   3 -27   -2.89   14.37
  -6   9  27   17.54   15.48
   3   6 -27    8.03   11.66
  -9   3 -27   -9.23   13.87
  -3  -6  30  252.82   58.00
  -9   3 -30  241.54   52.72
   3   6 -30  228.15   45.55
  -6   9  30  137.78   35.12
  -9   3 -30  142.64   33.07
   6  -9 -30  191.81   44.40
  -3  -6  33   67.75   35.79
  -9   3 -33   69.85   31.61
  -9   3 -33   56.27   24.81
  -6   9  33   73.69   25.93
   3   6 -33   66.01   31.96
   6  -9 -36   31.92   18.36
  -3  -6  36   56.38   35.21
  -9   3 -36   13.68   25.87
  -9   3 -36   38.34   18.91
  -6   9  36   47.97   19.68
   3   6 -36   82.48   30.96
  -3  -6  39   59.93   42.67
  -9   3 -39   -1.37   19.98
  -9   3 -39   -6.03   22.84
   6  -9 -39   64.70   28.23
   3   6 -39   12.61   22.53
  -9   3 -42    3.19   22.27
   3   6 -42  -35.07   28.08
   2   7  43  -20.96   27.82
  -7   9 -43    9.08   18.40
  -9   2  40   66.79   43.02
  -2  -7 -40   11.71   22.34
   9  -2 -40   22.24   25.81
  -2  -7 -40  -23.75   21.12
  -7   9 -40   17.11   20.25
  -2  -7 -37   75.28   31.61
  -9   2  37  -10.08   21.42
  -2  -7 -37   11.77   24.83
   9  -2 -37   16.83   16.02
   7  -9  37   92.59   38.07
  -7   9 -37   70.28   32.03
   9  -2 -34    3.50   16.62
  -7   9 -34   19.35   16.89
  -9   2  34   -5.97   20.89
  -7   9 -34   -7.64   30.32
  -2  -7 -34    5.09   16.91
  -2  -7 -34   -6.40   21.42
   9  -2 -31  -13.70   16.52
  -7   9 -31  -12.53   13.24
  -9   2  31   -9.32   21.07
  -2  -7 -31   -8.87   15.08
  -7   9 -31    5.34   19.29
  -2  -7 -31   56.91   31.74
  -7   9 -28   -1.68   11.46
  -2  -7 -28   19.05   14.73
  -9   2  28   20.35   20.83
  -2  -7 -28    0.95   20.81
  -7   9 -28   12.43   15.64
   9  -2 -28   19.60   22.90
  -7   9 -25   66.10   22.05
  -9   2  25  164.60   44.11
   9  -2 -25   81.47   28.05
  -2  -7 -25   92.24   24.21
  -7   9 -25  102.51   28.33
  -2  -7 -25  152.42   38.34
  -2  -7 -22   56.03   23.40
  -7   9 -22   20.10   12.62
  -9   2  22   24.48   23.95
   9  -2 -22   42.35   17.94
  -7   9 -22   47.90   23.20
  -2  -7 -22   57.20   23.28
  -7   9 -19   31.67   20.82
  -7   9 -19    2.32    6.46
  -2  -7 -19    9.70    9.81
  -2  -7 -19    9.44   10.59
   9  -2 -19   18.41   14.73
  -9   2  19  -14.38   15.94
  -2  -7 -16   11.22    9.86
  -7   9 -16   33.62   14.25
  -9   2  16   -1.12   14.97
   7  -9  16   26.48   14.62
  -2  -7 -16    7.71   11.50
   9  -2 -16   -2.32   10.34
  -7   9 -16   12.26    9.30
   2   7  13  204.58   32.09
  -2  -7 -13  272.68   34.79
  -7   9 -13  163.46   28.36
  -9   2  13  169.64   34.14
   9  -2 -13  217.05   30.75
   7  -9  13  239.16   26.51
  -2  -7 -13  178.09   29.22
  -7   9 -13  209.49   24.36
   2   7  10   12.55   11.94
  -2  -7 -10   17.70    9.14
  -2  -7 -10   -1.98    7.54
   7  -9  10   42.53   16.31
  -7   9 -10    7.32    8.65
   7  -9  10   10.04    7.03
  -7   9 -10   14.43    5.45
  -9   2  10    7.39   12.31
  -2  -7  -7  348.16   34.63
   9  -2  -7  322.58   31.50
   7  -9   7  324.53   24.13
  -9   2   7  321.78   42.54
   7  -9   7  337.47   36.36
   9  -2  -7  313.16   40.86
  -9   2   7  321.91   32.03
   2   7   7  303.97   35.22
  -2  -7  -7  277.18   38.18
  -7   9  -7  339.89   25.46
  -7   9  -7  350.61   34.74
   2   7   4   46.35   15.15
   9  -2  -4   20.50   12.08
  -2  -7  -4    9.65    7.24
  -9   2   4   36.67   11.91
  -9   2   4   38.41   18.87
   7  -9   4   17.23    9.20
  -7   9  -4   32.72    8.88
   9  -2  -4   26.59    8.62
  -2  -7  -4   38.19   12.44
   7  -9   4   29.30    8.38
   2   7   4   19.55   12.16
   7  -9   4   33.28    8.37
  -9   2   1   95.12   22.96
  -2  -7  -1   65.61   18.01
  -9   2   1   63.49   11.85
   7  -9   1   57.97   11.58
  -7   9  -1   63.10   11.62
  -2  -7  -1   62.04   14.83
   9  -2  -1   37.54   10.48
   9  -2  -1   46.42   17.97
   2   7   1   77.05   18.58
  -7   9  -1   99.87   16.43
  -2  -7  -1   68.40   20.27
   7  -9   1   79.55   14.65
  -9   2  -2    0.52   14.14
  -7   9   2   12.18    7.30
  -9   2  -2   14.23    5.76
  -9   2  -2   11.39    4.42
   7  -9  -2    9.41    6.47
  -2  -7   2    4.99    6.73
  -7   9   2    7.41    6.30
   7  -9  -2   19.32    7.39
   9  -2   2   16.69   13.61
   2   7  -2   18.08    9.29
  -2  -7   2    8.07    8.11
   7  -9  -5  230.77   16.36
   2   7  -5  216.00   29.92
   7  -9  -5  254.27   28.06
   9  -2   5  232.88   37.36
  -7   9   5  266.87   18.16
  -9   2  -5  210.67   34.99
  -2  -7   5  299.80   37.44
  -7   9   5  289.81   30.02
  -9   2  -5  282.68   22.59
  -2  -7   5  243.51   28.91
  -9   2  -5  273.87   20.81
   2   7  -5  244.66   28.92
  -7   9   8  357.78   35.78
  -9   2  -8  350.26   26.23
  -2  -7   8  416.78   46.05
   2   7  -8  465.21   46.16
  -7   9   8  314.42   23.91
   9  -2   8  402.80   33.00
  -7   9   8  412.44   27.16
   2   7  -8  446.32   41.15
   7  -9  -8  361.95   37.09
   9  -2  11   26.38   10.75
  -7   9  11   28.44    8.23
  -2  -7  11   37.47   20.10
   2   7 -11   26.74   11.82
  -9   2 -11   30.65   15.30
   7  -9 -11    4.37   11.82
  -9   2 -11   34.63    9.00
  -7   9  11   23.19   11.14
  -7   9  14    1.35    5.71
   2   7 -14    8.39    8.14
  -7   9  14   11.36    9.67
  -2  -7  14    3.34   14.87
   9  -2  14    8.29    6.50
  -9   2 -14  -11.46   19.02
   7  -9 -14    2.41    9.14
  -9   2 -14   -4.14    5.97
  -9   2 -17  183.37   35.13
   9  -2  17  192.34   30.92
   7  -9 -17  250.24   40.10
  -9   2 -17  236.45   30.71
   2   7 -17  175.27   30.42
  -7   9  17  276.56   38.03
  -2  -7  17  248.02   42.71
  -7   9  17  283.83   35.99
   7  -9 -20  -12.91   12.94
  -9   2 -20   -2.10    7.03
  -7   9  20   -8.05    9.53
  -9   2 -20   11.04   15.97
   2   7 -20   -0.27    9.27
  -9   2 -23  203.78   41.18
  -9   2 -23  145.93   29.72
  -7   9  23  120.21   30.88
  -2  -7  23  202.55   45.32
   7  -9 -23  129.48   34.66
   2   7 -23  162.57   33.71
  -2  -7  26   11.09   19.61
  -7   9  26   27.77   16.87
   7  -9 -26    5.70   12.92
  -9   2 -26    0.43   12.75
   2   7 -26    5.43   17.68
  -9   2 -26    1.92   16.52
  -9   2 -29   -4.18   13.09
   7  -9 -29   24.95   20.54
  -2  -7  29   30.41   19.71
  -7   9  29  -11.99   20.02
  -9   2 -29    1.66   19.09
   2   7 -29   41.56   20.54
   7  -9 -32   26.26   16.51
  -9   2 -32   -5.87   14.21
  -7   9  32   20.70   12.79
  -2  -7  32   49.48   33.98
   2   7 -32   27.78   20.86
  -9   2 -35  -18.00   22.76
   7  -9 -35  -17.61   16.16
  -2  -7  35  -27.82   28.77
  -7   9  35    1.31   21.04
  -9   2 -35   13.96   26.67
   2   7 -35   35.21   25.47
  -7   9  38    3.34   15.27
  -2  -7  38   -5.68   26.87
   2   7 -38    4.76   21.46
  -9   2 -38  -32.73   24.97
  -9   2 -38    7.10   16.54
  -2  -7  41   -3.36   29.52
  -7   9  41  -20.95   18.68
   2   7 -41   49.86   29.04
  -9   2 -41   18.79   23.04
  -9   2 -41   37.11   27.04
   7  -9 -41   12.28   22.12
  -9   1  41   -7.06   26.36
   1   8  41   44.43   35.60
  -8   9 -41   35.56   24.09
  -1  -8 -41   29.11   19.63
  -1  -8 -38   34.75   32.37
  -9   1  38   -0.78   23.42
  -8   9 -38  -10.62   18.35
  -1  -8 -38    8.55   21.39
   9  -1 -35  -25.12   25.41
  -8   9 -35   29.46   31.42
  -1  -8 -35   -6.58   24.55
  -9   1  35  -10.59   24.57
  -8   9 -35  -22.12   23.97
  -1  -8 -35   25.70   32.25
   9  -1 -32   13.74   13.24
  -1  -8 -32   59.79   32.28
  -8   9 -32   66.02   32.73
  -9   1  32  -14.29   20.10
  -1  -8 -32   14.52   26.99
  -8   9 -32   37.29   19.02
  -8   9 -29  116.44   30.80
  -1  -8 -29   78.63   36.91
  -1  -8 -29  174.26   40.62
  -9   1  29  120.71   41.61
  -8   9 -29  129.08   37.07
   9  -1 -29  140.99   37.57
  -8   9 -26   95.82   27.38
  -1  -8 -26   91.61   32.01
  -8   9 -26  205.59   45.30
  -9   1  26   91.16   36.52
   9  -1 -26  241.81   46.14
  -1  -8 -26  100.29   27.19
  -9   1  23  101.22   36.75
  -1  -8 -23   35.11   17.84
  -8   9 -23   47.60   22.04
  -1  -8 -23   87.31   30.83
  -8   9 -23  108.35   24.97
   9  -1 -23   62.50   23.39
  -8   9 -20   -8.38   10.95
  -1  -8 -20    3.78   12.56
  -8   9 -20    6.50   16.45
  -1  -8 -20   -3.55   11.28
   9  -1 -20   -7.00   10.44
  -9   1  20   25.47   17.78
  -8   9 -17   39.37   13.31
  -1  -8 -17   22.65   10.13
  -8   9 -17   42.90   17.02
   8  -9  17   28.24   14.04
  -1  -8 -17   72.34   26.59
  -9   1  17   33.84   21.37
   9  -1 -17   46.20   20.19
  -1  -8 -14   13.41    8.16
  -8   9 -14  -10.25    9.74
   8  -9  14    3.51    5.40
  -1  -8 -14    4.23   12.16
  -9   1  14   13.57   15.58
  -8   9 -14   -3.71    5.01
   9  -1 -14   -8.34   10.04
   1   8  14   -6.12    8.52
   1   8  11    8.99    8.97
   9  -1 -11   38.78   14.93
  -8   9 -11   29.59   12.94
  -9   1  11   21.43   13.90
   8  -9  11   15.28    6.86
  -1  -8 -11   27.96   16.52
  -1  -8 -11   14.18   11.69
  -8   9 -11   19.46    9.63
   1   8   8   43.28   15.61
  -1  -8  -8   17.15    9.56
  -9   1   8   28.78   14.01
   8  -9   8   45.07   14.10
  -1  -8  -8   48.39   13.67
  -8   9  -8   39.69   13.12
   8  -9   8   53.46    8.99
   9  -1  -8   27.75   10.82
  -8   9  -8   54.82    9.11
  -9   1   8   62.75   18.41
  -9   1   5  130.85   28.13
   1   8   5   93.75   18.29
  -8   9  -5   91.68   16.68
  -9   1   5   79.02   16.44
   8  -9   5  111.92   15.00
  -1  -8  -5   94.54   19.64
   9  -1  -5   62.99   13.78
   8  -9   5  141.24   25.48
   8  -9   5   86.44   11.65
   8  -9   2   67.16   15.41
  -9   1   2   72.29   14.04
  -9   1   2   53.35   21.08
  -1  -8  -2   72.53   18.26
  -8   9  -2   76.27   13.82
   9  -1  -2   59.31   14.59
  -1  -8  -2   56.69   15.99
   8  -9   2   57.55   11.07
   8  -9   2   74.94   11.72
   9  -1  -2   66.45   19.85
   1   8   2   64.54   16.63
  -9   1  -1  442.39   29.54
  -8   9   1  416.26   29.96
  -9   1  -1  401.19   48.16
   8  -9  -1  377.26   29.27
   9  -1   1  334.12   42.67
  -1  -8   1  434.34   37.73
  -8   9   1  424.13   31.09
  -1  -8   1  368.84   39.12
   9  -1   1  385.08   30.63
   1   8  -1  385.35   37.35
   8  -9  -1  433.06   29.52
  -1  -8   1  366.00   36.62
  -1  -8   4  145.26   25.25
   8  -9  -4  159.43   18.56
  -8   9   4  206.62   20.00
   1   8  -4  193.13   28.32
  -1  -8   4  180.10   24.25
  -9   1  -4  194.45   21.12
   8  -9  -4  185.32   23.04
  -8   9   4  203.09   23.46
  -9   1  -4  177.29   21.07
   1   8  -4  179.73   26.39
  -1  -8   7   16.32   11.65
   1   8  -7   -5.94    6.04
   8  -9  -7    7.63    8.88
  -8   9   7   -4.08    5.84
   9  -1   7    1.96    8.45
  -9   1  -7  -10.35    7.26
   8  -9  -7    8.34    7.50
   1   8  -7   -2.27    7.15
  -8   9   7   15.36   12.86
  -9   1  -7    4.84   12.93
   9  -1  10  252.93   29.74
  -9   1 -10  318.46   28.63
  -9   1 -10  346.46   45.51
  -8   9  10  347.82   31.23
   1   8 -10  314.72   35.74
   8  -9 -10  291.40   26.78
  -1  -8  10  353.74   44.96
   1   8 -13   75.53   19.15
  -8   9  13   75.95   16.51
  -1  -8  13   69.16   21.86
   8  -9 -13   44.55   19.78
  -9   1 -13   50.43   13.73
   9  -1  13   51.19   14.16
  -9   1 -13   47.45   16.94
  -8   9  13   55.43   13.96
  -9   1 -16   83.82   26.75
  -8   9  16   14.32   14.81
   8  -9 -16   49.63   19.47
  -1  -8  16   45.51   21.52
  -8   9  16   52.27   18.90
   1   8 -16   53.30   18.87
   9  -1  16   32.42   13.84
  -9   1 -16   26.36   12.80
   1   8 -19  174.83   30.59
  -9   1 -19  209.94   39.43
  -1  -8  19  221.89   47.17
  -8   9  19  155.44   30.63
   8  -9 -19  216.09   39.49
  -9   1 -19  226.14   33.13
  -1  -8  22  122.36   36.90
  -9   1 -22  112.43   28.65
  -8   9  22  106.57   27.69
   1   8 -22  112.69   26.97
   8  -9 -22  115.16   32.03
  -9   1 -22   82.16   24.50
  -1  -8  25    4.74   19.06
  -9   1 -25   19.83   19.58
  -9   1 -25   11.60   17.50
   8  -9 -25   12.94   14.20
   1   8 -25    2.09   15.73
  -8   9  25   -8.86   18.30
  -9   1 -28   51.20   18.79
   8  -9 -28   91.56   28.93
  -1  -8  28   89.40   33.02
  -9   1 -28   88.14   35.44
   1   8 -28   81.78   26.67
  -8   9  28   52.47   24.20
  -9   1 -31    7.72   11.35
   8  -9 -31  -15.39   16.70
  -1  -8  31   20.31   33.04
  -9   1 -31  -18.75   19.15
  -8   9  31    2.85   18.62
   1   8 -31    3.62   15.66
  -8   9  34   70.57   27.86
  -9   1 -34   28.74   23.76
  -9   1 -34   24.22   17.54
   8  -9 -34    8.13   18.65
  -8   9  37   12.96   17.19
  -9   1 -37    3.02   17.24
   8  -9 -37   11.96   27.63
  -9   1 -37    2.45   19.62
   1   8 -37   38.13   25.26
  -9   1 -40   -8.65   17.99
   1   8 -40    1.59   20.06
  -8   9  40   10.33   17.72
  -1  -8  40  -22.58   24.94
  -9   1 -40  -23.96   30.01
  -9   1 -43    5.22   19.10
   0  -9 -39  -14.70   20.69
   0   9  39   16.31   19.09
  -9   9 -39   24.67   27.19
   9   0 -39   49.50   30.49
  -9   0  39   33.57   38.80
  -9   9 -39    0.97   21.14
  -9   0  36   12.69   27.72
  -9   9 -36  -14.09   18.73
   0  -9 -36   21.70   22.29
  -9   9 -36   -5.22   12.93
   0  -9 -36   -5.71   16.38
  -9   0  33  103.27   47.02
  -9   9 -33   96.44   39.44
   0  -9 -33   68.65   34.79
   9   0 -33   41.29   27.96
   0  -9 -33   70.35   32.70
  -9   9 -33   95.04   33.39
  -9   9 -30  187.94   40.37
   9   0 -30  157.48   39.82
   0  -9 -30  176.32   45.25
  -9   0  30  165.82   46.82
  -9   9 -30  209.06   46.53
   0  -9 -30  185.87   35.36
  -9   9 -27  -23.12   14.17
   0  -9 -27   11.93   18.48
   9   0 -27    5.05   11.25
  -9   9 -27   25.47   16.50
   0  -9 -27  -10.99   20.62
  -9   0  27   38.27   32.57
  -9   9 -24  122.64   24.35
   9   0 -24  127.61   32.91
   0  -9 -24  110.05   35.29
  -9   0  24   94.08   32.04
  -9   9 -24  177.54   40.91
   0  -9 -24  129.91   31.96
   0  -9 -21   21.74   17.21
  -9   9 -21   -5.56   11.53
   9   0 -21   12.08   10.12
  -9   9 -21    2.98    6.61
  -9   0  21   25.35   14.69
   0  -9 -21   -3.77   11.37
  -9   9 -18   68.21   23.58
  -9   9 -18   31.84   10.31
   9   0 -18   41.91   16.85
   9  -9  18   25.28   10.76
   0  -9 -18   37.05   14.45
  -9   0  18   39.74   21.30
   0   9  15   23.67   15.62
  -9   0  15   37.76   19.13
   0  -9 -15   50.04   17.08
   9   0 -15   19.83    7.80
  -9   9 -15   27.20    9.37
   0  -9 -15   18.70   17.65
   9  -9  15   26.00   10.37
  -9   9 -15   20.65   11.66
   0  -9 -12  760.58   52.73
  -9   9 -12  632.28   57.95
   9  -9  12  643.72   39.73
   0  -9 -12  568.29   54.01
   0   9  12  584.14   50.13
  -9   0  12  616.00   66.24
   9   0 -12  585.63   50.80
  -9   9 -12  589.35   35.74
  -9   0   9  179.11   35.46
   9  -9   9  248.11   20.94
   9   0  -9  235.36   28.26
   0   9   9  219.25   29.80
  -9   9  -9  200.91   31.06
   0  -9  -9  198.46   25.21
  -9   9  -9  240.49   18.99
   0  -9  -6   17.57    8.44
   9  -9   6    1.39   11.07
  -9   9  -6    1.41    9.36
   0   9   6   23.79   10.41
  -9   0   6   17.30   17.42
  -9   0   6   22.90   10.74
   9  -9   6    7.87    3.05
   0  -9  -6   12.14   11.59
   9   0  -6    0.86    8.30
   9  -9   6   12.87    5.54
  -9   0   3    7.24    6.71
   9   0  -3   -0.73    4.74
   9  -9   3    7.61    3.93
   0  -9  -3   11.55   10.28
  -9   0   3  -10.45   12.08
   9  -9   3  -10.78   12.16
  -9   9  -3   -2.09    9.80
   0   9   3   -3.20    6.16
   9  -9   3    2.33    3.26
   9  -9   0 1025.38   41.17
   9  -9   0  950.02   53.06
   0   9   0 1061.73   56.90
   0  -9   0 1018.01   57.16
  -9   9   0 1042.88   53.17
   9   0   0 1071.83   51.31
  -9   0   0 1031.33   50.02
  -9   9   0 1092.18   45.59
  -9   9   3   42.78   11.64
  -9   0  -3   60.79   13.87
   9  -9  -3   53.69   12.01
  -9   9   3   66.03   12.32
  -9   0  -3   58.70   16.28
   9  -9  -3   55.29   14.47
   0  -9   3   36.51   13.96
   0   9  -3   67.31   14.71
   9  -9  -6   56.76   14.02
   9  -9  -6   46.78   11.99
   0  -9   6   49.29   17.47
  -9   0  -6   50.38   13.44
  -9   9   6   59.63   15.44
  -9   9   6   28.48    8.40
  -9   0  -6   35.11   10.91
   0   9  -6   53.22   14.08
  -9   0  -6   35.94   15.33
   0   9  -6   34.41   13.48
  -9   0  -9   91.50   22.77
   9  -9  -9   82.40   19.81
  -9   9   9   69.44   15.35
   0   9  -9   57.61   16.27
   9   0   9   61.62   16.38
   9  -9  -9   64.02   14.24
  -9   0  -9   59.08   14.17
  -9   9   9   51.89   14.65
  -9   9  12  148.59   23.68
   0  -9  12  185.68   33.68
   9  -9 -12  168.95   24.26
   9   0  12  154.01   25.31
   0   9 -12  207.80   32.30
  -9   0 -12  179.62   26.62
  -9   0 -12  150.10   29.51
   9  -9 -12  181.77   31.51
  -9   0 -15   13.40    7.86
  -9   9  15   17.31   13.63
   9  -9 -15   12.69   16.99
  -9   9  15    0.02    8.90
   0  -9  15   15.85   13.75
  -9   0 -15   26.37   16.99
   0   9 -15    4.33    8.20
  -9   9  18  180.44   30.05
   0  -9  18  168.59   38.81
   9  -9 -18  178.59   34.93
  -9   0 -18  164.22   29.58
   0   9 -18  173.87   28.50
  -9   0 -18  156.11   34.08
   0   9 -21   80.25   22.19
  -9   0 -21   42.04   23.50
   0  -9  21   41.08   21.26
   9  -9 -21   30.84   20.05
  -9   0 -21   52.65   20.52
  -9   9  21   63.58   20.80
  -9   0 -24    9.68   12.78
   9  -9 -24   32.50   14.92
  -9   0 -24   13.43   18.77
   0  -9  24   58.69   34.43
  -9   9  24   21.37   13.34
   0   9 -24   25.39   13.39
   0   9 -27  150.37   35.19
   0  -9  27  119.30   39.51
  -9   0 -27  123.08   32.78
   9  -9 -27  104.92   36.11
  -9   9  27  121.74   33.38
  -9   0 -27  146.39   42.44
  -9   0 -30   15.41   21.04
   9  -9 -30   46.73   22.07
   0  -9  30   -5.43   15.75
  -9   0 -30    0.80   19.30
   0   9 -30   32.93   21.34
  -9   9  30  -17.16   12.52
  -9   0 -33   42.47   25.72
   9  -9 -33   38.54   24.13
   0  -9  33   63.15   37.90
  -9   0 -33   41.88   24.97
   0   9 -33   18.54   16.52
  -9   9  33   28.55   22.11
   9  -9 -36  -13.50   16.95
  -9   0 -36   -6.11   15.22
  -9   9  36   11.39   18.88
   0  -9  36   -5.11   26.32
  -9   0 -36    0.05   20.02
   0   9 -36   -0.61   22.64
   9  -9 -39   35.36   32.78
  -9   9  39    7.73   18.33
  -9   0 -39   16.80   25.34
  -9   0 -39   -4.58   25.49
   0   9 -39   52.61   30.24
   0   9 -42    1.24   17.83
  -9   0 -42   -9.35   29.42
  -9  -1 -41   -5.01   16.60
  -9  -1 -41   -9.02   28.23
  -9  -1 -38  -10.89   16.09
  10  -9 -38   28.50   36.50
   1 -10  38   10.30   26.19
  -9  -1 -38    2.28   27.81
  -1  10 -38   17.72   27.46
  -9  -1 -35   84.51   29.82
  10  -9 -35   93.74   41.68
 -10   9  35   73.30   29.68
   1 -10  35   91.85   41.22
  -1  10 -35   90.34   33.38
  -9  -1 -35  145.91   48.95
  10  -9 -32  220.48   52.20
  -1  10 -32  255.09   49.93
  -9  -1 -32  279.41   58.33
   1 -10  32  143.33   46.51
  -9  -1 -32  198.90   43.26
 -10   9  32  156.61   41.94
  10  -9 -29   33.45   25.25
  -9  -1 -29   18.01   16.83
  -9  -1 -29   26.33   21.31
  -1  10 -29   43.80   18.98
 -10   9  29   39.44   21.09
   1 -10  29    9.01   27.79
   1 -10  26  204.21   46.66
  -1  10 -26  169.13   36.20
  -9  -1 -26  138.05   34.90
  10  -9 -26  205.97   42.34
  -9  -1 -26  165.49   38.67
 -10   9  26  127.73   35.21
   1 -10  23  228.19   47.54
  -9  -1 -23  158.08   31.10
  -1  10 -23  211.23   40.21
  -9  -1 -23  219.44   43.80
 -10   9  23  144.85   32.43
  10  -9 -23  140.46   37.27
  -9  -1 -20   28.61   20.44
  10  -9 -20    3.69   16.68
   1 -10  20    7.10   11.99
  -1  10 -20   26.42   17.57
 -10   9  20   -7.37   15.91
  -9  -1 -20   -2.66    8.92
  -9  -1 -17   42.02   21.38
 -10   9  17    6.40   10.77
  -1  10 -17    1.34   10.95
  10  -9 -17   -1.96   11.63
  -9  -1 -17   -3.30    7.34
   1 -10  17   24.55   20.61
 -10   9  14   -3.57    9.62
  10  -9 -14  -22.61   10.98
  -1  10 -14    3.12   11.15
  -9  -1 -14   15.66   14.75
  -9  -1 -14   -2.14    7.92
   1 -10  14    2.25   12.75
  10  -9 -14   18.30   12.99
  -9  -1 -11   78.71   22.97
  -1  10 -11   75.59   18.76
  10  -9 -11   84.01   18.29
  -9  -1 -11   84.67   18.26
  10  -9 -11   52.79   14.18
 -10   9  11   61.11   13.88
   9   1  11   40.40   13.71
   1 -10  11   35.82   14.75
  -9  -1  -8  762.01   72.67
 -10   9   8  695.99   50.35
   1 -10   8  739.94   60.91
  10  -9  -8  755.01   50.39
  10  -9  -8  700.68   51.64
   1 -10   8  651.14   47.76
 -10   9   8  735.67   51.58
  -9  -1  -8  728.28   49.52
  -1  10  -8  746.80   53.62
  -1  10  -5  -11.13    7.70
  10  -9  -5   -4.20    7.68
  -1  10  -5   -9.77   10.88
  -9  -1  -5    4.40    5.90
   1 -10   5  -15.16   10.83
  -9  -1  -5    3.59    8.27
 -10   9   5   10.79    6.30
  -9  -1  -5   19.61   17.39
 -10   9   5    9.47    7.77
  10  -9  -5    2.84    7.02
  10  -9  -2   19.59   11.36
  -1  10  -2    9.42    6.75
  10  -9  -2   22.14    8.76
  -9  -1  -2   34.06   11.15
   1 -10   2   21.41   11.71
 -10   9   2   19.96    8.23
  -9  -1  -2   21.70   12.22
   1 -10   2   24.35   12.47
 -10   9   2   21.61   10.95
  -9  -1  -2   10.92   13.98
 -10   9  -1 1450.09   69.76
  10  -9   1 1493.23   44.36
   1 -10  -1 1624.46   68.94
  -1  10   1 1515.10   62.10
 -10   9  -1 1436.59   47.91
   1 -10  -1 1537.20   79.09
   9   1  -1 1427.18   63.89
  -9  -1   1 1542.20   66.08
  10  -9   1 1448.81   72.45
  -9  -1   1 1458.07   95.20
   9   1  -4   48.19   16.26
   1 -10  -4   57.13   15.26
  10  -9   4   67.90    7.65
   1 -10  -4   69.48   14.07
  -1  10   4   54.25   12.17
 -10   9  -4   75.49   17.97
  10  -9   4   98.94   21.55
  10  -9   4   61.88    7.02
  -9  -1   4   79.44   17.26
  10  -9   7  850.27   27.01
  10  -9   7  822.54   68.70
  -1  10   7  723.16   44.36
  10  -9   7  804.70   28.41
   1 -10  -7  775.94   61.02
   1 -10  -7  736.96   40.44
 -10   9  -7  736.47   57.05
   1 -10 -10    6.09    5.60
 -10   9 -10   25.14   14.96
  10  -9  10    3.62    3.81
   9   1 -10    9.08    8.84
   1 -10 -10   16.03   14.61
 -10   9 -10    0.43    2.81
  -1  10  10    4.59    6.41
  -9  -1  10    8.02   12.56
  -1  10  13   17.03   11.97
  -9  -1  13  -10.88   19.63
   1 -10 -13    0.31    9.53
 -10   9 -13  -20.18   14.63
   1 -10 -13    5.07    6.21
 -10   9 -13   12.04    6.23
   9   1 -13   -0.98    6.78
  10  -9  13   13.06    6.65
 -10   9 -16  -16.82   18.24
   1 -10 -16   10.39   11.82
  -9  -1  16  -16.52   18.63
  -1  10  16  -20.15   10.82
   1 -10 -16   18.19   18.39
 -10   9 -16    8.89    6.47
   9   1 -16   16.01   14.56
  10  -9  16   23.42   12.51
   1 -10 -19    3.29   17.03
  10  -9  19    5.35    8.92
 -10   9 -19   16.12   17.46
 -10   9 -19    1.59    7.12
   9   1 -19   41.20   18.96
  -9  -1  19   27.69   25.32
   1 -10 -22   36.30   22.20
  -9  -1  22   -8.48   17.86
 -10   9 -22   -0.90   14.25
   1 -10 -22   15.24   19.87
   9   1 -22   43.94   20.43
 -10   9 -22   17.19    8.50
  -9  -1  25  194.98   45.12
   9   1 -25  177.06   38.84
 -10   9 -25  151.68   29.65
   1 -10 -25  166.07   38.03
 -10   9 -25  183.29   43.97
   1 -10 -25  182.63   36.56
  -9  -1  28   56.22   28.09
   9   1 -28   30.28   18.23
 -10   9 -28   48.36   17.41
   1 -10 -28   43.99   22.16
 -10   9 -28   54.48   25.41
   1 -10 -28   28.18   19.21
 -10   9 -31  207.28   41.90
   9   1 -31  294.29   54.71
   1 -10 -31  171.40   46.65
 -10   9 -31  180.74   49.49
   1 -10 -31  211.61   43.81
  -9  -1  31  238.93   61.85
 -10   9 -34  121.12   43.36
   1 -10 -34  107.93   35.64
 -10   9 -34  131.99   38.32
   9   1 -34  122.13   40.68
  -9  -1  34  143.80   50.12
   9   1 -37  -42.52   23.68
 -10   9 -37   -3.47   13.67
  -9  -1  37   33.76   30.80
  -1  10  37   30.49   23.37
   1 -10 -37   18.88   42.19
  -9  -1  40   32.16   44.19
   1 -10 -40   18.90   28.13
   9   1 -40   63.32   36.17
 -10   9 -40  -12.13   31.51
 -10   8  42   21.11   21.27
  -8  -2 -42   74.26   35.48
  -8  -2 -42   20.52   18.41
  -2  10 -42   43.86   28.71
  -8  -2 -39   16.21   29.41
 -10   8  39  -18.28   28.70
  -8  -2 -39   18.77   32.18
  10  -8 -39   31.38   20.74
   2 -10  39   34.03   35.03
  -2  10 -39  -10.50   18.39
  -8  -2 -36    2.11   20.26
 -10   8  36   -9.52   22.07
  -8  -2 -36   -3.28   23.72
  10  -8 -36   -7.37   22.02
   2 -10  36   68.33   40.76
  -2  10 -36    1.19   13.89
  -8  -2 -33   63.81   24.56
 -10   8  33   76.78   31.55
  -8  -2 -33   63.30   36.68
  10  -8 -33  104.11   44.39
   2 -10  33  137.70   51.62
  -2  10 -33  104.49   29.05
  -8  -2 -30    0.50   24.46
   2 -10  30   29.99   31.92
  -2  10 -30  -22.84   16.22
 -10   8  30  -14.47   22.36
  10  -8 -30   16.65   20.06
  -8  -2 -30   12.83   12.47
  10  -8 -27   17.69   21.70
  -8  -2 -27   35.58   19.59
  -2  10 -27   39.90   17.48
 -10   8  27   26.44   19.61
  -8  -2 -27  -11.32   17.25
   2 -10  27   16.67   17.56
  -8  -2 -24  234.44   49.49
  -8  -2 -24  164.73   37.19
   2 -10  24  213.42   45.15
  -2  10 -24  233.69   39.58
 -10   8  24  146.60   34.16
  10  -8 -24  197.84   40.41
  -2  10 -21  346.97   44.60
  10  -8 -21  312.18   49.13
  -8  -2 -21  348.50   52.66
 -10   8  21  319.26   48.81
   2 -10  21  274.03   48.99
  -8  -2 -21  281.54   43.15
  -2  10 -18  303.77   41.44
  -8  -2 -18  337.22   49.68
  -8  -2 -18  307.79   40.88
  10  -8 -18  319.04   47.70
 -10   8  18  299.95   43.11
   2 -10  18  345.70   50.09
  -8  -2 -15   44.74   20.42
  10  -8 -15   40.52   16.72
 -10   8  15   61.11   20.10
  10  -8 -15   69.22   18.52
   2 -10  15   47.26   23.47
  -8  -2 -15   26.08   14.00
  -2  10 -15   49.29   14.21
  -2  10 -12  207.77   29.70
 -10   8  12  199.52   30.97
  -8  -2 -12  225.45   38.04
  10  -8 -12  200.84   31.88
  10  -8 -12  221.03   31.78
   2 -10  12  180.88   32.32
  -8  -2 -12  208.40   29.15
 -10   8   9  382.11   37.74
  10  -8  -9  384.89   38.97
   2 -10   9  409.04   44.93
  -8  -2  -9  414.78   50.21
  10  -8  -9  363.91   37.37
   2 -10   9  368.29   36.27
  -8  -2  -9  320.66   34.56
 -10   8   9  404.64   42.11
  -2  10  -9  407.36   40.00
   8   2   9  278.18   38.14
 -10   8   6  166.78   22.08
  -8  -2  -6  132.61   21.04
  -2  10  -6  203.31   28.51
  10  -8  -6  162.36   24.33
   2 -10   6  177.47   22.88
  -8  -2  -6  196.59   28.03
  10  -8  -6  188.92   27.66
 -10   8   6  198.89   27.55
  -8  -2  -6  149.79   31.78
   2 -10   6  192.52   29.32
   2 -10   3 1104.66   60.31
  10  -8  -3 1101.16   48.73
   2 -10   3 1065.81   48.55
 -10   8   3 1160.23   47.90
 -10   8   3 1150.81   64.94
  10  -8  -3 1165.49   67.19
  -8  -2  -3 1135.68   69.38
   2 -10   3 1127.52   65.11
  -8  -2  -3 1237.41   59.47
   2 -10   3 1098.98   61.30
  -2  10   0  970.06   45.31
  10  -8   0  898.02   34.36
   8   2   0  930.39   55.93
   2 -10   0  897.57   55.46
  -8  -2   0  956.54   52.64
  10  -8   0  918.95   59.55
   2 -10   0  860.05   46.01
 -10   8   0  967.06   61.55
 -10   8   0  931.34   34.67
   2 -10   0  899.29   58.90
  -8  -2   3   42.44   13.63
  -2  10   3   32.37    8.58
   2 -10  -3   34.10    8.59
  -8  -2   3   33.36   19.27
 -10   8  -3   34.31   13.17
  10  -8   3   15.37   10.67
   8   2  -3   25.73   10.15
  10  -8   6  -23.17   17.67
  -8  -2   6   -4.00   13.27
  -2  10   6    2.90    4.48
   2 -10  -6   -1.71    3.76
 -10   8  -6   13.28    9.55
   2 -10  -6   -8.24   10.56
  10  -8   9  142.01   11.01
  -2  10   9  112.42   18.03
   8   2  -9  108.73   19.23
 -10   8  -9  114.73    9.61
   2 -10  -9  132.07   24.52
 -10   8  -9  126.64   27.50
   2 -10  -9  135.27   17.68
  -2  10  12  460.96   38.47
 -10   8 -12  511.87   28.50
   8   2 -12  427.74   43.80
   2 -10 -12  518.11   50.34
  -8  -2  12  491.92   59.62
 -10   8 -12  483.33   52.62
   2 -10 -12  484.09   35.50
  10  -8  12  533.48   30.26
   2 -10 -15  153.13   27.38
  10  -8  15  132.64   19.85
  -8  -2  15  101.60   29.46
   2 -10 -15   82.76   19.47
  -2  10  15  133.94   26.30
   8   2 -15  121.23   27.32
 -10   8 -15  149.45   19.25
 -10   8 -15  165.65   34.75
 -10   8 -18    6.08   12.69
   2 -10 -18    6.79   13.85
  -2  10  18   -0.57    9.41
   8   2 -18    7.22   11.43
 -10   8 -18    7.44    9.77
  10  -8  18    5.01    8.38
  -8  -2  18   16.18   19.17
  -8  -2  21  237.76   49.36
   8   2 -21  323.06   47.76
 -10   8 -21  298.03   34.50
 -10   8 -21  240.27   42.24
   2 -10 -21  272.13   36.97
   2 -10 -21  247.14   44.76
   2 -10 -24  277.54   48.98
   8   2 -24  322.61   51.54
 -10   8 -24  355.74   43.45
 -10   8 -24  404.73   60.74
  -8  -2  24  328.56   59.07
   2 -10 -24  269.11   40.71
   8   2 -27   19.15   17.17
  -8  -2  27   38.86   31.43
 -10   8 -27   23.44   16.05
   2 -10 -27  -13.89   13.43
   2 -10 -27    6.78   12.15
 -10   8 -27   38.50   29.25
 -10   8 -30  117.52   30.03
  -8  -2  30   69.57   28.19
   2 -10 -30   96.97   26.08
 -10   8 -30   78.80   32.17
   2 -10 -30  126.42   36.97
  -2  10  33   54.86   23.56
 -10   8 -33  183.05   39.89
  -8  -2  33  123.00   50.30
   2 -10 -33   81.28   39.22
   8   2 -33   93.76   29.08
   2 -10 -36   -3.22   24.66
  -2  10  36   26.20   18.62
 -10   8 -36   29.46   23.15
  -8  -2  36   26.57   37.24
 -10   8 -36   78.94   40.35
   8   2 -36   11.71   16.38
   2 -10 -39   -6.03   19.83
  -2  10  39    2.97   16.36
 -10   8 -39   14.75   21.71
 -10   8 -39  -14.34   23.79
  -8  -2  39  -20.04   25.09
   8   2 -39  -11.19   20.34
 -10   7  43   -4.16   25.69
  -7  -3 -43    2.67   32.45
  -3  10 -43   24.48   27.09
  -7  -3 -40    7.08   26.90
   3 -10  40    5.00   40.48
  10  -7 -40    5.18   33.54
 -10   7  40  -14.14   23.76
  -7  -3 -40    1.04   24.85
  -3  10 -40    6.66   15.80
  -7  -3 -37    4.40   19.25
   3 -10  37  -49.95   36.92
  10  -7 -37  -13.12   20.44
 -10   7  37  -18.41   20.98
  -7  -3 -37  -17.23   24.70
  -3  10 -37   -8.85   21.22
  -7  -3 -34   74.28   25.46
   3 -10  34   99.58   41.61
  10  -7 -34   63.32   34.46
 -10   7  34   65.60   27.20
  -7  -3 -34   56.47   33.00
  -3  10 -34  129.11   36.22
  -7  -3 -31   22.19   15.54
   3 -10  31   35.66   29.83
  10  -7 -31  -15.30   22.41
 -10   7  31   12.26   20.79
  -7  -3 -31   -9.10   32.35
  -3  10 -31   44.32   26.59
  -7  -3 -28   28.75   16.72
   3 -10  28   58.68   15.23
  10  -7 -28   42.95   19.53
  -3  10 -28   49.34   17.36
  -7  -3 -28   55.26   26.82
 -10   7  28   78.79   32.60
  -7  -3 -25   26.95   12.61
  -3  10 -25   16.46   10.54
   3 -10  25   17.74   13.54
 -10   7  25   23.46   20.39
  -7  -3 -25   11.37   14.19
  10  -7 -25   45.95   22.83
  -7  -3 -22  342.69   46.85
   3 -10  22  355.31   56.79
 -10   7  22  371.92   54.45
  10  -7 -22  381.31   57.78
  -3  10 -22  365.68   45.63
  -7  -3 -22  308.71   51.28
  10  -7 -19  800.43   74.79
   3 -10  19  756.07   74.12
 -10   7  19  754.49   70.84
  -3  10 -19  766.62   62.41
  -7  -3 -19  698.44   62.82
  -7  -3 -19  711.57   69.79
  -7  -3 -16   63.89   22.36
  10  -7 -16   52.72   20.13
   3 -10  16   62.65   21.76
  -7  -3 -16   66.66   20.39
  -3  10 -16   27.62    9.49
 -10   7  16   38.18   14.13
  -3  10 -13  362.02   39.03
 -10   7  13  342.51   42.42
   3 -10  13  399.94   48.25
  10  -7 -13  315.19   39.33
  -7  -3 -13  342.70   39.35
  -7  -3 -13  308.98   44.14
  10  -7 -13  350.45   41.92
  10  -7 -10  898.17   59.89
  -7  -3 -10  901.86   58.43
   7   3  10  827.06   64.12
 -10   7  10  934.47   58.72
  10  -7 -10  893.53   62.05
  -7  -3 -10  867.07   70.26
 -10   7  10  902.44   65.45
  -3  10 -10  925.41   57.89
  10  -7  -7  739.43   54.62
   3 -10   7  805.02   55.33
   3 -10   7  750.73   49.59
   3 -10   7  727.12   49.64
 -10   7   7  817.86   59.22
 -10   7   7  774.60   47.68
  10  -7  -7  763.19   49.48
  -7  -3  -7  809.28   55.22
  -3  10  -7  809.79   51.15
   3 -10   4 1254.47   62.67
 -10   7   4 1329.22   53.28
  10  -7  -4 1145.55   51.87
   3 -10   4 1235.77   55.33
  10  -7  -4 1324.82   74.80
 -10   7   4 1198.35   70.09
   7   3   4 1197.72   81.91
  -7  -3  -4 1232.65   59.93
   3 -10   4 1244.53   63.05
  -7  -3  -4 1213.90   69.06
   3 -10   4 1200.62   65.77
   7   3   1  662.30   61.36
  -7  -3  -1  719.61   46.61
   3 -10   1  696.40   34.40
  10  -7  -1  662.10   30.28
  -7  -3  -1  739.38   57.11
   3 -10   1  630.27   47.43
   3 -10   1  654.44   38.80
 -10   7   1  696.80   55.03
   3 -10   1  711.08   46.99
 -10   7   1  675.77   30.15
  -7  -3  -1  743.81   64.22
  10  -7  -1  679.41   53.86
 -10   7  -2   17.04   11.06
  -7  -3   2   -1.11    6.15
   7   3  -2    0.22    5.32
  -3  10   2    4.99   11.31
   3 -10  -2    5.81    5.97
  10  -7   2    4.37   12.91
   7   3  -2    9.28    9.36
   3 -10  -2   -9.47    8.71
 -10   7  -5   62.17   18.59
  -7  -3   5   57.84   19.22
  -3  10   5   62.77    7.73
   3 -10  -5   74.83    8.69
  10  -7   5   60.19   18.36
  -7  -3   5   73.87   17.78
   7   3  -5   54.59   16.90
  -3  10   8   51.99   10.16
  -7  -3   8   78.05   24.21
 -10   7  -8   18.38    8.71
   3 -10  -8   39.36    7.42
   3 -10  -8   58.44   18.81
   7   3  -8   32.25    9.83
  -7  -3  11  728.86   70.30
  -3  10  11  667.69   39.31
   7   3 -11  739.69   55.43
 -10   7 -11  706.24   29.47
   3 -10 -11  669.87   35.63
  10  -7  11  632.14   29.12
   3 -10 -11  626.88   54.63
 -10   7 -11  680.36   60.28
 -10   7 -14  196.49   20.43
   3 -10 -14  208.38   32.69
  10  -7  14  250.25   24.60
   7   3 -14  217.55   32.05
 -10   7 -14  210.59   38.38
  -3  10  14  189.23   25.34
   3 -10 -14  215.61   24.50
  -7  -3  17  328.00   51.46
 -10   7 -17  396.79   54.35
   3 -10 -17  372.09   48.89
  10  -7  17  353.08   33.81
   7   3 -17  360.35   44.70
  -3  10  17  298.59   37.18
   3 -10 -17  358.24   34.62
 -10   7 -17  380.45   33.69
  10  -7  20  217.80   30.50
   3 -10 -20  241.38   42.73
   7   3 -20  214.58   37.29
 -10   7 -20  272.69   45.05
  -7  -3  20  260.66   49.85
 -10   7 -20  262.82   31.67
 -10   7 -23  364.77   42.29
 -10   7 -23  461.30   62.38
   7   3 -23  505.89   59.75
  -7  -3  23  462.91   70.30
   3 -10 -23  428.84   48.87
 -10   7 -26   40.96   17.80
   3 -10 -26   20.45   13.44
 -10   7 -26   37.12   22.02
  -7  -3  26   23.32   23.71
  -7  -3  29   78.50   32.37
  -3  10  29   44.23   19.50
 -10   7 -29  110.14   26.94
   3 -10 -29   94.01   31.51
   7   3 -29  114.89   36.01
   3 -10 -32   49.93   32.46
  -7  -3  32   10.30   27.34
  -3  10  32   30.00   21.71
 -10   7 -32   15.97   16.21
 -10   7 -32   26.09   25.65
   7   3 -32   23.60   15.73
   3 -10 -35   44.37   25.89
  -7  -3  35  117.75   47.03
  -3  10  35   78.66   28.91
 -10   7 -35   34.23   16.67
 -10   7 -35  101.69   32.36
   7   3 -35   55.90   26.91
   3 -10 -38   24.86   33.69
  -7  -3  38  -11.78   24.27
  -3  10  38    5.03   17.15
 -10   7 -38   29.58   23.09
 -10   7 -38    1.01   25.42
   7   3 -38    6.76   24.80
  -7  -3  41   -4.02   34.56
 -10   6  44    7.27   24.58
 -10   6  41  -27.06   27.54
  -6  -4 -41   12.14   20.33
  -6  -4 -41    0.54   33.78
  -4  10 -41    6.85   19.09
  -6  -4 -38  -33.63   23.53
 -10   6  38  -15.26   26.63
   4 -10  38   23.73   27.67
  10  -6 -38   -4.85   32.72
  -6  -4 -38   -2.90   24.68
  -4  10 -38  -17.75   17.86
  -6  -4 -35  -22.23   30.24
 -10   6  35  -26.88   23.02
  10  -6 -35   25.11   29.73
  -6  -4 -35   10.98   21.92
  -4  10 -35    7.94   17.03
  -6  -4 -32   15.33   20.70
 -10   6  32   18.99   16.69
   4 -10  32   24.55   21.64
  10  -6 -32  -15.91   25.94
  -6  -4 -32   25.70   29.47
  -4  10 -32    3.14   17.23
  -6  -4 -29   12.01   13.14
 -10   6  29   92.01   36.29
  -6  -4 -29  123.13   39.03
  -4  10 -29   12.89   13.58
   4 -10  29  144.84   42.14
  10  -6 -29   39.94   24.55
 -10   6  26   84.93   29.01
  10  -6 -26   35.78   22.49
  -4  10 -26   81.18   26.10
  -6  -4 -26   19.09   18.28
  -6  -4 -26   75.62   29.75
   4 -10  26   56.54   29.38
 -10   6  23   11.01   12.12
  10  -6 -23   12.48   19.05
  -4  10 -23  -13.78   14.22
  -6  -4 -23   36.68   16.76
  -6  -4 -23   31.25   24.79
   4 -10  23   27.83   23.95
 -10   6  20   68.68   24.12
  -4  10 -20   72.24   19.82
  10  -6 -20   80.68   25.05
   4 -10  20   62.23   22.33
  -6  -4 -20   86.20   25.23
  -6  -4 -20   70.61   21.47
  10  -6 -17  147.93   30.00
   4 -10  17  194.99   36.99
 -10   6  17  169.65   34.47
  -4  10 -17  177.76   29.74
  -6  -4 -17  127.68   27.70
  -6  -4 -17  157.75   33.78
  -4  10 -14  332.29   36.02
  10  -6 -14  225.64   33.42
 -10   6  14  284.92   39.81
   4 -10  14  290.68   40.69
  -6  -4 -14  326.99   43.43
  -6  -4 -14  266.17   35.90
  -6  -4 -11    1.89    9.48
  -4  10 -11   -2.40    6.27
 -10   6  11   10.93    9.12
  10  -6 -11   18.53   11.77
   4 -10  11   -9.40    9.51
   4 -10  11    1.10    5.35
  -6  -4 -11   11.68    9.97
 -10   6   8   80.41   17.26
  10  -6  -8   64.22   15.12
  -4  10  -8   84.83   16.83
   4 -10   8   64.73   14.23
   4 -10   8   82.06   18.32
 -10   6   8   54.50   15.76
   6   4   8   59.29   19.50
  -6  -4  -8   58.18   17.15
   4 -10   8   60.22   14.71
  10  -6  -8  106.15   23.75
 -10   6   5  157.93   21.18
   4 -10   5  198.78   26.42
   4 -10   5  210.70   25.49
   4 -10   5  181.33   22.72
   4 -10   5  170.36   24.33
   6   4   5  213.49   35.03
 -10   6   5  192.81   31.02
   6   4   5  156.50   30.16
  -6  -4  -5  113.95   27.02
  10  -6  -5  166.80   28.11
  -6  -4  -5  137.72   28.82
  10  -6  -5  170.71   21.83
  -6  -4  -2  227.28   37.72
 -10   6   2  263.15   35.08
   6   4   2  285.60   40.45
  10  -6  -2  238.33   33.47
 -10   6   2  237.02   20.40
  -6  -4  -2  251.31   28.31
   4 -10   2  226.74   21.73
  10  -6  -2  242.91   19.38
  -6  -4  -2  200.31   31.61
   4 -10   2  266.40   29.55
   4 -10   2  248.19   24.21
   4 -10   2  277.29   28.38
 -10   6  -1   99.22   21.86
 -10   6  -1   96.73    8.59
  -6  -4   1   93.84   18.79
   4 -10  -1   98.40   10.80
   6   4  -1   77.99   18.20
  10  -6   1   88.68   24.16
   6   4  -1   70.67   20.55
  -6  -4   1   71.70   21.74
   4 -10  -1   84.15   10.72
   4 -10  -1  101.92   20.23
  -4  10   1  103.37   20.49
  10  -6   1   70.91    7.04
   4 -10  -4  341.42   36.12
  -4  10   4  356.15   38.48
  10  -6   4  319.17   41.16
  -6  -4   4  332.06   34.48
   6   4  -4  339.37   34.87
 -10   6  -4  305.81   38.32
   6   4  -4  323.87   41.18
 -10   6  -7   86.98   21.06
  -6  -4   7   69.45   19.44
   6   4  -7  113.92   22.36
  -6  -4  10  351.37   46.81
   4 -10 -10  326.41   37.81
   6   4 -10  325.12   35.69
 -10   6 -10  319.52   18.16
  10  -6  10  278.36   18.37
  -4  10  10  315.94   23.25
 -10   6 -10  325.71   42.05
 -10   6 -13   92.60   25.46
   4 -10 -13   69.51   13.44
   4 -10 -13   65.46   23.16
   6   4 -13   89.87   22.81
  10  -6  13   72.06   13.44
 -10   6 -13   69.93   11.89
  -6  -4  13   19.48   15.06
  -4  10  13   65.92   13.86
 -10   6 -16   87.00   24.95
  -6  -4  16   47.21   22.76
   6   4 -16  117.59   24.46
 -10   6 -16   71.28   13.85
  10  -6  16   78.67   16.51
   4 -10 -16   44.92   19.56
  -4  10  16   40.99   12.47
  -6  -4  19  115.58   31.81
 -10   6 -19   89.63   18.49
   6   4 -19  117.10   28.58
   4 -10 -19   86.39   27.41
 -10   6 -19  153.26   35.18
  -4  10  19   86.55   20.69
  10  -6  19  100.41   20.91
 -10   6 -22  167.56   28.10
   4 -10 -22  234.46   45.55
 -10   6 -22  261.44   46.14
  -6  -4  22  181.09   42.67
  -4  10  22  176.92   29.64
  -4  10  25   11.37    7.93
 -10   6 -25   -3.47   14.86
  -6  -4  25   48.09   27.34
   4 -10 -25   -0.13   14.79
   6   4 -25   29.82   16.75
   4 -10 -28   28.61   19.95
  -4  10  28   36.47   15.65
 -10   6 -28   33.70   13.53
  -6  -4  28   15.16   29.88
 -10   6 -28   42.12   28.23
   6   4 -28   40.99   17.46
  -4  10  31   80.35   25.39
 -10   6 -31   91.80   25.05
   6   4 -31  190.37   44.98
  -6  -4  31  115.71   44.14
 -10   6 -31  180.66   48.20
   4 -10 -31  116.01   39.54
   4 -10 -34   34.18   29.41
  -4  10  34   24.81   19.55
 -10   6 -34   16.18   13.91
  -6  -4  34  -11.90   37.58
 -10   6 -34   11.96   16.82
   6   4 -34   38.53   20.75
   4 -10 -37   -2.44   16.39
  -4  10  37   66.69   25.83
 -10   6 -37   64.39   31.51
  -6  -4  37   46.45   37.77
 -10   6 -37   73.74   36.35
   6   4 -37   98.60   41.13
   4 -10 -40   12.09   31.15
 -10   6 -40   15.54   19.70
 -10   6 -40    4.30   28.34
   6   4 -40   -5.05   22.33
  -6  -4  40    8.69   30.08
  -5  -5 -42   30.96   30.22
 -10   5  42   43.92   37.39
  -5  -5 -42   15.55   26.36
  -5  10 -42   64.16   33.98
  -5  -5 -39   10.58   27.14
   5 -10  39  -25.30   22.85
  10  -5 -39   37.02   26.55
 -10   5  39    6.59   19.88
  -5  -5 -39  -32.12   25.68
  -5  10 -39    9.94   20.87
  -5  -5 -36   15.85   18.40
   5 -10  36   18.13   26.29
  10  -5 -36   27.91   36.19
 -10   5  36  -18.14   34.52
  -5  -5 -36   29.81   37.77
  -5  10 -36   12.95   20.30
  -5  -5 -33   18.56   24.26
   5 -10  33   34.83   33.69
  10  -5 -33   46.48   29.79
 -10   5  33   23.53   23.86
  -5  -5 -33   44.46   22.55
  -5  10 -33   65.72   26.15
  -5  -5 -30   48.34   28.48
   5 -10  30   34.59   28.82
  10  -5 -30   50.37   29.46
  -5  -5 -30   25.77   24.29
  -5  10 -30   29.29   14.74
 -10   5  30   55.97   26.44
  -5  10 -27    4.08   10.93
   5 -10  27   58.69   32.32
 -10   5  27   43.79   26.16
  10  -5 -27   18.11   24.61
  -5  -5 -27    3.32   22.60
  -5  -5 -27   26.61   16.23
 -10   5  24   40.50   19.65
  -5  10 -24   89.11   23.28
  10  -5 -24   32.07   20.87
  -5  -5 -24   23.05   17.45
  -5  -5 -24   26.07   17.55
  10  -5 -21  242.24   40.82
  -5  10 -21  237.59   34.89
 -10   5  21  201.38   40.87
  -5  -5 -21  255.75   44.31
  -5  10 -21  331.08   48.71
  -5  -5 -21  239.62   38.86
  -5  10 -18   27.21   21.27
  -5  10 -18   47.94   14.89
 -10   5  18   36.11   20.65
  -5  -5 -18   22.76   13.89
  -5  -5 -18   54.55   22.10
  10  -5 -18   23.33   12.83
 -10   5  15  148.86   31.99
  -5  10 -15  172.98   32.03
  -5  10 -15  163.28   27.11
  -5  -5 -15  146.93   29.65
  -5  -5 -15  163.01   29.98
  10  -5 -15  165.51   29.58
  -5  -5 -12   21.67   11.76
 -10   5  12   20.70   11.47
  -5  10 -12   20.29   12.88
  -5  10 -12   17.85   11.50
   5 -10  12   25.52    9.99
  10  -5 -12   21.13    9.32
  -5  -5 -12   18.51   10.35
   5   5   9    1.78    9.26
  -5  10  -9    0.92    8.67
 -10   5   9   29.06   11.28
  10  -5  -9    4.68   10.21
  -5  -5  -9  -15.37   10.40
   5 -10   9    8.74    8.91
  -5  10  -9   11.07   12.44
 -10   5   9   10.88   11.97
  -5  -5  -9   13.19   13.59
  10  -5  -9   11.78   11.10
   5 -10   9    9.33    6.49
  -5  -5  -6   87.70   27.39
   5   5   6  121.35   26.85
 -10   5   6  119.46   27.12
  10  -5  -6  121.78   26.57
   5   5   6   82.35   24.61
  -5  -5  -6  115.45   22.95
   5 -10   6  131.44   20.56
 -10   5   6  136.14   19.69
  -5  10  -6  148.69   22.72
   5 -10   6  116.98   18.42
  -5  10  -6  120.11   19.47
  10  -5  -6  114.53   17.28
   5   5   3  155.84   28.48
  10  -5  -3  139.82   28.27
   5 -10   3  158.06   19.72
 -10   5   3  153.83   17.98
   5 -10   3  171.55   21.56
   5 -10   3  192.42   23.81
  -5  -5  -3  175.25   29.10
 -10   5   3  158.50   30.83
  -5  -5  -3  137.78   30.29
  10  -5  -3  166.56   17.07
  -5  -5  -3  168.86   23.21
   5 -10   3  139.15   18.03
 -10   5   0  264.02   36.87
  10  -5   0  265.90   35.98
  -5  -5   0  285.70   39.34
  10  -5   0  267.02   16.74
   5 -10   0  259.44   18.71
  -5  -5   0  243.32   27.70
   5 -10   0  286.28   30.31
  -5  -5   0  330.74   41.30
  -5  10   0  354.07   38.96
   5 -10   0  301.24   20.59
   5   5   0  220.73   33.94
 -10   5   0  253.04   18.27
  10  -5   3   24.74   16.10
  -5  -5   3   34.97   19.56
  -5  -5   3    8.74    5.56
   5   5  -3    3.94    8.05
   5 -10  -3   14.46   10.51
   5   5  -3   33.87   11.79
  -5  10   3   29.30   13.30
 -10   5  -3   36.14   15.81
  -5  10   6   13.19   11.10
   5 -10  -6   -4.07    9.25
   5   5  -6    6.51    7.08
 -10   5  -6   23.66   15.51
   5   5  -9  141.69   22.52
  10  -5   9   89.08   11.38
   5 -10  -9  126.87   24.00
 -10   5  -9  117.79   11.19
 -10   5  -9  104.29   24.76
  -5  10   9   82.99    8.32
  -5  -5   9  145.62   30.79
  -5  -5  12    9.45   12.10
 -10   5 -12   18.34   12.67
   5   5 -12    6.66   11.22
 -10   5 -12    6.28    3.83
  10  -5  12   11.13    7.28
   5 -10 -12   17.68   11.57
  -5  10  12   11.35    5.56
  -5  10  12    4.15    4.98
  -5  10  15    6.80    7.51
 -10   5 -15  -18.66   16.49
 -10   5 -15    5.53    5.64
  10  -5  15  -11.48    7.53
   5   5 -15   -9.61    8.10
  -5  -5  15   46.09   25.39
  -5  10  15   12.50   10.25
   5 -10 -15   19.02   15.34
 -10   5 -18   15.10   18.78
  -5  10  18   10.48    9.77
   5   5 -18    3.85    7.43
  10  -5  18   -1.34    7.54
  -5  10  18    1.04    9.50
 -10   5 -18   11.05    8.23
  -5  -5  18   31.53   19.04
   5 -10 -18    2.45   12.31
 -10   5 -21   79.01   18.27
  -5  10  21   73.85   19.38
   5   5 -21   94.50   26.71
   5 -10 -21   66.90   19.46
   5   5 -24   10.49   11.42
  -5  -5  24   21.73   14.92
 -10   5 -24   43.91   19.77
 -10   5 -24   16.29    9.83
  -5  10  24    7.66   13.50
   5 -10 -24    3.61   14.69
   5 -10 -27   52.68   27.39
  -5  -5  27   61.87   33.64
 -10   5 -27   31.67   28.21
 -10   5 -27   -3.49    9.46
  -5  10  27    1.47    9.97
   5   5 -27   31.33   16.86
  -5  -5  30   42.18   22.35
 -10   5 -30   15.44   17.40
 -10   5 -30   27.16   18.30
  -5  10  30   15.82   11.93
   5   5 -30   19.19   18.50
   5 -10 -33   10.97   18.50
  -5  -5  33   85.20   45.17
 -10   5 -33    6.55   20.46
 -10   5 -33   11.58   16.57
  -5  10  33   11.36   18.09
   5   5 -33  101.04   33.72
   5 -10 -36   22.17   27.04
  -5  -5  36  -20.07   27.84
 -10   5 -36  -58.39   37.59
 -10   5 -36  -32.88   24.20
  -5  10  36    9.61   15.64
   5   5 -36   31.64   20.36
   5 -10 -39   29.01   35.16
  -5  -5  39   34.24   40.24
 -10   5 -39   23.75   27.82
 -10   5 -39   32.67   25.33
  -5  10  39    2.23   14.07
   5   5 -39   16.89   18.69
  -4  -6 -43   -1.15   24.23
  -6  10 -43   23.36   19.35
 -10   4  40    8.57   22.81
  -6  10 -40   -5.06   15.66
  10  -4 -40  -26.50   23.00
   6 -10  40   20.39   24.91
  -4  -6 -40    0.91   31.96
  -4  -6 -37  -16.35   24.07
 -10   4  37   14.22   29.96
  -4  -6 -37   -4.54   24.54
  10  -4 -37  -11.70   23.12
   6 -10  37   37.74   40.56
  -6  10 -37    9.32   15.31
  -4  -6 -34   83.23   32.31
 -10   4  34  111.70   40.20
  -4  -6 -34   82.61   35.82
  10  -4 -34   70.41   28.68
   6 -10  34   92.47   42.04
  -6  10 -34  113.53   34.16
  -4  -6 -31  135.08   37.69
 -10   4  31  108.81   41.94
  -6  10 -31  109.70   33.32
  10  -4 -31  104.76   34.74
   6 -10  31   96.90   33.53
  -4  -6 -31   95.08   38.51
  -6  10 -28   32.93   19.81
 -10   4  28  -22.10   26.89
  -4  -6 -28   53.65   30.24
  -6  10 -28   42.80   25.07
  -4  -6 -28   10.04   22.27
  -6  10 -25   14.44   10.80
 -10   4  25   20.46   19.25
  10  -4 -25   36.59   27.54
  -4  -6 -25   19.32   20.42
  -6  10 -25   51.12   21.83
  -4  -6 -25   67.73   28.15
  -6  10 -22  340.29   50.72
  10  -4 -22  344.62   50.84
  -4  -6 -22  275.35   46.13
  -6  10 -22  299.63   40.86
 -10   4  22  243.29   46.44
  -4  -6 -22  330.23   52.23
  -6  10 -19    7.19    9.90
  -6  10 -19   18.21    8.78
  -4  -6 -19  -20.29   17.00
 -10   4  19    0.80   14.12
  10  -4 -19   11.05   13.75
  -4  -6 -19    5.39   13.54
  -4  -6 -16   46.31   16.04
  -6  10 -16   44.21   18.92
  -6  10 -16   31.43   12.98
  -4  -6 -16   49.33   19.11
  10  -4 -16   32.16   16.88
 -10   4  16   45.01   21.15
  -6  10 -13  604.57   54.05
  10  -4 -13  568.98   52.06
   6 -10  13  539.13   43.24
  -6  10 -13  563.44   43.28
  -4  -6 -13  612.99   54.49
  -4  -6 -13  560.50   51.38
 -10   4  13  667.55   64.20
   6 -10  10  160.94   22.02
  -4  -6 -10  145.32   24.91
   6 -10  10  171.99   27.95
  -6  10 -10  169.44   27.60
   4   6  10  103.32   28.58
  -4  -6 -10  121.67   26.71
  -6  10 -10  160.72   22.03
 -10   4  10  141.58   28.63
 -10   4  10  115.64   20.69
  -4  -6  -7  188.18   30.84
  -6  10  -7  234.42   24.01
   6 -10   7  243.49   24.60
  10  -4  -7  194.63   34.27
   6 -10   7  242.62   30.04
  -6  10  -7  209.61   26.99
  -4  -6  -7  241.95   32.56
  10  -4  -7  180.03   24.76
   4   6   7  211.58   33.45
 -10   4   7  200.41   35.30
 -10   4   7  224.29   28.41
   4   6   4 1053.65   71.91
  10  -4  -4 1348.74   82.93
 -10   4   4 1251.14   78.63
  -4  -6  -4 1110.23   73.18
  10  -4  -4 1160.57   49.22
   6 -10   4 1331.47   59.23
  -6  10  -4 1280.20   54.86
   4   6   4 1418.59   87.62
  -4  -6  -4 1284.41   72.26
   6 -10   4 1296.65   59.56
   6 -10   4 1305.17   56.47
 -10   4   4 1253.37   54.49
   6 -10   1   60.91   12.49
  -4  -6  -1   47.74   19.66
  -4  -6  -1   52.89   13.40
  -6  10  -1   67.83   11.26
 -10   4   1   63.84   11.73
 -10   4   1   73.06   23.47
  -4  -6  -1   65.63   20.25
  10  -4  -1   66.72   17.91
  10  -4  -1   56.30    9.82
   6 -10   1   57.17   14.33
   4   6   1   41.54   13.18
   4   6  -2   83.30   20.92
   4   6  -2   81.74   17.65
  -6  10   2   88.74   17.72
   6 -10  -2   89.68   17.14
 -10   4  -2   79.21    9.67
  10  -4   2   89.30   23.44
  -4  -6   2   92.59   21.65
  -4  -6   2   95.10   18.77
 -10   4  -2   73.76   22.85
 -10   4  -5  161.40   31.32
 -10   4  -5  137.72   11.89
  -6  10   5  156.02   24.47
   4   6  -5  137.26   29.80
  -4  -6   5  138.69   27.32
   6 -10  -5  121.77   21.27
 -10   4  -5  162.23   12.67
 -10   4  -8  138.79   12.66
  -4  -6   8  181.60   33.01
   4   6  -8  167.95   25.32
  10  -4   8  108.45   14.06
 -10   4  -8  142.88   29.58
  -6  10  11   89.87   12.25
  10  -4  11  103.24   15.77
   6 -10 -11   68.76   18.48
 -10   4 -11  116.75   15.22
  -6  10  11   96.17   13.22
 -10   4 -11  113.73   27.33
  -4  -6  11   98.93   29.41
  -6  10  14   18.82   10.04
 -10   4 -14   49.49   18.25
   4   6 -14   19.89   11.14
  -6  10  14   18.30    7.02
  -4  -6  14   -2.64   14.42
 -10   4 -14   14.99    5.88
   6 -10 -14    9.81   10.94
  10  -4  14   27.32   10.91
   6 -10 -17  174.01   36.39
  -4  -6  17  212.48   44.50
  -6  10  17  185.53   27.58
  10  -4  17  166.29   25.23
  -6  10  17  171.92   26.96
 -10   4 -17  229.66   28.34
   4   6 -17  155.92   28.66
 -10   4 -20   21.93    7.70
  -6  10  20   23.51   12.77
 -10   4 -20    5.29   21.98
   6 -10 -20   13.78   16.63
   4   6 -20   29.54   16.53
  -6  10  20   12.52   11.15
  -4  -6  20   22.03   20.23
 -10   4 -23   16.87   10.05
 -10   4 -23   -2.22   15.88
   6 -10 -23   39.54   25.93
  -4  -6  23   26.74   19.48
   4   6 -23   10.21    9.71
  -6  10  23   31.24   19.90
 -10   4 -26   62.43   21.22
   6 -10 -26   93.62   35.39
  -6  10  26  125.08   28.01
 -10   4 -26   68.47   27.63
   4   6 -26   81.72   27.82
   6 -10 -29   23.15   24.55
 -10   4 -29    3.68   10.45
  -6  10  29   14.23   14.67
  -4  -6  29    1.26   23.15
 -10   4 -29   11.60   22.93
   4   6 -29   14.28   14.14
   6 -10 -32   23.68   24.99
 -10   4 -32   33.64   22.43
  -6  10  32   18.64   16.53
  -4  -6  32   33.32   34.65
 -10   4 -32   72.40   31.80
   4   6 -32   46.28   25.68
 -10   4 -35   19.19   20.17
  -6  10  35   10.68   12.72
  -4  -6  35   -4.56   25.18
 -10   4 -35    3.89   24.96
   4   6 -35   -5.31   22.14
   6 -10 -38    6.44   21.16
 -10   4 -38    7.85   17.41
  -6  10  38    7.57   16.14
  -4  -6  38    0.83   32.15
 -10   4 -38   87.05   35.11
   4   6 -38   30.46   22.22
 -10   4 -41    6.45   30.17
   4   6 -41   20.41   22.63
 -10   4 -41   47.33   31.76
   3   7  44    2.00   29.68
  -3  -7 -41   52.76   33.89
 -10   3  41   45.62   32.19
  -3  -7 -41    2.74   22.29
  -7  10 -41   14.52   22.92
  -3  -7 -38  -11.37   23.70
  10  -3 -38   42.17   29.56
   7 -10  38   15.70   26.37
 -10   3  38   61.39   40.79
  -3  -7 -38   15.66   31.31
  -7  10 -38    0.93   23.95
  -3  -7 -35  -14.53   18.95
  10  -3 -35   22.67   22.74
   7 -10  35    0.65   19.17
  -3  -7 -35    3.87   24.07
 -10   3  35  -25.68   32.79
  -7  10 -35   11.07   13.73
  -7  10 -32   18.87   14.75
  10  -3 -32   18.60   16.52
  -3  -7 -32   -6.78   21.82
  -7  10 -32   19.94   22.90
 -10   3  32   10.39   19.70
  -3  -7 -32    8.49   15.87
  10  -3 -29   -8.53   15.68
  -7  10 -29   10.21   13.23
  -3  -7 -29   55.93   31.83
  -3  -7 -29   -9.18   22.61
  -7  10 -29  -11.46   24.96
 -10   3  29   54.35   33.91
  10  -3 -26   24.25   14.98
  -7  10 -26   -0.99    9.53
  -3  -7 -26   13.34   16.52
 -10   3  26   -5.39   20.90
  -3  -7 -26   10.93   14.17
  -7  10 -26   19.38   20.38
  -7  10 -23   78.15   37.82
  10  -3 -23   42.69   21.46
  -7  10 -23   57.38   17.31
  -3  -7 -23   36.09   19.52
 -10   3  23   96.25   35.98
  -3  -7 -23   62.85   22.11
  -3  -7 -20   41.43   23.99
  10  -3 -20   22.23   15.89
  -7  10 -20   64.17   20.46
  -3  -7 -20   55.00   21.65
  -7  10 -20   71.35   21.69
 -10   3  20   22.52   14.16
  -7  10 -17   29.02   11.16
 -10   3  17  -12.27   16.52
  10  -3 -17   47.16   19.61
  -7  10 -17   37.13   16.55
  -3  -7 -17   30.75   14.94
  -3  -7 -17   38.70   19.77
  10  -3 -14   45.90   14.35
  -7  10 -14   62.30   17.86
   7 -10  14   69.12   17.37
 -10   3  14   27.13   15.99
  -3  -7 -14   30.17   15.41
  -7  10 -14   52.63   12.73
   3   7  11  164.75   33.93
   7 -10  11  214.89   24.95
  10  -3 -11  202.16   28.82
  -7  10 -11  243.14   33.36
  -3  -7 -11  237.75   32.94
 -10   3  11  190.02   36.21
  -7  10 -11  194.00   23.83
  -3  -7 -11  184.31   30.57
  -3  -7  -8  567.14   47.46
  -3  -7  -8  502.16   46.44
   7 -10   8  553.66   35.27
  10  -3  -8  602.18   44.67
   7 -10   8  511.87   45.93
  -7  10  -8  588.93   46.76
  -7  10  -8  565.79   36.78
   3   7   8  533.87   52.83
 -10   3   8  583.53   57.94
 -10   3   8  535.38   44.08
 -10   3   5    8.11   18.06
   3   7   5   22.88   11.38
  -3  -7  -5   -1.14   11.24
  -3  -7  -5   -5.16    7.49
   7 -10   5    6.48    8.98
  -7  10  -5  -11.18    7.94
   7 -10   5    3.70    5.14
 -10   3   5   -0.19    7.33
   7 -10   5   -8.64    6.78
  10  -3  -5   -2.85   12.47
  10  -3  -5    3.62    5.05
 -10   3   2  608.95   58.10
  -3  -7  -2  592.21   53.22
   7 -10   2  686.35   42.30
  -3  -7  -2  529.82   51.54
   7 -10   2  683.77   43.16
  -7  10  -2  540.10   33.32
  10  -3  -2  541.26   32.25
 -10   3   2  564.54   35.43
   3   7   2  587.72   50.62
  10  -3  -2  594.81   56.77
   7 -10   2  686.47   39.49
   3   7  -1   27.34   14.22
   7 -10  -1   30.48   10.76
  -7  10   1   35.32    7.32
  10  -3   1   20.35    5.88
   7 -10  -1   16.44    6.57
 -10   3  -1   11.87    9.49
  -3  -7   1   36.81   12.67
 -10   3  -1   21.95    6.81
  -3  -7   1   17.75    9.30
  -7  10   1   33.52   11.28
  10  -3   1   41.39   18.92
  -3  -7   4   86.77   20.39
 -10   3  -4   96.86   13.32
  -7  10   4  133.99   21.61
 -10   3  -4  113.93   12.79
   3   7  -4   84.14   21.03
   7 -10  -4   98.79   18.88
 -10   3  -4  126.79   29.07
   3   7  -4   87.94   19.46
 -10   3  -7   -0.88    4.02
   7 -10  -7   18.34   13.44
  -7  10   7    5.70    8.24
 -10   3  -7    1.78    3.94
 -10   3  -7   10.53   15.51
 -10   3 -10    3.23    3.97
   7 -10 -10   21.05    9.83
  -7  10  10   -2.26    4.09
   3   7 -10   -8.93    8.82
 -10   3 -10   -3.84    9.61
  -7  10  10   -1.93    5.38
  -3  -7  10    8.02    9.69
  10  -3  10    1.78    6.09
   3   7 -13    7.21   11.12
  -3  -7  13   15.10   19.27
  -7  10  13   19.43    7.42
  10  -3  13   13.66   10.96
  -7  10  13   22.43    7.76
 -10   3 -13   28.62   10.73
   7 -10 -13   15.49   12.23
   3   7 -16    3.06   11.94
 -10   3 -16   13.01    8.27
  -7  10  16    6.46   10.61
  -3  -7  16  -22.06   16.59
  10  -3  16   -0.40    8.80
   7 -10 -16    1.52   12.84
 -10   3 -16    5.62   14.81
  -7  10  16   15.10   13.38
  -3  -7  19    3.53   16.39
  -7  10  19    1.43    8.21
 -10   3 -19    2.56    6.75
   7 -10 -19  -13.63    9.33
  -7  10  19   -5.93   11.85
 -10   3 -19   26.69   17.56
   3   7 -19    8.71   11.97
   3   7 -22  176.03   33.94
 -10   3 -22  233.40   45.63
  -3  -7  22  216.11   46.67
  -7  10  22  216.79   35.50
   7 -10 -22  243.56   43.31
 -10   3 -22  205.46   34.07
  -7  10  25   59.74   21.69
 -10   3 -25   86.26   31.87
 -10   3 -25   50.18   18.28
   7 -10 -25   68.63   27.51
  -3  -7  25   58.28   26.26
   3   7 -25   84.61   30.82
   7 -10 -28   27.98   29.51
 -10   3 -28   43.93   20.55
 -10   3 -28   58.22   34.63
  -7  10  28   32.71   15.48
  -3  -7  28   34.57   18.21
   3   7 -28   16.45   14.22
 -10   3 -31   -8.96   20.17
   7 -10 -31   20.98   15.64
 -10   3 -31    6.04   15.34
  -7  10  31   11.84   13.90
   3   7 -31  -41.45   26.10
   7 -10 -34  -26.08   15.38
 -10   3 -34   16.66   22.85
 -10   3 -34   -8.79   21.01
  -7  10  34   12.46   18.24
  -3  -7  34   14.05   28.05
   3   7 -34  -16.13   15.45
   7 -10 -37   14.01   24.12
 -10   3 -37   -9.47   15.02
 -10   3 -37  -80.41   36.06
  -7  10  37  -25.50   22.47
  -3  -7  37  -49.70   35.97
   3   7 -37  -23.37   18.21
   7 -10 -40   39.59   29.78
 -10   3 -40    5.02   23.64
  -3  -7  40   17.52   35.90
   3   7 -40   12.70   18.17
 -10   3 -40   67.01   36.97
 -10   2  42  -44.04   38.19
   2   8  42  -25.15   37.10
  -2  -8 -39   46.60   27.02
   8 -10  39   94.69   53.55
  -8  10 -39   67.40   28.95
 -10   2  39   92.12   47.40
  -2  -8 -39   40.19   36.96
  10  -2 -39  109.78   39.79
  -2  -8 -36   18.34   18.33
  -8  10 -36   27.97   24.59
 -10   2  36   13.97   28.94
  -2  -8 -36   19.62   23.21
  10  -2 -36   13.57   24.76
  -8  10 -33   -9.23   25.75
  -2  -8 -33    5.87   16.80
  10  -2 -33   44.75   24.26
  -8  10 -33    6.56   13.88
 -10   2  33   24.21   22.31
  -2  -8 -33   63.04   36.94
  -2  -8 -30   13.98   19.59
  10  -2 -30   21.20   21.28
  -2  -8 -30   22.49   23.82
  -8  10 -30   72.64   32.28
 -10   2  30   62.92   33.94
  -8  10 -27    5.54    8.20
  10  -2 -27    7.67   14.12
  -2  -8 -27   45.37   29.68
  -2  -8 -27   15.09   20.01
  -8  10 -27    0.78   16.01
 -10   2  27   16.56   19.09
  10  -2 -24  147.89   36.65
 -10   2  24  148.15   39.99
  -8  10 -24  147.07   29.86
  -2  -8 -24  132.03   34.89
  -8  10 -24  170.68   41.50
  -2  -8 -24   99.81   30.15
  -8  10 -21   26.23   21.14
  -2  -8 -21   52.18   22.05
 -10   2  21   28.01   19.62
  10  -2 -21   38.78   18.64
  -2  -8 -21   15.92   17.32
  -8  10 -21   41.35   14.84
  10  -2 -18  787.14   69.17
  -2  -8 -18  620.53   60.99
  -2  -8 -18  768.61   68.43
  -8  10 -18  762.89   70.79
 -10   2  18  674.38   73.36
  -8  10 -18  690.24   52.14
  10  -2 -15  414.64   47.18
 -10   2  15  380.75   52.11
  -8  10 -15  431.81   37.50
  -8  10 -15  485.68   55.35
  -2  -8 -15  436.29   50.20
   8 -10  15  456.78   40.03
  -8  10 -12  131.52   28.04
   8 -10  12  152.74   21.25
  10  -2 -12  136.05   23.92
 -10   2  12  136.79   33.44
  -2  -8 -12   81.43   21.17
   2   8  12   65.53   22.98
  -8  10 -12  141.01   20.85
  -2  -8 -12  108.17   25.14
  -8  10  -9  311.34   36.21
  -2  -8  -9  327.77   34.85
   8 -10   9  343.24   40.50
   8 -10   9  372.09   28.31
  -8  10  -9  331.16   26.44
  -2  -8  -9  299.24   39.72
   2   8   9  324.04   37.43
 -10   2   9  332.55   47.12
  -2  -8  -6   87.47   19.05
 -10   2   6   75.21   17.43
   8 -10   6   97.16   16.27
 -10   2   6   81.20   23.84
   2   8   6  109.74   24.27
  10  -2  -6   98.10   16.70
   8 -10   6  111.91   14.44
  -2  -8  -6   96.75   22.78
   8 -10   6   87.61   19.08
  -8  10  -6   96.84   19.75
  -8  10  -3   -6.00    9.83
  10  -2  -3    6.97    6.30
   8 -10   3   13.99    6.76
  -2  -8  -3   18.83   13.09
 -10   2   3   -1.23    4.37
 -10   2   3   24.04   19.18
  -2  -8  -3  -15.72    9.43
   8 -10   3   36.25   11.96
   2   8   3    3.02   10.02
   8 -10   3   10.71    6.35
   8 -10   0  169.92   22.04
  -8  10   0  164.11   18.41
   2   8   0  133.37   24.14
  10  -2   0  192.63   19.56
 -10   2   0  156.40   30.69
  -2  -8   0  170.90   27.44
   8 -10   0  168.46   20.58
 -10   2   0  194.00   20.30
  -8  10   0  204.35   24.48
  -8  10   3   22.46    7.17
  -2  -8   3    9.02   11.42
   8 -10  -3   31.64    9.81
 -10   2  -3   33.24    9.32
 -10   2  -3   27.51   13.13
   2   8  -3   19.59    8.31
  -8  10   3   26.40    9.03
 -10   2  -3   28.52    9.73
   8 -10  -3   47.43   12.79
   2   8  -6 1906.16   85.01
 -10   2  -6 2245.73   63.79
  -8  10   6 2002.44   83.03
 -10   2  -6 1913.19   63.24
  -2  -8   6 1969.28   98.91
   2   8  -6 2047.86   96.58
   8 -10  -6 1959.41   51.22
 -10   2  -6 2001.30  111.33
  -8  10   6 2074.26   54.68
   8 -10  -6 1960.66   79.86
  -8  10   9  201.47   21.02
  -2  -8   9  186.53   33.03
  -8  10   9  159.63   18.66
 -10   2  -9  202.74   20.92
   2   8  -9  208.25   30.40
  10  -2   9  164.24   24.48
  -8  10  12  623.39   41.65
   2   8 -12  602.37   52.21
  10  -2  12  469.16   39.79
 -10   2 -12  581.40   39.21
   8 -10 -12  711.13   60.43
  -2  -8  12  611.26   63.40
 -10   2 -12  567.96   60.97
  -8  10  12  576.38   39.66
  -8  10  15   60.33   16.63
  -2  -8  15   52.37   21.78
  -8  10  15   39.66   12.27
  10  -2  15   45.40   14.25
 -10   2 -15   57.88   17.72
 -10   2 -15  115.72   26.58
   8 -10 -15   54.64   19.43
   2   8 -15   77.40   22.38
 -10   2 -18   10.24   14.69
 -10   2 -18   18.64   13.45
   8 -10 -18    7.07   10.07
  -2  -8  18  -24.15   19.18
  -8  10  18    8.96   10.20
  -8  10  18   12.15   11.90
   2   8 -18   23.39   15.80
 -10   2 -21   -8.51   15.81
   8 -10 -21   28.19   20.67
 -10   2 -21   24.74   13.08
   2   8 -21   27.73   16.82
  -8  10  21    9.58   13.51
  -2  -8  21    8.23   12.09
 -10   2 -24   61.70   23.82
  -2  -8  24  133.26   41.72
  -8  10  24   81.87   24.05
   8 -10 -24   64.70   28.84
 -10   2 -24   68.45   26.68
   2   8 -24   81.84   24.82
  -8  10  27   85.48   25.09
  -2  -8  27   71.51   28.90
 -10   2 -27  118.85   35.03
   8 -10 -27  101.67   35.51
 -10   2 -27  100.57   28.03
   2   8 -27  128.42   32.80
  -2  -8  30   29.61   26.60
  -8  10  30  -18.92   21.76
 -10   2 -30   15.43   16.44
   8 -10 -30   12.77   14.89
   2   8 -30    6.13   12.06
 -10   2 -30   14.97   18.57
   2   8 -33  175.60   43.64
  -2  -8  33  251.77   58.66
  -8  10  33   88.95   31.78
   8 -10 -33  220.44   51.73
 -10   2 -33  192.37   50.56
 -10   2 -33  101.75   35.84
 -10   2 -36   12.09   18.47
  -2  -8  36   11.90   21.66
  -8  10  36   46.93   22.18
   8 -10 -36  -19.07   25.92
 -10   2 -36   27.77   24.22
   2   8 -36   77.97   30.01
 -10   2 -39   19.50   25.37
  -8  10  39   56.93   25.74
  -2  -8  39   90.53   43.90
   8 -10 -39   88.22   38.41
 -10   2 -39   65.37   38.04
   2   8 -39   53.07   29.61
   9 -10  40   53.11   47.13
   1   9  40   88.97   43.55
  -1  -9 -40   39.15   32.12
 -10   1  40    4.12   26.07
  10  -1 -40   51.65   33.84
  10  -1 -37   35.72   27.49
  -1  -9 -37   54.70   26.92
  -9  10 -37   90.20   46.55
  -1  -9 -37   51.81   25.93
 -10   1  37   34.18   26.36
  -9  10 -37   78.09   32.70
  10  -1 -34   -5.20   16.37
  -1  -9 -34   21.10   15.76
  -1  -9 -34  -18.35   17.12
  -9  10 -34   18.44   12.76
 -10   1  34   19.96   25.31
 -10   1  31   58.65   28.52
  -9  10 -31   95.73   34.39
  -1  -9 -31   55.69   31.23
  -9  10 -31   55.03   23.42
  -1  -9 -31   49.94   24.74
 -10   1  28   -6.37   29.78
  -9  10 -28   28.44   17.96
  -1  -9 -28   68.27   23.87
  10  -1 -28   20.57   19.58
  -9  10 -28   78.23   24.08
  -1  -9 -28   27.59   23.72
 -10   1  25   44.96   28.28
  -1  -9 -25   33.83   11.08
  -9  10 -25   12.22   16.44
  10  -1 -25   73.91   27.97
  -9  10 -25   40.57   18.03
  -1  -9 -25   45.93   23.59
 -10   1  22   15.09   21.27
  -9  10 -22   47.25   25.25
  -1  -9 -22   28.26   19.64
  10  -1 -22   33.17   15.28
  -1  -9 -22   18.60   16.39
  -9  10 -22   -3.19   10.62
  -9  10 -19    0.36    9.33
  -1  -9 -19   -4.86   12.77
  10  -1 -19  -13.11   16.10
  -9  10 -19    7.92   13.60
  -1  -9 -19  -15.69   15.62
 -10   1  19  -20.46   18.88
  -9  10 -16  188.27   36.60
  -1  -9 -16  137.58   30.15
  -9  10 -16  191.12   24.58
  10  -1 -16  202.41   34.09
   9 -10  16  231.24   30.01
 -10   1  16  168.83   40.31
  -1  -9 -13   69.92   19.25
   9 -10  13   74.64   15.49
  10  -1 -13   54.97   15.33
  -1  -9 -13   62.00   18.91
 -10   1  13   38.53   18.23
   1   9  13   72.88   23.43
  -9  10 -13   44.21   11.15
  -9  10 -13   57.55   19.59
  -9  10 -10  428.02   45.70
  -9  10 -10  377.49   27.17
   9 -10  10  386.93   28.62
 -10   1  10  366.55   50.49
  -1  -9 -10  297.02   39.69
  -1  -9 -10  349.95   36.03
  10  -1 -10  335.55   35.18
   1   9  10  285.77   37.85
   9 -10   7  405.40   28.20
 -10   1   7  294.16   35.84
 -10   1   7  326.64   46.71
   9 -10   7  395.99   43.88
  10  -1  -7  387.12   34.94
   9 -10   7  355.41   23.39
  -9  10  -7  334.68   36.23
   1   9   7  394.68   39.52
  -1  -9  -7  354.20   33.29
  -1  -9  -4  184.59   26.40
   9 -10   4  147.52   24.64
  -1  -9  -4   96.17   24.28
   9 -10   4  152.03   17.86
 -10   1   4  128.89   21.02
   1   9   4  136.89   22.80
  -9  10  -4  153.90   24.35
 -10   1   4  173.40   33.95
  10  -1  -4   82.21   16.86
   9 -10   4  167.45   17.18
 -10   1   1   87.79   14.89
   1   9   1   76.01   17.76
  10  -1  -1   78.49   14.88
  -9  10  -1   99.15   16.66
  -1  -9  -1   72.37   20.85
  -9  10  -1  104.57   16.88
  -1  -9  -1   74.27   18.83
   9 -10   1   72.25   17.17
 -10   1   1   78.50   25.74
   9 -10   1   74.98   11.99
 -10   1  -2   -1.17   13.95
   9 -10  -2   -0.04    4.94
  -9  10   2   -1.17    6.29
   1   9  -2   -3.86   11.31
  -9  10   2   -0.42    6.69
  -1  -9   2   13.03   11.15
 -10   1  -2   10.46   10.25
  -1  -9   2    0.80    7.89
   9 -10  -2    5.23    7.46
 -10   1  -2   10.55    7.23
 -10   1  -5   47.20   25.64
  -1  -9   5   98.07   21.50
   9 -10  -5  122.83   16.10
 -10   1  -5   89.48   15.73
  -9  10   5   95.60   18.89
 -10   1  -5   90.75   17.42
   1   9  -5  101.19   22.54
   1   9  -5   71.91   15.17
  -9  10   5   99.48   15.05
   9 -10  -5   85.95   16.19
   9 -10  -8  126.37   23.39
  -9  10   8  113.73   22.41
 -10   1  -8  105.65   17.86
   1   9  -8  119.58   24.05
  -9  10   8  127.41   19.72
 -10   1  -8  119.44   30.28
   9 -10  -8  142.42   18.87
   9 -10 -11  161.64   28.60
  -9  10  11  172.90   24.09
  -1  -9  11  191.07   35.77
 -10   1 -11  190.47   36.43
  10  -1  11  182.48   25.65
 -10   1 -11  185.75   23.17
   1   9 -11  171.71   27.97
  -9  10  14  165.77   27.57
 -10   1 -14  161.03   34.27
  10  -1  14  185.68   28.58
 -10   1 -14  158.26   24.02
  -1  -9  14  216.37   40.93
   1   9 -14  146.93   26.88
   9 -10 -14  205.67   35.65
  -9  10  14  168.52   24.65
   1   9 -17    9.22   11.12
 -10   1 -17   -4.93    6.99
 -10   1 -17    9.40   11.94
   9 -10 -17   -4.78   14.42
  -9  10  17    1.96    8.30
  -9  10  17    3.02    7.79
  -1  -9  17    7.23   14.30
  -9  10  20  311.55   40.55
  -1  -9  20  402.62   61.43
 -10   1 -20  367.75   42.76
   9 -10 -20  372.03   52.74
   1   9 -20  404.31   50.23
 -10   1 -20  352.09   50.58
  -9  10  23   -4.92   10.92
  -1  -9  23   17.96   19.68
 -10   1 -23  -15.68   22.33
   1   9 -23   -3.83   12.43
   9 -10 -23   10.38   21.15
 -10   1 -23   -2.36   12.81
  -1  -9  26   16.63   15.70
  -9  10  26   16.08   14.27
 -10   1 -26   10.38   18.43
 -10   1 -26   23.02   17.20
   9 -10 -26  -10.03   12.17
   1   9 -26    2.33   10.17
 -10   1 -29   -7.98   11.74
   9 -10 -29   19.31   16.61
 -10   1 -29   15.78   19.03
  -1  -9  29    6.06   16.75
  -9  10  29    2.66   20.37
   1   9 -29    7.76   16.01
 -10   1 -32   39.67   15.18
   9 -10 -32   56.02   25.98
  -9  10  32   39.91   26.22
  -1  -9  32   44.94   32.84
   1   9 -32   93.92   32.59
 -10   1 -32   52.51   34.86
 -10   1 -35    1.80   21.41
   9 -10 -35   -6.77   28.10
  -9  10  35   -1.06   13.06
  -1  -9  35    2.33   26.56
   1   9 -35   54.31   25.46
 -10   1 -35  -50.18   20.34
 -10   1 -38   37.16   26.83
   9 -10 -38   38.71   31.54
 -10   1 -38   37.90   38.66
  -9  10  38   34.37   26.33
   1   9 -38   36.35   25.14
 -10   1 -41   10.89   20.64
 -10   1 -41    0.84   29.61
   1   9 -41  -22.97   32.54
 -10   0  41   23.58   26.50
   0 -10 -38   -7.06   26.25
 -10  10 -38   32.86   34.28
   0  10  38  -13.29   24.86
 -10   0  38  -30.08   29.79
  10   0 -38   -3.49   23.81
   0 -10 -35   18.09   20.70
 -10   0  35   -6.79   34.40
 -10  10 -35   33.48   16.77
  10   0 -35   88.33   39.27
   0 -10 -35   -1.64   25.52
 -10  10 -35   28.69   22.91
   0 -10 -32   77.65   29.94
 -10   0  32   93.66   42.53
 -10  10 -32   54.02   24.58
   0 -10 -32   94.13   28.24
 -10  10 -32    2.85   13.22
  10   0 -32   85.32   28.28
 -10   0  29  -28.95   33.86
  10   0 -29  -17.57   20.55
   0 -10 -29    3.44   15.72
 -10  10 -29  -15.22   30.24
 -10  10 -29   12.54   13.18
   0 -10 -29   42.43   24.25
   0 -10 -26   14.12   16.66
 -10  10 -26  -18.01   22.30
 -10  10 -26    3.14    7.95
  10   0 -26   34.58   21.24
   0 -10 -26   -3.64   18.78
 -10   0  23   11.90   18.33
   0 -10 -23   16.90   13.75
 -10  10 -23   37.14   23.90
   0 -10 -23   21.63   18.94
  10   0 -23   28.72   19.19
 -10  10 -23   22.29   14.23
  10   0 -20  186.98   36.08
 -10  10 -20  230.08   30.61
   0 -10 -20  219.94   42.00
 -10   0  20  266.49   50.59
 -10  10 -20  248.27   47.98
   0 -10 -20  189.56   32.97
 -10  10 -17   24.16   11.87
   0  10  17   17.59   10.06
   0 -10 -17   29.48   17.30
 -10   0  17   59.92   24.55
 -10  10 -17   19.30    9.36
  10   0 -17   34.67   18.12
   0 -10 -17   43.83   20.52
  10 -10  17   40.91   15.64
 -10  10 -14  103.51   24.99
  10   0 -14  101.44   22.47
 -10  10 -14   73.09   15.42
   0  10  14  109.84   22.79
 -10   0  14  135.49   33.53
   0 -10 -14  135.82   26.06
  10 -10  14  146.82   20.14
   0 -10 -14   90.39   23.29
 -10  10 -11   74.45   19.70
   0  10  11   47.11   18.11
 -10   0  11   64.31   26.83
  10 -10  11   83.88   14.95
   0 -10 -11   88.51   17.23
 -10  10 -11   75.40   12.19
  10   0 -11   63.37   18.38
   0 -10  -8 1085.67   55.68
  10   0  -8 1074.89   62.10
   0 -10  -8  965.18   69.12
  10 -10   8 1159.42   44.36
 -10   0   8  942.00   82.20
 -10  10  -8 1077.01   70.33
   0  10   8  975.48   58.60
  10 -10   8 1167.41   40.42
  10   0  -5   75.66   16.94
   0  10   5  120.55   19.96
   0 -10  -5  114.81   20.65
 -10   0   5   71.39   20.59
 -10   0   5  102.90   20.75
  10 -10   5  107.04   11.04
  10 -10   5   86.41   23.75
 -10  10  -5  109.24   21.02
   0 -10  -5  166.32   30.35
  10 -10   5  106.39   12.96
 -10   0   2   82.67   17.78
 -10  10  -2   91.06   16.50
  10   0  -2   92.95   18.18
  10 -10   2  123.81   23.46
 -10   0   2  100.48   28.76
  10 -10   2   82.56   11.40
  10 -10   2   94.25   12.65
   0 -10  -2   78.60   20.89
   0  10   2   80.76   15.47
   0 -10  -2   96.95   20.32
 -10   0  -1   98.71   28.98
  10 -10  -1   96.51   14.51
   0 -10   1   81.98   20.10
 -10  10   1  117.94   15.78
 -10  10   1   97.62   17.93
 -10   0  -1   83.68   15.26
  10 -10  -1   87.48   17.73
   0  10  -1   74.43   16.07
   0 -10   1  141.51   24.91
 -10   0  -4  219.66   41.77
 -10  10   4  204.05   24.95
   0  10  -4  213.29   28.94
 -10   0  -4  229.24   26.14
   0 -10   4  230.05   33.65
 -10  10   4  251.40   27.16
 -10   0  -4  259.41   32.62
  10 -10  -4  195.08   24.60
  10 -10  -4  276.90   28.90
   0 -10   4  215.65   31.54
 -10  10   7  130.98   22.42
   0  10  -7   82.86   19.62
   0 -10   7  114.29   25.87
  10 -10  -7   78.63   16.50
 -10  10   7  114.38   19.51
  10 -10  -7  100.31   19.31
 -10   0  -7   84.87   17.25
 -10   0  -7   94.74   16.47
   0  10  -7  120.80   23.74
 -10   0  -7  144.17   36.22
   0 -10  10  191.75   34.24
  10 -10 -10  193.79   24.41
 -10   0 -10  147.29   29.99
  10 -10 -10  139.79   25.87
   0  10 -10  177.47   29.72
  10   0  10  113.54   24.18
 -10   0 -10  161.43   23.92
 -10  10  10  157.89   24.93
 -10   0 -13   30.69   12.43
  10 -10 -13   34.31   19.95
  10   0  13    8.56    9.92
 -10  10  13   27.92   11.82
   0 -10  13   36.64   15.71
   0  10 -13   35.80   12.70
 -10   0 -13   10.60   16.78
 -10  10  16   25.67   15.58
  10 -10 -16   17.35   10.10
   0 -10  16   56.36   23.11
 -10   0 -16   34.75   20.61
 -10  10  16   22.94   11.84
   0  10 -16   52.14   18.81
 -10   0 -16   45.69   15.63
   0  10 -19   19.93   13.36
  10 -10 -19   -4.97   18.12
 -10   0 -19   10.18   10.36
 -10  10  19   26.09   14.25
   0 -10  19    1.63   16.29
 -10   0 -19  -10.39   13.79
   0 -10  22  306.04   52.82
 -10  10  22  359.43   48.27
 -10   0 -22  402.67   48.57
 -10   0 -22  423.73   61.33
   0  10 -22  374.57   50.60
  10 -10 -22  340.50   51.22
 -10  10  25   31.71   22.73
 -10   0 -25    8.02   19.63
  10 -10 -25    0.70   17.07
 -10   0 -25  -20.48   25.07
   0 -10  25   56.32   26.37
   0  10 -25    3.17    9.25
 -10  10  28   38.54   22.39
  10 -10 -28   41.40   21.77
 -10   0 -28   39.65   18.32
 -10   0 -28   35.94   19.51
   0 -10  28   89.79   32.25
   0  10 -28   51.82   25.25
 -10   0 -31   -0.10   15.60
  10 -10 -31   -3.01   21.83
   0 -10  31  -15.21   21.45
 -10   0 -31   13.56   22.56
   0  10 -31   11.96   15.42
 -10  10  31  -21.40   21.03
 -10   0 -34   36.02   21.61
  10 -10 -34   22.04   26.53
 -10  10  34   25.10   15.65
 -10   0 -34    7.12   21.06
   0  10 -34   54.16   21.54
   0 -10  37   36.77   34.45
 -10  10  37   21.20   21.61
 -10   0 -37   19.08   26.41
 -10   0 -37  -41.10   30.14
   0  10 -37   -1.80   22.43
  10 -10 -37   18.74   22.59
 -10   0 -40  -11.36   21.32
   0  10 -40   15.25   17.33
 -10   0 -40   38.62   31.97
 -10  -1 -42    4.31   22.87
   1 -11  39   34.86   33.59
 -10  -1 -39  -11.90   27.96
  11 -10 -39   24.44   26.54
 -10  -1 -39  -17.35   26.09
  -1  11 -39   25.07   20.38
 -10  -1 -36   48.68   23.82
 -11  10  36   85.74   32.80
   1 -11  36   43.93   27.98
  11 -10 -36  117.88   45.93
 -10  -1 -36   94.18   44.13
  -1  11 -36   84.63   27.99
   1 -11  33    8.99   20.03
 -11  10  33    9.00   18.50
 -10  -1 -33   52.69   30.99
  -1  11 -33   30.43   14.46
  11 -10 -33    2.43   19.21
 -10  -1 -33   25.43   23.74
 -10  -1 -30    1.21   20.74
 -10  -1 -30   21.38   21.69
  11 -10 -30    7.18   22.17
   1 -11  30   23.83   31.67
  -1  11 -30   28.95   19.06
 -11  10  30  -26.25   24.36
 -10  -1 -27   49.86   30.98
 -10  -1 -27   53.25   22.38
  11 -10 -27   52.11   25.87
   1 -11  27   99.63   37.05
 -11  10  27   54.30   22.30
  -1  11 -27   75.09   23.12
  -1  11 -24   13.63   14.39
  11 -10 -24   36.52   25.79
 -10  -1 -24    3.48   11.50
   1 -11  24   16.19   21.78
 -10  -1 -24   -8.55   23.03
 -11  10  24   44.18   17.09
  -1  11 -21  213.35   36.62
 -10  -1 -21  184.83   39.51
 -10  -1 -21  189.32   34.60
 -11  10  21  182.56   32.16
  11 -10 -21  177.43   41.62
   1 -11  21  163.25   41.32
 -11  10  18    3.90    9.88
  11 -10 -18   -4.01   12.60
   1 -11  18  -19.57   16.89
 -10  -1 -18    4.18   12.58
  -1  11 -18  -10.96   13.28
 -10  -1 -18   -3.91    9.51
 -11  10  15  128.56   25.51
   1 -11  15  223.09   40.42
 -10  -1 -15  147.25   26.59
  11 -10 -15  126.25   29.09
  -1  11 -15  170.71   29.79
 -10  -1 -15  160.37   33.61
 -10  -1 -12  695.66   70.67
 -11  10  12  754.54   57.45
  -1  11 -12  734.93   59.64
  11 -10 -12  713.81   60.04
   1 -11  12  738.90   69.36
  11 -10 -12  654.89   49.58
 -10  -1 -12  743.17   53.74
  -1  11  -9 2072.00   95.43
  10   1   9 2140.67  108.35
  11 -10  -9 2063.44   85.69
   1 -11   9 2071.66  107.72
 -11  10   9 2087.87   90.97
 -10  -1  -9 2120.50  119.72
 -10  -1  -9 2131.79   88.15
  -1  11  -6 1119.07   71.15
 -10  -1  -6 1123.70   58.06
  11 -10  -6 1046.03   58.68
   1 -11   6 1155.67   73.66
 -10  -1  -6 1094.18   64.51
 -10  -1  -6 1090.62   87.94
 -11  10   6 1168.52   65.78
 -11  10   6  972.97   55.68
  11 -10  -6 1075.65   61.89
 -10  -1  -3  114.10   19.70
 -11  10   3   82.11   15.45
   1 -11   3   66.91   18.48
 -10  -1  -3   59.21   17.81
 -11  10   3   87.36   20.27
 -10  -1  -3  135.17   33.79
   1 -11   3   78.64   16.82
  11 -10  -3   77.92   15.62
  -1  11  -3   82.86   19.06
  11 -10  -3  108.27   20.31
  11 -10   0   17.97    8.40
 -10  -1   0   31.02   19.25
 -11  10   0   42.28   13.43
  10   1   0    7.78    7.15
 -10  -1   0   20.18   11.31
   1 -11   0   26.41   12.00
 -11  10   0   36.63    9.52
  -1  11   0   32.38   11.66
   1 -11   0   33.36   10.69
  11 -10   0   25.75    7.97
 -11  10  -3  842.56   58.34
 -10  -1   3  747.82   70.78
   1 -11  -3  812.71   51.27
  11 -10   3  815.83   28.49
  10   1  -3  841.09   53.29
   1 -11  -3  824.13   62.02
  11 -10   3  835.05   29.14
  -1  11   3  856.17   49.26
  11 -10   3  800.63   61.89
 -10  -1   3  755.08   50.90
 -11  10  -6  325.79   38.35
  11 -10   6  310.86   44.94
   1 -11  -6  328.31   28.48
  11 -10   6  321.70   15.22
  10   1  -6  246.95   31.18
  11 -10   6  305.75   14.84
   1 -11  -6  359.94   42.00
  -1  11   6  296.45   29.86
 -10  -1   6  311.82   50.91
   1 -11  -9   15.89    9.80
 -11  10  -9   27.34   18.42
  10   1  -9    6.31    7.67
  11 -10   9    3.92    3.39
  11 -10   9   14.26    5.13
 -10  -1   9   27.39   17.75
   1 -11  -9   15.13   10.62
  -1  11   9   18.45   11.40
   1 -11 -12  -11.50    8.60
 -11  10 -12   -9.07   15.87
  -1  11  12    4.06    9.12
  10   1 -12    5.30    9.16
 -11  10 -12    7.93    4.63
  11 -10  12    6.22    5.72
 -10  -1  12   29.18   17.23
   1 -11 -12   12.85   11.71
  -1  11  15 1007.50   68.63
  11 -10  15 1117.55   55.51
 -10  -1  15 1079.25   95.66
  10   1 -15 1002.25   71.95
 -11  10 -15  969.96   80.79
   1 -11 -15 1181.36   68.76
 -11  10 -15 1129.06   51.71
   1 -11 -18   47.65   16.53
 -11  10 -18   59.18   26.83
  -1  11  18   39.00   18.87
   1 -11 -18   52.50   25.08
 -10  -1  18   58.46   30.07
  10   1 -18   54.85   22.32
 -11  10 -18   45.04   12.88
  11 -10  18   35.83   15.39
   1 -11 -21 1003.53   87.87
 -11  10 -21  980.68   62.59
  10   1 -21 1031.76   83.93
 -11  10 -21 1004.50   89.89
   1 -11 -21  893.32   68.66
 -10  -1  21 1051.58  105.03
  10   1 -24   10.12   19.86
 -11  10 -24   12.47   12.25
   1 -11 -24   18.90   14.46
   1 -11 -24   -6.12   10.54
 -11  10 -24   -9.45   16.30
 -10  -1  24   24.18   27.16
  10   1 -27   19.53   21.34
 -11  10 -27   51.73   20.37
   1 -11 -27   23.11   16.07
   1 -11 -27   24.21   16.33
 -11  10 -27   14.23   16.60
 -10  -1  27   81.71   37.46
 -11  10 -30   29.87   14.18
  10   1 -30   53.63   21.87
   1 -11 -30   10.81   17.19
   1 -11 -30   19.41   20.62
 -11  10 -30   61.31   33.01
 -10  -1  30   62.24   35.46
   1 -11 -33  100.89   39.25
 -11  10 -33  102.07   40.95
   1 -11 -33  114.46   33.60
  10   1 -33   59.54   28.06
 -11  10 -33   62.95   30.35
 -10  -1  33   35.24   23.73
   1 -11 -36    2.04   19.52
  -1  11  36   -1.87   13.91
 -11  10 -36  -32.31   27.08
 -10  -1  36   -9.63   28.72
  10   1 -36   27.90   20.37
 -11  10 -39  -13.86   30.36
 -10  -1  39   -6.01   26.94
   1 -11 -39    7.27   22.07
 -11   9  40    5.99   19.39
  -9  -2 -40    5.69   23.60
  -9  -2 -40    7.80   24.88
  -2  11 -40   16.94   29.13
  -9  -2 -37   13.11   19.31
   2 -11  37   19.98   25.01
  11  -9 -37    4.39   30.91
  -9  -2 -37    4.77   22.17
  -2  11 -37   15.28   19.21
  -9  -2 -34   40.85   19.69
 -11   9  34   58.60   29.52
   2 -11  34  107.19   49.08
  11  -9 -34   35.95   19.50
  -9  -2 -34   80.82   35.31
  -2  11 -34   79.87   29.44
  -9  -2 -31   80.62   32.62
 -11   9  31  127.13   41.36
   2 -11  31  134.85   46.01
  11  -9 -31  118.07   42.82
  -2  11 -31  100.47   33.45
  -9  -2 -31  138.93   41.45
  -2  11 -28  137.72   35.03
 -11   9  28  129.95   35.95
  -9  -2 -28  106.21   31.13
  11  -9 -28  140.04   41.34
   2 -11  28   65.36   33.88
  -9  -2 -28  133.41   38.28
  -2  11 -25    6.89    9.28
  11  -9 -25   -1.37   22.73
 -11   9  25   11.58   15.66
  -9  -2 -25  -14.64   16.26
  -9  -2 -25    7.48   10.34
   2 -11  25    5.95   13.40
 -11   9  22  330.66   48.47
   2 -11  22  368.90   58.75
  -9  -2 -22  350.27   47.60
  -2  11 -22  345.39   46.99
  11  -9 -22  279.22   48.24
  -9  -2 -22  411.79   59.40
 -11   9  19    7.19   12.46
  11  -9 -19   17.60   23.35
  -9  -2 -19    2.21   11.27
  -9  -2 -19    1.32   16.68
  -2  11 -19    0.65   10.09
   2 -11  19   -4.96   13.17
   2 -11  16  184.11   36.57
  11  -9 -16  202.82   36.04
 -11   9  16  203.12   33.26
  -2  11 -16  183.37   31.31
  -9  -2 -16  173.78   37.44
  -9  -2 -16  163.03   29.28
  11  -9 -13  376.25   44.47
  -9  -2 -13  364.23   38.77
  11  -9 -13  344.39   39.90
   2 -11  13  327.23   46.88
 -11   9  13  351.80   43.22
  -9  -2 -13  385.45   50.39
  -2  11 -13  347.54   42.25
  11  -9 -10  647.13   51.43
   2 -11  10  669.67   60.89
  -9  -2 -10  710.61   52.78
  -9  -2 -10  600.09   64.56
  -2  11 -10  737.60   56.47
 -11   9  10  710.54   57.39
  -9  -2  -7  406.64   54.88
 -11   9   7  364.54   35.54
  11  -9  -7  376.98   36.19
   2 -11   7  336.19   33.13
  -9  -2  -7  367.38   39.13
   2 -11   7  375.63   42.65
  11  -9  -7  348.58   37.40
  -9  -2  -7  329.13   33.71
  -2  11  -7  329.93   36.79
 -11   9   7  422.46   42.92
 -11   9   4   29.63   10.25
  -9  -2  -4   24.81    6.59
   2 -11   4   24.54    8.77
  -9  -2  -4   32.43   19.03
 -11   9   4   57.15   19.69
  -9  -2  -4    7.28   11.08
   2 -11   4   16.52   13.08
  11  -9  -4   46.71   17.97
   2 -11   4   30.21   14.04
  11  -9  -4   27.74    8.61
  -2  11  -1  122.13   18.30
  11  -9  -1  111.36   14.91
  -9  -2  -1   90.91   18.95
 -11   9   1  123.84   25.12
   2 -11   1  114.22   19.45
  11  -9  -1  106.61   20.88
  -9  -2  -1  155.91   33.37
  -9  -2  -1   88.38   25.73
 -11   9   1   94.35   13.57
   2 -11   1   95.25   20.92
  11  -9   2  609.45   22.92
  -2  11   2  663.21   37.47
   2 -11  -2  681.41   54.88
  -9  -2   2  678.05   47.91
   9   2  -2  703.49   47.43
 -11   9  -2  665.01   52.94
  -9  -2   2  668.83   67.33
  11  -9   2  658.53   54.29
   2 -11  -2  696.41   43.33
   2 -11  -5  171.95   30.84
  -9  -2   5  163.05   33.22
   2 -11  -5  173.71   18.60
  11  -9   5  157.08   31.43
   9   2  -5  188.26   28.43
  -2  11   5  184.35   19.10
 -11   9  -5  213.97   30.88
   9   2  -8  537.07   44.80
   2 -11  -8  636.44   55.86
  -2  11   8  565.19   36.19
   2 -11  -8  570.90   34.63
 -11   9  -8  535.55   52.05
  -2  11  11  607.88   45.54
   2 -11 -11  699.95   61.11
 -11   9 -11  645.98   26.84
   9   2 -11  703.33   56.24
  -9  -2  11  677.35   72.70
   2 -11 -11  733.83   42.65
 -11   9 -11  747.57   63.47
  11  -9  11  705.30   29.28
 -11   9 -14  170.55   34.81
   2 -11 -14  115.66   19.06
  -9  -2  14   81.50   28.96
   2 -11 -14  119.80   27.52
  11  -9  14  129.18   16.70
   9   2 -14  112.84   23.77
 -11   9 -14  127.27   17.21
  -2  11  14  141.62   23.21
   2 -11 -17   99.69   18.91
  -2  11  17   75.83   19.47
  -9  -2  17  144.69   36.05
 -11   9 -17  158.11   22.15
   9   2 -17  135.29   27.00
  11  -9  17  103.99   18.46
   2 -11 -17  155.46   31.89
 -11   9 -17  151.71   32.57
 -11   9 -20  600.59   46.63
   9   2 -20  547.79   59.44
  -9  -2  20  531.53   71.03
  11  -9  20  545.59   47.37
 -11   9 -20  594.98   68.26
  -9  -2  23   93.09   33.79
 -11   9 -23   76.13   19.27
   9   2 -23   94.43   27.45
   2 -11 -23   66.39   30.82
   2 -11 -23   77.34   21.80
 -11   9 -23  128.04   35.28
  -9  -2  26   24.70   18.83
   9   2 -26   28.61   20.53
 -11   9 -26   35.19   14.94
   2 -11 -26   -0.46   12.54
 -11   9 -26   -2.98   17.10
   2 -11 -26    8.36   17.03
  -9  -2  29   91.69   44.03
   9   2 -29   45.44   22.95
 -11   9 -29   39.70   20.35
   2 -11 -29   47.92   14.67
   2 -11 -29   37.20   22.36
 -11   9 -29   68.98   35.88
   2 -11 -32    0.57   20.77
  -9  -2  32  -26.52   28.05
  -2  11  32   27.67   15.28
 -11   9 -32   45.11   24.35
 -11   9 -32   68.12   31.24
   9   2 -32   -9.22   17.09
   2 -11 -35   58.44   27.90
  -2  11  35  119.20   36.35
 -11   9 -35  171.09   48.34
  -9  -2  35   95.50   46.94
 -11   9 -35   97.14   33.98
  -9  -2  38   63.05   39.21
   9   2 -38   26.86   28.90
   2 -11 -38   57.86   36.50
 -11   8  41   78.70   34.82
  -8  -3 -41  -18.03   30.10
  -8  -3 -41  -29.25   42.50
  -3  11 -41  -13.72   28.72
  -8  -3 -38   19.19   25.57
 -11   8  38   20.11   24.41
   3 -11  38    8.78   24.61
  11  -8 -38   30.27   37.63
  -8  -3 -38   26.15   25.41
  -3  11 -38   58.01   35.25
  -8  -3 -35   52.28   16.37
 -11   8  35   94.69   35.17
  11  -8 -35   76.84   25.28
  -8  -3 -35  136.92   47.14
  -3  11 -35  136.78   41.01
   3 -11  35  128.33   47.34
  11  -8 -32  235.94   53.19
  -8  -3 -32  282.72   56.69
  -3  11 -32  282.58   51.05
  -8  -3 -32  203.04   46.77
   3 -11  32  217.11   55.07
 -11   8  32  254.52   53.87
  -8  -3 -29   34.63   22.34
 -11   8  29   12.72   19.74
   3 -11  29   13.09   15.45
  11  -8 -29   17.67   14.75
  -8  -3 -29   21.88   19.18
  -3  11 -29   41.10   18.80
  11  -8 -26  -10.69   14.56
  -3  11 -26    9.74   15.27
  -8  -3 -26    1.92   17.61
   3 -11  26   39.67   22.76
  -8  -3 -26   -1.03   12.66
 -11   8  26  -14.35   21.26
  -3  11 -23  191.18   36.54
   3 -11  23  149.16   42.36
  11  -8 -23  162.17   36.99
 -11   8  23  156.16   34.55
  -8  -3 -23  166.66   38.06
  -8  -3 -23  188.22   38.01
  -3  11 -20  859.04   69.52
 -11   8  20  850.36   76.42
  -8  -3 -20  686.14   65.16
   3 -11  20  780.90   81.38
  -8  -3 -20  832.61   79.15
  11  -8 -20  918.28   80.22
   3 -11  17   19.05   16.44
  11  -8 -17   54.77   22.48
  -8  -3 -17   30.76   17.92
  -8  -3 -17   51.75   17.39
  -3  11 -17    7.39    9.01
 -11   8  17   34.55   18.02
  11  -8 -14  301.75   40.00
  -3  11 -14  315.71   39.33
   3 -11  14  287.54   43.88
  -8  -3 -14  322.14   46.83
 -11   8  14  245.39   37.51
  -8  -3 -14  384.44   42.79
  11  -8 -11  185.85   29.74
  11  -8 -11  204.66   32.18
   3 -11  11  141.83   27.54
  -3  11 -11  224.05   32.19
  -8  -3 -11  239.72   32.22
  -8  -3 -11  189.09   36.74
 -11   8  11  158.27   31.25
  -8  -3  -8 2014.38  113.11
   3 -11   8 1973.53   84.76
 -11   8   8 2118.88   99.64
  -8  -3  -8 2048.67   92.16
   8   3   8 1766.73  100.55
  11  -8  -8 2097.42   95.75
   3 -11   8 2078.72   97.18
  -3  11  -8 2183.18   90.68
  11  -8  -8 1945.19   82.62
 -11   8   8 2121.07   84.21
  -8  -3  -5  108.87   29.69
  11  -8  -5  123.90   18.66
   3 -11   5   99.18   17.69
 -11   8   5  113.13   17.05
  11  -8  -5  150.02   27.90
   3 -11   5   90.26   19.06
  -8  -3  -5  117.29   21.00
 -11   8   5  138.17   26.18
  -8  -3  -5  106.72   23.36
   3 -11   2 1935.93   74.89
   3 -11   2 2048.71   65.71
  11  -8  -2 1823.67   58.94
  -8  -3  -2 2267.21   85.87
 -11   8   2 2056.73   59.70
  -8  -3  -2 2166.31  102.53
  -8  -3  -2 1916.01  112.26
  11  -8  -2 2166.33   99.46
 -11   8   2 2064.74   95.55
  11  -8   1  101.69    9.51
   8   3  -1  162.33   25.26
  -8  -3   1   97.27   23.75
 -11   8  -1  132.33   25.03
  -8  -3   1  134.04   21.41
  11  -8   1  131.07   26.53
   3 -11  -1  129.79   17.10
 -11   8  -1  100.62   10.12
   3 -11  -4  157.33   27.52
   3 -11  -4   81.77   11.39
  11  -8   4  135.50   26.04
  -8  -3   4   97.62   30.72
 -11   8  -4   97.59   22.07
  -3  11   4  127.89   12.09
   8   3  -7   15.44    7.92
  -8  -3   7   -3.92   14.75
  -3  11   7   11.29    4.85
   3 -11  -7   -1.14    8.47
   3 -11  -7    8.28    4.54
 -11   8 -10 1413.52   29.34
   8   3 -10 1638.09   82.62
  11  -8  10 1393.41   30.62
   3 -11 -10 1605.12   88.06
  -3  11  10 1581.52   58.56
   3 -11 -10 1602.27   50.41
 -11   8 -10 1696.09   94.81
  -8  -3  10 1633.95  107.03
   3 -11 -13  324.92   27.95
  -3  11  13  306.34   30.00
  11  -8  13  298.13   23.06
   3 -11 -13  321.42   42.08
 -11   8 -13  301.20   22.20
   8   3 -13  334.13   40.03
 -11   8 -13  329.82   45.10
 -11   8 -16   13.47   15.01
   3 -11 -16   -1.06    7.53
  -8  -3  16    6.09   11.57
   8   3 -16   23.27   16.35
  11  -8  16   10.60    7.98
 -11   8 -16    4.40    5.99
  -3  11  16   10.62    8.64
   3 -11 -16   25.91   20.37
 -11   8 -19   14.50   21.73
   3 -11 -19   14.09   11.47
  -8  -3  19   13.09   20.33
  11  -8  19   14.26    9.93
   8   3 -19  -21.90    9.13
 -11   8 -19   -1.04    5.86
  -3  11  19   -5.39   11.50
   3 -11 -19   15.83   18.21
 -11   8 -22  682.39   53.25
   3 -11 -22  610.50   69.58
  -8  -3  22  600.67   80.35
   8   3 -22  554.13   63.19
   3 -11 -22  648.05   55.68
 -11   8 -22  556.82   70.06
   3 -11 -25  172.01   46.63
   8   3 -25  270.60   48.73
  -8  -3  25  216.11   50.09
 -11   8 -25  183.14   31.44
   3 -11 -25  120.06   28.06
 -11   8 -25  150.40   38.39
 -11   8 -28  161.10   30.79
  -3  11  28  118.08   26.89
  -8  -3  28  131.95   45.98
   8   3 -28  171.35   44.01
   3 -11 -28  170.29   42.69
 -11   8 -28  139.89   45.41
  -3  11  31   40.88   17.16
 -11   8 -31   87.69   29.23
  -8  -3  31   69.96   37.22
 -11   8 -31   35.28   15.67
   3 -11 -31   22.45   17.62
 -11   8 -34  134.01   37.00
   8   3 -34  220.34   49.24
  -8  -3  34  190.87   58.41
  -3  11  34  110.83   32.13
   3 -11 -34  128.17   42.50
   3 -11 -37  -21.45   27.00
  -8  -3  37   17.54   25.52
 -11   8 -37  -23.52   28.07
   8   3 -37   21.37   27.13
  -3  11  37   31.96   28.49
   3 -11 -40    3.87   22.70
 -11   8 -40   72.73   46.98
   8   3 -40   50.32   29.39
  -7  -4 -42    5.89   18.92
 -11   7  42  -25.91   22.31
  -7  -4 -42  -15.43   33.48
  -4  11 -42    4.55   21.85
  -7  -4 -39   25.10   25.33
   4 -11  39   44.92   40.17
  11  -7 -39   12.38   20.81
 -11   7  39   15.75   27.93
  -7  -4 -39  -13.54   31.03
  -4  11 -39   40.73   25.35
  -7  -4 -36   -1.71   18.18
   4 -11  36   52.47   34.69
  11  -7 -36  -17.54   15.93
 -11   7  36   21.75   27.98
  -7  -4 -36  -17.62   27.17
  -4  11 -36   18.25   21.39
   4 -11  33  320.34   70.68
  11  -7 -33  193.70   50.41
  -4  11 -33  255.41   48.61
 -11   7  33  226.11   50.37
  -7  -4 -33  170.49   47.87
  -7  -4 -33  166.04   40.38
  -7  -4 -30   10.68   14.24
   4 -11  30  -28.98   16.68
  11  -7 -30   51.51   35.76
 -11   7  30    2.00   19.69
  -4  11 -30   13.94   13.58
  -7  -4 -30   15.90   27.83
  11  -7 -27  194.78   42.83
 -11   7  27  187.16   41.58
   4 -11  27  110.66   42.56
  -4  11 -27  112.82   31.22
  -7  -4 -27  159.61   39.34
  -7  -4 -27  147.35   34.13
  -4  11 -24   35.53   18.83
   4 -11  24   -1.04   19.42
 -11   7  24   44.21   20.75
  -7  -4 -24   14.78   10.33
  -7  -4 -24   36.97   21.22
  11  -7 -24   35.28   17.63
  11  -7 -21  494.11   60.48
 -11   7  21  399.66   55.17
   4 -11  21  422.01   58.53
  -7  -4 -21  590.50   66.87
  -4  11 -21  501.29   53.85
  -7  -4 -21  466.91   55.05
  -7  -4 -18   78.89   21.33
  11  -7 -18   73.94   24.11
  -7  -4 -18  102.46   25.35
  -4  11 -18  100.02   21.50
 -11   7  18   87.44   27.11
   4 -11  18   72.96   25.49
   4 -11  15  613.23   61.65
  -4  11 -15  708.32   55.75
  11  -7 -15  599.97   58.31
  -7  -4 -15  627.87   55.84
 -11   7  15  582.33   58.38
  -7  -4 -15  647.26   63.63
  -7  -4 -12   40.33   17.20
 -11   7  12   52.09   18.25
  11  -7 -12   90.47   21.71
  -7  -4 -12   52.35   15.88
   4 -11  12   63.24   18.57
  -4  11 -12   65.32   16.57
 -11   7   9   27.66   14.37
   4 -11   9   41.55   14.12
  -7  -4  -9   35.15   21.94
 -11   7   9   46.20   15.02
  -4  11  -9   43.95   15.12
   4 -11   9   24.94   13.51
  11  -7  -9   29.28   13.08
  -7  -4  -9   42.89   16.28
  11  -7  -9   18.83   12.54
  -7  -4  -6  306.29   45.51
   4 -11   6  255.49   31.42
   4 -11   6  220.78   27.23
  11  -7  -6  203.91   26.32
  11  -7  -6  210.24   34.10
 -11   7   6  225.96   25.41
   4 -11   6  254.35   29.00
  -7  -4  -6  257.48   35.20
 -11   7   6  227.77   34.07
 -11   7   3 1051.85   45.18
  -7  -4  -3  991.05   56.59
   4 -11   3  977.45   56.93
   4 -11   3 1042.69   51.36
  11  -7  -3  958.35   43.77
 -11   7   3 1052.87   70.98
  -7  -4  -3 1018.56   67.56
   4 -11   3  936.67   58.31
   4 -11   3  968.54   52.76
  11  -7  -3 1027.13   69.54
   4 -11   0  103.92   19.78
   4 -11   0  104.53   13.22
  -7  -4   0  158.53   32.81
  -7  -4   0   94.22   19.14
  11  -7   0   82.66    9.14
   4 -11   0  102.84   13.93
 -11   7   0   89.30    9.88
   4 -11   0   73.16   16.01
 -11   7   0  104.20   26.53
  11  -7   0   96.89   24.02
 -11   7  -3   34.12   14.64
  -7  -4   3   10.48   10.32
  11  -7   3   14.70   14.28
   7   4  -6   80.62   19.69
  -7  -4   6   47.87   21.97
 -11   7  -6  101.23   26.52
   4 -11  -6  100.05   20.05
   7   4  -9  920.51   61.28
   4 -11  -9  937.08   65.18
 -11   7  -9  850.95   67.72
  -7  -4   9  805.72   73.36
  -4  11   9  730.10   27.57
 -11   7 -12  410.12   48.87
  -4  11  12  430.00   31.36
   4 -11 -12  387.30   26.74
  -7  -4  12  476.19   59.36
   7   4 -12  448.54   44.53
  11  -7  12  411.90   24.34
   4 -11 -12  460.02   49.06
 -11   7 -12  423.92   23.43
 -11   7 -15  132.44   29.52
   4 -11 -15  145.53   21.12
  -7  -4  15  142.03   35.04
  11  -7  15  114.14   17.15
  -4  11  15  119.53   23.12
 -11   7 -15  135.31   17.50
   7   4 -15  170.65   31.46
   4 -11 -15  142.45   31.86
 -11   7 -18   99.41   24.63
   7   4 -18   86.17   24.42
  -4  11  18   69.44   19.28
 -11   7 -18   96.77   18.69
   4 -11 -18   71.23   25.72
  11  -7  18   84.79   17.26
 -11   7 -21  298.75   34.63
   4 -11 -21  359.91   54.78
 -11   7 -21  345.55   53.52
   7   4 -21  275.56   44.26
  -7  -4  21  282.49   58.24
   4 -11 -24   -9.01   21.56
  -7  -4  24   -7.96   23.25
  -4  11  24    5.12    7.39
 -11   7 -24   -3.83   13.17
 -11   7 -24   12.60   11.81
 -11   7 -27   43.83   13.03
  -7  -4  27   96.12   36.75
  -4  11  27   38.92   16.18
 -11   7 -27   33.95   28.32
   7   4 -27   73.11   23.99
 -11   7 -30   -6.34   13.21
  -4  11  30    6.68    9.73
   4 -11 -30   -5.54   15.63
   7   4 -30    6.15   16.80
   4 -11 -33   51.83   32.24
 -11   7 -33   43.80   25.32
  -7  -4  33   41.49   37.25
  -4  11  33   20.13   16.40
   7   4 -33   47.04   22.77
 -11   7 -33   11.44   25.67
 -11   7 -36  150.28   39.76
   7   4 -36  227.97   52.56
 -11   7 -36  200.16   58.10
  -7  -4  36  212.05   60.22
  -4  11  36  241.48   44.78
   4 -11 -36  190.30   50.47
   4 -11 -39   49.20   38.21
  -7  -4  39   68.49   40.38
   7   4 -39    2.96   26.90
 -11   7 -39   35.99   37.87
 -11   6  43   51.86   32.92
  -6  -5 -43    7.56   36.04
  -5  11 -43   20.68   28.51
  -6  -5 -40   17.98   19.25
   5 -11  40   45.79   41.62
 -11   6  40   -9.22   29.07
  11  -6 -40   91.92   37.50
  -6  -5 -40  -17.20   33.02
  -5  11 -40   60.94   34.80
  -6  -5 -37    5.54   22.57
   5 -11  37   -0.92   26.81
 -11   6  37   20.12   21.99
  11  -6 -37  -11.68   19.25
  -6  -5 -37    5.54   26.16
  -5  11 -37   13.38   13.94
  -6  -5 -34   13.25   24.04
   5 -11  34   47.22   39.70
 -11   6  34    1.56   17.54
  11  -6 -34   15.36   21.32
  -6  -5 -34    4.76   34.12
  -5  11 -34   -0.14   11.84
  -6  -5 -31    5.64   18.24
 -11   6  31   32.98   20.00
  11  -6 -31   61.47   32.08
  -6  -5 -31   -1.73   23.78
   5 -11  31   22.67   19.57
  -5  11 -31   20.24   16.86
  -5  11 -28   41.24   19.90
 -11   6  28    7.59   23.76
  11  -6 -28   44.29   23.13
  -6  -5 -28   13.55   20.35
  -6  -5 -28   39.22   18.11
   5 -11  28   43.49   27.67
  -6  -5 -25   32.15   20.40
  11  -6 -25    6.21   13.16
   5 -11  25   44.21   31.13
  -5  11 -25  -14.08   18.01
  -6  -5 -25  -11.05   17.27
 -11   6  25   23.14   18.94
  -6  -5 -22   38.14   21.61
   5 -11  22   74.04   30.51
  11  -6 -22   18.94   16.60
  -5  11 -22   52.17   17.28
  -6  -5 -22   -2.76   20.65
 -11   6  22   67.62   28.67
  -5  11 -19    5.19    9.85
  -6  -5 -19    1.83    9.61
  11  -6 -19   11.47    9.54
 -11   6  19   -7.02   14.05
  -6  -5 -19  -14.03   17.67
   5 -11  19    6.85   13.86
  11  -6 -16   46.30   20.07
 -11   6  16   32.63   16.76
  -6  -5 -16   56.39   22.69
  -6  -5 -16   31.37   15.68
  -5  11 -16   33.15   12.57
  11  -6 -13   12.39   13.56
 -11   6  13   40.90   20.68
  -6  -5 -13    1.77   10.17
  -6  -5 -13   18.78    8.94
  -5  11 -13   19.41   11.61
  -5  11 -10  104.01   18.57
 -11   6  10   57.69   22.13
   5 -11  10   75.02   16.07
  -6  -5 -10   87.74   22.33
  -6  -5 -10   77.16   20.86
 -11   6   7   -7.14   11.95
  -6  -5  -7   14.94   10.98
  11  -6  -7    3.68    7.84
   5 -11   7    4.15    9.16
   5 -11   7    8.06    6.34
  11  -6  -7   10.09    6.82
 -11   6   7   13.16   11.24
   5 -11   7    8.96    9.58
  -5  11  -7    8.80    6.13
  -6  -5  -4   -4.28    8.87
 -11   6   4   -3.35    6.69
   5 -11   4   10.98   10.17
  11  -6  -4    4.88    5.43
   5 -11   4    0.37   11.08
  -6  -5  -4    1.42    8.84
   5 -11   4    3.54    4.98
   5 -11   4    7.31    5.46
 -11   6   4   10.10   11.92
   6   5   4   -3.83    7.93
  11  -6  -4  -20.15   12.23
 -11   6   1   79.91   11.76
   6   5   1   82.90   24.97
  11  -6  -1  102.46   25.59
 -11   6   1  137.23   28.28
  -6  -5  -1  100.43   26.69
   5 -11   1   83.96   18.88
  -6  -5  -1   88.52   23.63
   5 -11   1   75.46   12.51
   5 -11   1  106.75   15.26
  11  -6  -1   69.69   10.24
   5 -11   1  100.18   19.13
 -11   6  -2   -6.60   14.34
  -5  11   2   -4.03    7.91
   5 -11  -2    4.33    7.02
  11  -6   2   21.98   17.84
  -6  -5   5   33.90   17.28
   6   5  -5    3.16    7.79
 -11   6  -5   13.22   11.70
   5 -11  -8   -0.26    8.49
 -11   6  -8   -5.59   14.59
  -6  -5   8    2.64    9.40
   6   5  -8   15.41   13.80
  -5  11  11   50.01    9.37
 -11   6 -11   94.32   22.22
   5 -11 -11   91.74   22.76
 -11   6 -11   78.63   10.23
  11  -6  11   37.36    9.14
  -5  11  11   61.63    8.95
  -6  -5  11   73.60   26.72
   6   5 -11   63.74   17.62
 -11   6 -14    3.60    5.93
  -5  11  14   -0.43    5.27
 -11   6 -14    7.88   15.65
   6   5 -14   15.84   11.45
   5 -11 -14   -9.61   13.32
  -6  -5  14   18.92   17.39
  11  -6  14    2.92    6.25
  -5  11  14    7.76    5.19
  -6  -5  17   94.21   32.53
 -11   6 -17   94.54   17.31
   6   5 -17  122.61   28.95
   5 -11 -17  104.64   28.95
  11  -6  17   65.80   14.79
  -5  11  17  111.07   19.14
  -5  11  17   95.00   20.73
 -11   6 -17  110.51   29.67
 -11   6 -20   38.34   12.90
  -5  11  20    6.43   12.92
  -5  11  20   36.07   13.68
  -6  -5  20  -17.06   17.70
  11  -6  20   28.19   13.91
 -11   6 -20   35.88   16.42
   5 -11 -20   16.50   15.43
   6   5 -23    2.38   20.11
  -5  11  23  -17.61    8.90
 -11   6 -23   10.26   15.05
  -6  -5  23  -21.74   19.98
   5 -11 -23   -0.25   16.20
 -11   6 -23   -1.69   11.35
  -5  11  26   10.08   11.67
   6   5 -26   18.32   16.00
  -6  -5  26   10.81   16.43
   5 -11 -26    9.40   13.66
 -11   6 -26    7.62   11.40
   5 -11 -29   21.06   15.55
  -5  11  29   51.85   20.61
  -6  -5  29   52.61   38.78
 -11   6 -29   52.82   25.11
 -11   6 -29   25.01   16.70
   6   5 -29   10.59   10.57
  -5  11  32   -8.11   15.29
 -11   6 -32  -11.51   27.08
 -11   6 -32    7.27   13.33
   6   5 -32   21.11   17.51
   5 -11 -35    2.89   27.06
  -5  11  35  -22.73   21.14
  -6  -5  35   30.49   30.90
 -11   6 -35   20.53   24.95
 -11   6 -35   13.10   16.54
   6   5 -35  -14.57   16.62
  -6  -5  38  -24.02   38.31
 -11   6 -38   11.76   26.32
   5 -11 -38   12.44   28.77
   6   5 -38   44.35   31.37
 -11   5  41   25.40   33.14
  -5  -6 -41   15.68   22.86
  -5  -6 -41  -39.37   26.41
  -6  11 -41  -23.24   26.12
  -5  -6 -38    9.27   22.97
   6 -11  38  -25.30   36.15
 -11   5  38   25.08   30.33
  -5  -6 -38  -28.70   24.50
  11  -5 -38  -17.61   19.88
  -6  11 -38  -38.42   23.85
  -5  -6 -35    7.41   18.64
   6 -11  35  -21.00   22.77
 -11   5  35   25.92   27.72
  -5  -6 -35   -4.19   33.69
  11  -5 -35   -0.92   17.05
  -6  11 -35  -23.87   15.07
  -5  -6 -32   19.16   15.93
   6 -11  32   17.70   32.23
 -11   5  32   44.67   25.80
  -5  -6 -32   49.37   27.46
  11  -5 -32   52.33   27.90
  -6  11 -32   54.76   24.56
  -5  -6 -29    2.58   19.11
  -5  -6 -29   20.56   20.83
   6 -11  29   23.00   23.46
 -11   5  29    9.20   18.11
  11  -5 -29    8.09   14.21
  -6  11 -29   12.26   16.57
  11  -5 -26  245.39   48.54
 -11   5  26  274.92   53.58
  -5  -6 -26  298.06   50.20
  -5  -6 -26  330.61   58.39
  -6  11 -26  339.19   45.88
  -6  11 -23   71.79   29.79
  -6  11 -23   75.59   20.94
  11  -5 -23   84.50   28.50
  -5  -6 -23   54.42   20.51
  -5  -6 -23    8.31   12.58
 -11   5  23   53.39   18.67
 -11   5  20  230.79   43.94
  -6  11 -20  290.84   39.23
  11  -5 -20  260.55   44.69
  -5  -6 -20  209.31   36.63
  -6  11 -20  298.96   48.04
  -5  -6 -20  242.85   41.36
  -6  11 -17   63.28   22.32
  -6  11 -17   23.83   10.32
  11  -5 -17   34.38   16.33
  -5  -6 -17   18.47   10.32
  -5  -6 -17   48.66   20.89
 -11   5  17   40.55   18.26
  -5  -6 -14   -7.82    7.95
 -11   5  14   -4.73   14.14
  -6  11 -14   -6.75    9.08
  11  -5 -14    0.85   12.26
  -5  -6 -14  -20.22    9.57
  -6  11 -11   24.43   10.92
  -6  11 -11   28.70   10.74
 -11   5  11   24.46   13.68
  -5  -6 -11   21.00   13.65
  -5  -6 -11   55.48   19.63
   6 -11  11    5.91    6.53
  11  -5 -11   17.79   10.89
   6 -11   8  201.63   24.41
 -11   5   8  176.68   34.41
  -5  -6  -8  193.33   32.31
   6 -11   8  216.03   30.44
 -11   5   8  191.13   26.17
  -6  11  -8  226.92   29.34
  -6  11  -8  229.86   27.66
   5   6   8  181.74   35.74
  11  -5  -8  208.13   26.58
   6 -11   5  491.59   39.49
 -11   5   5  519.31   38.11
  -6  11  -5  685.07   46.65
  -5  -6  -5  491.70   49.45
   6 -11   5  516.67   39.77
  -5  -6  -5  585.46   57.17
  11  -5  -5  523.61   55.73
   6 -11   5  572.35   40.42
  11  -5  -5  564.50   37.47
   5   6   5  529.56   54.80
 -11   5   5  564.85   56.15
   6 -11   2  208.99   21.59
 -11   5   2  186.41   18.75
   5   6   2  161.61   29.00
  11  -5  -2  213.37   35.04
   6 -11   2  225.73   25.24
  11  -5  -2  190.63   17.73
  -5  -6  -2  192.48   32.28
   6 -11   2  251.47   28.96
 -11   5   2  180.35   32.18
  -5  -6  -2  191.99   34.59
  -5  -6   1  595.42   57.50
  11  -5   1  477.02   51.16
  11  -5   1  498.26   24.32
 -11   5  -1  484.39   24.17
  -5  -6   1  511.10   53.60
 -11   5  -1  515.57   53.89
   6 -11  -1  487.66   23.10
   6 -11  -1  514.18   24.65
   5   6  -1  490.14   50.54
  -6  11   1  627.61   51.61
   6 -11  -1  502.18   42.60
  -6  11   4 2139.28   92.19
 -11   5  -4 1869.35   35.25
   6 -11  -4 1952.35   84.73
   5   6  -4 1905.85   83.86
 -11   5  -4 1898.97  103.95
 -11   5  -7  106.82   28.41
   5   6  -7  122.32   24.45
 -11   5  -7   78.17    7.71
  -5  -6   7   85.60   23.76
   6 -11  -7  105.90   22.57
 -11   5  -7   84.59    8.33
 -11   5 -10  696.22   65.90
   5   6 -10  770.86   59.00
 -11   5 -10  747.49   31.61
   6 -11 -10  644.16   53.78
  -5  -6  10  697.32   68.01
   6 -11 -13   -8.19   13.10
 -11   5 -13    3.53    5.93
   5   6 -13  -11.56   12.13
  -6  11  13    9.56    7.36
  -5  -6  13   12.86   16.23
  11  -5  13   19.63    8.75
 -11   5 -13    7.48   11.65
  -6  11  13   -0.93    7.14
   6 -11 -16  260.05   40.29
  -5  -6  16  311.67   51.95
  -6  11  16  279.81   28.91
  11  -5  16  285.95   29.94
 -11   5 -16  283.12   44.25
 -11   5 -16  245.12   27.01
  -6  11  16  260.56   28.81
   5   6 -19   22.83   14.97
 -11   5 -19   21.43   12.26
  11  -5  19   17.81   13.51
  -6  11  19   15.82   13.78
 -11   5 -19   12.42   11.89
  -5  -6  19   25.77   26.84
   6 -11 -19   -0.05   18.87
  -6  11  19    6.52    6.86
   6 -11 -22  257.23   49.00
 -11   5 -22  206.13   42.81
  -5  -6  22  249.86   52.32
  -6  11  22  206.05   31.30
 -11   5 -22  145.53   26.46
   5   6 -22  156.30   29.69
   5   6 -25  123.38   31.63
 -11   5 -25  108.27   27.78
 -11   5 -25  107.76   32.46
   6 -11 -25   98.01   31.68
  -6  11  25   91.30   24.42
   6 -11 -28   23.53   24.14
  -5  -6  28   10.26   23.80
  -6  11  28   13.13   12.29
 -11   5 -28   -2.66   14.36
 -11   5 -28    8.45   21.44
   5   6 -28   57.96   23.08
   6 -11 -31   85.36   30.74
  -5  -6  31   84.12   31.39
  -6  11  31   94.34   25.39
 -11   5 -31  143.72   31.72
   5   6 -31  131.70   33.98
   6 -11 -34   55.20   28.60
  -5  -6  34  109.79   50.04
  -6  11  34   40.17   20.37
 -11   5 -34   46.35   24.79
 -11   5 -34   45.00   31.65
   5   6 -34   66.61   30.98
   6 -11 -37  -19.08   31.94
  -5  -6  37  -65.16   42.76
  -6  11  37    0.52   12.01
 -11   5 -37   -2.68   19.17
 -11   5 -37    5.04   20.55
   5   6 -37   21.02   16.53
 -11   5 -40   66.66   40.58
   5   6 -40   27.87   28.49
   6 -11 -40   46.32   27.69
  -7  11 -42  -22.99   28.59
  -4  -7 -42   17.52   25.21
 -11   4  42  -65.35   42.62
  -4  -7 -39   24.00   22.00
 -11   4  39   67.96   43.10
   7 -11  39   55.27   31.20
  11  -4 -39   29.96   20.12
  -4  -7 -39   86.75   43.89
  -7  11 -39   75.37   34.62
  -4  -7 -36   68.89   41.54
 -11   4  36   58.00   30.13
   7 -11  36   64.67   46.48
  11  -4 -36   43.65   30.51
  -4  -7 -36   26.77   31.23
  -7  11 -36  106.99   36.36
  -4  -7 -33   96.08   42.87
 -11   4  33   23.89   28.06
  -4  -7 -33   19.92   19.75
[truncated: 1,114,914 more chars]
