# Supplementary material for: Structural and Magnetic Properties of Dimeric Capsule Assemblies Formed by Cyclic Trinuclear Complexes
Source: Molecules. 2024 Sep 11;29(18):4307. doi: 10.3390/molecules29184307 (PMC11433658; doi:10.3390/molecules29184307)
Supplement: Supplementary file 1 [file molecules-29-04307-s001.zip › Complex2.cif]

data_mn3l5br3py3
_audit_creation_date               2024-08-24
_audit_creation_method
;
Olex2 1.5
(compiled 2024.02.16 svn.r378c4104 for OlexSys, GUI svn.r6928)
;
_shelx_SHELXL_version_number       '2016/6'
loop_
  _audit_author_name
  _audit_author_email
  _audit_author_address
 'Koikawa, M.' koikawa@cc.saga-u.ac.jp
;
Saga University
Department of Chemistry
1 Honjo, Saga
Saga
840-8502
Japan
;

_audit_contact_author_address      ?
_audit_contact_author_email        ?
_audit_contact_author_name         ''
_audit_contact_author_phone        ?
_publ_contact_author_id_orcid      ?
_publ_section_references
;
D. Kratzert, I. Krossing, (2018), J. Appl. Cryst. 51, 928-934. 

Dolomanov, O.V., Bourhis, L.J., Gildea, R.J, Howard, J.A.K. & Puschmann, H.
 (2009), J. Appl. Cryst. 42, 339-341.

Kratzert, D., Holstein, J.J. & Krossing, I. (2015). J. Appl. Cryst. 48, 933-938.

Sheldrick, G.M. (2008). Acta Cryst. A64, 112-122.

Sheldrick, G.M. (2015). Acta Cryst. C71, 3-8.
;
_chemical_name_common              ?
_chemical_name_systematic          ?
_chemical_formula_moiety          
 'C71 H41 Br6 Mn3 N8 O13, 0.5(C5 H5 N), 2.5[C5H5N]'
_chemical_formula_sum              'C86 H56 Br6 Mn3 N11 O13'
_chemical_formula_weight           2095.69
_chemical_melting_point            ?
loop_
  _atom_type_symbol
  _atom_type_description
  _atom_type_scat_dispersion_real
  _atom_type_scat_dispersion_imag
  _atom_type_scat_source
 'C' 'C' 0.0033 0.0016 'International Tables Vol C Tables 4.2.6.8 and 6.1.1.4'
 'H' 'H' 0.0000 0.0000 'International Tables Vol C Tables 4.2.6.8 and 6.1.1.4'
 'Br' 'Br' -0.2901 2.4595
 'International Tables Vol C Tables 4.2.6.8 and 6.1.1.4'
 'Mn' 'Mn' 0.3368 0.7283 'International Tables Vol C Tables 4.2.6.8 and 6.1.1.4'
 'N' 'N' 0.0061 0.0033 'International Tables Vol C Tables 4.2.6.8 and 6.1.1.4'
 'O' 'O' 0.0106 0.0060 'International Tables Vol C Tables 4.2.6.8 and 6.1.1.4'

_shelx_space_group_comment
;
The symmetry employed for this shelxl refinement is uniquely defined
by the following loop, which should always be used as a source of
symmetry information in preference to the above space-group names.
They are only intended as comments.
;
_space_group_crystal_system        'triclinic'
_space_group_IT_number             2
_space_group_name_H-M_alt          'P -1'
_space_group_name_Hall             '-P 1'
loop_
  _space_group_symop_operation_xyz
 'x, y, z'
 '-x, -y, -z'

_cell_length_a                     15.995(3)
_cell_length_b                     16.278(3)
_cell_length_c                     17.829(4)
_cell_angle_alpha                  78.264(9)
_cell_angle_beta                   83.109(9)
_cell_angle_gamma                  70.544(7)
_cell_volume                       4278.8(15)
_cell_formula_units_Z              2
_cell_measurement_reflns_used      12193
_cell_measurement_temperature      113.15
_cell_measurement_theta_max        27.4816
_cell_measurement_theta_min        3.0075
_shelx_estimated_absorpt_T_max     0.692
_shelx_estimated_absorpt_T_min     0.544
_exptl_absorpt_coefficient_mu      3.306
_exptl_absorpt_correction_T_max    0.7291
_exptl_absorpt_correction_T_min    0.5497
_exptl_absorpt_correction_type     numerical
_exptl_absorpt_process_details     ?
_exptl_absorpt_special_details     ?
_exptl_crystal_colour              'reddish brown'
_exptl_crystal_colour_modifier     reddish
_exptl_crystal_colour_primary      brown
_exptl_crystal_density_diffrn      1.627
_exptl_crystal_density_meas        ?
_exptl_crystal_density_method      ?
_exptl_crystal_description         block
_exptl_crystal_F_000               2076
_exptl_crystal_size_max            0.21
_exptl_crystal_size_mid            0.17
_exptl_crystal_size_min            0.12
_exptl_transmission_factor_max     ?
_exptl_transmission_factor_min     ?
_diffrn_reflns_av_R_equivalents    0.0501
_diffrn_reflns_av_unetI/netI       0.0946
_diffrn_reflns_Laue_measured_fraction_full  0.982
_diffrn_reflns_Laue_measured_fraction_max  0.963
_diffrn_reflns_limit_h_max         20
_diffrn_reflns_limit_h_min         -17
_diffrn_reflns_limit_k_max         21
_diffrn_reflns_limit_k_min         -21
_diffrn_reflns_limit_l_max         23
_diffrn_reflns_limit_l_min         -20
_diffrn_reflns_number              35546
_diffrn_reflns_point_group_measured_fraction_full  0.982
_diffrn_reflns_point_group_measured_fraction_max  0.963
_diffrn_reflns_theta_full          25.242
_diffrn_reflns_theta_max           27.477
_diffrn_reflns_theta_min           3.007
_diffrn_ambient_temperature        113.15
_diffrn_detector                   CCD
_diffrn_detector_area_resol_mean   28.5714
_diffrn_detector_type              'Rigaku Saturn724+'
_diffrn_measured_fraction_theta_full  0.982
_diffrn_measured_fraction_theta_max  0.963
_diffrn_measurement_device
;
AFC11 (Right): Eulerian 3 circle
;
_diffrn_measurement_device_type    Rigaku_Saturn724P_CCD
_diffrn_measurement_method         'profile data from \w-scans'
_diffrn_measurement_specimen_support  'Mitegen 50um'
_diffrn_radiation_collimation      0.3
_diffrn_radiation_monochromator    Confocal
_diffrn_radiation_probe            x-ray
_diffrn_radiation_type             MoK\a
_diffrn_radiation_wavelength       0.71075
_diffrn_source                     'Rotating Anode'
_diffrn_source_current             24.0
_diffrn_source_power               1.2
_diffrn_source_target              Mo
_diffrn_source_type                'Rotating Anode'
_diffrn_source_voltage             50.0
_diffrn_special_details            ?
_reflns_Friedel_coverage           0.000
_reflns_Friedel_fraction_full      .
_reflns_Friedel_fraction_max       .
_reflns_number_gt                  11076
_reflns_number_total               18867
_reflns_special_details
;
 Reflections were merged by SHELXL according to the crystal
 class for the calculation of statistics and refinement.
 
 Structure factors included contributions from the .fab file.
 
 _reflns_Friedel_fraction is defined as the number of unique
 Friedel pairs measured divided by the number that would be
 possible theoretically, ignoring centric projections and
 systematic absences.
;
_reflns_threshold_expression       'I > 2\s(I)'
_computing_cell_refinement
;
CrystalClear-SM Expert 2.0 r16 (Rigaku, 2014)
;
_computing_data_collection
;
CrystalClear-SM Expert 2.0 r16 (Rigaku, 2014)
;
_computing_data_reduction
;
CrystalClear-SM Expert 2.0 r16 (Rigaku, 2014)
;
_computing_molecular_graphics      'Olex2 1.5 (Dolomanov et al., 2009)'
_computing_publication_material    'Olex2 1.5 (Dolomanov et al., 2009)'
_computing_structure_refinement    'SHELXL 2016/6 (Sheldrick, 2015)'
_computing_structure_solution      'SHELXD  (Sheldrick, 2008)'
_refine_diff_density_max           1.737
_refine_diff_density_min           -0.896
_refine_diff_density_rms           0.105
_refine_ls_extinction_coef         .
_refine_ls_extinction_method       none
_refine_ls_goodness_of_fit_ref     0.984
_refine_ls_hydrogen_treatment      mixed
_refine_ls_matrix_type             full
_refine_ls_number_parameters       1014
_refine_ls_number_reflns           18867
_refine_ls_number_restraints       126
_refine_ls_R_factor_all            0.0982
_refine_ls_R_factor_gt             0.0602
_refine_ls_restrained_S_all        0.986
_refine_ls_shift/su_max            0.002
_refine_ls_shift/su_mean           0.000
_refine_ls_structure_factor_coef   Fsqd
_refine_ls_weighting_details      
 'w=1/[\s^2^(Fo^2^)+(0.0714P)^2^] where P=(Fo^2^+2Fc^2^)/3'
_refine_ls_weighting_scheme        calc
_refine_ls_wR_factor_gt            0.1459
_refine_ls_wR_factor_ref           0.1645
_refine_special_details            ?
_olex2_refinement_description
;
1. Fixed Uiso
 At 1.2 times of:
  All C(H) groups
 At 1.5 times of:
  All C(H,H,H) groups, All O(H) groups
2. Restrained distances
 N9-C76 = N9-C72
 1.33 with sigma of 0.02
 C76-C75 = C73-C72
 1.38 with sigma of 0.02
 C75-C74 = C74-C73
 1.37 with sigma of 0.02
 O13-H13
 0.87 with sigma of 0.01
 N9-C75
 2.4 with sigma of 0.04
 N9-C73
 2.39 with sigma of 0.04
 C76-C74
 2.36 with sigma of 0.04
 C75-C73
 2.35 with sigma of 0.04
 C74-C72
 2.37 with sigma of 0.04
 C71-H13
 1.922634 with sigma of 0.02
 Mn3-H13
 2.77282 with sigma of 0.02
 N9-C76 \\sim N9-C72
 with sigma of 0.02
 C76-C75 \\sim C75-C74 \\sim C74-C73 \\sim C73-C72
 with sigma of 0.02
 N9-C73 \\sim N9-C75
 with sigma of 0.04
 C74-C72 \\sim C74-C76 \\sim C73-C75 \\sim C72-C76
 with sigma of 0.04
 N8-C66A \\sim N8-C66B
 with sigma of 0.02
 N8-C70A \\sim N8-C70B
 with sigma of 0.02
 C68A-C67A \\sim C68B-C67B
 with sigma of 0.02
 C68A-C69A \\sim C68B-C69B
 with sigma of 0.02
 C66A-C67A \\sim C66B-C67B
 with sigma of 0.02
 C70A-C69A \\sim C70B-C69B
 with sigma of 0.02
 N8-C67A \\sim N8-C67B
 with sigma of 0.04
 N8-C69A \\sim N8-C69B
 with sigma of 0.04
 C68A-C66A \\sim C68B-C66B
 with sigma of 0.04
 C68A-C70A \\sim C68B-C70B
 with sigma of 0.04
 C67A-C69A \\sim C67B-C69B
 with sigma of 0.04
3. Restrained planarity
 N9, C72, C73, C74, C75, C76
 with sigma of 0.1
 N8, C66A, C67A, C68A, C69A, C70A
 with sigma of 0.1
 N8, C66B, C67B, C68B, C69B, C70B
 with sigma of 0.1
4. Uiso/Uaniso restraints and constraints
N9 \\sim C72 \\sim C73 \\sim C74 \\sim C75 \\sim C76: within 2A with sigma of
0.04 and sigma for terminal atoms of 0.08 within 2A
N8: within 2A with sigma of 0.04 and sigma for terminal atoms of 0.08 within 2A
5. Rigid body (RIGU) restrains
 C66A, C67A, C68A, C69A, C70A
 with sigma for 1-2 distances of 0.004 and sigma for 1-3 distances of 0.004
 C66B, C67B, C68B, C69B, C70B
 with sigma for 1-2 distances of 0.004 and sigma for 1-3 distances of 0.004
6. Others
 Sof(C66B)=Sof(H66B)=Sof(C67B)=Sof(H67B)=Sof(C68B)=Sof(H68B)=Sof(C69B)=
 Sof(H69B)=Sof(C70B)=Sof(H70B)=1-FVAR(1)
 Sof(C66A)=Sof(H66A)=Sof(C67A)=Sof(H67A)=Sof(C68A)=Sof(H68A)=Sof(C69A)=
 Sof(H69A)=Sof(C70A)=Sof(H70A)=FVAR(1)
 Fixed Sof: N9(0.5) C72(0.5) H72(0.5) C73(0.5) H73(0.5) C74(0.5) H74(0.5)
 C75(0.5) H75(0.5) C76(0.5) H76(0.5)
7.a Aromatic/amide H refined with riding coordinates:
 C2(H2), C3(H3), C5(H5), C7(H7), C9(H9), C12(H12), C16(H16), C18(H18),
 C19(H19), C22(H22), C23(H23), C25(H25), C27(H27), C29(H29), C32(H32), C36(H36),
  C38(H38), C39(H39), C42(H42), C43(H43), C45(H45), C47(H47), C49(H49),
 C52(H52), C56(H56), C58(H58), C59(H59), C61(H61), C62(H62), C63(H63), C64(H64),
  C65(H65), C66A(H66A), C66B(H66B), C67A(H67A), C67B(H67B), C68A(H68A),
 C68B(H68B), C69A(H69A), C69B(H69B), C70A(H70A), C70B(H70B), C72(H72), C73(H73),
  C74(H74), C75(H75), C76(H76)
7.b Idealised Me refined as rotating group:
 C71(H71A,H71B,H71C)
;
_atom_sites_solution_hydrogens     mixed
_atom_sites_solution_primary       dual
_atom_sites_solution_secondary     ?
loop_
  _atom_site_label
  _atom_site_type_symbol
  _atom_site_fract_x
  _atom_site_fract_y
  _atom_site_fract_z
  _atom_site_U_iso_or_equiv
  _atom_site_adp_type
  _atom_site_occupancy
  _atom_site_site_symmetry_order
  _atom_site_calc_flag
  _atom_site_refinement_flags_posn
  _atom_site_refinement_flags_adp
  _atom_site_refinement_flags_occupancy
  _atom_site_disorder_assembly
  _atom_site_disorder_group
 Br1 Br 0.74967(4) 0.17956(4) 1.10930(3) 0.04908(17) Uani 1 1 d . . . . .
 Br2 Br 0.95867(5) 0.12679(7) 0.20499(4) 0.0863(3) Uani 1 1 d . . . . .
 Br3 Br 1.03080(4) 0.10576(4) 1.01146(3) 0.04993(17) Uani 1 1 d . . . . .
 Br4 Br 0.34601(4) 0.76347(4) 0.37712(4) 0.05061(17) Uani 1 1 d . . . . .
 Br5 Br 0.87248(5) 0.36336(5) 1.02693(4) 0.0690(2) Uani 1 1 d . . . . .
 Br6 Br 0.26895(4) -0.03520(4) 0.61132(3) 0.04811(17) Uani 1 1 d . . . . .
 Mn1 Mn 0.64497(5) -0.03394(5) 0.81715(4) 0.03103(18) Uani 1 1 d . . . . .
 Mn2 Mn 0.99152(5) 0.21148(5) 0.58738(4) 0.03185(19) Uani 1 1 d . . . . .
 Mn3 Mn 0.51342(5) 0.50551(5) 0.75269(5) 0.0393(2) Uani 1 1 d D . . . .
 O1 O 0.6268(2) -0.0240(2) 0.92232(18) 0.0340(8) Uani 1 1 d . . . . .
 O2 O 0.6715(2) -0.0370(2) 0.71106(18) 0.0369(8) Uani 1 1 d . . . . .
 O3 O 0.8621(2) 0.0537(2) 0.50242(18) 0.0322(8) Uani 1 1 d . . . . .
 O4 O 1.0667(2) 0.1652(2) 0.50493(18) 0.0360(8) Uani 1 1 d . . . . .
 O5 O 1.0570(2) 0.1281(2) 0.66762(19) 0.0383(9) Uani 1 1 d . . . . .
 O6 O 0.9147(2) 0.3009(2) 0.51727(19) 0.0349(8) Uani 1 1 d . . . . .
 O7 O 0.6228(2) 0.5193(2) 0.51528(19) 0.0371(9) Uani 1 1 d . . . . .
 O8 O 0.4518(2) 0.6196(2) 0.7021(2) 0.0446(10) Uani 1 1 d . . . . .
 O9 O 0.5922(2) 0.5454(2) 0.7968(2) 0.0459(10) Uani 1 1 d . . . . .
 O10 O 0.4407(2) 0.4547(2) 0.7140(2) 0.0452(10) Uani 1 1 d . . . . .
 O11 O 0.4138(2) 0.1684(2) 0.7114(2) 0.0432(9) Uani 1 1 d . . . . .
 O12 O 0.5593(2) -0.0912(2) 0.82045(19) 0.0363(8) Uani 1 1 d . . . . .
 O13 O 0.4233(3) 0.5241(3) 0.8577(3) 0.0746(15) Uani 1 1 d D . . . .
 H13 H 0.429(4) 0.4754(11) 0.8932(18) 0.112 Uiso 1 1 d D U . . .
 N1 N 0.7381(2) 0.0268(3) 0.8040(2) 0.0286(9) Uani 1 1 d . . . . .
 N2 N 0.9248(2) 0.1130(3) 0.5758(2) 0.0313(9) Uani 1 1 d . . . . .
 N3 N 0.9038(2) 0.2712(3) 0.6652(2) 0.0314(9) Uani 1 1 d . . . . .
 N4 N 0.6018(3) 0.4974(3) 0.6442(2) 0.0386(11) Uani 1 1 d . . . . .
 N5 N 0.5698(3) 0.3805(3) 0.8057(2) 0.0352(10) Uani 1 1 d . . . . .
 N6 N 0.5273(3) 0.0931(3) 0.7873(2) 0.0341(10) Uani 1 1 d . . . . .
 N7 N 0.7521(3) -0.1691(3) 0.8470(3) 0.0374(10) Uani 1 1 d . . . . .
 N8 N 1.0828(3) 0.2933(3) 0.5916(3) 0.0467(12) Uani 1 1 d D . . . .
 C1 C 0.6537(3) 0.0234(3) 0.9605(3) 0.0303(11) Uani 1 1 d . . . . .
 C2 C 0.6160(4) 0.0362(4) 1.0333(3) 0.0531(16) Uani 1 1 d . . . . .
 H2 H 0.570047 0.011877 1.054006 0.064 Uiso 1 1 calc R U . . .
 C3 C 0.6429(4) 0.0828(4) 1.0761(3) 0.0547(17) Uani 1 1 d . . . . .
 H3 H 0.614462 0.091889 1.125007 0.066 Uiso 1 1 calc R U . . .
 C4 C 0.7111(3) 0.1166(3) 1.0482(3) 0.0382(12) Uani 1 1 d . . . . .
 C5 C 0.7515(3) 0.1054(3) 0.9778(3) 0.0327(11) Uani 1 1 d . . . . .
 H5 H 0.798851 0.128547 0.959574 0.039 Uiso 1 1 calc R U . . .
 C6 C 0.7239(3) 0.0598(3) 0.9320(3) 0.0288(11) Uani 1 1 d . . . . .
 C7 C 0.7642(3) 0.0549(3) 0.8567(3) 0.0308(11) Uani 1 1 d . . . . .
 H7 H 0.814921 0.073997 0.844179 0.037 Uiso 1 1 calc R U . . .
 C8 C 0.7767(3) 0.0315(3) 0.7277(3) 0.0310(11) Uani 1 1 d . . . . .
 C9 C 0.8424(3) 0.0705(3) 0.7004(3) 0.0310(11) Uani 1 1 d . . . . .
 H9 H 0.869351 0.093077 0.732641 0.037 Uiso 1 1 calc R U . . .
 C10 C 0.8657(3) 0.0740(3) 0.6222(3) 0.0281(11) Uani 1 1 d . . . . .
 C11 C 0.8262(3) 0.0395(3) 0.5760(2) 0.0269(10) Uani 1 1 d . . . . .
 C12 C 0.7615(3) 0.0018(3) 0.6009(3) 0.0319(11) Uani 1 1 d . . . . .
 H12 H 0.734961 -0.019321 0.567227 0.038 Uiso 1 1 calc R U . . .
 C13 C 0.7362(3) -0.0039(3) 0.6802(3) 0.0338(12) Uani 1 1 d . . . . .
 C14 C 0.9208(3) 0.0983(3) 0.5070(3) 0.0295(11) Uani 1 1 d . . . . .
 C15 C 0.9690(3) 0.1227(3) 0.4373(3) 0.0324(12) Uani 1 1 d . . . . .
 C16 C 0.9460(3) 0.1126(4) 0.3668(3) 0.0437(14) Uani 1 1 d . . . . .
 H16 H 0.900860 0.087177 0.365268 0.052 Uiso 1 1 calc R U . . .
 C17 C 0.9895(4) 0.1398(4) 0.3004(3) 0.0480(15) Uani 1 1 d . . . . .
 C18 C 1.0557(4) 0.1768(4) 0.3007(3) 0.0491(15) Uani 1 1 d . . . . .
 H18 H 1.084240 0.196075 0.253834 0.059 Uiso 1 1 calc R U . . .
 C19 C 1.0801(3) 0.1857(4) 0.3694(3) 0.0418(14) Uani 1 1 d . . . . .
 H19 H 1.127034 0.209285 0.369231 0.050 Uiso 1 1 calc R U . . .
 C20 C 1.0368(3) 0.1603(3) 0.4409(3) 0.0330(12) Uani 1 1 d . . . . .
 C21 C 1.0498(3) 0.1261(3) 0.7429(3) 0.0350(12) Uani 1 1 d . . . . .
 C22 C 1.1139(4) 0.0624(4) 0.7897(3) 0.0452(15) Uani 1 1 d . . . . .
 H22 H 1.162838 0.022547 0.766127 0.054 Uiso 1 1 calc R U . . .
 C23 C 1.1091(4) 0.0551(4) 0.8684(3) 0.0460(15) Uani 1 1 d . . . . .
 H23 H 1.152722 0.010143 0.898598 0.055 Uiso 1 1 calc R U . . .
 C24 C 1.0383(4) 0.1153(4) 0.9026(3) 0.0402(13) Uani 1 1 d . . . . .
 C25 C 0.9762(3) 0.1804(4) 0.8602(3) 0.0372(12) Uani 1 1 d . . . . .
 H25 H 0.930078 0.221759 0.884953 0.045 Uiso 1 1 calc R U . . .
 C26 C 0.9791(3) 0.1877(3) 0.7788(3) 0.0316(11) Uani 1 1 d . . . . .
 C27 C 0.9110(3) 0.2562(3) 0.7390(3) 0.0317(11) Uani 1 1 d . . . . .
 H27 H 0.867095 0.294290 0.768202 0.038 Uiso 1 1 calc R U . . .
 C28 C 0.8295(3) 0.3377(3) 0.6298(3) 0.0317(11) Uani 1 1 d . . . . .
 C29 C 0.7537(3) 0.3844(3) 0.6690(3) 0.0380(13) Uani 1 1 d . . . . .
 H29 H 0.747860 0.375987 0.723412 0.046 Uiso 1 1 calc R U . . .
 C30 C 0.6865(3) 0.4445(3) 0.6234(3) 0.0357(12) Uani 1 1 d . . . . .
 C31 C 0.6994(3) 0.4564(3) 0.5443(3) 0.0372(12) Uani 1 1 d . . . . .
 C32 C 0.7717(3) 0.4105(3) 0.5042(3) 0.0340(12) Uani 1 1 d . . . . .
 H32 H 0.775873 0.418519 0.449734 0.041 Uiso 1 1 calc R U . . .
 C33 C 0.8388(3) 0.3513(3) 0.5487(3) 0.0318(11) Uani 1 1 d . . . . .
 C34 C 0.5679(3) 0.5407(3) 0.5782(3) 0.0384(13) Uani 1 1 d . . . . .
 C35 C 0.4821(3) 0.6079(3) 0.5662(3) 0.0371(13) Uani 1 1 d . . . . .
 C36 C 0.4548(3) 0.6439(3) 0.4909(3) 0.0394(13) Uani 1 1 d . . . . .
 H36 H 0.490585 0.621375 0.448529 0.047 Uiso 1 1 calc R U . . .
 C37 C 0.3778(3) 0.7104(4) 0.4795(3) 0.0406(13) Uani 1 1 d . . . . .
 C38 C 0.3232(3) 0.7453(4) 0.5391(3) 0.0430(14) Uani 1 1 d . . . . .
 H38 H 0.269655 0.792628 0.528771 0.052 Uiso 1 1 calc R U . . .
 C39 C 0.3465(3) 0.7113(3) 0.6133(3) 0.0433(14) Uani 1 1 d . . . . .
 H39 H 0.307221 0.732955 0.654376 0.052 Uiso 1 1 calc R U . . .
 C40 C 0.4288(3) 0.6441(3) 0.6294(3) 0.0389(13) Uani 1 1 d . . . . .
 C41 C 0.6516(3) 0.5025(4) 0.8477(3) 0.0406(13) Uani 1 1 d . . . . .
 C42 C 0.6972(4) 0.5504(4) 0.8752(3) 0.0443(14) Uani 1 1 d . . . . .
 H42 H 0.683289 0.612183 0.856921 0.053 Uiso 1 1 calc R U . . .
 C43 C 0.7600(4) 0.5103(4) 0.9269(3) 0.0533(16) Uani 1 1 d . . . . .
 H43 H 0.789430 0.544225 0.944441 0.064 Uiso 1 1 calc R U . . .
 C44 C 0.7825(4) 0.4184(4) 0.9552(3) 0.0481(15) Uani 1 1 d . . . . .
 C45 C 0.7396(3) 0.3701(4) 0.9311(3) 0.0391(13) Uani 1 1 d . . . . .
 H45 H 0.754325 0.308548 0.950731 0.047 Uiso 1 1 calc R U . . .
 C46 C 0.6739(3) 0.4097(4) 0.8779(3) 0.0355(12) Uani 1 1 d . . . . .
 C47 C 0.6306(3) 0.3566(4) 0.8545(3) 0.0403(13) Uani 1 1 d . . . . .
 H47 H 0.648634 0.295860 0.877515 0.048 Uiso 1 1 calc R U . . .
 C48 C 0.5321(3) 0.3215(4) 0.7851(3) 0.0393(13) Uani 1 1 d . . . . .
 C49 C 0.5594(3) 0.2293(3) 0.8074(3) 0.0333(12) Uani 1 1 d . . . . .
 H49 H 0.606644 0.199289 0.840595 0.040 Uiso 1 1 calc R U . . .
 C50 C 0.5145(3) 0.1839(4) 0.7790(3) 0.0368(12) Uani 1 1 d . . . . .
 C51 C 0.4460(3) 0.2290(4) 0.7313(3) 0.0384(13) Uani 1 1 d . . . . .
 C52 C 0.4160(3) 0.3198(4) 0.7072(3) 0.0435(14) Uani 1 1 d . . . . .
 H52 H 0.368084 0.348237 0.674469 0.052 Uiso 1 1 calc R U . . .
 C53 C 0.4615(3) 0.3666(4) 0.7347(3) 0.0413(13) Uani 1 1 d . . . . .
 C54 C 0.4671(3) 0.0863(4) 0.7472(3) 0.0372(13) Uani 1 1 d . . . . .
 C55 C 0.4505(3) 0.0091(4) 0.7347(3) 0.0332(12) Uani 1 1 d . . . . .
 C56 C 0.3815(3) 0.0190(4) 0.6880(3) 0.0396(13) Uani 1 1 d . . . . .
 H56 H 0.347011 0.076547 0.665236 0.048 Uiso 1 1 calc R U . . .
 C57 C 0.3637(3) -0.0536(4) 0.6752(3) 0.0394(13) Uani 1 1 d . . . . .
 C58 C 0.4140(3) -0.1377(4) 0.7060(3) 0.0391(13) Uani 1 1 d . . . . .
 H58 H 0.402337 -0.187717 0.695698 0.047 Uiso 1 1 calc R U . . .
 C59 C 0.4813(3) -0.1485(4) 0.7517(3) 0.0365(12) Uani 1 1 d . . . . .
 H59 H 0.517009 -0.206747 0.771472 0.044 Uiso 1 1 calc R U . . .
 C60 C 0.4994(3) -0.0764(3) 0.7703(3) 0.0327(12) Uani 1 1 d . . . . .
 C61 C 0.7620(4) -0.2335(4) 0.8061(3) 0.0478(15) Uani 1 1 d . . . . .
 H61 H 0.722088 -0.222393 0.767133 0.057 Uiso 1 1 calc R U . . .
 C62 C 0.8271(4) -0.3140(4) 0.8184(5) 0.069(2) Uani 1 1 d . . . . .
 H62 H 0.831499 -0.357795 0.788777 0.083 Uiso 1 1 calc R U . . .
 C63 C 0.8855(4) -0.3306(5) 0.8739(5) 0.076(2) Uani 1 1 d . . . . .
 H63 H 0.930852 -0.386175 0.883389 0.091 Uiso 1 1 calc R U . . .
 C64 C 0.8779(4) -0.2662(5) 0.9157(5) 0.071(2) Uani 1 1 d . . . . .
 H64 H 0.918484 -0.275513 0.953771 0.085 Uiso 1 1 calc R U . . .
 C65 C 0.8106(4) -0.1885(4) 0.9010(3) 0.0483(15) Uani 1 1 d . . . . .
 H65 H 0.804637 -0.144860 0.931181 0.058 Uiso 1 1 calc R U . . .
 C66A C 1.0638(12) 0.3740(9) 0.5525(11) 0.052(5) Uani 0.428(15) 1 d D . P A 1
 H66A H 1.015028 0.395949 0.520383 0.063 Uiso 0.428(15) 1 calc R U P A 1
 C66B C 1.0634(9) 0.3772(7) 0.5928(8) 0.049(4) Uani 0.572(15) 1 d D . P A 2
 H66B H 1.002522 0.411019 0.598378 0.059 Uiso 0.572(15) 1 calc R U P A 2
 C67A C 1.1132(15) 0.4278(13) 0.5571(17) 0.103(10) Uani 0.428(15) 1 d D . P A
 1
 H67A H 1.097015 0.486855 0.529811 0.124 Uiso 0.428(15) 1 calc R U P A 1
 C67B C 1.1260(12) 0.4202(10) 0.5864(12) 0.101(8) Uani 0.572(15) 1 d D . P A
 2
 H67B H 1.107277 0.482000 0.586845 0.121 Uiso 0.572(15) 1 calc R U P A 2
 C68A C 1.1849(17) 0.3962(14) 0.601(2) 0.102(14) Uani 0.428(15) 1 d D . P A 1
 H68A H 1.223309 0.430192 0.599425 0.122 Uiso 0.428(15) 1 calc R U P A 1
 C68B C 1.2138(12) 0.3751(10) 0.5794(16) 0.079(6) Uani 0.572(15) 1 d D . P A
 2
 H68B H 1.256974 0.403729 0.578721 0.095 Uiso 0.572(15) 1 calc R U P A 2
 C69A C 1.2010(12) 0.3154(13) 0.6456(13) 0.092(9) Uani 0.428(15) 1 d D . P A
 1
 H69A H 1.248032 0.293378 0.679605 0.110 Uiso 0.428(15) 1 calc R U P A 1
 C69B C 1.2392(8) 0.2877(8) 0.5735(13) 0.098(7) Uani 0.572(15) 1 d D . P A 2
 H69B H 1.299557 0.255301 0.563028 0.118 Uiso 0.572(15) 1 calc R U P A 2
 C70A C 1.1479(10) 0.2667(11) 0.6408(9) 0.057(5) Uani 0.428(15) 1 d D . P A 1
 H70A H 1.157383 0.211083 0.673824 0.068 Uiso 0.428(15) 1 calc R U P A 1
 C70B C 1.1737(6) 0.2489(7) 0.5834(10) 0.064(5) Uani 0.572(15) 1 d D . P A 2
 H70B H 1.191642 0.186820 0.584765 0.077 Uiso 0.572(15) 1 calc R U P A 2
 C71 C 0.3857(8) 0.5967(7) 0.8831(7) 0.178(6) Uani 1 1 d D . . . .
 H71A H 0.412359 0.641470 0.856001 0.267 Uiso 1 1 calc R U . . .
 H71B H 0.393941 0.586937 0.938134 0.267 Uiso 1 1 calc R U . . .
 H71C H 0.322136 0.617153 0.874417 0.267 Uiso 1 1 calc R U . . .
 N9 N 0.4158(6) 0.1913(8) 0.4306(5) 0.056(3) Uani 0.5 1 d D U P B -1
 C72 C 0.4134(7) 0.1081(8) 0.4262(6) 0.064(4) Uani 0.5 1 d D U P B -1
 H72 H 0.379402 0.105834 0.386908 0.077 Uiso 0.5 1 calc R U P B -1
 C73 C 0.4542(8) 0.0278(8) 0.4716(7) 0.063(5) Uani 0.5 1 d D U P B -1
 H73 H 0.444205 -0.024349 0.464408 0.075 Uiso 0.5 1 calc R U P B -1
 C74 C 0.5097(9) 0.0232(8) 0.5277(8) 0.063(4) Uani 0.5 1 d D U P B -1
 H74 H 0.541552 -0.031289 0.557550 0.076 Uiso 0.5 1 calc R U P B -1
 C75 C 0.5155(7) 0.1044(8) 0.5371(7) 0.059(3) Uani 0.5 1 d D U P B -1
 H75 H 0.547035 0.109249 0.577038 0.070 Uiso 0.5 1 calc R U P B -1
 C76 C 0.4721(7) 0.1779(8) 0.4842(6) 0.066(4) Uani 0.5 1 d D U P B -1
 H76 H 0.485921 0.229501 0.487102 0.080 Uiso 0.5 1 calc R U P B -1

loop_
  _atom_site_aniso_label
  _atom_site_aniso_U_11
  _atom_site_aniso_U_22
  _atom_site_aniso_U_33
  _atom_site_aniso_U_23
  _atom_site_aniso_U_13
  _atom_site_aniso_U_12
 Br1 0.0681(4) 0.0523(4) 0.0337(3) -0.0150(3) 0.0032(3) -0.0258(3)
 Br2 0.0969(6) 0.1711(9) 0.0259(3) -0.0234(4) 0.0055(3) -0.0881(6)
 Br3 0.0620(4) 0.0573(4) 0.0260(3) -0.0059(3) -0.0111(3) -0.0108(3)
 Br4 0.0462(4) 0.0494(4) 0.0493(4) -0.0027(3) -0.0186(3) -0.0042(3)
 Br5 0.0704(5) 0.0772(5) 0.0669(5) 0.0065(4) -0.0342(4) -0.0342(4)
 Br6 0.0382(3) 0.0681(4) 0.0455(4) -0.0183(3) -0.0063(2) -0.0204(3)
 Mn1 0.0285(4) 0.0396(4) 0.0263(4) -0.0049(3) -0.0004(3) -0.0134(3)
 Mn2 0.0271(4) 0.0409(5) 0.0248(4) -0.0052(3) -0.0020(3) -0.0072(3)
 Mn3 0.0353(5) 0.0360(5) 0.0420(5) -0.0051(4) -0.0070(4) -0.0045(4)
 O1 0.039(2) 0.041(2) 0.0266(18) -0.0038(16) 0.0022(15) -0.0206(17)
 O2 0.038(2) 0.053(2) 0.0263(19) -0.0112(17) 0.0042(15) -0.0228(18)
 O3 0.0280(18) 0.046(2) 0.0245(18) -0.0068(16) -0.0010(14) -0.0145(16)
 O4 0.0291(18) 0.055(2) 0.0239(18) -0.0093(17) -0.0020(14) -0.0123(17)
 O5 0.0336(19) 0.049(2) 0.0255(19) -0.0043(17) -0.0047(15) -0.0050(17)
 O6 0.0300(19) 0.040(2) 0.0293(19) -0.0065(16) -0.0007(14) -0.0048(16)
 O7 0.033(2) 0.037(2) 0.035(2) -0.0061(17) -0.0100(16) -0.0002(16)
 O8 0.044(2) 0.037(2) 0.046(2) -0.0086(18) -0.0057(18) -0.0029(17)
 O9 0.051(2) 0.037(2) 0.044(2) -0.0005(18) -0.0106(18) -0.0080(18)
 O10 0.036(2) 0.036(2) 0.057(3) -0.0010(19) -0.0181(18) -0.0022(17)
 O11 0.037(2) 0.040(2) 0.053(2) -0.0020(19) -0.0145(17) -0.0133(17)
 O12 0.0305(19) 0.043(2) 0.034(2) -0.0039(17) -0.0008(15) -0.0121(16)
 O13 0.066(3) 0.066(3) 0.071(3) -0.023(3) 0.017(3) 0.005(3)
 N1 0.026(2) 0.035(2) 0.023(2) -0.0012(18) 0.0004(16) -0.0107(18)
 N2 0.029(2) 0.041(3) 0.024(2) -0.0055(19) 0.0012(17) -0.0130(19)
 N3 0.026(2) 0.039(2) 0.025(2) -0.0017(19) -0.0046(17) -0.0058(18)
 N4 0.034(2) 0.037(3) 0.037(3) -0.006(2) -0.0082(19) 0.001(2)
 N5 0.035(2) 0.036(2) 0.030(2) -0.004(2) -0.0011(18) -0.006(2)
 N6 0.030(2) 0.037(2) 0.038(3) -0.007(2) -0.0018(18) -0.0130(19)
 N7 0.032(2) 0.040(3) 0.043(3) -0.009(2) 0.001(2) -0.015(2)
 N8 0.046(3) 0.056(3) 0.044(3) -0.007(3) -0.008(2) -0.023(3)
 C1 0.030(3) 0.031(3) 0.026(3) -0.004(2) 0.005(2) -0.007(2)
 C2 0.060(4) 0.083(5) 0.029(3) -0.008(3) 0.015(3) -0.045(4)
 C3 0.069(4) 0.078(5) 0.035(3) -0.025(3) 0.025(3) -0.047(4)
 C4 0.045(3) 0.035(3) 0.035(3) -0.010(2) -0.004(2) -0.011(3)
 C5 0.037(3) 0.031(3) 0.027(3) 0.001(2) -0.004(2) -0.010(2)
 C6 0.023(2) 0.035(3) 0.022(2) -0.003(2) 0.0002(19) -0.003(2)
 C7 0.025(3) 0.041(3) 0.030(3) -0.004(2) -0.004(2) -0.015(2)
 C8 0.023(3) 0.045(3) 0.026(3) -0.006(2) -0.0013(19) -0.013(2)
 C9 0.028(3) 0.043(3) 0.025(3) -0.007(2) -0.004(2) -0.014(2)
 C10 0.024(2) 0.037(3) 0.026(3) -0.010(2) -0.0006(19) -0.011(2)
 C11 0.027(3) 0.037(3) 0.015(2) -0.004(2) 0.0038(18) -0.010(2)
 C12 0.030(3) 0.042(3) 0.029(3) -0.013(2) -0.002(2) -0.014(2)
 C13 0.029(3) 0.044(3) 0.031(3) -0.005(2) -0.002(2) -0.015(2)
 C14 0.021(2) 0.040(3) 0.023(2) -0.002(2) -0.0018(19) -0.005(2)
 C15 0.028(3) 0.043(3) 0.025(3) -0.006(2) 0.005(2) -0.012(2)
 C16 0.035(3) 0.075(4) 0.026(3) -0.010(3) -0.002(2) -0.024(3)
 C17 0.040(3) 0.086(5) 0.022(3) -0.009(3) 0.001(2) -0.026(3)
 C18 0.050(4) 0.074(4) 0.028(3) -0.009(3) 0.010(3) -0.031(3)
 C19 0.034(3) 0.059(4) 0.034(3) -0.009(3) 0.003(2) -0.019(3)
 C20 0.026(3) 0.043(3) 0.025(3) -0.005(2) 0.002(2) -0.006(2)
 C21 0.034(3) 0.041(3) 0.023(3) -0.005(2) -0.004(2) -0.003(2)
 C22 0.038(3) 0.051(4) 0.040(3) -0.015(3) -0.009(2) 0.003(3)
 C23 0.049(3) 0.045(3) 0.034(3) -0.005(3) -0.012(3) 0.000(3)
 C24 0.054(3) 0.046(3) 0.023(3) -0.004(2) -0.014(2) -0.017(3)
 C25 0.038(3) 0.046(3) 0.028(3) -0.008(2) -0.001(2) -0.012(3)
 C26 0.030(3) 0.036(3) 0.028(3) -0.008(2) -0.006(2) -0.006(2)
 C27 0.028(3) 0.035(3) 0.031(3) -0.010(2) -0.002(2) -0.007(2)
 C28 0.029(3) 0.032(3) 0.030(3) -0.007(2) -0.004(2) -0.001(2)
 C29 0.035(3) 0.042(3) 0.028(3) 0.002(2) -0.003(2) -0.004(2)
 C30 0.031(3) 0.035(3) 0.035(3) -0.002(2) -0.006(2) -0.004(2)
 C31 0.038(3) 0.039(3) 0.032(3) -0.001(2) -0.008(2) -0.011(2)
 C32 0.035(3) 0.036(3) 0.026(3) -0.003(2) -0.005(2) -0.005(2)
 C33 0.035(3) 0.031(3) 0.032(3) -0.010(2) 0.001(2) -0.011(2)
 C34 0.035(3) 0.034(3) 0.044(3) -0.011(3) -0.007(2) -0.003(2)
 C35 0.032(3) 0.033(3) 0.050(3) -0.006(3) -0.014(2) -0.012(2)
 C36 0.041(3) 0.041(3) 0.035(3) -0.008(3) -0.005(2) -0.009(3)
 C37 0.033(3) 0.040(3) 0.048(3) 0.000(3) -0.012(2) -0.011(2)
 C38 0.028(3) 0.039(3) 0.056(4) -0.007(3) -0.013(3) 0.002(2)
 C39 0.040(3) 0.033(3) 0.053(4) -0.012(3) 0.000(3) -0.006(2)
 C40 0.038(3) 0.031(3) 0.045(3) -0.005(3) -0.015(2) -0.004(2)
 C41 0.038(3) 0.049(3) 0.035(3) -0.017(3) -0.001(2) -0.008(3)
 C42 0.058(4) 0.034(3) 0.041(3) -0.001(3) -0.008(3) -0.016(3)
 C43 0.067(4) 0.059(4) 0.048(4) -0.018(3) -0.009(3) -0.032(3)
 C44 0.056(4) 0.055(4) 0.038(3) 0.002(3) -0.006(3) -0.027(3)
 C45 0.039(3) 0.037(3) 0.040(3) 0.001(2) -0.005(2) -0.014(2)
 C46 0.038(3) 0.042(3) 0.032(3) -0.011(2) 0.002(2) -0.018(3)
 C47 0.035(3) 0.040(3) 0.038(3) 0.003(3) -0.004(2) -0.008(2)
 C48 0.028(3) 0.054(4) 0.038(3) -0.006(3) -0.008(2) -0.016(3)
 C49 0.032(3) 0.030(3) 0.034(3) 0.003(2) -0.009(2) -0.007(2)
 C50 0.028(3) 0.037(3) 0.043(3) -0.006(3) 0.000(2) -0.009(2)
 C51 0.029(3) 0.046(3) 0.045(3) -0.011(3) -0.005(2) -0.015(2)
 C52 0.040(3) 0.042(3) 0.050(4) -0.007(3) -0.020(3) -0.010(3)
 C53 0.039(3) 0.034(3) 0.048(3) 0.000(3) -0.012(3) -0.008(2)
 C54 0.022(3) 0.050(3) 0.034(3) -0.001(3) -0.004(2) -0.007(2)
 C55 0.028(3) 0.048(3) 0.029(3) -0.011(2) 0.001(2) -0.018(2)
 C56 0.026(3) 0.052(4) 0.038(3) -0.012(3) 0.005(2) -0.009(2)
 C57 0.026(3) 0.066(4) 0.036(3) -0.024(3) 0.009(2) -0.022(3)
 C58 0.037(3) 0.045(3) 0.041(3) -0.022(3) 0.011(2) -0.016(3)
 C59 0.029(3) 0.039(3) 0.042(3) -0.014(3) 0.003(2) -0.009(2)
 C60 0.030(3) 0.041(3) 0.031(3) -0.009(2) 0.007(2) -0.017(2)
 C61 0.041(3) 0.057(4) 0.055(4) -0.015(3) -0.001(3) -0.026(3)
 C62 0.047(4) 0.037(4) 0.129(7) -0.029(4) 0.003(4) -0.015(3)
 C63 0.044(4) 0.040(4) 0.137(8) -0.007(4) -0.013(4) -0.006(3)
 C64 0.050(4) 0.058(5) 0.099(6) 0.004(4) -0.029(4) -0.011(4)
 C65 0.052(4) 0.045(4) 0.053(4) -0.010(3) -0.011(3) -0.019(3)
 C66A 0.055(10) 0.031(8) 0.066(13) 0.009(8) -0.033(10) -0.008(7)
 C66B 0.033(6) 0.042(7) 0.068(10) -0.018(7) -0.002(6) -0.002(5)
 C67A 0.073(15) 0.069(14) 0.17(3) 0.037(13) -0.050(14) -0.046(11)
 C67B 0.061(9) 0.054(9) 0.19(2) 0.004(11) -0.046(11) -0.022(7)
 C68A 0.070(19) 0.067(14) 0.18(3) 0.017(16) -0.05(2) -0.039(13)
 C68B 0.056(8) 0.058(7) 0.130(16) 0.019(9) -0.038(10) -0.038(7)
 C69A 0.054(11) 0.096(13) 0.13(2) 0.038(13) -0.037(12) -0.049(10)
 C69B 0.040(7) 0.057(7) 0.19(2) 0.018(9) -0.025(9) -0.026(6)
 C70A 0.055(10) 0.072(11) 0.048(10) 0.007(9) -0.005(8) -0.034(8)
 C70B 0.028(6) 0.043(6) 0.117(15) 0.002(7) -0.019(7) -0.012(5)
 C71 0.227(13) 0.134(10) 0.185(12) -0.094(10) 0.137(11) -0.085(9)
 N9 0.043(5) 0.127(10) 0.022(5) -0.010(6) 0.006(4) -0.064(6)
 C72 0.034(7) 0.113(12) 0.032(6) 0.006(7) 0.007(5) -0.020(7)
 C73 0.059(10) 0.081(11) 0.075(10) -0.057(10) 0.042(8) -0.048(9)
 C74 0.048(9) 0.081(11) 0.064(9) -0.031(9) 0.020(8) -0.022(8)
 C75 0.058(8) 0.075(9) 0.054(8) -0.033(7) 0.008(6) -0.027(7)
 C76 0.080(9) 0.062(8) 0.075(10) -0.026(7) 0.045(8) -0.055(7)

_geom_special_details
;
 All esds (except the esd in the dihedral angle between two l.s. planes)
 are estimated using the full covariance matrix.  The cell esds are taken
 into account individually in the estimation of esds in distances, angles
 and torsion angles; correlations between esds in cell parameters are only
 used when they are defined by crystal symmetry.  An approximate (isotropic)
 treatment of cell esds is used for estimating esds involving l.s. planes.
;
loop_
  _geom_bond_atom_site_label_1
  _geom_bond_atom_site_label_2
  _geom_bond_distance
  _geom_bond_site_symmetry_2
  _geom_bond_publ_flag
 Br1 C4 1.912(5) . ?
 Br2 C17 1.897(5) . ?
 Br3 C24 1.907(5) . ?
 Br4 C37 1.903(5) . ?
 Br5 C44 1.904(6) . ?
 Br6 C57 1.912(5) . ?
 Mn1 O1 1.894(3) . ?
 Mn1 O2 1.895(3) . ?
 Mn1 O12 1.886(3) . ?
 Mn1 N1 2.014(4) . ?
 Mn1 N6 2.302(4) . ?
 Mn1 N7 2.300(4) . ?
 Mn2 O4 1.896(3) . ?
 Mn2 O5 1.899(3) . ?
 Mn2 O6 1.905(3) . ?
 Mn2 N2 2.254(4) . ?
 Mn2 N3 2.002(4) . ?
 Mn2 N8 2.296(5) . ?
 Mn3 O8 1.883(4) . ?
 Mn3 O9 1.903(4) . ?
 Mn3 O10 1.892(4) . ?
 Mn3 O13 2.229(4) . ?
 Mn3 N4 2.255(4) . ?
 Mn3 N5 2.011(4) . ?
 O1 C1 1.322(6) . ?
 O2 C13 1.332(6) . ?
 O3 C11 1.374(5) . ?
 O3 C14 1.383(6) . ?
 O4 C20 1.316(5) . ?
 O5 C21 1.327(5) . ?
 O6 C33 1.349(5) . ?
 O7 C31 1.385(6) . ?
 O7 C34 1.367(6) . ?
 O8 C40 1.335(6) . ?
 O9 C41 1.311(6) . ?
 O10 C53 1.341(6) . ?
 O11 C51 1.374(6) . ?
 O11 C54 1.395(6) . ?
 O12 C60 1.319(6) . ?
 O13 H13 0.894(9) . ?
 O13 C71 1.280(9) . ?
 N1 C7 1.289(6) . ?
 N1 C8 1.423(6) . ?
 N2 C10 1.406(6) . ?
 N2 C14 1.310(6) . ?
 N3 C27 1.300(6) . ?
 N3 C28 1.423(6) . ?
 N4 C30 1.395(6) . ?
 N4 C34 1.317(6) . ?
 N5 C47 1.291(6) . ?
 N5 C48 1.415(7) . ?
 N6 C50 1.403(6) . ?
 N6 C54 1.310(6) . ?
 N7 C61 1.351(7) . ?
 N7 C65 1.341(7) . ?
 N8 C66A 1.310(12) . ?
 N8 C66B 1.300(11) . ?
 N8 C70A 1.344(12) . ?
 N8 C70B 1.398(10) . ?
 C1 C2 1.389(7) . ?
 C1 C6 1.433(6) . ?
 C2 H2 0.9500 . ?
 C2 C3 1.369(7) . ?
 C3 H3 0.9500 . ?
 C3 C4 1.379(7) . ?
 C4 C5 1.357(7) . ?
 C5 H5 0.9500 . ?
 C5 C6 1.401(7) . ?
 C6 C7 1.424(6) . ?
 C7 H7 0.9500 . ?
 C8 C9 1.393(6) . ?
 C8 C13 1.431(6) . ?
 C9 H9 0.9500 . ?
 C9 C10 1.394(6) . ?
 C10 C11 1.394(6) . ?
 C11 C12 1.358(6) . ?
 C12 H12 0.9500 . ?
 C12 C13 1.417(6) . ?
 C14 C15 1.439(6) . ?
 C15 C16 1.406(7) . ?
 C15 C20 1.424(7) . ?
 C16 H16 0.9500 . ?
 C16 C17 1.369(7) . ?
 C17 C18 1.384(8) . ?
 C18 H18 0.9500 . ?
 C18 C19 1.377(7) . ?
 C19 H19 0.9500 . ?
 C19 C20 1.428(7) . ?
 C21 C22 1.403(7) . ?
 C21 C26 1.424(6) . ?
 C22 H22 0.9500 . ?
 C22 C23 1.379(7) . ?
 C23 H23 0.9500 . ?
 C23 C24 1.398(7) . ?
 C24 C25 1.355(7) . ?
 C25 H25 0.9500 . ?
 C25 C26 1.428(6) . ?
 C26 C27 1.411(6) . ?
 C27 H27 0.9500 . ?
 C28 C29 1.391(6) . ?
 C28 C33 1.416(6) . ?
 C29 H29 0.9500 . ?
 C29 C30 1.399(6) . ?
 C30 C31 1.383(7) . ?
 C31 C32 1.361(7) . ?
 C32 H32 0.9500 . ?
 C32 C33 1.384(6) . ?
 C34 C35 1.450(7) . ?
 C35 C36 1.408(7) . ?
 C35 C40 1.431(7) . ?
 C36 H36 0.9500 . ?
 C36 C37 1.348(7) . ?
 C37 C38 1.381(7) . ?
 C38 H38 0.9500 . ?
 C38 C39 1.370(7) . ?
 C39 H39 0.9500 . ?
 C39 C40 1.420(7) . ?
 C41 C42 1.413(7) . ?
 C41 C46 1.435(7) . ?
 C42 H42 0.9500 . ?
 C42 C43 1.352(7) . ?
 C43 H43 0.9500 . ?
 C43 C44 1.414(8) . ?
 C44 C45 1.357(7) . ?
 C45 H45 0.9500 . ?
 C45 C46 1.400(7) . ?
 C46 C47 1.420(7) . ?
 C47 H47 0.9500 . ?
 C48 C49 1.402(7) . ?
 C48 C53 1.430(7) . ?
 C49 H49 0.9500 . ?
 C49 C50 1.382(7) . ?
 C50 C51 1.378(7) . ?
 C51 C52 1.386(7) . ?
 C52 H52 0.9500 . ?
 C52 C53 1.399(7) . ?
 C54 C55 1.433(7) . ?
 C55 C56 1.408(7) . ?
 C55 C60 1.408(7) . ?
 C56 H56 0.9500 . ?
 C56 C57 1.371(7) . ?
 C57 C58 1.375(8) . ?
 C58 H58 0.9500 . ?
 C58 C59 1.371(7) . ?
 C59 H59 0.9500 . ?
 C59 C60 1.407(7) . ?
 C61 H61 0.9500 . ?
 C61 C62 1.371(8) . ?
 C62 H62 0.9500 . ?
 C62 C63 1.367(10) . ?
 C63 H63 0.9500 . ?
 C63 C64 1.372(9) . ?
 C64 H64 0.9500 . ?
 C64 C65 1.362(8) . ?
 C65 H65 0.9500 . ?
 C66A H66A 0.9500 . ?
 C66A C67A 1.379(16) . ?
 C66B H66B 0.9500 . ?
 C66B C67B 1.384(13) . ?
 C67A H67A 0.9500 . ?
 C67A C68A 1.36(2) . ?
 C67B H67B 0.9500 . ?
 C67B C68B 1.355(19) . ?
 C68A H68A 0.9500 . ?
 C68A C69A 1.35(2) . ?
 C68B H68B 0.9500 . ?
 C68B C69B 1.366(18) . ?
 C69A H69A 0.9500 . ?
 C69A C70A 1.360(15) . ?
 C69B H69B 0.9500 . ?
 C69B C70B 1.371(12) . ?
 C70A H70A 0.9500 . ?
 C70B H70B 0.9500 . ?
 C71 H71A 0.9800 . ?
 C71 H71B 0.9800 . ?
 C71 H71C 0.9800 . ?
 N9 C72 1.387(11) . ?
 N9 C76 1.327(11) . ?
 C72 H72 0.9500 . ?
 C72 C73 1.385(10) . ?
 C73 H73 0.9500 . ?
 C73 C74 1.390(10) . ?
 C74 H74 0.9500 . ?
 C74 C75 1.400(10) . ?
 C75 H75 0.9500 . ?
 C75 C76 1.395(10) . ?
 C76 H76 0.9500 . ?

loop_
  _geom_angle_atom_site_label_1
  _geom_angle_atom_site_label_2
  _geom_angle_atom_site_label_3
  _geom_angle
  _geom_angle_site_symmetry_1
  _geom_angle_site_symmetry_3
  _geom_angle_publ_flag
 O1 Mn1 O2 173.96(15) . . ?
 O1 Mn1 N1 90.22(15) . . ?
 O1 Mn1 N6 90.70(15) . . ?
 O1 Mn1 N7 90.09(15) . . ?
 O2 Mn1 N1 83.75(15) . . ?
 O2 Mn1 N6 89.49(15) . . ?
 O2 Mn1 N7 90.37(16) . . ?
 O12 Mn1 O1 94.68(14) . . ?
 O12 Mn1 O2 91.35(15) . . ?
 O12 Mn1 N1 175.10(15) . . ?
 O12 Mn1 N6 83.91(15) . . ?
 O12 Mn1 N7 89.93(15) . . ?
 N1 Mn1 N6 95.88(15) . . ?
 N1 Mn1 N7 90.23(15) . . ?
 N7 Mn1 N6 173.84(15) . . ?
 O4 Mn2 O5 96.70(14) . . ?
 O4 Mn2 O6 90.82(14) . . ?
 O4 Mn2 N2 83.00(14) . . ?
 O4 Mn2 N3 173.33(15) . . ?
 O4 Mn2 N8 88.00(16) . . ?
 O5 Mn2 O6 172.45(14) . . ?
 O5 Mn2 N2 89.08(15) . . ?
 O5 Mn2 N3 89.97(15) . . ?
 O5 Mn2 N8 86.60(17) . . ?
 O6 Mn2 N2 91.19(15) . . ?
 O6 Mn2 N3 82.51(15) . . ?
 O6 Mn2 N8 94.35(17) . . ?
 N2 Mn2 N8 169.49(16) . . ?
 N3 Mn2 N2 97.36(16) . . ?
 N3 Mn2 N8 92.21(17) . . ?
 O8 Mn3 O9 93.69(16) . . ?
 O8 Mn3 O10 91.91(16) . . ?
 O8 Mn3 O13 91.51(17) . . ?
 O8 Mn3 N4 84.70(15) . . ?
 O8 Mn3 N5 174.92(18) . . ?
 O9 Mn3 O13 88.49(19) . . ?
 O9 Mn3 N4 90.15(16) . . ?
 O9 Mn3 N5 91.08(17) . . ?
 O10 Mn3 O9 174.40(16) . . ?
 O10 Mn3 O13 91.19(19) . . ?
 O10 Mn3 N4 90.55(16) . . ?
 O10 Mn3 N5 83.31(17) . . ?
 O13 Mn3 N4 175.88(17) . . ?
 N5 Mn3 O13 86.86(17) . . ?
 N5 Mn3 N4 97.05(16) . . ?
 C1 O1 Mn1 130.2(3) . . ?
 C13 O2 Mn1 114.5(3) . . ?
 C11 O3 C14 104.6(3) . . ?
 C20 O4 Mn2 123.3(3) . . ?
 C21 O5 Mn2 131.0(3) . . ?
 C33 O6 Mn2 115.8(3) . . ?
 C34 O7 C31 105.2(4) . . ?
 C40 O8 Mn3 127.9(3) . . ?
 C41 O9 Mn3 130.1(4) . . ?
 C53 O10 Mn3 114.9(3) . . ?
 C51 O11 C54 104.9(4) . . ?
 C60 O12 Mn1 128.1(3) . . ?
 Mn3 O13 H13 115.4(16) . . ?
 C71 O13 Mn3 126.7(6) . . ?
 C71 O13 H13 114.4(18) . . ?
 C7 N1 Mn1 126.4(3) . . ?
 C7 N1 C8 122.8(4) . . ?
 C8 N1 Mn1 110.8(3) . . ?
 C10 N2 Mn2 135.5(3) . . ?
 C14 N2 Mn2 118.1(3) . . ?
 C14 N2 C10 104.5(4) . . ?
 C27 N3 Mn2 127.0(3) . . ?
 C27 N3 C28 121.5(4) . . ?
 C28 N3 Mn2 111.5(3) . . ?
 C30 N4 Mn3 135.8(3) . . ?
 C34 N4 Mn3 119.2(3) . . ?
 C34 N4 C30 104.1(4) . . ?
 C47 N5 Mn3 124.9(4) . . ?
 C47 N5 C48 123.6(5) . . ?
 C48 N5 Mn3 111.5(3) . . ?
 C50 N6 Mn1 134.8(3) . . ?
 C54 N6 Mn1 115.7(3) . . ?
 C54 N6 C50 105.9(4) . . ?
 C61 N7 Mn1 119.9(4) . . ?
 C65 N7 Mn1 124.3(4) . . ?
 C65 N7 C61 115.7(5) . . ?
 C66A N8 Mn2 119.1(8) . . ?
 C66A N8 C70A 117.8(11) . . ?
 C66B N8 Mn2 130.1(7) . . ?
 C66B N8 C70B 114.0(8) . . ?
 C70A N8 Mn2 122.4(7) . . ?
 C70B N8 Mn2 115.5(6) . . ?
 O1 C1 C2 119.7(5) . . ?
 O1 C1 C6 123.1(4) . . ?
 C2 C1 C6 117.1(5) . . ?
 C1 C2 H2 119.0 . . ?
 C3 C2 C1 122.1(5) . . ?
 C3 C2 H2 119.0 . . ?
 C2 C3 H3 120.0 . . ?
 C2 C3 C4 120.0(5) . . ?
 C4 C3 H3 120.0 . . ?
 C3 C4 Br1 119.7(4) . . ?
 C5 C4 Br1 119.6(4) . . ?
 C5 C4 C3 120.7(5) . . ?
 C4 C5 H5 119.8 . . ?
 C4 C5 C6 120.4(5) . . ?
 C6 C5 H5 119.8 . . ?
 C5 C6 C1 119.6(4) . . ?
 C5 C6 C7 118.4(4) . . ?
 C7 C6 C1 122.0(4) . . ?
 N1 C7 C6 126.0(5) . . ?
 N1 C7 H7 117.0 . . ?
 C6 C7 H7 117.0 . . ?
 N1 C8 C13 112.0(4) . . ?
 C9 C8 N1 124.6(4) . . ?
 C9 C8 C13 123.3(4) . . ?
 C8 C9 H9 122.5 . . ?
 C8 C9 C10 115.0(4) . . ?
 C10 C9 H9 122.5 . . ?
 C9 C10 N2 129.7(4) . . ?
 C11 C10 N2 108.7(4) . . ?
 C11 C10 C9 121.6(4) . . ?
 O3 C11 C10 107.8(4) . . ?
 C12 C11 O3 127.5(4) . . ?
 C12 C11 C10 124.6(4) . . ?
 C11 C12 H12 122.1 . . ?
 C11 C12 C13 115.8(4) . . ?
 C13 C12 H12 122.1 . . ?
 O2 C13 C8 118.9(4) . . ?
 O2 C13 C12 121.5(4) . . ?
 C12 C13 C8 119.6(4) . . ?
 O3 C14 C15 117.3(4) . . ?
 N2 C14 O3 114.4(4) . . ?
 N2 C14 C15 128.3(5) . . ?
 C16 C15 C14 119.6(5) . . ?
 C16 C15 C20 121.3(5) . . ?
 C20 C15 C14 119.0(4) . . ?
 C15 C16 H16 120.4 . . ?
 C17 C16 C15 119.2(5) . . ?
 C17 C16 H16 120.4 . . ?
 C16 C17 Br2 119.6(4) . . ?
 C16 C17 C18 121.8(5) . . ?
 C18 C17 Br2 118.7(4) . . ?
 C17 C18 H18 120.2 . . ?
 C19 C18 C17 119.7(5) . . ?
 C19 C18 H18 120.2 . . ?
 C18 C19 H19 119.1 . . ?
 C18 C19 C20 121.8(5) . . ?
 C20 C19 H19 119.1 . . ?
 O4 C20 C15 124.5(4) . . ?
 O4 C20 C19 119.0(5) . . ?
 C15 C20 C19 116.2(5) . . ?
 O5 C21 C22 119.9(4) . . ?
 O5 C21 C26 122.3(4) . . ?
 C22 C21 C26 117.8(4) . . ?
 C21 C22 H22 118.6 . . ?
 C23 C22 C21 122.8(5) . . ?
 C23 C22 H22 118.6 . . ?
 C22 C23 H23 120.8 . . ?
 C22 C23 C24 118.4(5) . . ?
 C24 C23 H23 120.8 . . ?
 C23 C24 Br3 118.8(4) . . ?
 C25 C24 Br3 119.7(4) . . ?
 C25 C24 C23 121.5(5) . . ?
 C24 C25 H25 119.6 . . ?
 C24 C25 C26 120.8(5) . . ?
 C26 C25 H25 119.6 . . ?
 C21 C26 C25 118.6(4) . . ?
 C27 C26 C21 124.0(4) . . ?
 C27 C26 C25 117.4(4) . . ?
 N3 C27 C26 124.9(4) . . ?
 N3 C27 H27 117.6 . . ?
 C26 C27 H27 117.6 . . ?
 C29 C28 N3 125.0(4) . . ?
 C29 C28 C33 122.0(4) . . ?
 C33 C28 N3 113.0(4) . . ?
 C28 C29 H29 122.0 . . ?
 C28 C29 C30 116.0(5) . . ?
 C30 C29 H29 122.0 . . ?
 N4 C30 C29 130.3(5) . . ?
 C31 C30 N4 109.9(4) . . ?
 C31 C30 C29 119.8(4) . . ?
 C30 C31 O7 106.6(4) . . ?
 C32 C31 O7 127.7(5) . . ?
 C32 C31 C30 125.6(5) . . ?
 C31 C32 H32 122.5 . . ?
 C31 C32 C33 115.0(5) . . ?
 C33 C32 H32 122.5 . . ?
 O6 C33 C28 116.6(4) . . ?
 O6 C33 C32 121.9(4) . . ?
 C32 C33 C28 121.4(4) . . ?
 O7 C34 C35 118.3(5) . . ?
 N4 C34 O7 114.2(4) . . ?
 N4 C34 C35 127.5(5) . . ?
 C36 C35 C34 119.6(5) . . ?
 C36 C35 C40 119.6(5) . . ?
 C40 C35 C34 120.5(5) . . ?
 C35 C36 H36 120.2 . . ?
 C37 C36 C35 119.6(5) . . ?
 C37 C36 H36 120.2 . . ?
 C36 C37 Br4 118.9(4) . . ?
 C36 C37 C38 122.5(5) . . ?
 C38 C37 Br4 118.5(4) . . ?
 C37 C38 H38 120.1 . . ?
 C39 C38 C37 119.8(5) . . ?
 C39 C38 H38 120.1 . . ?
 C38 C39 H39 119.7 . . ?
 C38 C39 C40 120.7(5) . . ?
 C40 C39 H39 119.7 . . ?
 O8 C40 C35 124.4(4) . . ?
 O8 C40 C39 118.0(5) . . ?
 C39 C40 C35 117.6(5) . . ?
 O9 C41 C42 118.3(5) . . ?
 O9 C41 C46 124.4(5) . . ?
 C42 C41 C46 117.2(5) . . ?
 C41 C42 H42 119.2 . . ?
 C43 C42 C41 121.5(5) . . ?
 C43 C42 H42 119.2 . . ?
 C42 C43 H43 119.6 . . ?
 C42 C43 C44 120.7(6) . . ?
 C44 C43 H43 119.6 . . ?
 C43 C44 Br5 119.8(4) . . ?
 C45 C44 Br5 120.5(4) . . ?
 C45 C44 C43 119.7(5) . . ?
 C44 C45 H45 119.5 . . ?
 C44 C45 C46 121.0(5) . . ?
 C46 C45 H45 119.5 . . ?
 C45 C46 C41 119.8(5) . . ?
 C45 C46 C47 119.1(5) . . ?
 C47 C46 C41 121.1(5) . . ?
 N5 C47 C46 128.1(5) . . ?
 N5 C47 H47 115.9 . . ?
 C46 C47 H47 115.9 . . ?
 N5 C48 C53 111.9(5) . . ?
 C49 C48 N5 126.5(5) . . ?
 C49 C48 C53 121.6(5) . . ?
 C48 C49 H49 121.5 . . ?
 C50 C49 C48 117.0(5) . . ?
 C50 C49 H49 121.5 . . ?
 C49 C50 N6 131.3(5) . . ?
 C51 C50 N6 108.3(5) . . ?
 C51 C50 C49 120.4(5) . . ?
 O11 C51 C50 108.3(5) . . ?
 O11 C51 C52 126.3(5) . . ?
 C50 C51 C52 125.4(5) . . ?
 C51 C52 H52 122.5 . . ?
 C51 C52 C53 115.0(5) . . ?
 C53 C52 H52 122.5 . . ?
 O10 C53 C48 118.3(5) . . ?
 O10 C53 C52 120.9(5) . . ?
 C52 C53 C48 120.7(5) . . ?
 O11 C54 C55 117.6(4) . . ?
 N6 C54 O11 112.6(5) . . ?
 N6 C54 C55 129.8(5) . . ?
 C56 C55 C54 119.2(5) . . ?
 C60 C55 C54 121.5(5) . . ?
 C60 C55 C56 119.2(5) . . ?
 C55 C56 H56 119.7 . . ?
 C57 C56 C55 120.7(5) . . ?
 C57 C56 H56 119.7 . . ?
 C56 C57 Br6 118.4(4) . . ?
 C56 C57 C58 120.8(5) . . ?
 C58 C57 Br6 120.7(4) . . ?
 C57 C58 H58 120.4 . . ?
 C59 C58 C57 119.2(5) . . ?
 C59 C58 H58 120.4 . . ?
 C58 C59 H59 118.8 . . ?
 C58 C59 C60 122.4(5) . . ?
 C60 C59 H59 118.8 . . ?
 O12 C60 C55 123.2(5) . . ?
 O12 C60 C59 119.3(5) . . ?
 C59 C60 C55 117.4(5) . . ?
 N7 C61 H61 118.5 . . ?
 N7 C61 C62 123.0(6) . . ?
 C62 C61 H61 118.5 . . ?
 C61 C62 H62 120.4 . . ?
 C63 C62 C61 119.2(6) . . ?
 C63 C62 H62 120.4 . . ?
 C62 C63 H63 120.4 . . ?
 C62 C63 C64 119.3(6) . . ?
 C64 C63 H63 120.4 . . ?
 C63 C64 H64 121.0 . . ?
 C65 C64 C63 118.0(7) . . ?
 C65 C64 H64 121.0 . . ?
 N7 C65 C64 124.8(6) . . ?
 N7 C65 H65 117.6 . . ?
 C64 C65 H65 117.6 . . ?
 N8 C66A H66A 119.3 . . ?
 N8 C66A C67A 121.3(14) . . ?
 C67A C66A H66A 119.3 . . ?
 N8 C66B H66B 118.0 . . ?
 N8 C66B C67B 124.0(11) . . ?
 C67B C66B H66B 118.0 . . ?
 C66A C67A H67A 120.0 . . ?
 C68A C67A C66A 119.9(17) . . ?
 C68A C67A H67A 120.0 . . ?
 C66B C67B H67B 119.7 . . ?
 C68B C67B C66B 120.6(13) . . ?
 C68B C67B H67B 119.7 . . ?
 C67A C68A H68A 120.5 . . ?
 C69A C68A C67A 119.0(16) . . ?
 C69A C68A H68A 120.5 . . ?
 C67B C68B H68B 120.6 . . ?
 C67B C68B C69B 118.8(12) . . ?
 C69B C68B H68B 120.6 . . ?
 C68A C69A H69A 121.0 . . ?
 C68A C69A C70A 118.1(16) . . ?
 C70A C69A H69A 121.0 . . ?
 C68B C69B H69B 121.5 . . ?
 C68B C69B C70B 117.0(12) . . ?
 C70B C69B H69B 121.5 . . ?
 N8 C70A C69A 123.3(13) . . ?
 N8 C70A H70A 118.4 . . ?
 C69A C70A H70A 118.4 . . ?
 N8 C70B H70B 117.4 . . ?
 C69B C70B N8 125.2(10) . . ?
 C69B C70B H70B 117.4 . . ?
 O13 C71 H71A 109.5 . . ?
 O13 C71 H71B 109.5 . . ?
 O13 C71 H71C 109.5 . . ?
 H71A C71 H71B 109.5 . . ?
 H71A C71 H71C 109.5 . . ?
 H71B C71 H71C 109.5 . . ?
 C76 N9 C72 105.4(10) . . ?
 N9 C72 H72 115.8 . . ?
 C73 C72 N9 128.4(11) . . ?
 C73 C72 H72 115.8 . . ?
 C72 C73 H73 119.9 . . ?
 C72 C73 C74 120.3(11) . . ?
 C74 C73 H73 119.9 . . ?
 C73 C74 H74 122.3 . . ?
 C73 C74 C75 115.4(11) . . ?
 C75 C74 H74 122.3 . . ?
 C74 C75 H75 122.1 . . ?
 C76 C75 C74 115.8(10) . . ?
 C76 C75 H75 122.1 . . ?
 N9 C76 C75 134.0(11) . . ?
 N9 C76 H76 113.0 . . ?
 C75 C76 H76 113.0 . . ?

loop_
  _geom_torsion_atom_site_label_1
  _geom_torsion_atom_site_label_2
  _geom_torsion_atom_site_label_3
  _geom_torsion_atom_site_label_4
  _geom_torsion
  _geom_torsion_site_symmetry_1
  _geom_torsion_site_symmetry_2
  _geom_torsion_site_symmetry_3
  _geom_torsion_site_symmetry_4
  _geom_torsion_publ_flag
 Br1 C4 C5 C6 -179.7(4) . . . . ?
 Br2 C17 C18 C19 -179.0(4) . . . . ?
 Br3 C24 C25 C26 -178.5(4) . . . . ?
 Br4 C37 C38 C39 -176.8(4) . . . . ?
 Br5 C44 C45 C46 -179.4(4) . . . . ?
 Br6 C57 C58 C59 -179.8(4) . . . . ?
 Mn1 O1 C1 C2 165.3(4) . . . . ?
 Mn1 O1 C1 C6 -17.6(7) . . . . ?
 Mn1 O2 C13 C8 -1.4(6) . . . . ?
 Mn1 O2 C13 C12 -177.4(4) . . . . ?
 Mn1 O12 C60 C55 -41.2(6) . . . . ?
 Mn1 O12 C60 C59 140.0(4) . . . . ?
 Mn1 N1 C7 C6 -9.5(7) . . . . ?
 Mn1 N1 C8 C9 179.3(4) . . . . ?
 Mn1 N1 C8 C13 2.9(5) . . . . ?
 Mn1 N6 C50 C49 -22.2(9) . . . . ?
 Mn1 N6 C50 C51 155.4(4) . . . . ?
 Mn1 N6 C54 O11 -161.5(3) . . . . ?
 Mn1 N6 C54 C55 17.3(7) . . . . ?
 Mn1 N7 C61 C62 176.9(5) . . . . ?
 Mn1 N7 C65 C64 -175.4(5) . . . . ?
 Mn2 O4 C20 C15 -50.3(6) . . . . ?
 Mn2 O4 C20 C19 136.3(4) . . . . ?
 Mn2 O5 C21 C22 -172.0(4) . . . . ?
 Mn2 O5 C21 C26 7.3(8) . . . . ?
 Mn2 O6 C33 C28 6.1(6) . . . . ?
 Mn2 O6 C33 C32 -171.2(4) . . . . ?
 Mn2 N2 C10 C9 -15.4(8) . . . . ?
 Mn2 N2 C10 C11 161.6(3) . . . . ?
 Mn2 N2 C14 O3 -165.8(3) . . . . ?
 Mn2 N2 C14 C15 14.1(7) . . . . ?
 Mn2 N3 C27 C26 -6.9(8) . . . . ?
 Mn2 N3 C28 C29 173.2(4) . . . . ?
 Mn2 N3 C28 C33 -5.3(5) . . . . ?
 Mn2 N8 C66A C67A 175.8(11) . . . . ?
 Mn2 N8 C66B C67B -172.2(9) . . . . ?
 Mn2 N8 C70A C69A -178.1(14) . . . . ?
 Mn2 N8 C70B C69B 170.5(13) . . . . ?
 Mn3 O8 C40 C35 -36.5(8) . . . . ?
 Mn3 O8 C40 C39 144.2(4) . . . . ?
 Mn3 O9 C41 C42 -175.3(4) . . . . ?
 Mn3 O9 C41 C46 4.7(8) . . . . ?
 Mn3 O10 C53 C48 2.4(6) . . . . ?
 Mn3 O10 C53 C52 -176.9(4) . . . . ?
 Mn3 N4 C30 C29 -12.0(9) . . . . ?
 Mn3 N4 C30 C31 166.4(4) . . . . ?
 Mn3 N4 C34 O7 -169.3(3) . . . . ?
 Mn3 N4 C34 C35 12.3(8) . . . . ?
 Mn3 N5 C47 C46 -3.8(8) . . . . ?
 Mn3 N5 C48 C49 175.6(4) . . . . ?
 Mn3 N5 C48 C53 -2.5(5) . . . . ?
 O1 Mn1 O12 C60 136.9(4) . . . . ?
 O1 C1 C2 C3 178.4(5) . . . . ?
 O1 C1 C6 C5 -176.7(4) . . . . ?
 O1 C1 C6 C7 6.3(7) . . . . ?
 O2 Mn1 O12 C60 -42.7(4) . . . . ?
 O3 C11 C12 C13 -179.4(4) . . . . ?
 O3 C14 C15 C16 9.2(7) . . . . ?
 O3 C14 C15 C20 -173.4(4) . . . . ?
 O4 Mn2 O5 C21 170.0(4) . . . . ?
 O5 Mn2 O4 C20 140.9(4) . . . . ?
 O5 C21 C22 C23 -178.0(6) . . . . ?
 O5 C21 C26 C25 179.6(5) . . . . ?
 O5 C21 C26 C27 -0.5(8) . . . . ?
 O6 Mn2 O4 C20 -38.4(4) . . . . ?
 O7 C31 C32 C33 -179.8(5) . . . . ?
 O7 C34 C35 C36 5.0(7) . . . . ?
 O7 C34 C35 C40 -168.8(5) . . . . ?
 O8 Mn3 O10 C53 178.8(4) . . . . ?
 O9 Mn3 O8 C40 133.4(4) . . . . ?
 O9 C41 C42 C43 -179.1(5) . . . . ?
 O9 C41 C46 C45 178.8(5) . . . . ?
 O9 C41 C46 C47 -0.9(8) . . . . ?
 O10 Mn3 O8 C40 -46.8(5) . . . . ?
 O11 C51 C52 C53 -178.8(5) . . . . ?
 O11 C54 C55 C56 -0.5(7) . . . . ?
 O11 C54 C55 C60 -178.2(4) . . . . ?
 O12 Mn1 O1 C1 -167.0(4) . . . . ?
 O12 Mn1 O2 C13 -177.7(3) . . . . ?
 O13 Mn3 O8 C40 -138.0(5) . . . . ?
 O13 Mn3 O10 C53 -89.7(4) . . . . ?
 N1 Mn1 O1 C1 12.8(4) . . . . ?
 N1 Mn1 O2 C13 2.4(3) . . . . ?
 N1 C8 C9 C10 -175.1(4) . . . . ?
 N1 C8 C13 O2 -1.1(7) . . . . ?
 N1 C8 C13 C12 175.0(4) . . . . ?
 N2 Mn2 O4 C20 52.7(4) . . . . ?
 N2 Mn2 O5 C21 -107.1(5) . . . . ?
 N2 C10 C11 O3 2.1(5) . . . . ?
 N2 C10 C11 C12 -175.8(4) . . . . ?
 N2 C14 C15 C16 -170.6(5) . . . . ?
 N2 C14 C15 C20 6.7(8) . . . . ?
 N3 Mn2 O5 C21 -9.8(5) . . . . ?
 N3 C28 C29 C30 -177.4(5) . . . . ?
 N3 C28 C33 O6 -0.2(6) . . . . ?
 N3 C28 C33 C32 177.1(5) . . . . ?
 N4 Mn3 O8 C40 43.6(4) . . . . ?
 N4 Mn3 O10 C53 94.1(4) . . . . ?
 N4 C30 C31 O7 1.6(6) . . . . ?
 N4 C30 C31 C32 -174.8(5) . . . . ?
 N4 C34 C35 C36 -176.6(5) . . . . ?
 N4 C34 C35 C40 9.6(9) . . . . ?
 N5 Mn3 O10 C53 -3.0(4) . . . . ?
 N5 C48 C49 C50 -178.4(5) . . . . ?
 N5 C48 C53 O10 0.2(7) . . . . ?
 N5 C48 C53 C52 179.5(5) . . . . ?
 N6 Mn1 O1 C1 -83.1(4) . . . . ?
 N6 Mn1 O2 C13 98.4(3) . . . . ?
 N6 Mn1 O12 C60 46.7(4) . . . . ?
 N6 C50 C51 O11 1.8(6) . . . . ?
 N6 C50 C51 C52 -177.5(5) . . . . ?
 N6 C54 C55 C56 -179.3(5) . . . . ?
 N6 C54 C55 C60 3.0(9) . . . . ?
 N7 Mn1 O1 C1 103.0(4) . . . . ?
 N7 Mn1 O2 C13 -87.8(3) . . . . ?
 N7 Mn1 O12 C60 -133.0(4) . . . . ?
 N7 C61 C62 C63 -0.6(10) . . . . ?
 N8 Mn2 O4 C20 -132.8(4) . . . . ?
 N8 Mn2 O5 C21 82.4(5) . . . . ?
 N8 C66A C67A C68A 2(2) . . . . ?
 N8 C66B C67B C68B -1(2) . . . . ?
 C1 C2 C3 C4 -1.9(10) . . . . ?
 C1 C6 C7 N1 7.5(8) . . . . ?
 C2 C1 C6 C5 0.5(7) . . . . ?
 C2 C1 C6 C7 -176.6(5) . . . . ?
 C2 C3 C4 Br1 -178.8(5) . . . . ?
 C2 C3 C4 C5 1.0(9) . . . . ?
 C3 C4 C5 C6 0.6(8) . . . . ?
 C4 C5 C6 C1 -1.3(7) . . . . ?
 C4 C5 C6 C7 175.8(4) . . . . ?
 C5 C6 C7 N1 -169.6(5) . . . . ?
 C6 C1 C2 C3 1.1(9) . . . . ?
 C7 N1 C8 C9 -3.7(7) . . . . ?
 C7 N1 C8 C13 180.0(4) . . . . ?
 C8 N1 C7 C6 174.0(4) . . . . ?
 C8 C9 C10 N2 175.8(5) . . . . ?
 C8 C9 C10 C11 -0.8(7) . . . . ?
 C9 C8 C13 O2 -177.6(4) . . . . ?
 C9 C8 C13 C12 -1.5(8) . . . . ?
 C9 C10 C11 O3 179.4(4) . . . . ?
 C9 C10 C11 C12 1.5(8) . . . . ?
 C10 N2 C14 O3 1.2(5) . . . . ?
 C10 N2 C14 C15 -178.9(5) . . . . ?
 C10 C11 C12 C13 -1.9(7) . . . . ?
 C11 O3 C14 N2 0.0(5) . . . . ?
 C11 O3 C14 C15 -179.8(4) . . . . ?
 C11 C12 C13 O2 177.9(4) . . . . ?
 C11 C12 C13 C8 1.9(7) . . . . ?
 C13 C8 C9 C10 0.9(7) . . . . ?
 C14 O3 C11 C10 -1.3(5) . . . . ?
 C14 O3 C11 C12 176.5(5) . . . . ?
 C14 N2 C10 C9 -179.0(5) . . . . ?
 C14 N2 C10 C11 -2.0(5) . . . . ?
 C14 C15 C16 C17 177.0(5) . . . . ?
 C14 C15 C20 O4 8.5(8) . . . . ?
 C14 C15 C20 C19 -178.0(4) . . . . ?
 C15 C16 C17 Br2 -179.8(4) . . . . ?
 C15 C16 C17 C18 0.2(10) . . . . ?
 C16 C15 C20 O4 -174.3(5) . . . . ?
 C16 C15 C20 C19 -0.8(8) . . . . ?
 C16 C17 C18 C19 1.0(10) . . . . ?
 C17 C18 C19 C20 -2.1(9) . . . . ?
 C18 C19 C20 O4 175.9(5) . . . . ?
 C18 C19 C20 C15 2.0(8) . . . . ?
 C20 C15 C16 C17 -0.3(8) . . . . ?
 C21 C22 C23 C24 -1.7(9) . . . . ?
 C21 C26 C27 N3 0.7(8) . . . . ?
 C22 C21 C26 C25 -1.1(8) . . . . ?
 C22 C21 C26 C27 178.8(5) . . . . ?
 C22 C23 C24 Br3 180.0(5) . . . . ?
 C22 C23 C24 C25 -0.9(9) . . . . ?
 C23 C24 C25 C26 2.4(9) . . . . ?
 C24 C25 C26 C21 -1.3(8) . . . . ?
 C24 C25 C26 C27 178.8(5) . . . . ?
 C25 C26 C27 N3 -179.4(5) . . . . ?
 C26 C21 C22 C23 2.6(9) . . . . ?
 C27 N3 C28 C29 -8.6(8) . . . . ?
 C27 N3 C28 C33 172.8(5) . . . . ?
 C28 N3 C27 C26 175.3(5) . . . . ?
 C28 C29 C30 N4 176.3(5) . . . . ?
 C28 C29 C30 C31 -2.0(8) . . . . ?
 C29 C28 C33 O6 -178.8(5) . . . . ?
 C29 C28 C33 C32 -1.5(8) . . . . ?
 C29 C30 C31 O7 -179.7(5) . . . . ?
 C29 C30 C31 C32 3.8(9) . . . . ?
 C30 N4 C34 O7 1.3(6) . . . . ?
 C30 N4 C34 C35 -177.2(5) . . . . ?
 C30 C31 C32 C33 -4.1(8) . . . . ?
 C31 O7 C34 N4 -0.3(6) . . . . ?
 C31 O7 C34 C35 178.3(5) . . . . ?
 C31 C32 C33 O6 179.9(5) . . . . ?
 C31 C32 C33 C28 2.8(7) . . . . ?
 C33 C28 C29 C30 1.0(8) . . . . ?
 C34 O7 C31 C30 -0.8(5) . . . . ?
 C34 O7 C31 C32 175.5(5) . . . . ?
 C34 N4 C30 C29 179.8(6) . . . . ?
 C34 N4 C30 C31 -1.8(6) . . . . ?
 C34 C35 C36 C37 -175.6(5) . . . . ?
 C34 C35 C40 O8 -0.9(8) . . . . ?
 C34 C35 C40 C39 178.4(5) . . . . ?
 C35 C36 C37 Br4 175.8(4) . . . . ?
 C35 C36 C37 C38 -0.3(9) . . . . ?
 C36 C35 C40 O8 -174.6(5) . . . . ?
 C36 C35 C40 C39 4.6(8) . . . . ?
 C36 C37 C38 C39 -0.7(9) . . . . ?
 C37 C38 C39 C40 3.8(9) . . . . ?
 C38 C39 C40 O8 173.7(5) . . . . ?
 C38 C39 C40 C35 -5.7(8) . . . . ?
 C40 C35 C36 C37 -1.8(8) . . . . ?
 C41 C42 C43 C44 0.2(9) . . . . ?
 C41 C46 C47 N5 0.7(9) . . . . ?
 C42 C41 C46 C45 -1.2(8) . . . . ?
 C42 C41 C46 C47 179.1(5) . . . . ?
 C42 C43 C44 Br5 179.1(4) . . . . ?
 C42 C43 C44 C45 -1.1(9) . . . . ?
 C43 C44 C45 C46 0.8(9) . . . . ?
 C44 C45 C46 C41 0.4(8) . . . . ?
 C44 C45 C46 C47 -179.9(5) . . . . ?
 C45 C46 C47 N5 -179.0(5) . . . . ?
 C46 C41 C42 C43 0.9(8) . . . . ?
 C47 N5 C48 C49 -6.5(8) . . . . ?
 C47 N5 C48 C53 175.4(5) . . . . ?
 C48 N5 C47 C46 178.6(5) . . . . ?
 C48 C49 C50 N6 177.0(5) . . . . ?
 C48 C49 C50 C51 -0.3(8) . . . . ?
 C49 C48 C53 O10 -178.0(5) . . . . ?
 C49 C48 C53 C52 1.3(8) . . . . ?
 C49 C50 C51 O11 179.7(5) . . . . ?
 C49 C50 C51 C52 0.3(9) . . . . ?
 C50 N6 C54 O11 0.3(6) . . . . ?
 C50 N6 C54 C55 179.2(5) . . . . ?
 C50 C51 C52 C53 0.5(9) . . . . ?
 C51 O11 C54 N6 0.8(6) . . . . ?
 C51 O11 C54 C55 -178.2(4) . . . . ?
 C51 C52 C53 O10 178.1(5) . . . . ?
 C51 C52 C53 C48 -1.2(8) . . . . ?
 C53 C48 C49 C50 -0.5(8) . . . . ?
 C54 O11 C51 C50 -1.6(5) . . . . ?
 C54 O11 C51 C52 177.8(5) . . . . ?
 C54 N6 C50 C49 -178.9(6) . . . . ?
 C54 N6 C50 C51 -1.3(6) . . . . ?
 C54 C55 C56 C57 -179.8(5) . . . . ?
 C54 C55 C60 O12 4.2(8) . . . . ?
 C54 C55 C60 C59 -177.0(4) . . . . ?
 C55 C56 C57 Br6 179.9(4) . . . . ?
 C55 C56 C57 C58 -1.6(8) . . . . ?
 C56 C55 C60 O12 -173.5(4) . . . . ?
 C56 C55 C60 C59 5.3(7) . . . . ?
 C56 C57 C58 C59 1.7(8) . . . . ?
 C57 C58 C59 C60 1.9(8) . . . . ?
 C58 C59 C60 O12 173.5(4) . . . . ?
 C58 C59 C60 C55 -5.4(7) . . . . ?
 C60 C55 C56 C57 -2.1(7) . . . . ?
 C61 N7 C65 C64 1.0(9) . . . . ?
 C61 C62 C63 C64 -0.3(11) . . . . ?
 C62 C63 C64 C65 1.4(11) . . . . ?
 C63 C64 C65 N7 -1.9(11) . . . . ?
 C65 N7 C61 C62 0.3(8) . . . . ?
 C66A N8 C70A C69A -7(2) . . . . ?
 C66A C67A C68A C69A -7(4) . . . . ?
 C66B N8 C70B C69B -3.1(19) . . . . ?
 C66B C67B C68B C69B 5(3) . . . . ?
 C67A C68A C69A C70A 5(4) . . . . ?
 C67B C68B C69B C70B -7(3) . . . . ?
 C68A C69A C70A N8 3(3) . . . . ?
 C68B C69B C70B N8 7(3) . . . . ?
 C70A N8 C66A C67A 4.8(15) . . . . ?
 C70B N8 C66B C67B 0.2(13) . . . . ?
 N9 C72 C73 C74 -3.8(14) . . . . ?
 C72 N9 C76 C75 -8.7(17) . . . . ?
 C72 C73 C74 C75 4.0(16) . . . . ?
 C73 C74 C75 C76 -6.1(16) . . . . ?
 C74 C75 C76 N9 10(2) . . . . ?
 C76 N9 C72 C73 5.1(11) . . . . ?

_smtbx_masks_special_details       ?
loop_
  _smtbx_masks_void_nr
  _smtbx_masks_void_average_x
  _smtbx_masks_void_average_y
  _smtbx_masks_void_average_z
  _smtbx_masks_void_volume
  _smtbx_masks_void_count_electrons
  _smtbx_masks_void_content
 1 0.000 0.500 1.000 1033.7 223.0 '5 pyridine'

_smtbx_masks_void_probe_radius     1.2
_smtbx_masks_void_truncation_radius  1.2
_shelx_res_file
;
TITL mn3l5br3py3_a.res in P-1
    mn3l5br3py3.res
    created by SHELXL-2016/6 at 14:38:47 on 24-Aug-2024
REM Old TITL Mn3L5Br3Py3
REM SHELXT solution in P-1
REM R1 0.214, Rweak 0.033, Alpha 0.083, Orientation as input
REM Formula found by SHELXT: C76 Br6 Mn2 N9 O14
CELL 0.71075 15.995 16.2783 17.8293 78.264 83.109 70.544
ZERR 2 0.0031 0.003 0.0036 0.009 0.009 0.007
LATT 1
SFAC C H Br Mn N O
UNIT 172 112 12 6 22 26
DFIX 1.33 N9 C76 N9 C72
DANG 2.4 N9 C75
DANG 2.39 N9 C73
DFIX 1.38 C76 C75 C73 C72
DANG 2.36 C76 C74
DFIX 1.37 C75 C74 C74 C73
DANG 2.35 C75 C73
DANG 2.37 C74 C72
SADI N9 C76 N9 C72
SADI C76 C75 C75 C74 C74 C73 C73 C72
SADI 0.04 N9 C73 N9 C75
SADI 0.04 C74 C72 C74 C76 C73 C75 C72 C76
FLAT N9 C72 C73 C74 C75 C76
SIMU N9 > C76
SIMU N8
SADI N8 C66A N8 C66B
SADI N8 C70A N8 C70B
SADI C68A C67A C68B C67B
SADI C68A C69A C68B C69B
SADI C66A C67A C66B C67B
SADI C70A C69A C70B C69B
SADI 0.04 N8 C67A N8 C67B
SADI 0.04 N8 C69A N8 C69B
SADI 0.04 C68A C66A C68B C66B
SADI 0.04 C68A C70A C68B C70B
SADI 0.04 C67A C69A C67B C69B
FLAT N8 C66A C67A C68A C69A C70A
FLAT N8 C66B C67B C68B C69B C70B
RIGU C66A C67A C68A C69A C70A
RIGU C66B C67B C68B C69B C70B
DFIX 0.87 0.01 O13 H13
DANG 1.922634 0.02 C71 H13
DANG 2.77282 0.02 Mn3 H13

L.S. 30
PLAN  20
SIZE 0.12 0.17 0.21
TEMP -160
CONF
BOND $H
list 4
MORE -1
ABIN
fmap 2
acta
OMIT -2 1 0
OMIT -2 2 6
OMIT -1 1 4
OMIT 0 -2 3
OMIT 0 1 3
OMIT 1 3 1
OMIT 1 4 4
OMIT 2 -3 3
OMIT 2 2 2
OMIT 6 3 7
REM <olex2.extras>
REM <HklSrc "%.\\Mn3L5Br3py3.hkl">
REM </olex2.extras>

WGHT    0.071400
FVAR       0.21068   0.42769
BR1   3    0.749670    0.179555    1.109297    11.00000    0.06807    0.05229 =
         0.03371   -0.01497    0.00320   -0.02577
BR2   3    0.958673    0.126789    0.204986    11.00000    0.09692    0.17110 =
         0.02591   -0.02344    0.00554   -0.08808
BR3   3    1.030804    0.105759    1.011457    11.00000    0.06196    0.05729 =
         0.02602   -0.00590   -0.01113   -0.01084
BR4   3    0.346012    0.763468    0.377122    11.00000    0.04622    0.04942 =
         0.04928   -0.00269   -0.01860   -0.00418
BR5   3    0.872478    0.363361    1.026925    11.00000    0.07035    0.07721 =
         0.06694    0.00646   -0.03421   -0.03419
BR6   3    0.268953   -0.035196    0.611325    11.00000    0.03818    0.06810 =
         0.04552   -0.01828   -0.00629   -0.02039
MN1   4    0.644968   -0.033940    0.817153    11.00000    0.02850    0.03961 =
         0.02627   -0.00487   -0.00042   -0.01340
MN2   4    0.991522    0.211480    0.587383    11.00000    0.02705    0.04091 =
         0.02477   -0.00518   -0.00201   -0.00724
MN3   4    0.513416    0.505515    0.752688    11.00000    0.03535    0.03600 =
         0.04197   -0.00514   -0.00697   -0.00454
O1    6    0.626830   -0.023965    0.922320    11.00000    0.03893    0.04061 =
         0.02658   -0.00379    0.00223   -0.02056
O2    6    0.671544   -0.037012    0.711055    11.00000    0.03786    0.05328 =
         0.02626   -0.01116    0.00423   -0.02280
O3    6    0.862064    0.053697    0.502423    11.00000    0.02803    0.04626 =
         0.02448   -0.00677   -0.00099   -0.01447
O4    6    1.066680    0.165237    0.504930    11.00000    0.02907    0.05529 =
         0.02388   -0.00931   -0.00202   -0.01227
O5    6    1.056975    0.128105    0.667617    11.00000    0.03356    0.04923 =
         0.02552   -0.00431   -0.00468   -0.00497
O6    6    0.914705    0.300909    0.517272    11.00000    0.03004    0.04031 =
         0.02928   -0.00646   -0.00070   -0.00477
O7    6    0.622766    0.519305    0.515285    11.00000    0.03338    0.03651 =
         0.03513   -0.00614   -0.01004   -0.00016
O8    6    0.451833    0.619598    0.702141    11.00000    0.04410    0.03725 =
         0.04617   -0.00862   -0.00572   -0.00286
O9    6    0.592244    0.545371    0.796844    11.00000    0.05101    0.03696 =
         0.04429   -0.00046   -0.01061   -0.00797
O10   6    0.440732    0.454670    0.713952    11.00000    0.03595    0.03613 =
         0.05728   -0.00097   -0.01811   -0.00218
O11   6    0.413785    0.168401    0.711377    11.00000    0.03738    0.04031 =
         0.05314   -0.00200   -0.01454   -0.01334
O12   6    0.559328   -0.091198    0.820452    11.00000    0.03048    0.04339 =
         0.03380   -0.00385   -0.00085   -0.01206
O13   6    0.423300    0.524108    0.857743    11.00000    0.06596    0.06643 =
         0.07111   -0.02337    0.01715    0.00492
H13   2    0.428797    0.475411    0.893224    11.00000   -1.50000
N1    5    0.738092    0.026842    0.803966    11.00000    0.02634    0.03516 =
         0.02276   -0.00124    0.00044   -0.01066
N2    5    0.924772    0.112989    0.575846    11.00000    0.02911    0.04125 =
         0.02397   -0.00546    0.00124   -0.01300
N3    5    0.903813    0.271203    0.665152    11.00000    0.02605    0.03854 =
         0.02518   -0.00169   -0.00459   -0.00583
N4    5    0.601849    0.497392    0.644173    11.00000    0.03403    0.03679 =
         0.03680   -0.00617   -0.00824    0.00129
N5    5    0.569751    0.380527    0.805705    11.00000    0.03459    0.03579 =
         0.03033   -0.00395   -0.00112   -0.00601
N6    5    0.527312    0.093064    0.787257    11.00000    0.02988    0.03701 =
         0.03753   -0.00707   -0.00179   -0.01298
N7    5    0.752054   -0.169081    0.846965    11.00000    0.03200    0.04002 =
         0.04278   -0.00921    0.00120   -0.01499
N8    5    1.082766    0.293327    0.591596    11.00000    0.04577    0.05619 =
         0.04406   -0.00746   -0.00812   -0.02285
C1    1    0.653710    0.023369    0.960522    11.00000    0.03028    0.03054 =
         0.02602   -0.00416    0.00473   -0.00681
C2    1    0.615979    0.036214    1.033272    11.00000    0.05989    0.08269 =
         0.02898   -0.00847    0.01461   -0.04517
AFIX  43
H2    2    0.570047    0.011877    1.054006    11.00000   -1.20000
AFIX   0
C3    1    0.642863    0.082823    1.076055    11.00000    0.06868    0.07789 =
         0.03473   -0.02518    0.02542   -0.04663
AFIX  43
H3    2    0.614462    0.091889    1.125007    11.00000   -1.20000
AFIX   0
C4    1    0.711128    0.116618    1.048152    11.00000    0.04527    0.03514 =
         0.03474   -0.01042   -0.00375   -0.01058
C5    1    0.751521    0.105381    0.977849    11.00000    0.03742    0.03068 =
         0.02734    0.00054   -0.00367   -0.01009
AFIX  43
H5    2    0.798851    0.128547    0.959574    11.00000   -1.20000
AFIX   0
C6    1    0.723874    0.059838    0.932046    11.00000    0.02321    0.03524 =
         0.02200   -0.00252    0.00023   -0.00325
C7    1    0.764158    0.054883    0.856724    11.00000    0.02465    0.04059 =
         0.03018   -0.00438   -0.00369   -0.01457
AFIX  43
H7    2    0.814921    0.073997    0.844179    11.00000   -1.20000
AFIX   0
C8    1    0.776676    0.031525    0.727690    11.00000    0.02344    0.04527 =
         0.02580   -0.00621   -0.00135   -0.01298
C9    1    0.842404    0.070525    0.700368    11.00000    0.02828    0.04287 =
         0.02524   -0.00721   -0.00439   -0.01397
AFIX  43
H9    2    0.869351    0.093077    0.732641    11.00000   -1.20000
AFIX   0
C10   1    0.865684    0.073997    0.622182    11.00000    0.02397    0.03733 =
         0.02613   -0.00968   -0.00062   -0.01150
C11   1    0.826153    0.039518    0.576004    11.00000    0.02725    0.03686 =
         0.01481   -0.00411    0.00376   -0.00994
C12   1    0.761525    0.001849    0.600895    11.00000    0.02997    0.04193 =
         0.02860   -0.01297   -0.00182   -0.01351
AFIX  43
H12   2    0.734961   -0.019321    0.567227    11.00000   -1.20000
AFIX   0
C13   1    0.736173   -0.003916    0.680208    11.00000    0.02891    0.04371 =
         0.03123   -0.00538   -0.00225   -0.01510
C14   1    0.920793    0.098307    0.506992    11.00000    0.02085    0.03978 =
         0.02262   -0.00228   -0.00177   -0.00450
C15   1    0.969049    0.122713    0.437286    11.00000    0.02822    0.04260 =
         0.02526   -0.00611    0.00461   -0.01165
C16   1    0.946037    0.112590    0.366798    11.00000    0.03487    0.07511 =
         0.02648   -0.01014   -0.00155   -0.02377
AFIX  43
H16   2    0.900860    0.087177    0.365268    11.00000   -1.20000
AFIX   0
C17   1    0.989489    0.139780    0.300395    11.00000    0.03983    0.08615 =
         0.02161   -0.00900    0.00112   -0.02603
C18   1    1.055735    0.176833    0.300742    11.00000    0.05001    0.07439 =
         0.02807   -0.00923    0.01002   -0.03070
AFIX  43
H18   2    1.084240    0.196075    0.253834    11.00000   -1.20000
AFIX   0
C19   1    1.080107    0.185661    0.369412    11.00000    0.03415    0.05932 =
         0.03420   -0.00910    0.00285   -0.01883
AFIX  43
H19   2    1.127034    0.209285    0.369231    11.00000   -1.20000
AFIX   0
C20   1    1.036823    0.160301    0.440916    11.00000    0.02645    0.04286 =
         0.02455   -0.00468    0.00218   -0.00605
C21   1    1.049821    0.126119    0.742863    11.00000    0.03407    0.04105 =
         0.02340   -0.00521   -0.00382   -0.00307
C22   1    1.113943    0.062375    0.789681    11.00000    0.03754    0.05094 =
         0.03969   -0.01549   -0.00928    0.00260
AFIX  43
H22   2    1.162838    0.022547    0.766127    11.00000   -1.20000
AFIX   0
C23   1    1.109054    0.055051    0.868378    11.00000    0.04879    0.04509 =
         0.03411   -0.00497   -0.01203    0.00023
AFIX  43
H23   2    1.152722    0.010143    0.898598    11.00000   -1.20000
AFIX   0
C24   1    1.038292    0.115296    0.902630    11.00000    0.05431    0.04622 =
         0.02301   -0.00423   -0.01427   -0.01665
C25   1    0.976151    0.180412    0.860242    11.00000    0.03785    0.04581 =
         0.02752   -0.00834   -0.00104   -0.01187
AFIX  43
H25   2    0.930078    0.221759    0.884953    11.00000   -1.20000
AFIX   0
C26   1    0.979071    0.187652    0.778834    11.00000    0.02984    0.03599 =
         0.02790   -0.00794   -0.00632   -0.00618
C27   1    0.910981    0.256222    0.738955    11.00000    0.02834    0.03542 =
         0.03102   -0.01009   -0.00208   -0.00713
AFIX  43
H27   2    0.867095    0.294290    0.768202    11.00000   -1.20000
AFIX   0
C28   1    0.829530    0.337728    0.629834    11.00000    0.02856    0.03182 =
         0.02970   -0.00708   -0.00442   -0.00118
C29   1    0.753712    0.384401    0.668966    11.00000    0.03499    0.04158 =
         0.02823    0.00204   -0.00338   -0.00447
AFIX  43
H29   2    0.747860    0.375987    0.723412    11.00000   -1.20000
AFIX   0
C30   1    0.686540    0.444508    0.623362    11.00000    0.03111    0.03501 =
         0.03527   -0.00219   -0.00562   -0.00398
C31   1    0.699357    0.456424    0.544270    11.00000    0.03848    0.03870 =
         0.03218   -0.00061   -0.00762   -0.01078
C32   1    0.771737    0.410509    0.504178    11.00000    0.03510    0.03574 =
         0.02614   -0.00295   -0.00470   -0.00500
AFIX  43
H32   2    0.775873    0.418519    0.449734    11.00000   -1.20000
AFIX   0
C33   1    0.838848    0.351288    0.548662    11.00000    0.03470    0.03073 =
         0.03193   -0.01004    0.00106   -0.01137
C34   1    0.567886    0.540684    0.578218    11.00000    0.03491    0.03384 =
         0.04401   -0.01116   -0.00721   -0.00329
C35   1    0.482085    0.607880    0.566193    11.00000    0.03222    0.03312 =
         0.04966   -0.00640   -0.01391   -0.01174
C36   1    0.454835    0.643875    0.490948    11.00000    0.04097    0.04123 =
         0.03460   -0.00794   -0.00527   -0.00949
AFIX  43
H36   2    0.490585    0.621375    0.448529    11.00000   -1.20000
AFIX   0
C37   1    0.377758    0.710415    0.479472    11.00000    0.03255    0.04025 =
         0.04804    0.00002   -0.01244   -0.01121
C38   1    0.323206    0.745255    0.539136    11.00000    0.02751    0.03861 =
         0.05592   -0.00712   -0.01335    0.00162
AFIX  43
H38   2    0.269655    0.792628    0.528771    11.00000   -1.20000
AFIX   0
C39   1    0.346525    0.711314    0.613304    11.00000    0.03998    0.03327 =
         0.05337   -0.01156   -0.00014   -0.00577
AFIX  43
H39   2    0.307221    0.732955    0.654376    11.00000   -1.20000
AFIX   0
C40   1    0.428836    0.644125    0.629405    11.00000    0.03826    0.03114 =
         0.04465   -0.00546   -0.01460   -0.00410
C41   1    0.651614    0.502536    0.847741    11.00000    0.03752    0.04889 =
         0.03512   -0.01680   -0.00103   -0.00808
C42   1    0.697165    0.550394    0.875210    11.00000    0.05794    0.03431 =
         0.04053   -0.00137   -0.00836   -0.01557
AFIX  43
H42   2    0.683289    0.612183    0.856921    11.00000   -1.20000
AFIX   0
C43   1    0.760029    0.510291    0.926911    11.00000    0.06711    0.05927 =
         0.04773   -0.01816   -0.00898   -0.03150
AFIX  43
H43   2    0.789430    0.544225    0.944441    11.00000   -1.20000
AFIX   0
C44   1    0.782514    0.418413    0.955189    11.00000    0.05563    0.05478 =
         0.03790    0.00192   -0.00601   -0.02747
C45   1    0.739575    0.370136    0.931144    11.00000    0.03889    0.03676 =
         0.04022    0.00137   -0.00457   -0.01394
AFIX  43
H45   2    0.754325    0.308548    0.950731    11.00000   -1.20000
AFIX   0
C46   1    0.673862    0.409672    0.877912    11.00000    0.03767    0.04233 =
         0.03217   -0.01138    0.00155   -0.01845
C47   1    0.630576    0.356582    0.854454    11.00000    0.03531    0.04044 =
         0.03783    0.00278   -0.00373   -0.00769
AFIX  43
H47   2    0.648634    0.295860    0.877515    11.00000   -1.20000
AFIX   0
C48   1    0.532111    0.321492    0.785089    11.00000    0.02819    0.05416 =
         0.03805   -0.00559   -0.00822   -0.01565
C49   1    0.559427    0.229255    0.807425    11.00000    0.03171    0.02994 =
         0.03395    0.00268   -0.00917   -0.00661
AFIX  43
H49   2    0.606644    0.199289    0.840595    11.00000   -1.20000
AFIX   0
C50   1    0.514537    0.183899    0.778993    11.00000    0.02828    0.03736 =
         0.04294   -0.00612    0.00016   -0.00920
C51   1    0.445999    0.228989    0.731271    11.00000    0.02890    0.04569 =
         0.04479   -0.01054   -0.00469   -0.01470
C52   1    0.415976    0.319845    0.707192    11.00000    0.03977    0.04197 =
         0.05044   -0.00652   -0.01983   -0.01030
AFIX  43
H52   2    0.368084    0.348237    0.674469    11.00000   -1.20000
AFIX   0
C53   1    0.461513    0.366617    0.734707    11.00000    0.03852    0.03441 =
         0.04751   -0.00045   -0.01175   -0.00782
C54   1    0.467141    0.086336    0.747210    11.00000    0.02212    0.04978 =
         0.03354   -0.00094   -0.00363   -0.00654
C55   1    0.450516    0.009053    0.734745    11.00000    0.02814    0.04798 =
         0.02888   -0.01109    0.00143   -0.01770
C56   1    0.381539    0.018984    0.688041    11.00000    0.02577    0.05242 =
         0.03846   -0.01245    0.00469   -0.00914
AFIX  43
H56   2    0.347011    0.076547    0.665236    11.00000   -1.20000
AFIX   0
C57   1    0.363715   -0.053587    0.675153    11.00000    0.02590    0.06601 =
         0.03582   -0.02420    0.00920   -0.02167
C58   1    0.414039   -0.137675    0.705959    11.00000    0.03657    0.04476 =
         0.04080   -0.02162    0.01127   -0.01571
AFIX  43
H58   2    0.402337   -0.187717    0.695698    11.00000   -1.20000
AFIX   0
C59   1    0.481298   -0.148455    0.751653    11.00000    0.02869    0.03916 =
         0.04202   -0.01446    0.00269   -0.00858
AFIX  43
H59   2    0.517009   -0.206747    0.771472    11.00000   -1.20000
AFIX   0
C60   1    0.499398   -0.076368    0.770288    11.00000    0.02965    0.04058 =
         0.03132   -0.00930    0.00722   -0.01680
C61   1    0.761995   -0.233452    0.806137    11.00000    0.04128    0.05671 =
         0.05496   -0.01473   -0.00080   -0.02580
AFIX  43
H61   2    0.722088   -0.222393    0.767133    11.00000   -1.20000
AFIX   0
C62   1    0.827072   -0.314038    0.818431    11.00000    0.04737    0.03681 =
         0.12899   -0.02939    0.00290   -0.01531
AFIX  43
H62   2    0.831499   -0.357795    0.788777    11.00000   -1.20000
AFIX   0
C63   1    0.885508   -0.330631    0.873900    11.00000    0.04360    0.04033 =
         0.13680   -0.00729   -0.01290   -0.00584
AFIX  43
H63   2    0.930852   -0.386175    0.883389    11.00000   -1.20000
AFIX   0
C64   1    0.877948   -0.266207    0.915697    11.00000    0.05047    0.05751 =
         0.09900    0.00383   -0.02892   -0.01051
AFIX  43
H64   2    0.918484   -0.275513    0.953771    11.00000   -1.20000
AFIX   0
C65   1    0.810603   -0.188521    0.900974    11.00000    0.05197    0.04485 =
         0.05333   -0.00974   -0.01062   -0.01901
AFIX  43
H65   2    0.804637   -0.144860    0.931181    11.00000   -1.20000
AFIX   0
PART 1
C66A  1    1.063792    0.374020    0.552512    21.00000    0.05535    0.03108 =
         0.06578    0.00857   -0.03282   -0.00835
AFIX  43
H66A  2    1.015028    0.395949    0.520383    21.00000   -1.20000
AFIX   0
PART 2
C66B  1    1.063375    0.377203    0.592779   -21.00000    0.03266    0.04198 =
         0.06762   -0.01763   -0.00219   -0.00195
AFIX  43
H66B  2    1.002522    0.411019    0.598378   -21.00000   -1.20000
AFIX   0
PART 1
C67A  1    1.113200    0.427773    0.557080    21.00000    0.07269    0.06887 =
         0.17048    0.03742   -0.05022   -0.04566
AFIX  43
H67A  2    1.097015    0.486855    0.529811    21.00000   -1.20000
AFIX   0
PART 2
C67B  1    1.126024    0.420247    0.586376   -21.00000    0.06055    0.05352 =
         0.19013    0.00361   -0.04573   -0.02224
AFIX  43
H67B  2    1.107277    0.482000    0.586845   -21.00000   -1.20000
AFIX   0
PART 1
C68A  1    1.184935    0.396183    0.600555    21.00000    0.07020    0.06662 =
         0.17540    0.01681   -0.04907   -0.03856
AFIX  43
H68A  2    1.223309    0.430192    0.599425    21.00000   -1.20000
AFIX   0
PART 2
C68B  1    1.213842    0.375117    0.579446   -21.00000    0.05601    0.05836 =
         0.13048    0.01946   -0.03818   -0.03786
AFIX  43
H68B  2    1.256974    0.403729    0.578721   -21.00000   -1.20000
AFIX   0
PART 1
C69A  1    1.201026    0.315389    0.645615    21.00000    0.05374    0.09584 =
         0.12771    0.03751   -0.03686   -0.04928
AFIX  43
H69A  2    1.248032    0.293378    0.679605    21.00000   -1.20000
AFIX   0
PART 2
C69B  1    1.239219    0.287722    0.573521   -21.00000    0.03990    0.05743 =
         0.19250    0.01779   -0.02514   -0.02589
AFIX  43
H69B  2    1.299557    0.255301    0.563028   -21.00000   -1.20000
AFIX   0
PART 1
C70A  1    1.147934    0.266690    0.640786    21.00000    0.05507    0.07216 =
         0.04753    0.00696   -0.00493   -0.03444
AFIX  43
H70A  2    1.157383    0.211083    0.673824    21.00000   -1.20000
AFIX   0
PART 2
C70B  1    1.173746    0.248894    0.583391   -21.00000    0.02839    0.04329 =
         0.11738    0.00233   -0.01857   -0.01183
AFIX  43
H70B  2    1.191642    0.186820    0.584765   -21.00000   -1.20000
AFIX   0
PART 0
C71   1    0.385731    0.596671    0.883058    11.00000    0.22741    0.13447 =
         0.18495   -0.09410    0.13695   -0.08502
AFIX 137
H71A  2    0.412359    0.641470    0.856001    11.00000   -1.50000
H71B  2    0.393941    0.586937    0.938134    11.00000   -1.50000
H71C  2    0.322136    0.617153    0.874417    11.00000   -1.50000
AFIX   0

PART -1
N9    5    0.415787    0.191340    0.430624    10.50000    0.04307    0.12681 =
         0.02183   -0.00956    0.00565   -0.06396
C72   1    0.413407    0.108082    0.426179    10.50000    0.03438    0.11298 =
         0.03241    0.00591    0.00675   -0.01971
AFIX  43
H72   2    0.379402    0.105834    0.386908    10.50000   -1.20000
AFIX   0
C73   1    0.454202    0.027809    0.471598    10.50000    0.05891    0.08056 =
         0.07514   -0.05669    0.04226   -0.04793
AFIX  43
H73   2    0.444205   -0.024349    0.464408    10.50000   -1.20000
AFIX   0
C74   1    0.509715    0.023229    0.527664    10.50000    0.04758    0.08096 =
         0.06427   -0.03133    0.02008   -0.02166
AFIX  43
H74   2    0.541552   -0.031289    0.557550    10.50000   -1.20000
AFIX   0
C75   1    0.515518    0.104441    0.537096    10.50000    0.05838    0.07516 =
         0.05371   -0.03275    0.00796   -0.02715
AFIX  43
H75   2    0.547035    0.109249    0.577038    10.50000   -1.20000
AFIX   0
C76   1    0.472121    0.177856    0.484168    10.50000    0.08008    0.06241 =
         0.07451   -0.02611    0.04500   -0.05511
AFIX  43
H76   2    0.485921    0.229501    0.487102    10.50000   -1.20000
AFIX   0
HKLF 4


REM  mn3l5br3py3_a.res in P-1
REM R1 =  0.0602 for   11076 Fo > 4sig(Fo)  and  0.0982 for all   18867 data
REM   1014 parameters refined using    126 restraints

END

WGHT      0.0714      0.0000

REM Highest difference peak  1.737,  deepest hole -0.896,  1-sigma level  0.105
Q1    1   0.3380  0.1978  0.4732  11.00000  0.05    1.74
Q2    1   0.8025  0.1253  1.1241  11.00000  0.05    1.05
Q3    1   0.8186  0.4107  1.0510  11.00000  0.05    0.99
Q4    1   0.4098  0.2432  0.4411  11.00000  0.05    0.90
Q5    1   0.3957  0.2670  0.3909  11.00000  0.05    0.78
Q6    1   0.2505  0.0247  0.6006  11.00000  0.05    0.71
Q7    1   0.9379  0.1466  0.1998  11.00000  0.05    0.65
Q8    1   1.0062  0.0597  0.2140  11.00000  0.05    0.64
Q9    1   0.9522  0.2698  0.5930  11.00000  0.05    0.56
Q10   1   1.0624  0.1908  0.6418  11.00000  0.05    0.55
Q11   1   0.9857  0.1660  0.2056  11.00000  0.05    0.54
Q12   1   0.7359  0.1322  1.0591  11.00000  0.05    0.52
Q13   1   0.4569  0.1665  0.4321  11.00000  0.05    0.50
Q14   1   0.2783  0.7327  0.3821  11.00000  0.05    0.48
Q15   1   0.9924  0.2693  0.5830  11.00000  0.05    0.48
Q16   1   0.7251 -0.0027  0.8105  11.00000  0.05    0.47
Q17   1   0.4236  0.0139  0.7250  11.00000  0.05    0.46
Q18   1   0.9792  0.1513  1.0120  11.00000  0.05    0.46
Q19   1   0.3628  0.0435  0.6909  11.00000  0.05    0.45
Q20   1   1.0764  0.0784  0.5272  11.00000  0.05    0.43
;
_shelx_res_checksum                648
_shelx_hkl_file
;
  -2   0   1  747.45   13.13
   2   0  -1  796.37   13.25
   2   1  -1   20.85    1.77
  -2  -1   1   18.27    1.65
   2   1  -1   19.68    2.08
  -2  -1   1   21.51    1.39
   1   1  -2 1951.74   17.78
   1   1  -2 1990.18   18.31
  -1  -1   2 1925.33   17.76
  -1  -2   1   34.29    2.49
  -1  -2   1   31.99    3.20
  -1  -2   1   29.71    2.60
   1   2  -1   33.43    3.10
  -1   1   2  514.62    8.91
   1  -1  -2  507.18    8.83
   1  -1  -2  491.04    8.92
  -1   1   2  498.40    9.02
  -1  -2  -2  126.14    5.40
   1   2   2  130.94    5.71
  -1  -2  -2  113.87    5.17
   0  -2   1 1121.45   11.18
   0   2  -1 1100.55   10.81
   0  -2   1 1084.81   11.37
   0   2  -1 1076.69   11.28
  -2  -2  -1   69.51    4.15
   2   2   1   77.62    4.51
  -2  -2  -1   73.96    2.65
   2   2   1   72.71    4.20
   2   2   0  205.89    7.41
  -2  -2   0  212.45    7.48
   2   2   0  198.58    7.02
  -2  -2   0  214.84    7.51
  -2  -1  -2 2144.50   19.27
   2   1   2 2108.34   19.46
   2   1   2 2206.88   19.94
  -2  -1  -2 2218.10   20.21
   0   2   2 1809.01   17.36
   0  -2  -2 1809.31   17.22
  -1   1  -2    8.83    2.48
  -1   1  -2    8.14    1.50
   1  -1   2    8.26    1.41
   1  -1   2    9.11    1.55
   2  -1   0    6.47    1.69
  -2   1   0    6.93    1.00
  -2   1   0    5.76    1.02
   1  -2  -1  185.90    7.36
  -1   2   1  177.63    6.73
  -1   2   1  180.17    7.50
   1  -2  -1  172.48    7.14
  -2   0  -2  216.26    7.34
   2   0   2  211.55    7.15
   2   0   2  214.50    6.83
  -2   0  -2  225.49    7.71
   0   0   3   45.56    3.97
   0   0   3   44.14    3.01
   0   0  -3   43.69    2.78
   0   0  -3   46.34    4.00
   0   1   3    7.72    1.99
   0  -1  -3   10.17    2.57
   0   1   3    6.69    0.96
   0  -1  -3    7.81    1.13
  -2  -2  -2    8.53    3.38
   2   2   2    6.38    1.69
  -2  -2  -2    8.77    3.01
   2   2   2    9.52    2.59
   1   1   3 1459.00   14.49
   1   1   3 1517.26   14.30
  -1  -1  -3 1543.06   14.39
  -1  -1  -3 1466.62   14.49
   2  -1  -1    5.67    1.75
  -2   1   1    7.33    1.80
   2  -1  -1    6.37    1.69
  -2   1   1    7.71    1.75
  -2  -2   1  445.66    9.67
  -2   1  -1  271.01    8.77
  -2   1  -1  274.00    8.49
   2  -1   1  271.15    8.43
   2  -1   1  268.71    8.81
   2   0  -2 1937.45   17.23
  -1   0  -3  239.94    7.92
   1   0   3  239.72    7.88
   1   0   3  246.69    8.03
  -1   0  -3  250.59    8.65
  -1   2  -1    3.83    1.49
   1  -2   1    5.15    1.62
   1  -2   1    5.44    1.64
  -1   2  -1    6.03    2.06
  -2  -1   2  435.89   10.26
   2   1  -2  475.12    9.06
  -2  -1   2  461.41    8.78
   1   3   1   22.90    2.83
  -1  -3  -1   24.52    2.35
   1   3   1   32.85    6.62
  -1  -3  -1   20.99    2.71
   1   0  -3   87.85    3.93
   1   0  -3   84.34    4.66
  -1   0   3   88.64    5.82
  -1   0   3   85.67    4.02
  -1  -3   0   18.50    2.26
   1   3   0   17.34    3.56
  -1  -3   0   17.31    3.23
  -1  -3   0   23.38    4.05
   1   2  -2  848.85    6.72
  -1  -2   2  825.25   14.83
  -1  -2   2  817.64   15.01
   1   2  -2  858.61    7.17
  -3  -1   0 1555.13   14.53
   3   1   0 1586.93   16.17
   3   1   0 1560.12   14.59
   0   2  -2  120.20    5.89
   0  -2   2  119.11    5.90
   0  -2   2  106.87    4.99
   0   2  -2  120.05    5.56
  -1   2   2 3039.98   25.42
  -1   2   2 2921.60   26.54
   1  -2  -2 2946.44   26.68
   1  -2  -2 2987.20   25.10
  -3  -1  -1  126.45    5.13
   3   1   1  129.36    5.65
  -3  -1  -1  141.03    6.46
  -1  -2  -3  337.97   11.04
   1   2   3  321.50   10.00
  -1  -2  -3  336.54   10.59
   1   2   3  338.99   11.25
   0  -1   3    2.66    2.34
   0  -1   3    1.98    1.60
   0   1  -3    2.87    1.27
   0   1  -3    6.16    2.85
  -1   1   3  174.91    8.29
  -1   1   3  195.52    6.59
  -1   1   3  178.97    6.83
   1  -1  -3  183.93    8.95
   0  -3  -1 1185.47   11.38
   2   3   1   73.09    5.58
  -2  -3  -1   63.60    4.36
   2   3   1   63.03    4.31
  -2  -3  -1   72.55    5.09
   0  -2  -3  152.48    7.29
   0   2   3  158.09    8.85
   0   2   3  144.39    5.44
   0   3   0   42.19    4.07
   0  -3   0   40.27    4.30
   0  -3   0   37.39    3.00
   0   3   0   36.08    2.54
   2   1   3   75.48    5.33
  -2  -1  -3   69.97    5.01
   2   1   3   72.82    4.13
  -2  -1  -3   72.19    4.14
   3   0   0  934.65   10.77
  -3   0   0  951.01   11.24
   1   3   2   30.84    2.61
  -1  -3  -2   34.18    2.53
  -1  -3  -2   35.68    3.91
   1   3   2   36.13    4.02
  -3  -2  -1   40.57    3.65
   3   2   1   37.46    4.34
   3   2   1   36.66    3.20
  -3  -2  -1   40.72    3.52
   2  -1  -2    1.13    1.67
  -2   1   2    1.39    0.70
  -2   1   2    1.82    1.24
   2  -1  -2    2.13    1.59
   2   3   0  830.40   15.70
  -2  -3   0  786.99   15.69
  -2  -3   0  850.87    8.51
   2   3   0  797.88   16.98
   3   2   0  987.92   11.47
  -3  -2   0  992.14   11.63
   3   2   0 1003.41   12.00
   1   1  -3  832.54   15.32
  -1  -1   3  808.98   14.51
  -1  -1   3  812.13   14.81
   1   1  -3  822.75   15.08
  -3  -1   1    9.71    3.49
   3   1  -1    8.57    2.59
   3   1  -1   10.89    1.57
  -3  -1   1    8.40    1.64
   3   0   1    5.73    1.38
   3   0   1    7.87    2.71
  -3   0  -1    6.32    1.96
   3   0   1    4.40    0.93
  -2   1  -2  655.42   11.80
   2  -1   2  637.75   11.42
   2  -1   2  601.28   11.45
  -2   1  -2  608.77   11.50
   2   2   3  798.91   15.36
  -2  -2  -3  780.06   14.45
  -2  -2  -3  773.47   13.98
   2   2   3  771.38   14.12
   1   3  -1  127.81    6.91
  -1  -3   1  115.04    5.97
  -1  -3   1  128.47    5.97
   1   3  -1  139.64    6.26
  -3  -1  -2   91.92    4.59
   3   1   2   92.46    5.19
  -3  -1  -2   99.43    5.10
   3   1   2  103.84    6.48
  -2  -3  -2 1218.78   12.74
   2   3   2 1150.19   12.51
  -2  -3  -2 1160.27   13.54
   2   3   2 1206.14   14.48
   1  -1   3  338.33   10.89
  -1   1  -3  343.08   11.31
  -1   1  -3  326.61   10.52
   1  -1   3  313.19   10.31
  -2  -2   2 2984.61   28.96
  -2  -2   2 2924.90   26.97
   2   2  -2 3014.87   27.69
  -3   0   1   23.96    1.62
   3   0  -1   20.64    2.42
  -3   0   1   21.41    2.69
   3   0  -1   24.74    2.26
   0   3   2 1562.93   16.98
   0  -3  -2 1551.51   16.63
   0  -3  -2 1628.36   14.83
   0  -3  -2 1594.44   14.07
   2   0   3    7.82    1.96
  -2   0  -3   11.49    3.21
  -2   0  -3   14.43    2.55
   2   0   3   12.80    3.38
  -1   2  -2  740.85   13.63
   1  -2   2  725.98   13.53
   1  -2   2  787.64   14.40
  -1   2  -2  794.60   14.67
   3   2   2   61.83    4.63
  -3  -2  -2   56.07    3.84
  -3  -2  -2   58.86    4.03
   3   2   2   56.43    4.14
  -2   2   0  111.56    5.20
   2  -2   0   90.07    4.80
   2  -2   0  102.35    5.17
  -2   2   0   90.64    4.49
   0   3  -1  569.13   11.86
   0  -3   1  563.31   11.93
   0   3  -1  572.20   11.15
   0  -3   1  583.15   11.20
  -3  -2   1  497.26   10.52
   3   2  -1  484.20   10.65
  -3  -2   1  520.87   10.70
   3   2  -1  532.19   10.56
  -2   2   1 1191.35   12.46
   2   3  -1  976.07   12.63
   2   3  -1 1034.62   13.51
  -2  -3   1 1029.07   13.02
  -2  -3   1 1020.06   12.68
  -2   0   3   96.93    4.57
   2   0  -3   91.93    6.02
   2   0  -3  100.70    5.25
  -2   0   3   88.81    4.81
   3   0   2  536.01   10.80
   3   0   2  587.07   10.63
   3   0   2  563.08   10.02
  -3   0  -2  559.32   10.79
  -1   2   3  568.47   11.31
   1  -2  -3  543.46   10.51
  -2   2  -1 2398.36   21.89
   2  -2   1 2385.52   21.98
   2  -2   1 2351.02   22.18
  -2   2  -1 2390.28   22.30
   1   1   4  155.79    6.74
  -1  -1  -4  160.95    7.05
   1   1   4  160.67    7.38
   0  -1  -4  322.14   10.08
   0   1   4  302.02    9.50
   0   1   4  352.89   11.81
   0   1   4  319.24   10.92
   1   3   3  350.60   10.93
  -1  -3  -3  386.94    8.58
   1   3   3  377.39   10.03
  -1  -3  -3  374.23    4.32
  -1   3   1  146.61    6.42
   1  -3  -1  159.43    6.38
   1  -3  -1  149.09    7.41
  -1   3   1  164.27    8.15
   3   3   1   16.54    3.79
  -3  -3  -1   18.42    2.38
   3   3   1   17.53    2.34
  -3  -3  -1   14.20    3.01
  -1   3   0 2408.17   23.66
  -3   1   0 2869.03   24.13
   3  -1   0 2814.35   26.01
  -3   1   0 2856.35   25.98
   2   1  -3   80.08    4.42
  -2  -1   3   84.67    6.87
  -2  -1   3   77.21    5.37
   0   0   4    4.73    1.61
   0   0  -4    4.07    1.53
   0   0  -4    5.92    1.76
   0   0   4    3.89    1.56
   3   3   0 2843.60   27.86
  -3  -3   0 2808.30   27.86
   3   3   0 2847.91   27.80
   3   1  -2  317.93   10.13
  -3  -1   2  275.89    9.74
   3   1  -2  273.57    9.85
  -3  -1   2  306.24    9.85
   0  -2   3   52.98    3.80
   0   2  -3   54.38    4.29
   0   2  -3   46.86    3.55
   0  -2   3   49.19    3.94
   1   2  -3   16.93    1.93
   1   2  -3   17.02    2.78
  -1  -2   3   15.78    2.42
  -1  -2   3   17.98    2.55
   1   0   4  311.06   11.69
  -1   0  -4  319.62   10.33
  -1   0  -4  324.90   10.73
   1   0   4  314.03   10.64
  -2  -3  -3  652.26   12.52
   2   3   3  662.82   12.53
  -2  -3  -3  620.69   12.24
   2   3   3  645.09   13.19
   3   0  -2   99.84    4.15
   3   0  -2   98.03    5.06
  -3   0   2   97.59    4.77
  -3   0   2  103.97    4.42
   3  -1  -1  381.60    8.64
  -3   1   1  397.92    8.06
  -3   1   1  400.66    7.22
   3  -1   1 1607.30   17.30
  -3   1  -1 1636.67   14.54
   3  -1   1 1612.05   14.50
  -3   1  -1 1629.58   16.15
  -2   1   3   62.17    4.53
  -2   1   3   59.00    3.31
  -2   1   3   65.21    5.04
   2  -1  -3   63.12    3.98
  -2   2   2  282.89    8.83
   2  -2  -2  271.68    8.64
   2  -2  -2  288.97    9.39
  -2   2   2  287.47   10.24
   3   3   2  319.97   11.42
  -3  -3  -2  308.98   10.59
  -3  -3  -2  353.71   11.66
   3   3   2  341.95   12.18
   1   2   4  146.46    6.71
  -1  -2  -4  135.78    6.16
  -1  -2  -4  149.63    6.03
   1   2   4  143.95    8.24
   0   3   3  268.54    9.59
   0  -3  -3  265.94    9.30
  -1  -3   2 1075.14   12.63
   1   3  -2 1112.20   12.49
   1   3  -2 1082.66   12.86
   3   1   3   43.73    5.46
  -3  -1  -3   42.17    3.01
  -3  -1  -3   42.29    3.16
   3   1   3   44.76    3.35
  -3  -2  -3   18.12    2.38
   3   2   3   20.52    4.14
   3   2   3   22.07    5.38
  -3  -2  -3   22.70    4.43
  -1   3   2  223.96    8.60
   1  -3  -2  239.25    7.42
   1  -3  -2  217.03    8.79
  -1   3   2  223.23    6.93
   1   0  -4  648.50   11.87
  -1   0   4  678.13   12.51
  -1   0   4  637.91   12.02
   1   0  -4  648.35   12.50
  -1   3  -1  697.05   12.84
   1  -3   1  678.24   13.59
  -1   3  -1  688.95   13.53
   1  -3   1  705.88   13.21
   0   2   4 1644.57   17.71
   0  -2  -4 1609.28   17.20
   0   2   4 1657.47   14.82
   0  -2  -4 1694.02   15.01
   2   1   4 1695.71   17.47
  -2  -1  -4 1749.97   17.25
   2   1   4 1722.31   17.16
   0  -3   2    6.60    2.56
   0  -3   2    1.84    2.48
   0   3  -2    5.22    1.54
   0   3  -2    8.23    2.06
  -1   1   4   36.30    4.95
  -1   1   4   30.85    5.99
  -1   1   4   27.58    2.19
   1  -1  -4   27.60    2.21
  -1  -4  -1 1949.15   18.47
  -1  -4  -1 1912.74   19.66
   1   4   1 1832.06   20.65
  -1  -4  -1 1869.65   20.83
  -3  -2   2  442.06    9.08
   3   2  -2  450.44    9.20
   3   2  -2  409.19    9.87
   0   1  -4   88.73    4.56
   0  -1   4   89.66    5.03
   0  -1   4   90.07    5.70
   0   1  -4   89.27    7.13
   2   4   1   57.75    5.58
  -2  -4  -1   57.71    4.42
   2   4   1   58.12    4.13
  -2  -4  -1   58.57    4.88
   3   3  -1  913.74   12.73
  -3  -3   1  957.08   12.42
   2   2   4  205.84    8.40
  -2  -2  -4  209.95    7.84
   2   2   4  205.16    7.24
  -2  -2  -4  218.61    8.28
   2  -2   2 1361.81   14.55
   2  -2   2 1407.85   14.20
  -2   2  -2 1440.39   14.60
  -2  -3   2   82.20    4.79
   2   3  -2   75.41    4.08
  -2  -3   2   81.73    4.76
  -2  -3   2   94.97    6.97
   1   4   0 2422.45   25.31
  -1  -4   0 2416.40   22.74
  -1  -4   0 2381.94   25.22
   4   1   0 2045.86   18.54
  -4  -1   0 2020.69   18.23
   4   1   0 1984.68   20.51
  -1   2  -3   64.23    4.18
   1  -2   3   63.09    4.21
   1  -2   3   54.57    4.03
  -1   2  -3   69.86    4.08
   4   1   1    7.01    2.10
   4   1   1    5.28    2.44
  -4  -1  -1    7.74    2.76
  -4  -1  -1    5.14    1.91
  -2  -2   3 5257.75   46.83
  -2  -2   3 5260.85   46.33
  -4  -2  -1 1113.05   11.78
   4   2   1 1121.27   13.70
   1   4   2  174.02    8.04
  -1  -4  -2  176.51    8.10
   1   4   2  165.89    8.59
  -1  -4  -2  162.95    7.02
  -2  -4   0  740.42   15.48
  -2  -4   0  806.65   16.13
   2   4   0  766.54   16.21
   2   4   0  756.45   15.73
   3   0   3  235.48    7.70
   3   0   3  230.47    8.87
  -3   0  -3  237.97    8.56
  -3   1   2  107.61    5.14
  -3   1   2  117.08    5.33
   3  -1  -2  112.37    5.36
   3  -1   2  279.52    8.86
  -3   1  -2  286.14    9.18
  -3   1  -2  285.56    9.51
   3  -1   2  295.15   12.06
  -1  -1   4   59.48    3.78
  -1  -1   4   58.02    3.80
   1   1  -4   77.39    5.22
   1   1  -4   61.87    4.13
  -4  -2   0  130.48    6.14
   4   2   0  131.57    6.91
  -4  -2   0  137.62    6.45
   4   2   0  138.00    6.81
   2   4   2 1804.02   21.13
  -2  -4  -2 1760.17   19.33
  -2  -4  -2 1751.75   17.72
   2   0   4 1178.57   14.21
   2   0   4 1183.47   12.49
  -2   0  -4 1239.70   13.41
   3   3   3   68.95    4.64
   3   3   3   63.96    4.94
  -3  -3  -3   71.65    6.05
  -3  -3  -3   75.85    6.34
  -1   1  -4  897.58   10.68
   1  -1   4  873.18   10.30
  -1   1  -4  888.57   10.35
   1  -1   4  860.03    7.54
   0  -4  -1 1142.85   11.74
   0   4   0   58.49    3.71
   0  -4   0   39.73    4.08
   0  -4   0   57.81    3.96
   0   4   0   48.05    4.65
  -4  -1   1   27.66    3.06
  -4  -1   1   26.55    2.06
   4   1  -1   28.46    2.21
   4   1  -1   29.95    5.41
  -4  -2  -2 1765.44   17.82
   4   2   2 1840.52   19.43
   4   2   2 1757.79   17.53
  -4  -2  -2 1813.95   18.62
  -1  -3  -4   29.00    4.24
   1   3   4   35.05    9.18
  -1  -3  -4   26.10    3.76
   1   3   4   23.19    2.43
   4   0   0  387.11    9.45
  -4   0   0  405.50    9.09
  -2   2   3 3501.57   31.60
   2  -2  -3 3343.25   29.89
  -2   2   3 3517.17   30.15
   2  -2  -3 3404.05   29.55
   4   1   2  156.17    7.71
   4   1   2  135.54    5.84
  -4  -1  -2  134.48    6.05
  -4  -1  -2  148.06    6.52
  -1   3   3  449.06   10.20
   1  -3  -3  436.64    9.66
  -1   2   4 1694.51   15.22
  -1   2   4 1631.14   17.18
  -1   2   4 1678.36   14.70
   1  -2  -4 1605.92   16.25
  -4   0  -1    6.05    1.62
   4   0   1    9.27    1.87
   4   0   1    8.39    2.57
   1   4  -1  269.41   10.67
   1   4  -1  286.82    9.81
  -1  -4   1  244.74    9.96
  -1  -4   1  253.33    9.68
  -1   3  -2 1626.47   17.00
   1  -3   2 1616.33   17.04
   1  -3   2 1638.25   17.05
   0   4   2    1.86    4.26
   0  -4  -2    5.86    3.73
   0  -4  -2    3.62    1.18
   3   4   1 8388.26   29.61
   3   0  -3 1322.55   13.14
  -4  -2   1  303.24   10.46
   4   2  -1  298.57   11.08
  -4  -2   1  296.16   10.19
   4   2  -1  328.18   10.82
   2   3   4  119.78    6.53
  -2  -3  -4  117.03    6.01
   2   3   4  121.13    7.04
  -2  -3  -4  119.59    8.55
  -2   3   0 5044.87   44.78
  -2   3   0 5126.00   44.54
   3  -2   0  304.53   10.10
  -3   2   0  283.30    9.04
   3  -2   0  270.19    8.97
  -3   2   0  297.51    9.80
   2  -3  -1  624.07   11.58
  -2   3   1  604.16   12.50
  -2   3   1  614.98   11.71
   2  -3  -1  565.60   11.81
  -4  -3  -1 1875.54   19.40
   4   3   1 1858.17   20.05
   4   3   1 1850.95   20.64
  -2  -4   1    9.43    2.92
   2   4  -1    9.26    3.92
  -2  -4   1   13.69    4.67
  -2  -4   1   15.29    5.75
   4   0  -1   54.55    2.92
  -4   0   1   54.12    3.78
   4   0  -1   47.09    4.10
  -4   0   1   52.14    2.60
   1   4   3   39.57    4.35
  -1  -4  -3   41.10    4.01
   1   4   3   36.00    2.95
  -1  -4  -3   40.32    4.29
  -3   2   1  531.48   10.26
   3  -2  -1  524.47   10.26
   3  -2  -1  496.13    9.22
  -3   2   1  522.08   10.07
   0   3   4    3.10    0.71
   0  -3  -4    4.67    1.68
   0   3   4    5.45    3.28
   3   4   2 3798.69   37.26
  -3  -4  -2 3836.09   36.54
   3   4   2 3784.84   35.46
   3   4   0  531.93   12.66
   3   4   0  508.11   11.71
  -3  -4   0  542.96   11.89
  -3  -4   0  519.19   12.24
  -2  -4  -3   19.04    1.97
   2   4   3   19.69    2.02
   2   4   3   30.08   10.19
  -2  -4  -3   23.13    7.68
   3   2   4  183.79    8.02
  -3  -2  -4  181.79    8.27
   3   2   4  165.30    7.57
  -3  -2  -4  171.46    7.71
   3   3  -2  732.19   16.99
  -3  -3   2  763.49   14.66
   3   3  -2  813.40   15.88
  -3  -3   2  812.81   16.46
  -2  -1   4 5539.61   48.66
   2   1  -4 5608.20   49.37
  -2  -1   4 5563.24   48.84
  -2  -1   4 5638.37   52.53
   3   1   4  703.10   13.69
   3   1   4  711.84   13.51
  -3  -1  -4  740.44   14.07
  -4  -3  -2   90.15    5.22
   4   3   2   78.56    5.32
   4   3   2   89.20    5.16
  -4  -3  -2   78.39    4.68
   1   3  -3   36.70    3.37
  -1  -3   3   46.52    4.59
  -1  -3   3   49.69    3.99
   1   3  -3   50.12    4.85
  -2   1   4   78.13    4.02
  -2   1   4   92.97    6.39
  -2   1   4   83.77    4.00
  -3   2  -1 5436.04   47.62
   3  -2   1 5454.64   48.23
   3  -2   1 5528.83   47.54
  -3   2  -1 5484.97   46.79
   0   4  -1 1711.96   17.21
   0   4  -1 1636.90   18.37
   0  -4   1 1619.39   18.74
   0  -4   1 1705.48   17.61
  -1  -1  -5   97.61    4.71
   1   1   5   98.76    6.33
   1   1   5  105.85    6.95
   1   1   5   98.42    5.78
   0   1   5  617.92   12.98
   0   1   5  597.22   11.45
   0   1   5  577.79   10.81
   0  -1  -5  601.19   11.17
  -2   3  -1 2538.37   23.86
   2  -3   1 2502.77   24.09
   2  -3   1 2515.83   24.81
  -2   3  -1 2467.95   23.70
   4   0   2   22.58    3.54
  -4   0  -2   18.97    2.05
   4   0   2   20.67    2.30
   4   0   2   21.34    3.08
  -2   3   2    1.98    2.13
   2  -3  -2    5.64    2.35
   2  -3  -2    3.44    1.51
  -2   3   2    2.60    1.26
   0  -2   4   58.71    4.12
   0  -2   4   63.47    4.10
   0   2  -4   57.44    5.43
   0   2  -4   62.21    4.04
   0  -3   3  896.57   14.23
   0  -3   3  874.45   10.96
   0   3  -3  920.48   11.95
   0   3  -3  878.31   10.59
  -2   2  -3  156.61    6.74
   2  -2   3  162.29    8.53
  -2   2  -3  163.94    7.36
   2  -2   3  156.32    6.89
   1   2  -4 1118.37   12.56
  -1  -2   4 1129.59   13.08
  -1  -2   4 1166.94   13.33
   3   2  -3  655.19   12.82
  -3  -2   3  622.90   12.08
  -3  -2   3  638.30   13.36
  -3   1   3 9999.00   19.25
   2  -1   4  183.74    8.87
  -2   1  -4  194.18    7.21
   2  -1   4  189.76    4.12
  -2   1  -4  178.92    7.65
  -3   1  -3  599.77   11.67
   3  -1   3  595.69   13.88
   3  -1   3  585.70   11.05
  -3   1  -3  597.87   11.18
  -4  -2  -3   85.65    5.61
   4   2   3   83.68    5.32
  -4  -2  -3   80.38    4.28
   4   2   3   86.89    6.55
   0   0   5 1252.02   13.46
   0   0   5 1289.99   13.82
   0   0  -5 1275.19   13.30
  -4  -1   2   82.99    4.04
  -4  -1   2   67.30    4.21
   4   1  -2   65.23    4.58
   4   1  -2   81.05    4.15
  -1  -2  -5  131.37    5.70
   1   2   5  121.75    5.31
   1   2   5  127.98   10.08
   0   4   3   52.14    4.37
   0  -4  -3   49.97    4.72
   0  -4  -3   60.09    3.36
   0  -4  -3   49.21    2.56
   1  -4  -1 1535.81   15.20
  -1   4   1 1546.04   15.09
  -1   4   1 1525.42   18.62
   4   1   3   32.48    3.74
   4   1   3   32.26    3.94
  -4  -1  -3   38.40    3.38
  -4  -1  -3   32.43    3.44
  -3   2   2  178.15    7.27
   3  -2  -2  188.27    3.69
   3  -2  -2  172.14    7.69
  -3   2   2  179.92    7.86
   2   3  -3  169.51    8.08
  -2  -3   3  167.14    7.74
  -2  -3   3  156.54   13.20
  -2  -3   3  175.80    8.12
  -1   0  -5 1172.47   12.85
   1   0   5 1206.11   13.12
  -4  -3   1 1112.41   14.07
  -4  -3   1 1095.06   13.43
   4   3  -1 1089.27   14.86
  -3  -3  -4  691.39   13.12
   3   3   4  709.64   13.86
  -3  -3  -4  702.03   13.59
   3   3   4  708.76   14.53
  -1   4   0 3287.84   32.65
   1  -4   0 3438.16   31.51
  -3  -4  -3   88.64    6.93
   3   4   3   87.87    5.58
  -3  -4  -3   87.27    5.12
   3   4   3   87.16    5.87
  -4   1   0  129.64    7.03
   4  -1   0  132.76    6.34
   3   4  -1  248.86    9.68
  -3  -4   1  239.67    9.53
  -3  -4   1  236.89    9.40
   3   4  -1  226.19   13.13
   0  -2  -5    5.84    1.57
   0   2   5    3.31    1.23
   0  -2  -5    3.50    1.04
   0   2   5    5.09    3.67
   4   0  -2  559.69   11.75
  -4   0   2  621.49   10.88
  -4   0   2  578.13   11.54
   4   0  -2  604.40   10.60
  -3   0  -4   83.29    4.78
   3   0   4   82.57    6.69
   3   0   4   82.51    4.33
  -4  -2   2  789.93   15.53
   4   2  -2  791.34   16.03
  -4  -2   2  831.79   15.36
   4   2  -2  860.88   10.19
   2   1   5  183.84   10.23
   2   1   5  159.64    7.58
   2   1   5  156.55    8.16
  -2  -1  -5  164.25    7.10
  -1  -4   2  468.71   10.27
   1   4  -2  511.32   10.57
   1   4  -2  502.10   11.49
  -1  -4   2  502.60   11.33
   2   2   5  173.59    8.43
   2   2   5  162.71    7.78
  -2  -2  -5  168.44    8.21
  -2  -2  -5  185.20    7.83
   1   0  -5  236.60    8.09
  -1   0   5  246.01    8.50
  -1   0   5  241.41    8.82
   1   0  -5  233.40    9.54
  -4   1  -1 1489.83   13.19
   4  -1   1 1510.56   13.65
   4  -1   1 1531.49   16.50
  -4   1  -1 1535.41   15.96
  -4  -3  -3  146.92    7.33
  -4  -3  -3  133.26    6.12
   4   3   3  141.65    7.72
   4   3   3  147.84    7.37
  -1   4   2  679.57   11.92
   1  -4  -2  690.20   12.27
   1  -4  -2  625.58   13.24
  -1   4   2  662.02   13.87
  -1   2  -4   65.97    4.45
   1  -2   4   63.68    4.68
  -1   2  -4   64.11    3.94
   1  -2   4   66.84    4.57
  -1   1   5  246.86    9.86
  -1   1   5  237.29    7.83
   1  -1  -5  232.04    8.00
  -1   1   5  232.40    7.98
   4  -1  -1   89.32    4.99
  -4   1   1   90.94    3.67
  -4   1   1   92.99    4.69
  -3   2  -2 1856.31   17.62
   3  -2   2 1784.90   17.33
   3  -2   2 1777.23   18.53
  -3   2  -2 1812.34   18.22
  -1   3   4   35.35    4.33
   1  -3  -4   39.16    6.06
   2   2  -4  201.65    7.70
  -2  -2   4  187.19    4.40
  -2  -2   4  223.76   13.67
  -2  -2   4  174.12    8.32
  -2  -4   2 1566.99   17.94
   2   4  -2 1572.98   18.44
  -2   2   4 1878.23   17.09
   2  -2  -4 1869.55   17.28
   2  -2  -4 1948.60   18.88
  -2   2   4 1965.26   19.75
   4   4   1  203.66    8.99
  -4  -4  -1  218.32    8.96
   4   4   1  199.98    8.46
  -4  -4  -1  225.45    9.96
  -1   3  -3    9.37    2.23
   1  -3   3    6.29    2.12
   1  -3   3   10.79    2.90
  -1   3  -3    7.29    1.56
  -1  -4  -4   13.34    3.76
   1   4   4   12.86    3.09
   1   4   4    9.80    1.49
  -1  -4  -4   11.43    1.89
  -2   3  -2 2530.43   25.30
   2  -3   2 2591.24   24.91
  -2   3  -2 2625.11   25.07
   0   1  -5  507.45   10.30
   0  -1   5  498.20   10.41
   0  -1   5  531.21   10.90
   2   4   4  227.40    9.07
  -2  -4  -4  279.92    9.96
   2   4   4  248.52    8.45
  -2  -4  -4  261.65    8.86
   1  -4   1  384.12    9.43
  -1   4  -1  373.91    5.26
   1  -4   1  382.51    8.72
  -1   4  -1  397.40    9.61
   0   4  -2 1507.25   16.09
   0  -4   2 1503.10   17.20
   0  -4   2 1525.90   16.88
   0   4  -2 1549.28   17.78
   2  -3  -3   17.81    2.57
  -2   3   3   22.26    3.18
   2  -3  -3   20.52    5.78
  -2   3   3   20.34    3.79
   2   5   1  235.13    9.51
  -2  -5  -1  206.16    8.85
  -2  -5  -1  223.05    8.73
   2   5   1  220.19   10.42
  -4   0  -3   37.24    6.05
   4   0   3   26.82    3.56
   4   0   3   36.04    4.82
   4   0   3   30.88    2.45
   4   4   2  918.03   13.55
  -4  -4  -2  877.77   11.74
   4   4   2  883.25   12.56
  -4  -4  -2  943.45   13.73
   2   0   5  328.55   10.81
   2   0   5  324.19   11.11
  -2   0  -5  354.09   11.95
  -2   0  -5  346.99   11.55
   1   3   5  185.48    7.53
  -1  -3  -5  204.79    7.15
   1   3   5  209.75    9.28
  -1  -3  -5  200.38    9.73
  -4  -4   0  750.02   16.03
   4   4   0  763.61   16.98
  -4  -4   0  791.72   16.14
   4   4   0  780.47   16.63
  -1  -5  -1  426.16   10.87
  -1  -5  -1  464.26   12.67
  -1  -5  -1  455.44    9.28
   1   5   1  457.94   12.03
   1   1  -5  219.87    7.80
  -1  -1   5  220.82    7.99
  -1  -1   5  235.75    9.76
   1   1  -5  225.41    8.45
   2   5   2  724.96   16.27
   2   5   2  750.08   17.09
  -2  -5  -2  741.82   14.53
  -3   0   4 4866.27   43.93
  -5  -2  -1  561.35   11.98
   5   2   1  570.08   13.08
  -5  -2  -1  518.89   10.27
   5   2   1  534.03   10.99
   1  -1   5   31.47    3.40
  -1   1  -5   32.51    3.16
  -1   1  -5   31.61    3.77
   1  -1   5   31.81    2.75
   2   3   5  574.68   11.05
  -2  -3  -5  616.07   11.94
   2   3   5  589.98   13.01
  -2  -3  -5  584.20   11.94
  -4   1  -2  357.20   11.83
   4  -1   2  344.46   11.84
   4  -1   2  348.02   10.79
  -4   1  -2  348.09   10.92
  -1   2   5  147.81    7.58
   1  -2  -5  146.86    7.02
  -1   2   5  142.16    5.65
   3   1  -4  407.30    8.96
  -3  -1   4  402.47    9.75
  -3  -1   4  408.94    8.88
  -1  -5  -2  156.58    7.91
  -1  -5  -2  177.79    8.01
  -1  -5  -2  168.07    6.96
   1   5   2  181.87   10.37
  -2  -5   0 1915.65   22.47
  -3  -3   3   31.75    4.37
   3   3  -3   36.89   12.11
   3   3  -3   38.74    3.88
  -3  -3   3   32.14    3.14
  -3   2   3   51.38    4.96
   3  -2  -3   42.37    5.32
   3  -2  -3   32.48    2.86
  -3   2   3   39.87    4.23
  -5  -2   0   15.26    2.20
   5   2   0   18.54    3.60
   5   2   0   17.35    2.75
  -5  -2   0   12.68    2.12
   1   5   0   29.74    4.86
  -1  -5   0   25.93    4.23
  -1  -5   0   31.83    3.26
  -4   1   2  624.32   12.13
   4  -1  -2  589.42   12.98
  -4   1   2  595.90   10.62
  -4   1   2  631.27   10.87
  -5  -1  -1 1922.15   20.36
   5   1   1 1871.50   20.30
   5   1   1 1881.26   17.70
  -1   4   3  394.60    7.02
  -1   4   3  360.08   12.60
   1  -4  -3  358.54   12.23
   1  -4  -3  398.39    7.17
   5   1   0    5.17    1.42
  -5  -1   0   11.86    2.77
   5   1   0    6.48    4.03
  -5  -1   0    8.92    3.08
   4   2   4  265.46   10.27
  -4  -2  -4  258.00    9.08
  -4  -2  -4  270.95    9.39
   4   2   4  263.15    9.47
   4   3  -2   81.60    8.22
  -4  -3   2   89.85    5.29
   4   3  -2   86.64    5.56
  -4  -3   2   88.61    6.07
   0  -4  -4  467.49    7.99
   0  -4  -4  476.87   10.88
   0   4   4  473.07   11.09
   0   3   5  370.25    7.58
   0  -3  -5  352.74   11.87
   0   3   5  360.41   10.94
   0  -3  -5  375.19    6.77
  -3  -4  -4   47.79    7.25
   3   4   4   62.71    5.22
   3   4   4   48.50    5.18
  -3  -4  -4   63.29    7.48
   4   1  -3   56.82    5.17
  -4  -1   3   55.70    4.64
  -4  -1   3   56.05    3.63
   4   1  -3   63.63    4.11
  -3  -4   2    7.10    2.38
   3   4  -2   11.81    2.80
  -3  -4   2    9.51    2.47
   3   4  -2   21.98    8.48
   3   5   1  274.29   10.39
  -3  -5  -1  287.70   10.87
  -3  -5  -1  257.35   10.05
   3   5   1  244.57   10.75
   3   2   5  239.26    8.97
   3   2   5  224.32    8.32
  -3  -2  -5  252.04    9.20
  -3  -2  -5  246.14   10.15
  -5  -2  -2   90.40    4.78
  -5  -2  -2   84.88    5.00
   5   2   2   82.95    5.86
   5   2   2   87.65    5.08
  -3   3   0    6.02    2.01
   3  -3   0    7.10    2.30
  -3   3   0    8.18    2.29
   3  -3   0    6.96    2.29
   4   1   4  548.56   11.76
  -4  -1  -4  558.25   11.44
   4   1   4  527.56   11.91
  -2   0   5 1440.69   14.80
   2   0  -5 1422.66   15.48
   4   4   3   39.43    4.51
  -4  -4  -3   40.08    3.70
   4   4   3   50.06    4.44
  -4  -4  -3   51.96    3.73
  -3  -5  -2 1913.50   21.80
  -3  -5  -2 1942.96   20.54
   3   5   2 1840.96   22.55
   3   5   2 1916.61   22.87
  -3   3   1  628.71   12.49
   3  -3  -1  613.41   13.25
   3  -3  -1  655.78   12.57
  -3   3   1  672.04   13.12
   3   1   5 1775.83   18.79
  -3  -1  -5 1809.08   18.68
   3   1   5 1796.26   18.03
   3   1   5 1765.26   19.53
   5   3   1 1394.14   16.58
   5   3   1 1370.04   16.90
  -5  -3  -1 1427.86   16.12
  -5  -3  -1 1412.18   16.55
   3  -1  -4  486.70   10.06
  -3   1   4  481.92    9.92
  -3   1   4  534.59   10.34
   3  -1   4    1.16    1.13
   3  -1   4    2.19    2.71
  -3   1  -4    2.52    2.56
  -3   1  -4    0.35    1.43
   4   0  -3  253.02    9.46
  -4   0   3  255.32    8.38
  -4   0   3  247.88    8.79
   4   0  -3  253.07    8.98
  -1  -3   4  278.34   10.29
   0  -5  -1   21.20    3.24
   0   5   1   22.17    3.84
   0   5   1   31.98    3.01
   0  -5  -1   31.34    2.81
  -2   2  -4  194.11    7.54
   2  -2   4  191.36    5.50
   2  -2   4  191.46    4.44
  -2   2  -4  191.97    4.45
   4   4  -1    1.03    2.59
  -4  -4   1    0.96    2.27
  -4  -4   1    2.77    3.58
   4   4  -1    2.30    2.99
   2   5   3  210.99   10.14
   4   3   4   74.32    4.50
   4   3   4   85.48    5.46
  -4  -3  -4   69.45    4.86
  -4  -3  -4   78.80    4.80
   5   1   2  268.28    9.06
  -5  -1  -2  274.73    8.91
   5   1   2  259.43    9.81
  -5  -1  -2  281.69   10.10
  -3  -5   0  207.47    9.80
   3   5   0  214.14    9.26
  -3  -5   0  231.28    9.23
   3   5   0  231.16   12.84
  -5  -1   1  122.74    5.26
   5   1  -1  141.30    5.80
  -5  -1   1  135.00    6.69
   5   1  -1  125.48    6.71
  -2   1   5  277.54   15.01
  -2   1   5  306.50   10.60
  -2   1   5  262.54    8.74
  -2   1   5  281.62    9.42
   3  -2   3  182.52    7.69
  -3   2  -3  186.46    8.00
   3  -2   3  173.84    7.94
  -3   2  -3  171.84    8.66
  -5  -3   0    6.74    2.40
   5   3   0    2.64    4.66
  -5  -3   0    7.77    2.37
   5   3   0    7.27    2.69
  -5  -2   1  570.85   12.20
   5   2  -1  559.73   12.88
  -5  -2   1  577.96   11.74
   0   3  -4  202.00    7.63
   0  -3   4  204.53    7.97
   0  -3   4  206.59    8.20
   0   3  -4  229.24    8.97
   1   5   3  250.80   10.44
  -1  -5  -3  230.36    8.20
   1   5   3  246.87   10.80
  -1  -5  -3  247.52    9.55
  -4  -2   3  413.05    9.82
   4   2  -3  401.60   10.19
  -4  -2   3  406.00    8.90
   4   2  -3  416.98    9.07
   1  -4   2  320.77   11.23
   1  -4   2  312.97   11.14
  -1   4  -2  323.57   11.80
  -1   4  -2  336.21   11.37
   5   3   2 2546.00   26.85
  -5  -3  -2 2541.14   25.19
   5   3   2 2553.79   25.91
  -5  -3  -2 2593.51   26.42
  -2   4   1   67.46    5.14
   2  -4  -1   63.38    5.05
   2  -4  -1   64.39    4.14
  -2   4   1   66.78    4.00
  -3  -2   4   84.00    5.84
  -3  -2   4   97.62    6.84
  -3  -2   4   80.86    4.57
   3   2  -4   88.01    5.47
   0  -5  -2    6.70    2.50
   0  -5  -2    6.86    1.56
   0   5   2    5.77    3.14
   0   5   0   61.77    3.99
   0  -5   0   59.62    3.93
   0  -5   0   54.06    4.66
   0   5   0   48.71    5.19
  -2  -1   5   58.26    4.25
  -2  -1   5   52.72    5.32
   2   1  -5   63.52    7.86
  -2  -1   5   78.03    7.53
   3   3   5  197.24   11.26
  -3  -3  -5  196.08    7.14
   3   3   5  180.70    8.00
  -3  -3  -5  176.73    8.74
  -2  -5   1  582.98   12.72
  -2  -5   1  590.42   14.40
  -2   4   0 2515.53   25.49
  -2   4   0 2507.00   24.40
   2  -4   0 2523.90   24.77
   1   4  -3   17.71    2.83
   1   4  -3   13.76    2.36
  -1  -4   3   11.55    2.52
  -1  -4   3   17.96    3.35
  -3   3  -1 1417.24   15.66
   3  -3   1 1372.81   15.93
   3  -3   1 1366.62   15.59
  -3   3  -1 1353.27   14.08
  -1  -5   1 3524.55   34.93
   1   5  -1 3544.71   35.83
  -5   0   0    8.48    2.74
   5   0   0    7.11    2.93
   4  -2   0    7.66    2.33
   4  -2   0    7.50    1.65
  -4   2   0    7.84    1.26
  -4   2   0    9.49    3.02
   5   0   1 1769.64   15.72
  -5   0  -1 1722.62   18.33
   5   0   1 1765.91   19.39
  -3   3   2  191.81    3.56
   3  -3  -2  187.38    4.34
   3  -3  -2  183.20    8.11
  -3   3   2  174.41    8.02
  -2   1  -5   10.83    2.09
   2  -1   5   12.50    2.94
   2  -1   5    8.96    1.68
  -2   1  -5    9.28    2.25
   2   3  -4 1243.05   14.56
  -2  -3   4 1192.54   14.49
   2   3  -4 1260.23   15.46
  -2   3  -3   46.55    3.61
   2  -3   3   43.13    4.37
   2  -3   3   36.81    3.56
  -2   3  -3   41.53    4.06
  -4   2   1  653.82   12.66
   4  -2  -1  677.64   14.26
   4  -2  -1  667.21   12.06
  -4   2   1  651.31   11.83
   0  -2   5   18.15    3.05
   0   2  -5   14.30    3.78
   0   2  -5   17.07    2.71
   3   5   3  191.11    5.29
   3   5   3  213.60    9.28
  -3  -5  -3  215.08   13.09
  -3  -5  -3  214.94    8.78
  -2  -4   3   11.56    3.16
  -2  -4   3    8.67    2.84
   2   4  -3    7.30    3.18
  -2  -4   3   12.13    2.46
   1   1   6  254.03   10.69
   1   1   6  253.67    8.92
   2  -3  -4  111.67    5.01
  -2   3   4  102.87    4.09
   2  -3  -4  102.02    6.86
  -2   3   4  105.46    5.75
   1   2  -5  141.72    6.50
  -1  -2   5  151.01    7.20
  -1  -2   5  133.20    6.64
   1   2  -5  135.71    7.00
   2  -4  -2  384.74    7.75
   2  -4  -2  341.30   11.56
  -2   4   2  377.17    9.21
  -2   4   2  372.23    4.25
   4  -1   3  360.89   11.53
   4  -1   3  364.07    7.17
  -4   1  -3  360.38   11.46
  -4   1  -3  357.38   13.15
   4  -2   1  146.56    6.29
   4  -2   1  145.83    7.41
  -4   2  -1  141.28    6.88
   0   1   6   42.51    8.26
   0  -1  -6   30.45    2.95
   0   1   6   30.21    5.31
   0   1   6   27.98    3.73
  -5  -2  -3  408.54    9.32
   5   2   3  418.68   10.28
  -5  -2  -3  402.13    8.75
   5   2   3  407.55    9.12
   3   0   5  968.37   11.51
   3   0   5  985.07   12.67
   0   4  -3   32.79    4.44
   0  -4   3   35.09    5.11
   0   4  -3   27.95    4.24
   0  -4   3   27.06    3.80
  -5   0   1  562.16    9.64
  -5   0   1  603.03   12.45
   5   0  -1  575.77   12.34
   4   0   4  339.20   14.73
   4   0   4  355.09   11.82
   4   0   4  340.26   10.96
   1   2   6    0.35    1.38
  -1  -2  -6    2.61    2.21
   1   2   6    4.75    4.63
  -1  -2  -6    1.72    1.81
  -1   3   5  515.51    8.69
   1  -3  -5  537.79   11.21
  -1   3   5  522.30    8.99
   1   4   5 1177.17   15.96
  -1  -4  -5 1197.42   15.15
   1   4   5 1183.16   11.69
  -4   1   3   25.30    2.52
   4  -1  -3   25.44    2.82
  -4   1   3   32.19    4.88
  -4   1   3   30.11    2.34
   5   3  -1  215.70    8.44
  -5  -3   1  207.86    8.43
   5   3  -1  192.13    6.22
  -5  -3   1  184.77   10.78
  -2   4  -1 1328.11   18.15
  -2   4  -1 1277.46   15.12
   2  -4   1 1234.61   15.28
   2  -4   1 1298.88   15.54
  -3  -5   1    9.90    3.05
   3   5  -1   14.14    4.40
  -3  -5   1   11.58    3.77
   3   5  -1   15.91    5.29
   0   0   6   14.99    2.32
   0   0  -6   13.87    2.53
   0   0   6   11.99    2.45
   0   0  -6   20.25    4.69
   1  -4  -4   89.45    5.70
  -1   4   4   83.71    5.75
  -5  -3  -3  372.52    7.09
   5   3   3  369.30    7.55
   5   3   3  370.05    6.72
  -5  -3  -3  384.31   10.04
  -1   3  -4   23.42    2.59
   1  -3   4   21.84    3.11
   1  -3   4   25.56    3.31
  -1   3  -4   32.23    3.93
  -5   0  -2  231.17    8.76
   5   0   2  230.09    7.24
   5   0   2  230.62    7.47
   5   0   2  232.32    8.82
   4   5   1 5860.36   56.16
   4   5   1 5969.90   31.39
  -4  -5  -1 5923.28   24.93
  -4  -5  -1 5861.21   55.37
   0  -5  -3    9.22    1.73
   0  -5  -3   11.27    2.97
   0   5   3   12.70    4.08
   0  -5  -3   11.77    1.59
   0   5  -1  355.22   12.00
   0  -5   1  355.01   12.94
   0   5  -1  397.33   10.57
   0  -5   1  359.71   12.62
  -2   2   5 1073.54   13.38
  -5  -1  -3   41.31    3.89
   5   1   3   52.32    6.82
  -5  -1  -3   52.75    4.71
   5   1   3   46.45    3.45
   0  -2  -6    0.95    1.15
   0   2   6    1.15    1.06
   0  -2  -6    2.22    2.94
   0   2   6    1.69    2.29
  -5  -4  -1  414.70   10.41
   5   4   1  406.37   11.24
  -5  -4  -1  396.79    9.95
   5   4   1  397.44   11.07
   1   0   6    3.21    1.77
  -1   0  -6    4.95    1.87
  -1   0  -6   10.54    3.41
   4   4   4  539.30   13.13
  -4  -4  -4  526.16   11.80
   4   4   4  584.75   12.61
  -4  -4  -4  556.27   11.63
  -4  -5  -2 1769.50   22.74
   4   5   2 1712.53   22.45
   5   1  -2  214.51    8.98
   5   1  -2  253.76    8.30
  -5  -1   2  233.43    7.87
  -5  -1   2  228.74    8.77
  -1   2  -5   60.67    4.12
   1  -2   5   62.01    5.22
   1  -2   5   69.44    5.01
  -1   2  -5   80.31    5.49
   3  -2  -4  242.99    8.39
  -3   2   4  293.23   10.17
  -3   2   4  250.49    8.27
   3  -2  -4  289.52    9.77
  -2  -2  -6 1076.32   13.78
   2   2   6 1025.56   11.98
  -2  -2  -6 1085.50   12.48
   2   2   6 1030.81   14.18
   4  -2  -2  291.38    9.36
   4  -2  -2  317.79   10.71
  -4   2   2  320.40   10.55
  -2  -1  -6   19.66    2.18
   2   1   6   27.70    6.11
   2   1   6   23.67    4.86
   2   1   6   27.99    5.09
  -2  -5  -4   21.26    3.54
   2   5   4   18.97    2.55
   2   5   4   26.68    6.85
  -2  -5  -4   22.27    4.10
   5   2  -2  223.76    9.96
  -5  -2   2  219.94    8.87
   5   2  -2  241.68    8.28
  -5  -2   2  223.70    8.00
  -5  -4  -2   32.73    3.36
  -5  -4  -2   42.69    4.11
   5   4   2   39.63    4.59
   5   4   2   36.85    4.42
  -3   3  -2  893.35   10.61
   3  -3   2  862.74   10.68
   3  -3   2  877.80   11.79
  -3   3  -2  907.32   11.45
   4   4  -2  358.01   12.92
  -4  -4   2  349.31   12.62
   4   4  -2  325.04   12.54
  -4  -4   2  334.68   12.66
  -4  -3   3  408.45   10.60
   4   3  -3  373.53   11.13
  -4  -3   3  390.90    9.22
   2   2  -5   20.00    3.37
   2   2  -5   17.86    2.87
  -2  -2   5   18.84    2.54
  -2  -2   5   17.41    2.53
  -4  -5   0  843.43   18.31
   4   5   0  803.52   17.46
  -4  -5   0  875.91   13.54
   4   5   0  861.95   14.13
  -1  -5  -4  851.34    6.52
  -1  -5  -4  844.51   10.78
   1   5   4  866.36   13.83
   5   4   0   55.31    4.94
  -5  -4   0   49.09    4.81
  -5  -4   0   53.10    4.66
   5   4   0   61.26    5.70
   1  -1  -6  267.74    9.09
  -1   1   6  251.09    8.85
  -1   1   6  285.91   11.94
  -1   1   6  262.93    8.90
  -1   5   1 1589.92   20.01
   1  -5  -1 1655.39   16.96
  -4   2  -2  310.04   10.89
  -4   2  -2  310.58   10.06
   4  -2   2  318.66   11.77
   4  -2   2  297.45    9.74
  -1   0   6  432.36    9.62
  -1   0   6  417.49    8.93
   1   0  -6  406.39    8.84
  -3  -4  -5  383.49    8.44
   3   4   5  404.75    9.88
  -3  -4  -5  388.29    9.83
   3   4   5  378.74   10.11
   3   4  -3  463.58   11.71
  -3  -4   3  439.73   10.65
  -3  -4   3  485.88   11.14
  -3  -4   3  462.86   12.96
  -3   3   3  410.04    7.90
  -3   3   3  390.94    8.76
   3  -3  -3  390.32    7.99
   3  -3  -3  392.39    8.65
   0   4   5   23.69    2.13
   0  -4  -5   24.64    4.73
   0   4   5   33.11    8.60
   4   2   5  165.41    8.04
  -4  -2  -5  170.67    7.63
  -4  -2  -5  164.72    8.91
   4   2   5  160.70    7.70
  -2   4   3  613.82   11.03
   2  -4  -3  634.60   11.47
  -2   4   3  582.72   12.40
   2  -4  -3  586.98   12.35
  -1  -5   2  792.95   15.97
  -1  -5   2  843.93   17.67
   1   5  -2  853.28    9.81
   1   5  -2  835.80   17.78
  -2  -5   2    3.89    2.22
   2   5  -2    5.09    3.44
  -2  -5   2    5.76    3.59
  -2  -5   2    3.27    2.06
   1   3   6   10.94    3.44
   1   3   6   12.55    2.06
  -1  -3  -6   14.83    3.05
  -1  -3  -6   12.49    5.05
  -3  -3   4  901.43   12.64
   3   3  -4  905.82   12.90
  -3  -3   4  909.33   14.59
  -5   0   2  274.58    8.61
  -5   0   2  257.22    9.25
   5   0  -2  234.77   10.49
   1  -5   0  264.48   10.19
  -1   5   0  247.64   10.61
   1  -5   0  241.77   10.63
  -1   5   0  270.07    9.43
  -3  -5  -4  218.71   10.53
   3   5   4  232.70   10.06
  -3  -5  -4  247.88   10.03
   3   5   4  254.59   10.11
  -3   0   5   39.27    3.57
  -3   0   5   35.14    3.49
  -3   0   5   38.81    4.99
   3   0  -5   42.16    7.18
   1  -5  -2    6.11    2.15
  -1   5   2   11.40    2.85
   1  -5  -2    8.74    1.84
  -1   5   2   10.22    3.65
   5  -1   0   82.60    5.82
  -5   1   0   78.32    4.47
  -4  -1   4  172.23    8.36
  -4  -1   4  164.75    7.15
   4   1  -4  166.53    7.59
   4   1  -4  160.88    8.05
   4   5   3    5.24    2.73
  -4  -5  -3    6.76    2.21
  -4  -5  -3   11.08    3.05
   4   5   3   10.13    3.98
   2   3   6   68.16    8.72
  -2  -3  -6   63.37    5.88
  -2  -3  -6   59.50    4.37
   2   3   6   55.51    4.84
  -1   4  -3  472.58   10.73
   1  -4   3  449.22   12.22
  -1   4  -3  432.15   10.36
   1  -4   3  434.58   10.54
  -4   0   4 1119.22   13.62
   4   0  -4 1173.87   12.89
   4   3   5   10.24    2.84
  -4  -3  -5    9.24    2.26
   4   3   5   11.77    2.99
  -4  -3  -5   10.23    3.32
  -4  -1  -5 1538.52   16.99
   4   1   5 1508.39   15.72
   4   1   5 1511.77   17.30
   4   1   5 1450.67   16.99
   0  -1   6   19.07    2.59
   0   1  -6   18.99    3.07
   0  -1   6   19.83    3.19
   0   1  -6   15.05    2.21
  -2   0  -6 1267.84   15.93
   2   0   6 1281.92   14.55
   5  -1   1  266.18   11.60
  -5   1  -1  275.33   11.74
   3   1  -5 2256.83   22.73
  -3  -1   5 2259.21   22.45
  -3  -1   5 2298.48   24.74
  -3  -1   5 2358.67   23.65
   5   4   3  229.50   10.92
  -5  -4  -3  235.61   10.48
  -5  -4  -3  215.99    9.97
   5   4   3  195.77   11.27
   3  -2   4  188.62   10.47
  -3   2  -4  191.11   10.76
  -3   2  -4  184.08   10.24
   3  -2   4  172.20   10.01
  -2   4  -2  281.02   11.98
  -2   4  -2  280.80   11.97
   2  -4   2  275.85   12.12
   2  -4   2  272.22   11.89
  -1   2   6   29.25    6.81
  -1   2   6   22.77    3.08
   1  -2  -6   26.08    2.00
  -5   1   1   92.44    5.08
   5  -1  -1   87.10    5.15
  -5  -3   2  165.93    9.72
   5   3  -2  170.61    9.81
   5   3  -2  144.64    9.53
  -5  -3   2  156.34   10.01
   5   2   4  635.55   15.46
  -5  -2  -4  618.72   15.08
   5   2   4  615.36   15.84
  -5  -2  -4  615.72   15.24
  -5   0  -3   17.87    2.88
   5   0   3   22.37    4.49
   5   0   3   16.65    4.13
   5   0   3   16.56    4.05
   0  -3  -6  250.95    9.90
   0   3   6  226.15   10.80
   0  -3  -6  242.69   10.67
   0   3   6  216.41    8.65
  -3   1   5    1.54    1.44
  -3   1   5    0.24    1.11
  -3   1   5    1.71    2.30
   3  -1  -5    2.23    2.11
   3  -1   5   39.47    4.46
  -3   1  -5   43.41    5.21
   3  -1   5   38.61    2.84
  -3   1  -5   43.24    3.36
   1   1  -6  349.76   14.25
  -1  -1   6  369.96   10.29
  -1  -1   6  338.00   14.20
   1   1  -6  356.28    6.91
  -5  -4   1   15.09    2.83
   5   4  -1   16.74    4.58
   5   4  -1   16.81    3.09
  -5  -4   1   18.61    3.74
   3   2   6  432.79   11.91
  -3  -2  -6  451.11   12.10
   3   2   6  400.97   10.88
  -3  -2  -6  441.50   11.41
  -1   1  -6  614.06   14.96
  -1   1  -6  679.37   16.88
   1  -1   6  599.46   15.67
   1  -1   6  658.94   16.07
   0  -5  -4  606.86   13.55
   0  -5  -4  576.88   15.08
   0  -5  -4  612.04   13.39
   0   5   4  609.67   16.60
  -4  -5   1  707.51   18.70
   4   5  -1  744.18   13.66
   4   5  -1  700.58   19.10
  -4  -5   1  712.82   18.85
   0   5  -2  112.12    7.02
   0  -5   2   89.21    6.11
   0   5  -2   94.82    6.66
   0  -5   2  117.10    8.22
  -4  -2   4    5.33    3.01
   4   2  -4    7.99    3.83
  -4  -2   4    2.72    1.67
   4   2  -4    0.02    2.21
  -5  -3  -4  160.70    9.87
  -5  -3  -4  159.75    9.63
   5   3   4  167.40    9.83
   5   3   4  158.08    9.73
  -2  -6  -1  102.26    6.46
  -2  -6  -1   91.33    6.01
  -2  -6  -1   91.19    6.51
   2   6   1   82.59    7.09
  -3  -5   2  107.62    4.64
  -3  -5   2  138.02   10.33
  -3  -5   2  121.99    8.94
   3   5  -2  118.49    8.56
   4  -1   4   19.69    2.14
   4  -1   4   20.36    3.69
  -4   1  -4   23.41    2.83
  -4   1  -4   27.28    5.12
  -4   2   3  722.22   16.50
  -4   2   3  734.69   10.35
   4  -2  -3  699.41   16.33
   4  -2  -3  710.99   15.90
  -2  -6  -2  220.01   10.29
   2   6   2  230.55   12.55
  -2  -6  -2  216.28   11.06
   2   6   2  219.51   12.37
   1  -5   1   18.70    3.44
   1  -5   1   19.55    2.76
  -1   5  -1   21.61    2.13
  -1   5  -1   22.28    4.42
  -2   2  -5   13.70    3.51
   2  -2   5   12.64    4.04
  -2   2  -5    9.89    2.63
   2  -2   5    4.40    1.53
   3   1   6  175.35   12.13
  -3  -1  -6  162.35    9.17
   3   1   6  157.98    9.30
   3   1   6  183.51   13.73
   1  -5  -3  913.02   10.60
  -1   5   3  893.04   15.10
   1   4  -4  210.08   10.42
   1   4  -4  218.21    9.80
  -1  -4   4  184.16   10.87
  -1  -4   4  215.00   10.24
  -2   3  -4   88.16    5.66
   2  -3   4   80.72    4.83
   2  -3   4   86.21    6.18
  -2   3  -4   91.45    5.26
   5   1   4   40.93   10.76
   5   1   4   29.99    4.29
   5   1   4   26.38    3.61
  -5  -1  -4   28.32    3.18
   1   3  -5    1.04    2.40
  -1  -3   5    1.17    2.28
   1   3  -5    1.25    2.58
  -1  -3   5    1.26    2.96
  -5   1  -2  586.89   13.03
   5  -1   2  567.32   12.72
   5  -1   2  571.72   14.66
  -5   1  -2  570.42   14.05
  -1  -6  -1  100.63    5.43
  -1  -6  -1   97.95    6.85
   1   6   1  105.31    6.83
  -1  -6  -1  105.94    5.02
  -4   1   4    1.22    2.15
  -4   1   4    2.48    2.12
   4  -1  -4    3.24    2.10
  -4   1   4    3.56    1.68
  -2   3   5 3655.11   36.71
  -2   3   5 3666.42   36.65
   2  -3  -5 3707.34   17.57
  -5  -1   3  777.43   10.06
   5   1  -3  724.42   18.48
  -5  -1   3  742.30   11.74
   5   1  -3  797.76   10.19
   6   2   1  573.65   15.54
  -6  -2  -1  599.51   13.85
  -6  -2  -1  594.41   15.98
   6   2   1  577.58   14.10
  -3  -3  -6 1371.89   17.62
  -3  -3  -6 1456.69   17.60
   3   3   6 1395.94   17.33
   3   3   6 1406.85   19.01
   3   6   1   67.39    9.99
   3   6   1   65.27    6.47
  -3  -6  -1   66.78    5.12
  -3  -6  -1   64.16    5.53
   2   0  -6 1084.36   14.73
  -2   0   6 1142.51   16.25
  -2   0   6 1135.44   14.37
  -2   0   6 1082.33   14.41
   0   3  -5   34.11    4.41
   0  -3   5   29.47    4.36
   0  -3   5   29.34    3.36
   0   3  -5   27.66    3.16
  -1  -6  -2  151.34    9.98
  -1  -6  -2  184.09   10.56
   1   6   2  159.93   11.02
  -1  -6  -2  162.24    9.01
  -3  -6  -2  201.21    6.09
   3   6   2  190.81   11.03
   3   6   2  184.45   11.73
  -3  -6  -2  169.69   11.54
  -2  -6   0    1.41    2.99
  -2  -6   0    6.80    3.09
   2   6   0    0.67    3.45
  -2  -6   0    0.68    1.99
  -3   3  -3  516.18   13.14
   3  -3   3  499.62   13.06
   3  -3   3  494.06   12.34
  -3   3  -3  521.61   12.91
  -3  -2   5  134.96    8.20
  -3  -2   5  160.65   10.27
  -3  -2   5  136.69   12.02
   3   2  -5  143.43    8.87
  -3   4   1   53.89    4.68
   3  -4  -1   48.32    5.67
   3  -4  -1   49.58    4.81
  -3   4   1   47.95    3.48
   2   4  -4   15.62    3.40
  -2  -4   4   12.01    2.76
  -2  -4   4   12.77    3.35
   2   4  -4    9.93    2.01
   6   2   0   -0.40    3.05
  -6  -2   0    5.33    1.50
   6   2   0    5.05    1.74
  -6  -2   0    4.58    2.39
  -4   2  -3 2995.73   32.14
   4  -2   3 3078.90   34.73
   4  -2   3 2960.32   31.61
  -4   2  -3 3012.52   33.84
   4   4   5   18.47    3.88
  -4  -4  -5   21.33    6.32
   4   4   5   24.95    3.56
  -4  -4  -5   23.46    2.95
   3  -4   0   79.84    5.40
   3  -4   0   90.71    4.99
  -3   4   0   90.15    5.56
  -3   4   0   96.29    4.90
  -2   1   6   27.42    2.55
  -2   1   6   38.66    6.46
  -2   1   6   29.29    4.79
  -2   1   6   31.11    2.39
   5  -1  -2   85.79    5.17
  -5   1   2   96.52    4.00
  -5   1   2   91.41    5.67
  -5   1   2   92.29    4.89
   4  -3   0  724.91   17.63
  -4   3   0  735.93   10.50
   4  -3   0  678.38   16.05
  -4   3   0  723.93   16.49
  -4  -5  -4 1951.67   24.16
  -4  -5  -4 1925.10   24.08
   4   5   4 1868.46   23.80
  -1   4   5 1527.83   21.17
   1  -4  -5 1498.01   18.90
   5   2  -3    9.66    2.25
   5   2  -3    6.03    4.20
  -5  -2   3    5.07    2.47
  -5  -2   3    8.05    1.89
   0  -4   4 1145.78   18.26
   0  -4   4 1151.30   16.15
   0   4  -4 1188.29   17.22
   0   4  -4 1113.06   15.19
  -2  -5  -5  355.22    4.99
   2   5   5  344.33   15.85
   2   5   5  365.75    5.87
  -2  -5  -5  328.21   14.74
   4   0   5  272.05   11.31
   4   0   5  276.10   14.30
   4   0   5  307.39   13.12
  -4   0  -5  271.91   11.65
   5   5   1    9.00    3.00
   5   5   1   11.66    3.16
  -5  -5  -1   13.17    2.85
  -5  -5  -1   10.90    2.66
  -4   3   1  601.18   15.05
   4  -3  -1  578.08   13.61
   4  -3  -1  606.41   14.71
  -4   3   1  615.99   14.51
  -6  -3  -1  172.34   10.51
  -6  -3  -1  183.58   10.21
   6   3   1  174.29   10.51
   2  -4  -4   20.32    3.44
   2  -4  -4   17.92    1.43
  -2   4   4   23.14    2.88
  -2   4   4   21.41    6.58
  -2  -6  -3  114.10    8.17
   2   6   3  121.15    9.23
  -2  -6  -3  113.44    7.07
   2   6   3  113.00    7.35
   1   6   0   77.81    7.35
  -1  -6   0   82.91    7.16
  -1  -6   0   72.41    4.55
   6   2   2  945.93   12.56
  -6  -2  -2  932.91   13.89
  -6  -2  -2  973.05   12.00
   6   2   2  921.60   14.78
   5   5   2   39.49    5.20
  -5  -5  -2   36.01    4.40
   5   5   2   30.95    4.34
  -5  -5  -2   42.13    4.42
  -6  -1  -1   43.28    3.95
   6   1   1   42.56    4.04
  -6  -1  -1   50.15    3.61
   6   1   1   43.11    2.95
  -3   3   4  135.06    8.28
  -3   3   4  125.14    6.74
   3  -3  -4  117.88    6.62
   3  -3  -4  114.71    7.19
  -5   0   3    8.85    1.39
   5   0  -3   12.88    2.88
  -5   0   3   10.27    1.95
   5   0  -3   14.06    3.03
  -6  -1   0  119.55    7.43
   6   1   0  120.98    7.92
  -6  -1   0  114.65    6.68
   6   1   0  129.84    6.91
  -4  -4   3    1.99    2.83
  -4  -4   3    0.90    1.74
   4   4  -3   -1.89    3.03
   4   4  -3   -0.24    2.82
   2   3  -5  263.50   12.44
  -2  -3   5  252.39   11.27
  -2  -3   5  265.88   12.03
   2   3  -5  286.50   12.98
   2   4   6  148.27    8.74
  -2  -4  -6  159.34    8.91
   2   4   6  149.86   10.06
  -2  -4  -6  147.24   11.90
   1   5   5  352.48   13.79
  -1  -5  -5  353.48   13.86
  -1  -5  -5  349.11   16.58
   1   5   5  356.40   10.65
   3   6   0  434.82   14.70
   3   6   0  390.49   12.59
  -3  -6   0  380.52   12.25
  -3  -6   0  411.33   12.22
   5   4   4   23.49    4.95
  -5  -4  -4   24.56    6.26
   5   4   4   19.99    4.05
  -5  -4  -4   23.40    4.91
   1   4   6  561.73   15.82
  -1  -4  -6  576.73   14.85
  -1  -4  -6  574.79   12.96
   1   4   6  544.00   12.45
  -6  -3   0  251.02   11.51
   6   3   0  232.42   11.18
   6   3   0  251.25   11.13
  -6  -3   0  250.68   10.89
   6   3   2  976.24   21.58
  -6  -3  -2  975.68   14.44
   6   3   2  958.37   13.77
  -6  -3  -2  965.11   14.87
   2   1  -6 1327.52   17.49
  -2  -1   6 1287.53   16.39
   2   1  -6 1298.40   17.24
  -2  -1   6 1291.13   16.84
  -3   4   2    0.20    2.33
   3  -4  -2    0.46    1.85
   3  -4  -2   -0.94    1.30
  -3   4   2    2.35    1.63
  -2   1  -6 1019.17   14.18
   2  -1   6 1007.25   13.90
  -2   1  -6 1019.97   13.99
   2  -1   6  963.91   14.02
  -3  -6  -3   20.23    2.88
  -3  -6  -3   23.56    3.80
   3   6   3   25.69    5.65
   3   6   3   25.73    4.11
   4  -3   1 1731.57   20.27
   4  -3   1 1739.13   21.78
  -4   3  -1 1783.22   21.79
  -4   3  -1 1693.44   18.99
  -1   3   6 1127.62   13.09
  -1   3   6 1138.57   18.59
   1  -3  -6 1093.49   15.03
   3  -2  -5  207.39    9.32
  -3   2   5  218.42    9.05
  -3   2   5  222.15    9.28
  -1  -6  -3  309.72   13.03
  -1  -6  -3  292.94   13.74
   1   6   3  308.05   14.66
  -1  -6  -3  306.40   12.31
   5   5   0  109.43    7.99
  -5  -5   0  126.86    8.62
  -5  -5   0  102.44    6.68
   5   5   0  119.91   11.81
   3   5   5  146.20    8.48
  -3  -5  -5  143.22    8.99
   3   5   5  145.06   10.23
  -3  -5  -5  145.21    8.28
  -3   0  -6  134.19    8.00
   3   0   6  129.50    9.31
   3   0   6  121.75    7.29
   3  -4   1    6.61    1.87
  -3   4  -1    8.76    2.32
   3  -4   1    9.06    2.84
  -3   4  -1    5.30    1.49
   1   5  -3   16.03    2.88
  -1  -5   3   11.47    2.37
  -1  -5   3   17.27    3.59
   1   5  -3   21.28    5.05
   2   5  -3  600.92   16.30
  -2  -5   3  580.01   15.47
  -2  -5   3  582.04   15.01
  -6  -2   1  105.46    4.13
   6   2  -1  110.10    6.36
   6   2  -1   89.14    6.06
  -6  -2   1   99.91    6.43
   6   1   2  401.74   12.10
  -6  -1  -2  390.21   11.11
   6   1   2  380.03    9.47
  -6  -1  -2  393.61    9.49
   0   2  -6   95.55    6.08
   0  -2   6   96.60    5.85
   0   2  -6   86.34    4.90
   0  -2   6   97.48    6.72
   4   3  -4  450.84   12.34
  -4  -3   4  410.32   11.12
   4   3  -4  393.80   14.89
  -4  -3   4  439.07   14.29
   4  -3  -2  904.78   11.68
  -4   3   2  927.18   12.44
  -4   3   2  896.01   11.48
   4  -3  -2  898.84   12.46
  -1   3  -5  120.84    7.52
  -1   3  -5  112.95    7.75
   1  -3   5  111.56    7.90
   1  -3   5  120.14    7.83
   2  -5  -1   38.69    4.14
   2  -5  -1   49.26    5.89
  -2   5   1   44.78   11.17
  -2   5   1   46.71    3.14
   5   4  -2    8.84    3.84
   5   4  -2    4.24    2.83
  -5  -4   2    5.44    3.03
  -5  -4   2    5.61    2.40
   0   6   1  196.67   12.58
   0   6   1  190.14   10.48
   0  -6  -1  173.53    9.75
   0  -6  -1  157.74   10.20
  -2   4  -3   37.16    3.08
   2  -4   3   33.63    3.77
   2  -4   3   37.21    3.49
  -2   4  -3   39.21    3.88
   5   5   3   46.68    4.50
  -5  -5  -3   39.16    5.15
   5   5   3   47.97    6.09
  -5  -5  -3   64.06    9.46
  -1  -2   6  251.26   14.11
   1   2  -6  236.43   10.76
  -1  -2   6  259.03   11.83
   1   2  -6  242.79   11.48
  -1   5  -2  524.54   14.24
  -1   5  -2  507.69   12.79
   1  -5   2  516.66   14.18
   1  -5   2  515.11   14.34
   6   1  -1  153.54    8.03
  -6  -1   1  147.55    8.07
  -6  -1   1  152.28    9.34
   6   1  -1  136.86   11.25
  -2  -6   1  158.94   10.77
   2   6  -1  174.95   11.68
  -2  -6   1  176.57   14.38
  -2  -6   1  178.43   10.54
   4   5  -2  230.70   13.62
  -4  -5   2  229.61   11.51
   4   5  -2  242.74   12.31
  -4  -5   2  265.03   12.84
  -2   2   6   18.15    1.80
  -2   2   6   18.90    4.13
  -2   2   6   21.87    5.45
  -2   2   6   12.86    3.71
   5   0   4  110.91    8.83
   5   0   4  105.72    5.73
   5   0   4  104.99    6.44
  -5   0  -4  109.68    7.36
   4   6   1  142.40    9.95
   4   6   1  127.05    8.55
  -4  -6  -1  140.82    9.35
  -4  -6  -1  146.97    9.89
   0  -6  -2   72.08    6.31
   0  -6  -2   83.52    4.55
   0   6   2   82.85    7.16
  -2   5   0 1029.44   13.40
   2  -5   0 1001.52   14.83
   2  -5   0  970.84   15.61
  -2   5   0 1009.82   15.35
  -4  -6  -2    4.63    3.08
  -4  -6  -2    3.41    3.58
   4   6   2   -1.72    3.31
   4   6   2    0.70    2.65
  -3  -4  -6  414.89   11.94
  -3  -4  -6  453.76   12.20
   3   4   6  432.77   11.35
   3   4   6  427.26   12.67
  -3  -4   4   55.62    5.57
  -3  -4   4   61.10    6.79
  -3  -4   4   47.91    3.95
   3   4  -4   53.59    5.02
   5  -2   0  266.75   13.08
  -5   2   0  275.74   11.77
  -5   2   0  252.85    9.81
   5  -2   0  259.90   10.36
   1  -5  -4  181.44   10.94
   1  -5  -4  181.18    9.34
  -1   5   4  177.02   12.14
   5  -1   3  915.14   14.07
   5  -1   3  903.46   11.04
  -5   1  -3  914.36   14.18
  -5   1  -3  925.69   11.42
  -5  -3   3  132.05    9.05
   5   3  -3  135.99    9.70
  -5  -3   3  124.15    7.53
   5   3  -3  140.43    8.40
   1   2   7  630.86   15.05
  -1  -2  -7  625.43   14.88
   1   2   7  647.03   15.96
   1   2   7  632.68   18.07
   0   1   7  434.29   13.47
   0  -1  -7  399.96   10.16
   0   1   7  392.55   11.92
   0   1   7  390.40   10.08
  -2   5   2    7.22    3.11
  -2   5   2    8.69    2.01
   2  -5  -2    5.72    2.70
   2  -5  -2    9.60    2.29
   6   2   3   73.88    6.18
  -6  -2  -3   87.02    4.49
   6   2   3   87.15    4.88
  -6  -2  -3   79.64    5.94
   0   4   6 3467.47   39.84
   0   4   6 3347.22   33.68
   0  -4  -6 3305.04   37.49
  -1  -6   1  161.79    9.63
   1   6  -1  194.31   11.01
   1   6  -1  168.48   11.10
  -1  -6   1  164.34   10.46
   6   4   1 2108.63   28.37
  -6  -4  -1 2171.04   27.01
   6   4   1 2165.67   27.20
  -6  -4  -1 2270.53   30.81
   0  -6   0  180.48   12.36
   0   6   0  171.28   10.09
   0   6   0  186.13   11.49
   0  -6   0  171.02    9.88
   1  -4   4 1269.82   17.57
  -1   4  -4 1346.76   18.32
  -1   4  -4 1261.78   16.52
   1  -4   4 1320.44   18.18
  -6  -3   1 1491.86   20.90
   6   3  -1 1456.21   20.61
  -6  -3   1 1465.41   18.84
  -6  -3  -3 1056.69   13.95
   6   3   3 1026.26   16.27
   6   3   3 1041.27   16.07
  -6  -3  -3 1012.13   16.04
  -4  -2  -6  592.28   14.69
   4   2   6  559.88   14.44
  -4  -2  -6  612.52   15.01
   4   2   6  562.96   14.65
   5   2   5    3.45    2.34
  -5  -2  -5    1.87    2.68
   5   2   5    4.82    4.08
  -5  -2  -5    2.09    2.13
  -5   2   1   34.76    5.34
  -5   2   1   33.51    1.80
   5  -2  -1   31.01    3.35
   0  -5  -5   26.09    1.66
   0  -5  -5   26.36    5.72
   0   5   5   24.56    3.97
   6   0   0  125.21    9.12
  -6   0   0  120.36    7.89
   0   5  -3   82.60    6.33
   0  -5   3   90.22    6.20
   0   5  -3   88.25    5.54
   0  -5   3   94.52    6.06
   2   6   4  230.67   12.47
  -2  -6  -4  217.10   10.71
   2   6   4  233.99   10.15
  -2  -6  -4  233.83   10.16
   6   4   2  241.44   12.16
  -6  -4  -2  248.20   10.96
   6   4   2  268.14   12.44
  -6  -4  -2  245.44   11.41
  -1   2  -6 2648.94   30.41
   1  -2   6 2618.60   30.05
  -1   2  -6 2716.49   32.31
   4  -2  -4   66.87    4.41
  -4   2   4   73.90    6.26
  -4   2   4   70.98    4.85
   5   3   5   41.22   10.46
  -5  -3  -5   30.94    3.10
   5   3   5   49.11    8.99
  -5  -3  -5   37.70    3.96
  -5   2  -1   31.46    2.96
   5  -2   1   34.87    4.22
  -5   2  -1   33.39    1.76
   5  -2   1   34.26    3.52
   6   0   1   17.24    2.00
   6   0   1   23.97    4.10
  -6   0  -1   23.78    8.02
  -3  -6   1   20.64    5.76
  -3  -6   1    7.60    3.64
  -3  -6   1    8.77    3.19
   3   6  -1   14.56    5.83
   0  -2  -7   10.37    2.05
   0   2   7    8.76    2.44
   0   2   7    9.71    2.59
   0   2   7    9.17    3.50
  -3  -5   3    8.87    4.01
  -3  -5   3    9.71    3.00
  -3  -5   3   17.07    4.04
   3   5  -3    5.32    4.32
   2   2   7  330.60   13.90
  -2  -2  -7  329.21   13.57
   2   2   7  348.77   16.04
   2   2   7  335.45   16.83
  -5   1   3 1508.06   17.14
  -5   1   3 1536.11   16.52
  -5   1   3 1513.72   18.52
  -4  -3  -6  275.39   11.73
   4   3   6  275.17   15.21
  -4  -3  -6  258.47   11.11
   4   3   6  260.09   11.89
  -3   4   3    2.65    1.47
   3  -4  -3    1.78    1.88
   3  -4  -3    2.89    2.00
  -3   4   3    2.47    1.58
  -4   3  -2  320.79   13.51
   4  -3   2  310.19   13.40
   4  -3   2  323.02   13.28
  -4   3  -2  324.52   13.16
   4   6   0    4.73    3.53
  -4  -6   0    2.05    2.71
   4   6   0    0.95    3.35
  -4  -6   0    8.56    4.01
   0   0  -7   23.77    3.12
   0   0   7   17.53    2.44
   0   0   7   11.57    2.55
   0   0  -7   18.73    4.49
  -4  -1   5 1181.01   15.08
   4   1  -5 1190.80   15.23
  -4  -1   5 1153.01   16.37
   4   0  -5   89.97    7.69
  -4   0   5   86.25    4.63
   4   0  -5   82.80    6.33
  -4   0   5   82.51    4.84
  -4  -6  -3  160.23    9.88
   4   6   3  154.05    9.94
   4   6   3  167.12   11.67
  -4  -6  -3  160.20   10.07
   6   4   0   21.07    4.68
  -6  -4   0   23.08    3.19
   6   4   0   21.34    4.56
  -6  -4   0   22.71    3.30
  -5  -5   1   53.42    5.40
   5   5  -1   47.80    5.55
  -5  -5   1   41.42    4.56
   5   5  -1   52.75    6.25
   2   1   7  128.83    8.13
   2   1   7  152.84   10.38
   2   1   7  125.65    9.61
  -2  -1  -7  141.89    8.28
  -3  -3   5  912.93   13.90
  -3  -3   5  911.37   13.61
   3   3  -5  981.42   14.96
  -1   0  -7  178.64   10.07
  -1   0  -7  194.87   16.32
   1   0   7  182.41   11.30
   1   0   7  162.92    9.58
   3   6   4  350.76   14.75
  -3  -6  -4  361.03    8.30
  -3  -6  -4  369.31   10.37
   3   6   4  390.76   12.91
   3  -2   5   35.41    2.94
   3  -2   5   37.61    3.87
  -3   2  -5   28.82    2.69
  -3   2  -5   39.70    3.49
   0  -6  -3  323.33   12.83
   0  -6  -3  296.02   13.18
   0  -6  -3  300.70   13.62
   0   6   3  333.00   15.70
  -2  -2   6  339.97   14.68
   2   2  -6  344.95   14.35
  -2  -2   6  333.99   14.17
   2   2  -6  361.64   10.66
  -4  -1  -6    6.09    3.74
   4   1   6    1.79    2.67
   4   1   6    7.50    2.58
   4   1   6    3.96    1.73
   2  -5   1  345.19   14.76
  -2   5  -1  344.71   14.15
   2  -5   1  347.23   15.35
  -2   5  -1  377.28   10.94
  -6  -1  -3   28.51    7.68
   6   1   3   35.68   10.01
   6   1   3   27.22    5.35
  -1  -6  -4 1145.13   13.73
  -1  -6  -4 1166.19   14.24
   1   6   4 1171.23   19.21
  -1  -6  -4 1158.21   18.59
   3  -4   2   22.70    3.72
   3  -4   2   24.28    3.34
  -3   4  -2   23.01    2.43
  -3   4  -2   21.02    2.49
  -6   0   1    3.47    3.23
   6   0  -1    2.51    2.38
  -4  -5  -5  245.17   11.20
  -4  -5  -5  256.29   11.49
   4   5   5  256.25   12.22
   4   5   5  276.26   14.01
  -5  -1  -5    0.27    2.10
   5   1   5    1.37    1.55
   5   1   5    1.57    2.16
   5   1   5    1.90    1.49
   1   3   7  137.79   11.57
   1   3   7  124.78    7.14
  -1  -3  -7  129.91   11.95
  -1  -3  -7  131.51    7.32
  -3   0   6  248.12   10.97
  -3   0   6  249.40   11.99
   3   0  -6  262.28   12.70
  -3   0   6  268.25   11.67
   4  -3  -3   47.16    5.85
  -4   3   3   40.43    2.92
   4  -3  -3   43.80    5.63
  -4   3   3   47.64    4.33
   4  -1   5  100.27    7.71
  -4   1  -5  103.39    5.77
  -4   1  -5  108.76    8.95
   4  -1   5  102.87    5.68
   6   2  -2   47.35    3.34
  -6  -2   2   51.98    4.32
   6   2  -2   53.03    5.62
  -6  -2   2   49.79    3.46
   1  -1  -7  636.70   15.28
  -1   1   7  619.09   15.24
  -1   1   7  697.10   18.19
  -1   1   7  637.77   15.26
   6   0   2   13.91    3.78
   6   0   2   18.64    2.97
   6   0   2   17.75    1.47
  -6   0  -2   16.37    2.71
  -4   2  -4  758.70   11.51
   4  -2   4  766.61   12.84
   4  -2   4  762.52   10.78
  -4   2  -4  759.89   10.63
   5   1  -4   29.48    3.63
  -5  -1   4   30.17    3.34
  -5  -1   4   28.29    2.36
   5   1  -4   36.33   11.09
  -2   5   3   66.03    5.85
   2  -5  -3   64.54    8.65
   2  -5  -3   66.49    3.57
  -2   5   3   62.23    3.04
  -6  -1   2   70.99    3.66
   6   1  -2   71.88    6.42
   6   1  -2   78.51    3.71
  -6  -1   2   72.87    4.67
   5   5   4   47.92    5.65
  -5  -5  -4   40.35    4.05
   5   5   4   50.89    4.53
  -5  -5  -4   53.46    4.22
  -3   3  -4    6.22    2.21
   3  -3   4    7.65    3.06
  -3   3  -4    6.28    2.30
   3  -3   4    7.90    2.40
  -2  -3  -7  156.59   13.24
   2   3   7  155.80    9.91
   2   3   7  172.23   13.57
  -2  -3  -7  159.85    9.42
   6   4   3  642.49   17.58
   6   4   3  627.49   16.42
  -6  -4  -3  618.07   15.96
  -6  -4  -3  671.49   17.32
   5  -2  -2   10.59    2.58
  -5   2   2    7.02    1.60
  -5   2   2    6.98    2.97
   5  -2  -2    5.55    1.25
   1   0  -7  994.12   13.29
  -1   0   7  995.03   13.46
  -1   0   7  997.03   13.88
   0  -6   1    9.29    3.53
   0   6  -1   17.15    2.66
   0  -6   1   15.05    2.93
   0   6  -1   13.64    4.88
   5   4   5   44.85    8.60
   5   4   5   41.88    5.34
  -5  -4  -5   37.10    5.83
  -5  -4  -5   36.86    4.33
  -5   2  -2  451.70   10.65
   5  -2   2  444.69   10.65
   5  -2   2  474.17   13.15
  -5   2  -2  458.58   11.83
  -3  -1   6  172.95   10.42
   3   1  -6  172.56   10.88
  -3  -1   6  204.23    8.27
  -3  -1   6  173.82   10.02
  -4  -2   5  574.86   15.56
  -4  -2   5  556.25   14.07
   4   2  -5  582.42   14.70
   2  -4  -5   98.08    5.62
  -2   4   5  102.38    6.96
  -4   1   5  858.69   14.28
  -4   1   5  826.38   10.91
   4  -1  -5  807.01   13.06
  -4   1   5  832.52   11.96
  -3   1   6    4.66    1.50
  -3   1   6    5.27    2.21
  -3   1   6    6.50    1.92
  -3   1   6    1.92    1.50
   3  -1   6  401.88   10.82
  -3   1  -6  396.81   10.79
   3  -1   6  383.90   11.12
  -3   1  -6  396.94   11.07
   5   0  -4   27.60    4.40
  -5   0   4   28.67    3.06
   5   0  -4   32.57    5.76
  -5   0   4   30.45    2.28
  -2   3  -5  922.23   13.45
   2  -3   5  888.20   13.16
   5   2  -4   62.29    4.47
  -5  -2   4   50.73    4.56
  -5  -2   4   56.28    4.29
   5   2  -4   52.84    5.99
   4   4   6 1537.92   21.28
  -4  -4  -6 1472.82   19.06
   4   4   6 1446.21   18.89
  -4  -4  -6 1493.09   18.92
   2   6  -2   29.59    5.00
  -2  -6   2   20.81    4.32
  -2  -6   2   26.09    6.69
  -2  -6   2   20.54    3.37
   2   5   6  185.71   12.65
  -2  -5  -6  198.63   11.85
   2   5   6  176.38   10.07
  -2  -5  -6  195.12   11.09
   0  -3  -7   51.52    2.94
   0   3   7   42.75    5.51
   0  -3  -7   45.76    8.68
   0   3   7   60.52   10.29
   2   0   7  584.65   15.60
  -2   0  -7  548.31   13.87
  -6  -4   1 1077.71   16.95
  -6  -4   1 1053.83   16.19
   6   4  -1 1069.18   17.69
  -3   3   5   40.28    1.84
  -3   3   5   44.84    9.28
   3  -3  -5   41.68    8.00
   3  -3  -5   42.85    5.29
  -1   2   7  106.02    8.95
  -1   2   7  103.39   10.42
  -1   2   7   99.92    4.74
   1  -2  -7   98.40    6.91
  -2   3   6   13.62    1.19
  -2   3   6   19.96    2.21
   2  -3  -6   16.40    2.74
  -2   3   6   20.81    5.79
   3   2   7 1450.65   20.13
   3   2   7 1438.46   18.22
  -3  -2  -7 1464.98   18.41
   3   2   7 1398.04   18.10
   4   6  -1   71.94    6.85
  -4  -6   1   75.84    6.37
  -4  -6   1   59.39    5.80
   4   6  -1   81.59    6.38
  -6  -3   2  208.18   10.38
   6   3  -2  198.14   12.43
  -6  -3   2  196.46   14.85
   6   3  -2  221.67   10.05
   1   4  -5   35.89    3.53
   1   4  -5   26.86    4.53
  -1  -4   5   27.97    4.34
  -1  -4   5   22.06    3.25
  -6  -3  -4    8.54    2.83
   6   3   4    9.16    3.39
  -6  -3  -4    6.82    1.98
   6   3   4    8.42    2.83
   6   2   4  820.35   14.02
  -6  -2  -4  816.60   12.91
   6   2   4  790.81   11.77
  -6  -2  -4  800.22   11.01
  -1   6   1   25.28    3.08
   1  -6  -1   28.30    4.62
   1  -6  -1   22.18    4.57
  -1   6   1   17.13    4.60
   1  -4  -6   39.38    8.42
  -1   4   6   39.29    6.15
   0  -1   7  174.66   10.22
   0   1  -7  165.20    9.58
   0  -1   7  168.02   10.07
   4   6   4 1018.41   18.80
  -4  -6  -4 1021.43   19.13
   4   6   4  993.04   16.34
   1   6  -2  374.40   10.74
   1   6  -2  331.56   15.71
  -1  -6   2  321.31   15.00
  -1  -6   2  343.85   14.99
   2  -2   6  120.63    8.01
   2  -2   6  128.74    8.08
  -2   2  -6  126.22    7.67
  -2   2  -6  136.48    9.61
  -1   5  -3  101.75    6.97
  -1   5  -3   87.34    5.84
   1  -5   3   83.12    5.88
   1  -5   3  105.20    6.88
  -1  -5  -6  403.56    9.64
   1   5   6  388.17   16.07
   1   5   6  373.01    8.91
  -1  -5  -6  366.37   11.16
   5   4  -3  508.10   15.09
  -5  -4   3  537.96   14.43
   5   4  -3  579.91   15.30
  -5  -4   3  544.62   15.33
   4   4  -4  534.89   14.63
  -4  -4   4  529.30   15.36
  -4  -4   4  555.97   15.47
  -1   6   2   84.54    7.91
  -1   6   2   75.58    3.94
   1  -6  -2   75.00    4.32
   1  -6  -2   74.60    6.21
   5   6   2   56.92    6.31
  -5  -6  -2   55.51    5.15
   5   6   2   51.52    5.13
  -5  -6  -2   57.21    5.05
  -6   0   2   61.79    2.94
  -6   0   2   59.78    3.61
   6   0  -2   60.19    5.01
  -6   0   2   65.06    4.50
   5   6   1  407.53   14.20
   5   6   1  394.50   12.65
  -5  -6  -1  419.08   13.01
  -5  -6  -1  412.93   12.16
   5  -1   4  149.56    9.43
  -5   1  -4  142.99    8.42
   5  -1   4  144.43    8.20
  -5   1  -4  156.96    9.77
   3   5   6  148.70   10.13
  -3  -5  -6  161.41    9.41
   3   5   6  164.12    9.62
  -3  -5  -6  130.91    9.01
  -3  -3  -7   47.91    6.49
  -3  -3  -7   59.49    4.30
   3   3   7   61.99    8.89
   3   3   7   51.87    4.12
   0   6   4  217.63   11.44
   0  -6  -4  203.30    3.97
   0  -6  -4  223.30    9.00
   0  -6  -4  208.80   10.31
   2   4  -5  373.25   11.91
  -2  -4   5  328.80   14.13
  -2  -4   5  345.79   15.41
   2   4  -5  357.75    8.48
   6   5   1 1015.13   17.39
  -6  -5  -1 1042.02   16.62
   6   5   1  972.00   16.78
  -6  -5  -1 1037.54   16.17
   3   1   7  342.10   15.45
  -3  -1  -7  354.22   15.82
   3   1   7  325.39   13.92
   3   1   7  388.72   16.45
  -4   0  -6  230.84   10.22
   4   0   6  232.52   11.45
   4   0   6  253.25   11.44
   4   0   6  214.75   10.06
  -3  -6   2  314.48   18.56
  -3  -6   2  330.31   14.40
   3   6  -2  334.60   16.06
  -3  -6   2  308.69   14.23
   1  -6   0 1195.15   19.50
   1  -6   0 1229.36   17.26
  -1   6   0 1269.53   16.23
  -1   6   0 1254.76   19.30
   0  -4   5    4.94    2.34
   0   4  -5    1.66    1.22
   0  -4   5    4.06    2.42
   0   4  -5    7.38    4.03
   4   5  -3    0.57    3.66
  -4  -5   3    4.19    3.84
  -4  -5   3    1.82    2.43
  -4  -5   3    5.00    4.90
   1  -5  -5    7.01    2.57
  -1   5   5    8.65    3.42
   1  -1   7   54.24    4.24
  -1   1  -7   43.86    3.63
   1  -1   7   42.49    4.50
  -1   1  -7   56.26    6.34
  -6  -5  -2    7.20    2.69
   6   5   2    4.24    2.94
   6   5   2    8.86    3.24
  -6  -5  -2    8.77    4.00
   1   1  -7  686.87   16.55
  -1  -1   7  681.01   16.78
   1   1  -7  701.56   17.91
  -1  -1   7  683.15   16.97
  -2   5  -2 2041.66   25.34
   2  -5   2 2036.16   25.50
   2  -5   2 1959.70   24.86
  -2   5  -2 2050.89   24.86
  -4   3  -3 1021.54   13.37
  -4   3  -3 1022.01   14.18
   4  -3   3  978.20   14.94
   4  -3   3  963.69   12.96
   3  -4  -4   52.04    3.19
  -3   4   4   58.13    3.99
   3  -4  -4   57.99    8.12
  -3   4   4   51.49    4.50
  -6   1   0   37.60    3.40
   6  -1   0   42.06    4.82
   2   6   5   82.22    9.49
  -2  -6  -5   61.72    5.70
   2   6   5   81.69    4.73
  -2  -6  -5   72.67    4.23
  -1  -3   6  401.70   11.61
   1   3  -6  367.68   10.20
  -1  -3   6  407.19   11.46
   2  -4   4   22.92    3.15
  -2   4  -4   16.89    2.57
  -2   4  -4   18.17    3.54
   2  -4   4   17.39    3.67
   6   0   3  331.51   13.70
   6   0   3  346.64   13.73
  -6   0  -3  361.79    6.67
   6   0   3  352.57   15.24
  -5  -5   2   10.69    3.06
   5   5  -2   12.41    3.28
   5   5  -2   11.36    4.37
  -5  -5   2   17.42    3.53
   1   5  -4  128.48    9.69
  -1  -5   4  118.46    8.40
  -1  -5   4  126.89    8.20
   1   5  -4  131.40    8.05
   0   3  -6 2200.89   26.04
   0  -3   6 2260.49   27.14
   0  -3   6 2264.46   28.13
   5   0   5  372.28   11.59
   5   0   5  380.72   10.96
  -5   0  -5  360.23    7.55
   5   0   5  350.52   15.38
   2   5  -4   78.69    6.97
   2   5  -4   81.05    5.56
  -2  -5   4   75.98    5.33
   6  -1   1    3.18    0.73
   6  -1   1    4.54    4.17
  -6   1  -1    2.86    1.34
  -3  -2   6 2015.86   29.71
  -3  -2   6 1927.63   24.05
   3   2  -6 1967.30   24.78
  -6  -4  -4  759.59   13.82
   6   4   4  784.83   23.66
  -6  -4  -4  776.81   12.88
   6   4   4  766.95   13.45
   3   6   5    6.32    2.53
  -3  -6  -5    5.91    1.88
   3   6   5    7.36    3.34
  -3  -6  -5    7.17    2.90
  -6  -1  -4    5.80    2.66
   6   1   4    8.77    3.81
   6   1   4    6.35    2.12
   6   1   4    7.28    1.83
  -5  -6  -3  269.56   12.44
   5   6   3  264.09   12.59
   5   6   3  278.03   14.42
  -5  -6  -3  268.25   15.29
   2   4   7    4.18    1.71
  -2  -4  -7    5.68    2.05
   2   4   7    8.82    2.71
  -2  -4  -7    2.44    1.93
  -5   2   3  206.59    8.87
   5  -2  -3  215.83   10.07
  -5   2   3  221.30    9.56
  -5  -6   0  203.17    7.42
  -5  -6   0  184.39   11.79
   5   6   0  178.78   12.48
   5   6   0  188.32   12.20
  -3   2   6 1432.42   17.33
  -3   2   6 1490.31   17.42
   6  -1  -1  551.89   14.67
  -6   1   1  550.42   14.15
  -1  -4  -7    5.58    3.93
   1   4   7    2.64    3.64
   1   4   7    1.13    1.48
  -1  -4  -7    1.51    1.26
   6   5   0    0.46    3.35
  -6  -5   0    5.86    5.38
   6   5   0    1.78    3.59
  -6  -5   0    5.06    2.98
  -5   1   4  402.77   11.60
   5  -1  -4  356.16    7.11
  -5   1   4  364.31    6.15
  -5   1   4  387.98    9.33
   2  -5  -4  688.21   15.24
  -2   5   4  686.90   14.98
  -2   5   4  665.47   19.34
   2  -5  -4  675.09   17.52
  -3   4  -3  146.90    8.85
   3  -4   3  145.15    9.23
   3  -4   3  148.36    9.21
  -3   4  -3  164.20    9.85
  -4   4   1  427.57   10.92
   4  -4  -1  411.04   11.37
   4  -4  -1  397.81   10.87
  -4   4   1  440.05   11.65
  -2   0   7   30.81    3.64
  -2   0   7   26.99    3.32
   2   0  -7   29.12    7.62
  -5  -3   4   29.89    4.11
   5   3  -4   23.69    3.92
  -5  -3   4   18.88    3.03
   5   3  -4   27.18    9.43
   4  -4   0   47.32   11.64
  -4   4   0   36.51    3.11
  -4   4   0   36.63    3.14
   4  -4   0   29.55    3.85
  -1  -6  -5   25.63    3.08
   1   6   5   26.99    9.60
  -1  -6  -5   18.20    5.40
   1   6   5   24.79    3.92
  -2   1   7 1094.70   16.13
  -2   1   7 1095.94   14.07
  -1   6   3  675.67   18.66
   1  -6  -3  663.35   16.07
  -1   6   3  698.50   16.03
  -2  -7  -2    9.26    4.22
  -2  -7  -2    3.55    2.70
  -2  -7  -2    6.67    2.37
   2   7   2    3.00    4.38
   2   7   1  214.72   13.36
  -2  -7  -1  185.55   11.79
  -2  -7  -1  206.61    9.91
  -2  -7  -1  193.36   11.22
  -6  -5  -3 1400.53   19.22
   6   5   3 1385.78   21.02
  -6  -5  -3 1405.65   19.31
   6   5   3 1323.65   19.76
   0  -6   2  361.13    8.41
   0   6  -2  351.30   15.66
   0  -6   2  330.85   15.25
   0   6  -2  346.05   14.43
   5  -2   3  178.11   11.24
  -5   2  -3  162.63    9.57
   5  -2   3  174.71    9.79
  -5   2  -3  170.32    9.29
  -4   3   4   90.56    5.34
   4  -3  -4   87.07    5.00
  -4   3   4   91.52    6.21
   4  -3  -4   84.26    4.82
  -4  -3   5  372.36   13.27
  -4  -3   5  332.56   15.18
  -4  -3   5  343.13   14.61
   4   3  -5  369.54   11.21
   3   7   2   44.12   11.29
  -3  -7  -2   40.67    4.30
  -3  -7  -2   35.74    4.32
   3   7   2   32.99    5.86
   6   1  -3  906.92   11.15
   6   1  -3  867.86   14.60
  -6  -1   3  863.94   14.10
  -6  -1   3  862.45   10.80
   2   3  -6  113.87    8.20
  -2  -3   6  108.02    7.23
  -2  -3   6  117.92    8.81
   2   3  -6  114.47   10.81
  -4   2   5   11.34    2.69
  -4   2   5   13.29    3.41
  -4   2   5   13.28    3.44
   4  -2  -5   19.27    5.50
  -6  -2   3 1052.83   13.51
   6   2  -3 1051.88   17.08
  -6  -2   3 1060.90   15.89
   0  -5  -6  160.49    9.91
   0   5   6  169.42   11.03
  -5  -5  -5   28.73    6.12
   5   5   5   31.35    4.78
   5   5   5   27.27    4.27
  -5  -5  -5   26.13    2.74
  -3  -7  -1  497.06   14.60
  -3  -7  -1  412.28   13.24
   3   7   1  465.86   16.64
   0  -5   4 1471.68   20.46
   0   5  -4 1423.59   18.53
   0   5  -4 1521.01   20.98
   0  -5   4 1447.19   19.91
  -1   3   7    5.72    1.62
  -1   3   7   10.99    4.15
   1  -3  -7    9.54    2.79
   3  -5  -1  201.32    7.09
  -3   5   1  224.03    9.89
  -3   5   1  211.52   10.99
   3  -5  -1  216.80   10.12
   5   3   6    1.65    1.96
  -5  -3  -6    2.32    1.90
   5   3   6    1.95    2.39
  -5  -3  -6    2.14    2.98
   5   2   6    8.27    3.26
  -5  -2  -6   11.06    3.44
   5   2   6    8.68    3.09
  -5  -2  -6    5.41    2.10
  -1   6  -1    3.33    2.75
  -1   6  -1    6.11    6.34
   1  -6   1    0.88    2.92
   1  -6   1    3.43    3.74
   6  -1   2  379.76    8.93
   6  -1   2  394.52    9.42
   6  -1   2  387.28   11.66
  -6   1  -2  386.93   10.62
  -6  -4   2   10.90    3.20
   6   4  -2   14.40    4.40
  -6  -4   2   12.80    3.15
   6   4  -2   13.00    3.15
  -3   5   0  541.57   14.51
   3  -5   0  524.87   15.21
   3  -5   0  543.18   15.38
  -3   5   0  542.71   14.71
   4  -4  -2  463.76   12.08
   4  -4  -2  476.76   12.24
  -4   4   2  478.67   11.56
  -4   4   2  493.25   13.19
   3   4   7   20.41    3.20
  -3  -4  -7   21.69    2.76
  -3  -4  -7   16.76    3.00
   3   4   7   23.35    4.90
  -5   3   0  723.74   16.25
  -5   3   0  769.69   11.30
   5  -3   0  753.77   12.29
   5  -3   0  722.74   16.87
  -3  -4   5  280.57   14.49
   3   4  -5  271.24   13.11
  -3  -4   5  237.96   10.85
  -3  -4   5  233.96   11.50
  -3  -5   4  320.64   14.38
  -3  -5   4  308.31   21.59
  -3  -5   4  372.84   12.24
   3   5  -4  344.77   15.80
   3   0   7  432.52   13.53
   3   0   7  397.85   12.16
  -3   0  -7  425.87   11.45
   1  -3   6  479.71   13.13
  -1   3  -6  505.10   13.91
  -1   3  -6  472.89   12.65
   1  -3   6  474.75   13.33
  -4   4  -1  422.06   11.08
   4  -4   1  414.16   11.93
   4  -4   1  435.87   11.74
  -4   4  -1  453.56   12.69
   2  -1   7  113.14    7.14
  -2   1  -7  119.90    8.94
  -2   1  -7  104.71    6.26
   2  -1   7  110.42    8.57
   7   2   1  221.77    9.86
   7   2   1  227.99   11.24
  -7  -2  -1  226.62    9.62
  -7  -2  -1  227.51   10.46
   1  -4   5  371.81   11.53
   1  -4   5  369.89   10.85
  -1   4  -5  396.30   12.24
  -1   4  -5  378.57   10.48
  -2  -7  -3  253.77   10.73
  -2  -7  -3  277.05   12.50
   2   7   3  258.67   14.34
  -2  -7  -3  247.88   12.35
  -4  -5  -6 1760.35   21.54
   4   5   6 1780.22   22.60
  -4  -5  -6 1728.09   23.08
   4   5   6 1796.06   24.51
  -1  -7  -1  137.94   10.48
  -1  -7  -1  117.12   11.57
   1   7   1  144.22   10.81
  -1  -7  -1  146.86    8.94
  -5   3   1  254.26   10.54
   5  -3  -1  247.49   10.25
   5  -3  -1  262.13   12.68
  -5   3   1  247.59   10.70
  -2  -1   7  375.09   10.97
   2   1  -7  360.57    9.15
   2   1  -7  371.88   11.42
  -2  -1   7  356.21    6.88
  -2  -7   0  112.65    8.37
  -2  -7   0  110.45    8.65
   2   7   0  118.33   10.12
  -2  -7   0   93.86    6.06
   1   7   2  120.15    9.69
  -1  -7  -2  119.40    8.42
  -1  -7  -2  130.22    8.52
  -1  -7  -2  114.27    7.18
   7   3   1    5.01    2.54
  -7  -3  -1    2.34    2.45
  -7  -3  -1    4.47    1.63
   7   3   1    5.32    3.93
   3  -5  -2  866.12   12.35
  -3   5   2  856.58   14.84
  -3   5   2  893.84   11.48
  -3  -7  -3   51.27    4.97
   3   7   3   48.70    6.96
   3   7   3   52.69    5.59
  -3  -7  -3   53.30    5.07
  -4  -6   2    4.63    3.69
  -4  -6   2    7.89    2.73
   4   6  -2    8.12    4.27
   0   4   7  217.62   12.10
   0  -4  -7  219.12   10.00
   0   4   7  210.88    8.44
   0  -4  -7  238.86    9.51
   7   2   0    7.62    3.32
   7   2   0   14.00    2.42
  -7  -2   0   14.59    4.34
  -7  -2   0   12.39    4.23
  -2   2   7 1437.66   16.55
  -2   2   7 1444.21   18.51
  -2   2   7 1433.13   20.41
  -2   2   7 1370.11   17.51
   4   6   5  115.55    8.70
  -4  -6  -5  118.43   12.14
   4   6   5  102.27    9.48
  -4  -6  -5   99.69    9.71
  -6   1   2   85.96    5.60
   6  -1  -2   82.56    6.00
  -6   1   2   81.55    3.39
  -3  -7   0  236.94   10.96
  -3  -7   0  212.95   11.71
  -3  -7   0  222.99   11.50
   3   7   0  212.63   12.00
  -7  -3  -2    2.31    2.59
   7   3   2    1.05    3.62
  -7  -3  -2    3.41    2.15
   7   3   2    5.97    4.41
  -6   0   3  413.14    9.68
   6   0  -3  404.00   12.09
  -6   0   3  431.19   11.78
  -5  -6  -4 2277.61   27.77
   5   6   4 2229.84   30.96
  -5  -6  -4 2111.68   28.88
   5   6   4 2165.29   27.30
  -7  -2  -2   46.17   10.20
   7   2   2   48.51    4.33
   7   2   2   46.92    6.19
  -7  -2  -2   47.48    3.00
   4   2   7 1457.52   18.69
   4   2   7 1456.63   20.25
  -4  -2  -7 1490.83   19.48
  -5   3  -1  618.31   14.15
   5  -3   1  635.15   16.27
  -5   3  -1  648.98   16.30
   7   3   0  104.13    6.05
   7   3   0   83.33    6.43
  -7  -3   0  113.13    7.23
  -7  -3   0   97.19    5.96
   6   5  -1  250.66   12.92
  -6  -5   1  257.36   12.77
   6   5  -1  300.27   14.64
  -6  -5   1  254.12   12.53
  -6  -3   3  782.36   13.52
   6   3  -3  779.13   15.36
  -6  -3   3  788.32   11.90
   4  -2   5    3.13    2.27
   4  -2   5    5.56    4.72
  -4   2  -5    4.24    2.09
  -4   2  -5    6.27    2.15
   0  -2   7   12.46    2.15
   0  -2   7   13.47    2.86
   0   2  -7   13.63    2.72
   0   2  -7   16.93    6.34
  -6  -3  -5 1567.08   21.08
   6   3   5 1597.75   22.26
   6   3   5 1553.91   20.74
  -6  -3  -5 1518.71   18.76
  -5  -6   1  813.87   14.89
  -5  -6   1  726.90   19.75
   2   6  -3   12.55    4.48
  -2  -6   3   11.45    3.44
  -2  -6   3   17.80    3.83
   4   3   7  325.93   18.97
  -4  -3  -7  320.37   13.62
  -4  -3  -7  352.37   14.68
   4   3   7  350.40   16.71
   4   7   2  239.90   11.83
  -4  -7  -2  227.99   11.94
   4   7   2  236.53   12.95
  -4  -7  -2  245.16   11.84
  -5  -4  -6  273.92   14.71
   5   4   6  295.45   14.37
   5   4   6  310.85   14.05
  -5  -4  -6  286.77   12.34
   5   1   6  144.03    9.89
  -5  -1  -6  155.23    9.99
   5   1   6  157.77   13.88
   5   1   6  140.82    8.97
   6   2   5  103.13    8.77
   6   2   5  112.74   11.29
  -6  -2  -5  108.36    6.65
  -6  -2  -5   96.80    6.96
   1   2  -7   53.95    4.69
   1   2  -7   56.83    9.79
  -1  -2   7   46.11    4.05
  -1  -2   7   54.97   10.24
  -4  -7  -1  350.33   15.81
   4   7   1  343.68   19.65
   4   7   1  323.75   16.00
  -4  -7  -1  273.63   13.33
   1   7   0   84.28    7.29
  -1  -7   0   61.89    4.96
  -1  -7   0   66.75    7.10
   4   0  -6 2853.55   32.40
  -4   0   6 2769.81   30.95
  -4   0   6 2812.15   32.44
  -3   5  -1   67.35    4.64
   3  -5   1   64.20    5.33
   3  -5   1   58.02    5.27
  -3   5  -1   62.54    5.22
  -1  -7  -3   18.06    4.40
   1   7   3   18.31    5.32
  -1  -7  -3    9.87    2.06
  -1  -7  -3   16.89    5.55
  -7  -1  -1  969.91   14.45
  -7  -1  -1  990.68   10.99
  -3   3  -5    9.62    2.67
   3  -3   5    9.83    3.61
  -3   3  -5   10.43    2.54
   3  -3   5    8.66    2.10
  -1  -6   3   20.58    3.74
  -1  -6   3    9.53    3.47
   1   6  -3   11.39    4.14
   1   6  -3   20.57    4.67
   0   6   5  386.81   12.90
   0  -6  -5  367.79   11.28
   0  -6  -5  384.52    8.73
  -6  -5  -4   77.90    5.75
   6   5   4   90.19    7.25
  -6  -5  -4   79.74    5.85
   6   5   4   95.85   16.88
   5   1  -5  202.83    6.95
  -5  -1   5  200.33    4.97
   5   1  -5  196.89   12.27
  -5  -1   5  212.66   10.68
   4   1  -6  131.88    8.49
  -4  -1   6  158.85   14.97
  -4  -1   6  134.42    9.41
  -4  -1   6  130.86    7.98
   3  -2   6  506.18   14.03
   3  -2   6  514.90   13.33
  -3   2  -6  526.40   13.80
  -3   2  -6  532.00   14.18
  -7  -1   0   87.51    7.75
   7   1   0   90.84    3.86
   7   1   0   82.60    6.07
   5  -3  -2  127.81    8.36
  -5   3   2  125.47    7.60
   5  -3  -2  125.04    7.05
  -5   3   2  134.35    8.28
  -6   0  -4   12.19    4.79
   6   0   4   12.36    4.92
   6   0   4   12.66    3.25
   6   0   4   12.13    2.11
   1  -6  -4  540.33   12.60
   1  -6  -4  519.10   18.50
  -1   6   4  531.77   15.85
  -2   4   6  195.68   11.94
   2  -4  -6  185.32   11.29
   2  -5   3  971.71   16.54
  -2   5  -3 1026.43   15.70
   2  -5   3 1009.69   15.49
  -2   5  -3  997.00   14.47
  -4   1  -6   18.85    3.14
  -4   1  -6   17.61    4.14
   4  -1   6   14.75    2.62
   4  -1   6   20.30    4.62
  -1  -2  -8  676.47   16.12
   1   2   8  660.68   16.10
   1   2   8  715.98   19.39
   1   2   8  650.11   16.99
   1   1   8  442.57   14.51
  -1  -1  -8  410.57   10.98
   1   1   8  402.22   11.08
   1   1   8  390.17   11.65
   7   4   1  733.36   11.63
  -7  -4  -1  752.97   12.23
  -7  -4  -1  700.22   18.02
   7   4   1  721.57   19.56
  -5   0   5  854.35   12.99
   5   0  -5  856.01   14.23
  -5   0   5  908.86   12.15
   5   0  -5  906.71   12.40
  -7  -2   1  568.81   16.31
   7   2  -1  556.62   15.77
  -7  -2   1  603.65   14.52
   7   2  -1  627.80   14.57
  -4  -7  -3   69.94    5.96
   4   7   3   73.63    8.62
   4   7   3   73.74    5.25
  -4  -7  -3   86.28    5.77
  -4  -1  -7   33.14    2.99
   4   1   7   34.74    7.84
   4   1   7   26.35    4.30
   4   1   7   32.33    6.56
  -3  -3   6  116.63    8.77
  -3  -3   6   94.84   11.76
  -3  -3   6   95.36    5.82
   3   3  -6  111.47    8.24
   4  -4  -3    1.58    2.66
  -4   4   3    2.02    1.45
   4  -4  -3    1.56    2.18
  -4   4   3    5.85    3.67
  -1   2  -7  131.51    8.10
  -1   2  -7  128.42   10.41
   1  -2   7  124.62   10.69
   1  -2   7  127.69    8.45
  -3  -6   3    2.04    2.98
  -3  -6   3    2.05    2.78
  -3  -6   3    6.47    3.48
   3   6  -3    0.34    3.43
   0   1   8   12.26    4.17
   0   1   8    9.07    2.06
   0   1   8   13.82    2.99
   0  -1  -8    8.15    2.26
  -7  -4  -2  421.69   13.54
   7   4   2  446.67   13.85
   7   4   2  409.45   16.80
  -7  -4  -2  431.72   12.70
   3  -5  -3    7.18    4.77
  -3   5   3    8.56    3.33
   3  -5  -3    7.50    2.38
  -3   5   3    2.80    1.11
   6   4   5   31.87    6.49
  -6  -4  -5   35.81    5.37
   6   4   5   47.57   12.14
  -6  -4  -5   28.28    5.99
   2  -6  -1  121.93    7.95
  -2   6   1  137.39    9.73
   2  -6  -1  119.07    9.50
  -2   6   1  117.57    6.94
  -4   3  -4  807.56   12.09
  -4   3  -4  796.33   12.59
   4  -3   4  772.06   11.38
   4  -3   4  795.73   14.06
   2   7   4   12.15    5.42
  -2  -7  -4   10.43    3.26
   2   7   4   12.06    4.04
  -2  -7  -4   14.62    3.39
   1  -5   4  549.77   15.50
  -1   5  -4  521.77   13.47
  -1   5  -4  580.29   15.82
   1  -5   4  546.24   14.47
   7   1   2    0.16    0.96
  -7  -1  -2    1.90    3.57
   7   1   2    2.88    4.79
   3  -4  -5 1382.95   15.97
   3  -4  -5 1374.79   17.88
  -3   4   5 1416.27   19.92
  -7  -3  -3  287.04   13.23
   7   3   3  305.10   13.89
   7   3   3  283.14   13.82
  -7  -3  -3  313.37   13.73
   4  -4   2 1207.86   16.41
   4  -4   2 1237.03   18.10
  -4   4  -2 1208.29   15.64
  -4   4  -2 1233.31   16.97
   6  -1   3  232.87    9.49
   6  -1   3  242.00   10.66
  -6   1  -3  234.39   10.44
   6  -1   3  238.57   11.25
  -5  -5   3  243.59   12.13
   5   5  -3  274.89   13.56
  -5  -5   3  251.93   12.28
   5   5  -3  234.78   18.00
   3   7   4  626.52   19.15
   3   7   4  656.10   17.81
  -3  -7  -4  663.94   17.24
   5   2  -5   88.11    7.13
  -5  -2   5   97.00    5.49
  -5  -2   5   90.64    6.39
   5   2  -5  103.13    8.14
  -5   2   4  332.28   13.09
  -5   2   4  347.14   14.76
  -5   2   4  346.63   14.19
   5  -2  -4  299.04   12.83
   2   7  -1  251.02   13.57
  -2  -7   1  265.53   13.27
  -2  -7   1  216.97   17.97
  -2  -7   1  235.80   14.25
  -2  -2  -8  101.30    6.75
   2   2   8   99.96    8.46
   2   2   8  103.75    6.22
   2   2   8  102.01    9.89
   3  -3  -6  245.93   10.88
  -3   3   6  235.00   11.07
  -3   3   6  207.78    8.54
   5  -1   5  200.38   10.76
   5  -1   5  195.64   12.86
  -5   1  -5  213.65   12.55
  -5   1  -5  204.51   11.51
   4   7   0    8.09    5.31
  -4  -7   0   10.71    3.45
   4   7   0    5.51    3.89
  -4  -7   0    6.09    3.58
  -1   6  -2   22.33    3.18
   1  -6   2   16.51    3.78
  -1   6  -2   18.60    4.34
   1  -6   2   18.50    3.38
   0   2   8   69.87    9.99
   0   2   8   61.73    6.34
   0   2   8   65.04    8.81
   0  -2  -8   63.32    4.87
   5   4  -4  348.12   15.95
  -5  -4   4  368.18   10.47
   5   4  -4  310.56   19.76
  -5  -4   4  332.26   14.90
  -4   1   6  419.65   13.41
   4  -1  -6  365.01   17.22
  -4   1   6  441.91   15.15
  -4   1   6  402.46   12.52
   7   2   3   62.73    5.28
  -7  -2  -3   61.43    5.60
   7   2   3   45.87    4.77
  -7  -2  -3   63.58    5.46
   7   3  -1   97.65    8.41
   7   3  -1  108.02    6.44
  -7  -3   1  102.20    7.59
  -7  -3   1   99.52    7.68
   2   6   6  357.97   15.27
   2   6   6  341.53   17.12
  -2   6   2  798.38   13.60
   2  -6  -2  763.26   14.25
  -2   6   2  805.19   17.31
  -6  -6  -2 1726.75   29.80
   6   6   2 1813.64   33.05
  -6  -6  -2 1647.75   30.18
   6   6   2 1682.44   30.25
   7   4   0  597.62   10.16
  -7  -4   0  564.35   18.18
   7   4   0  547.59   19.18
   2   5   7  417.16   12.93
  -2  -5  -7  458.11   13.78
   2   5   7  437.48   15.69
  -4  -4  -7    3.52    2.94
   4   4   7    1.81    2.19
  -4  -4  -7    1.88    1.57
   4   4   7    2.74    2.92
  -5   3  -2   98.67    7.22
   5  -3   2   97.19    7.46
   5  -3   2   86.77    6.17
  -5   3  -2   88.17    5.82
   2  -5  -5  102.80    9.91
  -2   5   5  114.19   11.16
   2  -5  -5  127.73    5.77
   0   7   1  776.86   18.68
   0  -7  -1  787.17   14.86
  -7  -1   1  938.65   17.44
   7   1  -1  962.71   14.66
   6   6   1   60.32    8.49
  -6  -6  -1   58.72    8.75
   6   6   1   57.15    5.58
  -6  -6  -1   66.53    6.85
  -2   6   0  101.90    6.87
   2  -6   0  102.49    7.86
   2  -6   0   90.67    8.09
  -2   6   0   98.33    7.90
   0  -7  -2    4.65    2.83
   0  -7  -2    3.77    3.15
   0   7   2    2.34    3.96
  -1   5   6   21.76    8.04
   1  -5  -6   11.66    3.02
   6   1   5  355.05   15.02
   6   1   5  351.01   15.22
   6   1   5  354.09   16.31
   3   7  -1  705.97   16.92
  -3  -7   1  698.28   18.24
  -3  -7   1  673.08   14.40
   2   1   8 1322.49   22.79
  -2  -1  -8 1385.10   23.00
  -6   2   0   59.55    6.67
  -6   2   0   57.03    1.33
   6  -2   0   58.88    6.45
   2   2  -7   57.41    6.74
  -2  -2   7   57.91    5.59
   2   2  -7   50.94    8.54
  -2  -2   7   52.62    7.39
   3   0  -7  449.37   14.75
  -3   0   7  421.19   15.31
  -3   0   7  442.12   14.07
  -3   0   7  449.37   16.48
   3   6   6 2161.43   34.85
   3   6   6 2276.86   38.88
  -3  -6  -6 2198.00   34.71
   4   5  -4  773.81   16.72
  -4  -5   4  820.96   17.17
  -4  -5   4  727.13   15.10
   5  -2   4   79.31    7.20
   5  -2   4   79.17    5.67
  -5   2  -4   78.56    5.51
  -5   2  -4   75.76    5.64
   4   2  -6  214.77   12.28
  -4  -2   6  210.15   13.27
  -4  -2   6  215.97   12.94
  -4  -2   6  208.43   11.50
   0   0   8  335.03   14.93
   0   0  -8  355.92   15.37
   0   0  -8  374.17   13.16
   1   3   8  560.71   16.79
  -1  -3  -8  545.73   16.35
   1   3   8  542.93   18.73
   2  -3   6   71.80    7.52
   2  -3   6   56.79    4.05
  -2   3  -6   76.41   11.98
   0   6  -3   43.80    3.26
   0   6  -3   56.62    5.65
   0  -6   3   55.12    5.34
   0  -6   3   51.72    5.03
  -1   0  -8   48.74   12.26
   1   0   8   40.78    8.43
  -1   0  -8   40.87    3.48
  -1  -5  -7    1.24    1.27
   1   5   7    0.98    1.13
   1   5   7    2.50    2.76
   3  -4   4 1780.50   29.13
  -3   4  -4 1876.67   30.55
  -3   4  -4 1777.64   29.03
   3  -4   4 1755.28   29.60
   2   3   8  321.48   14.04
   2   3   8  319.90   15.07
  -2  -3  -8  325.73   14.22
   1   7  -1  433.53   17.94
   1   7  -1  370.18   10.65
  -1  -7   1  376.40   13.21
  -7  -4  -3  351.42   15.55
   7   4   3  364.38   16.55
   7   4   3  337.42   16.33
   1  -4  -7  280.16   13.08
  -1   4   7  308.87   18.13
  -1   4   7  265.65   10.78
  -6   2   1  862.41   16.07
   6  -2  -1  889.71   17.68
   6  -2   1  102.09    6.53
   6  -2   1   97.81    7.69
  -6   2  -1   98.35    6.73
  -6   2  -1   87.90    5.08
   3   5   7   73.61    5.85
  -3  -5  -7   82.89    6.38
   3   5   7   95.64    9.08
   1   7   4  476.16   17.59
  -1  -7  -4  420.94   15.58
  -1  -7  -4  498.83   15.39
  -1  -7  -4  442.66   13.41
   2  -3  -7   98.54    6.80
  -2   3   7  105.33    5.21
  -2   3   7  116.07   11.57
  -6   1   3 1608.32   24.16
  -6   1   3 1570.52   24.03
   6  -1  -3 1535.61   25.99
  -6   1   3 1614.43   27.13
   4   4  -5  147.87    9.04
  -4  -4   5  142.66    8.48
  -4  -4   5  161.16   11.02
  -4  -4   5  146.06   10.01
  -1  -6  -6    4.52    3.42
  -1  -6  -6    1.72    1.44
   1   6   6    1.20    2.02
   1   6   6    0.54    0.46
  -3   1   7   87.51    6.03
  -3   1   7   89.87    6.92
  -3   1   7   96.27   10.85
  -3   1   7   78.95    8.23
   6   6   3  210.12   13.04
  -6  -6  -3  168.86   10.23
   6   6   3  204.51   13.73
  -6  -6  -3  201.03   11.44
   3  -1   7 1315.63   22.13
  -3   1  -7 1315.72   22.49
  -3   1  -7 1366.57   23.86
   3  -1   7 1242.77   22.48
  -4   3   5    0.42    1.14
   4  -3  -5    2.86    2.10
  -4   3   5    2.38    1.85
   4  -3  -5    3.64    2.52
   2  -4   5  541.63   17.05
   2  -4   5  580.16   18.55
  -2   4  -5  595.72    9.75
   0  -7   0  492.90   17.36
   0   7   0  551.65   19.36
   0   7   0  521.43   16.72
   0  -7   0  490.33   16.11
   6   1  -4    2.94    3.30
  -6  -1   4    2.37    1.60
  -6  -1   4   -0.93    1.97
   6   1  -4    1.37    1.33
   3  -5   2  218.92   14.83
  -3   5  -2  226.80   12.95
   3  -5   2  213.32   15.70
  -3   5  -2  227.41   12.65
  -5   1   5  128.17    7.08
  -5   1   5  127.18    6.89
   5  -1  -5  133.39    8.31
  -5   1   5  131.72    9.59
   1  -1  -8  387.07   13.81
  -1   1   8  450.50   20.56
  -1   1   8  400.15   12.78
  -1   1   8  375.18   12.82
   6   4  -3    8.28    3.25
  -6  -4   3   11.07    2.66
  -6  -4   3    6.43    2.66
   6   4  -3   11.75    4.60
   3   1  -7    0.87    3.23
  -3  -1   7    2.08    2.33
  -3  -1   7    1.72    1.74
  -3  -1   7    2.06    2.63
   4   7   4  111.88    8.16
  -4  -7  -4  104.85    6.97
   4   7   4   99.71    8.86
   5  -3  -3    2.72    2.97
  -5   3   3    2.70    1.90
   5  -3  -3    0.88    1.42
  -5   3   3    1.24    1.85
   5   5   6  346.49   16.29
  -5  -5  -6  344.45   15.60
  -5  -5  -6  318.97   14.89
   5   5   6  325.53   15.38
   5   0   6    5.02    1.86
   5   0   6    8.86    3.24
   5   0   6    5.90    3.77
  -5  -6  -5   37.46    6.28
   5   6   5   33.27    4.41
  -5  -6  -5   37.99    5.43
   5   6   5   53.57   13.09
   6   6   0 1117.41   25.35
  -6  -6   0 1071.17   21.54
   6   6   0 1089.25   22.65
  -6  -5   2 2021.78   33.98
   6   5  -2 1982.60   34.86
  -7   0   0   52.73    9.50
   7   0   0   46.89    4.79
   1   4  -6    8.56    4.36
  -1  -4   6    9.45    3.64
   0   7   3  605.57   13.35
   0  -7  -3  624.01    7.56
   0  -7  -3  551.98   19.65
  -7   0  -1    2.02    1.29
   7   0   1    5.25    4.19
   6   2  -4  423.27   13.55
  -6  -2   4  378.96   13.59
   6   2  -4  384.57   14.68
  -6  -2   4  385.17   12.21
   2  -6  -3   24.26    3.86
   2  -6  -3   22.75    6.19
  -2   6   3   19.86    1.78
  -2   6   3   17.31    4.03
  -5  -7  -2   10.77    3.68
  -5  -7  -2   21.90    5.93
   5   7   2   13.75    6.17
   5   7   2   12.77    5.38
  -1  -5   5  116.60    8.02
   1   5  -5  141.61    9.16
   5   6  -2   80.89   12.70
   5   6  -2  100.01    9.18
  -5  -6   2   79.24    7.11
   7   1   3  871.49   20.60
   7   1   3  895.87   14.24
   7   1   3  881.07   15.99
   0   3   8 1052.02   17.15
   0   3   8 1151.90   22.36
   0  -3  -8 1125.03   18.12
   1   0  -8    2.13    2.41
  -1   0   8    2.44    2.87
   1   0  -8    1.65    2.02
  -1   0   8    5.97    3.96
   2   5  -5  670.87   15.19
  -2  -5   5  584.58   18.98
  -5  -7  -1 2035.08   36.17
   5   7   1 2052.29   36.68
   5   7   1 2187.30   42.66
  -5  -7  -1 2118.13   36.10
   7   2  -2  516.52   18.02
  -7  -2   2  503.19   16.83
   7   2  -2  576.71   16.99
  -7  -2   2  545.80   17.66
  -2   6  -1 2088.01   33.22
   2  -6   1 2052.74   34.60
  -2   6  -1 2044.88   34.22
   3   2   8 2999.03   46.80
  -3  -2  -8 3078.57   17.06
   3   2   8 3062.80   21.23
   7   4  -1   12.80    3.95
  -7  -4   1   16.46    3.79
   7   4  -1   16.29    3.28
   4   0   7  225.99   12.78
  -4   0  -7  236.69   12.94
   4   0   7  233.48   12.47
   4   0   7  262.55   13.22
  -4  -6   3  122.61    8.82
  -4  -6   3  110.39    7.32
   4   6  -3  131.72    8.97
  -2   2  -7  846.71   16.48
   2  -2   7  827.04   15.78
   2  -2   7  810.22   16.18
   0  -4   6  100.21    8.40
   0   4  -6  112.80    8.83
  -1   2   8  103.72    5.76
  -1   2   8  109.47   11.78
  -1   2   8   93.89    6.16
   1  -2  -8   95.27    6.34
  -6  -5  -5    9.32    2.58
  -6  -5  -5   13.27    3.12
   6   5   5    8.47    3.80
   6   5   5    8.53    3.07
   5   3  -5   75.66   16.01
  -5  -3   5   85.82    7.11
  -5  -3   5   76.07    5.80
   5   3  -5   96.92    7.47
   2   4  -6  221.85   13.01
  -2  -4   6  232.79   13.51
   4   7  -1   78.76    8.59
  -4  -7   1   76.68    8.54
  -4  -7   1  105.58    8.22
  -2   0  -8   55.21    6.40
   2   0   8   51.35    4.34
  -2   0  -8   59.47    4.82
  -7  -5  -1   58.89    5.57
   7   5   1   58.56    6.61
   7   5   1   52.05    5.66
  -7  -3  -4  287.82   12.89
   7   3   4  305.01   14.37
   7   3   4  281.86   13.89
   4   6   6  134.96    8.98
  -4  -6  -6  172.46   10.57
   4   6   6  194.87   12.14
   7   5   2  598.22   11.21
   7   5   2  676.43   16.22
  -7  -5  -2  635.61   13.38
  -6   0   4  366.09    5.10
  -6   0   4  362.61   15.89
   6   0  -4  334.74   15.56
  -3   5   4  575.28   16.43
   3  -5  -4  574.28   17.98
   3  -5  -4  549.18   16.09
  -3   5   4  570.11   18.68
  -7   0   1  116.43    6.83
   7   0  -1  112.67    9.35
  -5  -7  -3   37.25    7.47
   5   7   3   24.56    3.65
  -5  -7  -3   36.86    3.90
   5   7   3   42.74    6.68
  -3  -3  -8   89.04    6.17
   3   3   8   90.93    9.49
   3   3   8   79.76    8.00
   7   1  -2  434.62   15.23
  -7  -1   2  434.33   13.78
   7   1  -2  451.06   13.02
  -7  -1   2  438.21   14.65
  -6   2   2   17.94    3.37
  -6   2   2   15.23    1.60
   6  -2  -2   18.09    4.71
  -6   2   2   16.36    2.54
   6  -2   2   57.97    2.47
  -6   2  -2   60.91    5.16
  -6   2  -2   56.49    4.79
   6  -2   2   66.24    5.89
   7   0   2  160.97   11.08
   7   0   2  152.43    7.04
   7   0   2  163.97    8.95
  -4   2   6  183.12   11.17
  -4   2   6  177.60    9.61
   4  -2  -6  170.06   14.60
  -4   2   6  193.31   13.16
  -1   6   5   11.25    5.28
   1  -6  -5    9.72    2.38
  -4   4   4   22.11    4.11
  -4   4   4   30.89    7.19
   4  -4  -4   22.83    3.32
   4  -4  -4   32.14    5.50
   7   3  -2  505.82   15.73
  -7  -3   2  452.37   14.65
   7   3  -2  450.16   19.74
  -7  -3   2  456.24   15.24
   0  -5  -7   16.07    5.84
   0   5   7   21.50    6.64
   0   5   7    8.13    1.27
  -7  -2  -4   23.60    3.15
   7   2   4   25.22    4.50
   7   2   4   30.20    8.61
   2   7   5  553.67   20.37
   2   7   5  564.62   17.58
  -2  -7  -5  551.02   16.59
   0  -5   5  101.56    7.77
   0   5  -5  103.89    6.71
   3   7   5   16.07    6.51
  -3  -7  -5   11.63    2.99
   3   7   5   12.46    2.53
  -3  -1  -8  491.69   15.50
   3   1   8  455.91   15.14
   3   1   8  518.28   17.50
  -4   4  -3  120.25    6.84
   4  -4   3  116.58    8.17
   4  -4   3  109.55    6.81
  -4   4  -3  113.94    6.63
   0   1  -8  138.07    7.85
   0  -1   8  136.05    7.96
   0   1  -8  150.73   12.99
  -3   2   7   95.21    7.79
  -3   2   7   92.69    6.18
  -3   2   7  113.75   12.19
  -3   2   7  106.70    5.96
   5   3   7 1291.06   23.31
  -5  -3  -7 1312.76   22.38
   5   3   7 1281.70   23.24
  -5  -3  -7 1382.31   23.50
  -6  -6  -4  447.13   15.66
  -6  -6  -4  484.97   16.05
   6   6   4  458.03   18.11
   6   6   4  498.88   18.41
  -2  -7   2   17.36    4.60
  -2  -7   2   25.94    3.92
   2   7  -2   24.75    5.64
   5  -3   3   34.77    4.22
  -5   3  -3   30.54    3.13
  -5   3  -3   31.77    2.49
   5  -3   3   30.20    3.01
   2   4   8   35.05    9.18
   2   4   8   32.59    4.11
  -2  -4  -8   33.87    4.91
  -6  -3   4  138.45    7.78
   6   3  -4  144.01    9.20
  -6  -3   4  154.03    9.57
   6   3  -4  145.48    8.18
  -4  -5  -7  136.63    7.66
   4   5   7  139.90   12.14
   4   5   7  126.44    9.04
  -6  -3  -6  212.61   11.84
   6   3   6  222.23   14.64
  -6  -3  -6  210.11   11.91
   6   3   6  202.51   12.00
   0   7  -1  218.02   13.80
   0  -7   1  192.93   12.39
   0  -7   1  242.32   13.46
   0   7  -1  243.89    6.47
  -5  -7   0  735.91   17.15
   5   7   0  813.99   20.07
  -5  -7   0  809.01   17.62
   5   7   0  799.24   18.92
  -7  -4  -4    2.67    2.45
   7   4   4    3.27    3.52
   7   4   4    3.76    2.61
   5   2   7  347.18   18.77
   5   2   7  352.50   16.19
  -5  -2  -7  344.52   15.61
   5   2   7  333.34   16.21
   6  -1   4 1922.46   35.70
   6  -1   4 1936.85   29.78
   1   3  -7  176.17   10.17
  -1  -3   7  177.19   10.81
   1   3  -7  162.35   10.35
   7   5   0  165.99   10.87
   7   5   0  147.23    9.82
  -7  -5   0  143.95    8.86
  -1  -4  -8  124.76    6.80
   1   4   8  128.16    6.64
   1   4   8  130.43   11.42
   6   0   5  449.92   15.88
   6   0   5  408.90   12.68
   6   0   5  431.74   13.70
   0  -6  -6    3.17    2.13
   0   6   6    2.65    3.70
   0  -3   7    8.12    3.46
   0   3  -7    9.09    5.07
   7   5   3  355.97   17.63
   7   5   3  372.53   14.44
  -7  -5  -3  354.16   15.98
   3   5  -5  845.04   17.51
  -3  -5   5  904.33   18.33
   4   3  -6    5.61    3.64
  -4  -3   6    2.47    3.46
  -4  -3   6    1.36    2.78
  -4  -3   6    9.52    3.25
  -3  -2   7   29.45    4.08
  -3  -2   7   30.02    3.43
   3   2  -7   28.81    4.23
  -3  -2   7   33.08   12.07
  -1   1  -8  466.01   17.25
   1  -1   8  433.02   14.72
  -1   1  -8  440.63   14.15
  -2  -6   4 1360.27   24.24
   2   6  -4 1477.64   26.75
   6   6  -1    6.42    4.07
   6   6  -1    4.38    4.07
  -6  -6   1    9.37    3.54
   6   2   6    3.09    3.29
   6   2   6    4.16    3.10
   3   7  -2    4.11    5.37
  -3  -7   2    0.58    3.12
   0   7   4    8.73    4.07
   0  -7  -4    3.86    1.37
   0  -7  -4    9.03    4.01
   0  -7  -4    8.75    2.05
   2  -5   4  116.49    8.36
   2  -5   4  106.64    7.16
  -2   5  -4  119.30    8.44
   1   1  -8 2381.70   38.66
  -1  -1   8 2382.45   39.19
   1   1  -8 2301.18   36.50
   1  -6   3  222.29   12.85
   1  -6   3  213.70   12.68
  -1   6  -3  248.87    8.73
  -1   6  -3  225.92   12.48
  -1  -6   4  390.54   13.78
   1   6  -4  408.12   15.31
  -1  -7   2   98.52    7.88
   1   7  -2   96.25    9.17
   1   7  -2  109.70    6.74
   1  -7  -1   24.76    3.22
  -1   7   1   27.09    2.56
  -1   7   1   14.53    4.41
   1  -7  -1   23.79    4.84
   6   4   6   67.34    7.56
  -6  -4  -6   62.25    6.77
   6   4   6   78.82    7.44
  -6  -4  -6   64.49    5.53
   2  -6  -4  398.18   11.91
  -2   6   4  394.53   11.55
  -2   6   4  402.67   15.37
   2  -6  -4  393.96   18.62
  -1  -7  -5   19.57    3.10
  -1  -7  -5   21.20    4.04
   1   7   5   18.59    4.33
   1  -4   6  653.79   14.74
  -1   4  -6  670.36   14.39
   5   4   7    8.32    3.17
  -5  -4  -7    9.19    2.61
   5   4   7   11.23    4.20
  -5  -4  -7    7.41    2.50
   1  -7  -2  140.33    9.89
   1  -7  -2  153.31    7.88
  -1   7   2  151.60    7.81
  -1   7   2  156.07   10.51
  -5  -7  -4   59.42   11.21
   5   7   4   54.37    8.18
   5   7   4   56.18    5.43
   3   4   8    4.03    2.16
  -3  -4  -8    4.03    1.68
   3   4   8    3.29    2.01
  -4   5   1  186.58   12.08
   4  -5  -1  161.13   10.07
   4  -5  -1  170.45   10.45
  -4   5   1  156.38    8.01
  -4  -7  -5    9.79    2.73
   4   7   5    9.02    4.06
   4   7   5    8.43    2.96
  -3  -4   6  808.02   16.97
   3   4  -6  816.47   17.34
   4  -2   6  377.16   13.90
   4  -2   6  362.90   16.49
  -4   2  -6  387.06   12.82
  -1   3   8    1.51    1.41
  -1   3   8   -0.92    3.19
   1  -3  -8    2.09    0.92
  -2   1   8  165.56   11.79
  -2   1   8  165.82    9.26
  -2   1   8  144.73    7.86
  -2   1   8  185.33   16.37
   2   0  -8   27.01    6.98
  -2   0   8   19.13    2.84
  -2   0   8   24.88    3.33
   2   0  -8   20.12    7.37
  -7   0   2  102.81    5.94
  -7   0   2  103.24    7.80
  -7   0   2  105.80    6.02
   7   0  -2  106.57    7.59
   2   3  -7  115.72   12.30
  -2  -3   7  121.14    9.13
   2   3  -7  107.35    7.06
  -5   2   5  965.38   16.63
   5  -2  -5  925.87   16.67
  -5   2   5  925.39   15.36
  -5   2   5  977.38   16.87
  -4   5   0  175.57   10.03
   4  -5   0  164.82   10.07
  -4   5   0  208.71   11.27
   4  -5   0  186.82   12.65
   2  -6   2   74.76    6.73
   2  -6   2   75.08    7.48
  -2   6  -2   73.00    6.24
  -2   6  -2   68.54    5.04
  -5   4   0   34.91    3.00
   5  -4   0   31.54    3.70
   5  -4   0   28.73    3.63
  -5   4   0   29.23    2.99
   7   1   4  459.54   15.82
   7   1   4  468.78   14.14
   7   1   4  464.16   14.71
  -5   4   1  123.83    6.89
   5  -4  -1  124.60    6.90
  -5   4   1  120.00    7.22
   5  -4  -1  126.87    8.81
   3  -5   3  578.30   18.51
   3  -5   3  591.96   18.78
  -3   5  -3  616.03    9.43
   7   0   3   33.07    2.05
   7   0   3   31.05    4.53
   7   0   3   36.79    3.21
   3   6  -4  106.21    8.02
  -3  -6   4  116.67    7.94
  -5   3   4 1900.17   30.24
   5  -3  -4 1780.36   28.64
   5  -3  -4 1861.44   28.83
  -5   3   4 1889.98   30.16
   4  -3   5    3.74    3.07
  -4   3  -5    0.65    1.92
   4  -3   5    2.62    2.59
   6  -1  -4   50.70    4.61
  -6   1   4   60.62    5.07
  -6   1   4   56.24    2.44
  -6   1   4   61.57    6.24
   5   1   7   42.69    3.34
   5   1   7   47.27    4.71
   5   1   7   46.82    8.92
   3  -4  -6   40.50    6.46
   3  -4  -6   48.07    6.27
  -3   4   6   56.49    3.59
  -3   4   6   65.81    7.69
   5   5  -4   47.98   15.93
  -5  -5   4   38.48    3.92
   5   5  -4   51.15    5.55
   7   4  -2  406.37   13.99
  -7  -4   2  356.19   16.34
   7   4  -2  344.28   16.74
   0   4   8  185.79   15.07
   0   4   8  223.48   11.34
   0  -4  -8  216.30   11.04
   1  -3   7   40.18    5.18
  -1   3  -7   42.98    6.97
  -1   7   0  419.14   13.34
   1  -7   0  408.06   14.83
  -1   7   0  405.28   16.06
   1  -7   0  377.86   15.24
  -3   3  -6   47.04    8.71
   3  -3   6   38.96    3.95
   3  -3   6   41.74    5.85
   2  -5  -6    8.83    2.34
  -2   5   6   12.66    3.43
   4  -5  -2  246.35    6.58
  -4   5   2  251.36   12.33
  -4   5   2  283.30   12.28
   4  -5  -2  266.36   12.89
  -6   2   3   39.56    2.37
  -6   2   3   45.14    7.64
   6  -2  -3   32.56    3.61
  -6   2   3   38.79    4.24
  -6   2  -3  335.71   13.99
   6  -2   3  304.64   14.38
   6  -2   3  337.55   14.17
  -7   1   0    1.51    2.29
   7  -1   0    1.98    3.38
  -3   0  -8   59.30    4.94
   3   0   8   61.94    6.67
  -5  -1   6 1353.44   23.77
   5   1  -6 1370.31   22.99
  -5  -1   6 1335.98   22.11
   5   1  -6 1257.78   24.16
  -2   4   7  238.85   11.62
  -2   4   7  233.08   11.41
  -2   4   7  269.96   14.48
   2  -4  -7  241.82   13.14
   5  -2   5  237.29   12.48
  -5   2  -5  229.54   12.23
   5  -2   5  240.58   14.65
  -7  -5   1   20.16    3.89
   7   5  -1   20.88    5.46
   7   5  -1   23.42    4.28
  -1   5  -5  122.57    8.84
   1  -5   5  122.31    8.03
   7   2  -3   33.68    2.90
  -7  -2   3   24.54    2.70
   7   2  -3   29.99    5.38
  -7  -2   3   29.10    5.55
   2   6   7   73.89   13.56
  -2  -6  -7   71.70    7.12
   2   6   7   72.08    6.26
   4   2   8   87.24   11.90
   4   2   8   79.77   13.61
  -4  -2  -8   82.34    6.40
   6   1   6   53.79    6.52
   6   1   6   56.38    6.29
   6   1   6   46.41    3.22
  -1   7   3   29.48    4.71
   1  -7  -3   22.23    3.79
   1  -7  -3   30.47    2.97
  -1   7   3   25.25    2.19
   4   3   8   55.41    9.64
   4   3   8   57.33    7.66
  -4  -3  -8   55.38    8.27
  -7   1  -1   40.59   10.34
   7  -1   1   50.86    4.51
  -5   0   6  232.20   13.68
   5   0  -6  244.42    7.07
   5   0  -6  235.60   14.02
  -5   0   6  233.35   12.97
   6   5  -3    7.04    2.87
  -6  -5   3    7.83    2.56
   6   5  -3    8.02    3.75
   5   7  -1  109.20    9.02
   5   7  -1  121.79   11.82
   7   5   4   26.73    5.28
  -7  -5  -4   25.44    7.70
   7   5   4   26.23    4.66
  -2   1  -8   16.44    2.99
   2  -1   8   20.02    3.43
  -2   1  -8   18.81    4.22
   5   6   6   60.59    6.04
  -5  -6  -6   60.18    6.04
   5   6   6   64.61   13.09
   0  -6   4  204.48   12.39
   0   6  -4  217.27   13.66
  -5   1  -6  685.59   13.42
   5  -1   6  655.36   15.17
   5  -1   6  658.73   14.57
  -4  -7   2  351.26   17.06
   4   7  -2  325.01   17.22
  -3  -8  -2  166.03   10.24
  -3  -8  -2  143.46    8.87
   3   8   2  166.02   12.77
   5  -4   1   96.16   11.33
  -5   4  -1  101.67    6.73
  -5   4  -1   97.38    6.50
   5  -4   1  100.22    7.41
  -2   2   8  679.78   13.08
  -2   2   8  698.68   17.19
  -2   2   8  691.69   12.33
   5  -4  -2  435.06   14.30
  -5   4   2  451.32   14.03
   5  -4  -2  422.57   14.43
  -5   4   2  447.95   14.78
  -2  -8  -2  384.11   21.17
   2   8   2  377.18   16.18
  -2  -8  -2  336.22   17.16
  -7  -1   3  128.28    6.57
  -7  -1   3  119.96    7.50
   7   1  -3  123.24    9.29
   7   1  -3  131.36    6.56
  -3  -6  -7  934.97   16.79
   3   6   7  875.12   19.77
   3   6   7  893.94   16.18
  -4   0   7   91.53    6.49
  -4   0   7   81.43    6.27
  -4   0   7   90.17    6.54
   4   0  -7   92.12   12.90
  -4   5  -1  592.03   18.25
   4  -5   1  557.91   17.96
   4  -5   1  595.15   20.13
  -4   5  -1  632.86   12.72
  -5  -4   5  353.32   15.78
   5   4  -5  418.62   14.88
   5   6  -3  371.16   14.09
   5   6  -3  315.48   18.04
   3  -6  -1   81.05    6.49
   3  -6  -1   75.87    7.12
  -3   6   1   71.93    6.88
  -3   6   1   79.68    5.47
   7   3   5  353.09   15.73
  -7  -3  -5  330.78   14.32
   7   3   5  326.58   19.08
  -3  -8  -1   25.16    3.47
   3   8   1   27.28    5.46
  -3  -8  -1   29.54   10.09
   4  -1   7   12.48    4.21
   4  -1   7    9.36    2.50
  -4   1  -7    9.77    3.05
   2   1  -8   68.62    5.36
  -2  -1   8   69.56    6.27
   2   1  -8   67.29   14.45
   3  -2   7  711.21   15.15
  -3   2  -7  754.02   18.27
   3  -2   7  713.27   13.95
   7  -1  -1   55.50    5.39
  -7   1   1   52.08    3.71
   2   8   1  975.55   22.44
  -2  -8  -1  978.09   18.15
   6   6   5    5.48    5.40
  -6  -6  -5    4.02    2.05
   6   6   5    5.99    3.57
  -6  -6  -5    5.70    2.68
  -6  -7  -2  218.17   12.91
   6   7   2  207.83   12.87
   6   7   2  240.20   15.23
   3  -4   5  717.37   15.94
   3  -4   5  682.86   13.62
  -3   4  -5  717.03   14.30
  -1   5   7  532.23   18.45
   1  -5  -7  501.73   18.90
  -6  -4   4  921.47   17.06
   0  -7   2   40.15    4.42
   0   7  -2   37.82    3.41
   0   7  -2   46.57    6.56
  -4  -1   7   11.96    3.36
  -4  -1   7    7.91    2.83
  -4  -1   7    9.57    2.10
   4   1  -7    9.72    2.79
  -3   5   5  282.38   14.59
  -3   5   5  285.04   11.59
   3  -5  -5  267.49   12.20
   3  -5  -5  292.46   12.40
  -3   3   7    1.82    1.44
  -3   3   7    3.15    3.12
  -3   3   7    1.03    1.44
   3   8   3   25.69    5.35
  -3  -8  -3   20.13    2.98
   3   8   3   21.92    5.72
   5   2  -6    5.42    2.74
  -5  -2   6    3.69    1.62
   5   2  -6    5.37    3.65
  -5  -2   6    3.07    1.66
  -3   6   2  118.62    6.19
   3  -6  -2  113.93    6.57
   3  -6  -2  107.19    7.41
  -3   6   2  132.56    9.58
   6   7   1 1549.46   34.12
   6   7   1 1749.44   36.67
   7   3  -3  124.10    7.10
  -7  -3   3  108.30    6.72
   7   3  -3   89.90    7.61
  -3   6   0   13.54    3.61
  -3   6   0   17.11    2.53
   3  -6   0   12.92    3.73
   3  -6   0   19.11    6.29
  -6  -5  -6   34.72    8.23
  -6  -5  -6   35.03    3.68
   6   5   6   32.86    4.66
   6   5   6   36.98    4.18
   7   6   2  315.80   16.23
   7   6   2  311.17   16.32
  -7  -6  -2  295.34   17.11
   1   6   7  153.04    7.30
   1   6   7  176.08   16.78
  -1  -6  -7  168.05    9.11
  -4  -5   5  255.53   13.52
   4   5  -5  266.56   14.12
   6   1  -5  192.78   10.39
  -6  -1   5  180.60   10.85
  -6  -1   5  184.39    9.99
   6   1  -5  179.65   11.93
  -2  -8  -3   39.87    4.01
   2   8   3   41.36    7.27
  -2  -8  -3   36.84    3.19
   6  -3   0  348.83   15.83
  -6   3   0  352.16   15.45
  -6   3   0  329.86   13.41
   6  -3   0  339.18   14.64
  -4   3   6  379.55   11.60
   4  -3  -6  385.21   12.43
  -4   3   6  377.23   13.35
   7   2   5  185.83   11.41
  -7  -2  -5  179.68   10.23
   7   2   5  159.54   10.79
   7   4   5  939.36   20.86
   7   4   5  984.01   20.13
  -7  -4  -5  905.57   16.66
   7   6   1   59.47    7.68
  -7  -6  -1   57.19    5.61
   7   6   1   39.94    5.95
   0   2  -8  552.90   20.87
   0  -2   8  525.36   17.30
   4  -4  -5   22.99    3.70
   4  -4  -5   26.97    5.88
  -4   4   5   29.88    4.14
  -4   4   5   27.66    5.02
   5   5   7  196.30   17.32
  -5  -5  -7  185.09   10.56
   5   5   7  195.60   16.47
   7  -1   2  352.49   18.47
   7  -1   2  335.01   13.80
   7  -1   2  347.94   14.13
   2   5   8  182.65   10.73
   2   5   8  170.72   13.98
  -2  -5  -8  167.59    9.31
  -4  -8  -2   32.41    4.08
   4   8   2   34.62    7.31
   4   8   2   28.81   10.82
   4   1   8  611.00   11.41
   4   1   8  564.52   18.49
  -6  -7  -3 1117.07   21.22
   6   7   3 1191.13   25.55
   6   7   3 1119.24   22.25
   6   6  -2  531.96   19.69
  -6  -6   2  509.04   17.44
  -4   1   7  712.86   13.71
  -4   1   7  690.47   14.43
  -6   3   1  202.08   11.51
   6  -3  -1  209.09   12.10
   6  -3  -1  206.46   10.88
   0  -7  -5   63.03    4.55
   0  -7  -5   94.29    6.93
   0   7   5   82.72    8.06
   4   4   8   82.81   13.79
   4   4   8   62.24    9.15
  -4  -4  -8   68.83    6.56
   8   3   1  257.80   13.11
   8   3   1  250.94   13.63
  -8  -3  -1  260.62   12.83
   1  -7   1   69.14    6.99
   1  -7   1   77.99    6.45
  -1   7  -1   90.22    6.66
  -1   7  -1   64.52    6.90
   3   7   6  153.25   10.54
  -3  -7  -6  169.25   10.72
   3   7   6  180.72   11.91
   4  -5  -3 1136.36   20.03
  -4   5   3 1173.24   19.69
  -4   5   3 1190.14   21.79
   4  -5  -3 1151.56   20.10
   2   7   6  114.60    8.38
   2   7   6  104.32    9.27
  -2  -7  -6  105.46    7.70
  -6  -2   5  113.95    6.38
   6   2  -5  131.51    8.14
   6   2  -5  124.72   10.27
  -6  -2   5  128.40    8.32
  -5   3  -4   47.35    6.14
   5  -3   4   45.42    5.77
   5  -3   4   46.90    3.63
   1   2  -8   10.31    2.37
  -1  -2   8    6.94    3.21
   1   2  -8    9.22    3.86
  -5   1   6  136.68    8.66
  -5   1   6  157.70    5.84
  -5   1   6  131.00    9.04
   5  -1  -6  136.10   11.36
  -1   6   6   11.87    4.13
   1  -6  -6   13.35    3.22
  -3  -3   7   49.54    5.90
   3   3  -7   55.57    5.93
  -5  -7  -5  210.81   11.94
   5   7   5  230.06   14.75
   5   7   5  212.40   12.47
  -4   4  -4    1.71    2.90
   4  -4   4    3.71    2.89
   4  -4   4    3.63    2.70
   8   2   1   92.10    6.56
  -8  -2  -1  103.24    5.60
   8   2   1   94.11    8.55
   4   8   1    6.49    5.88
   4   8   1    1.14    1.45
  -4  -8  -1    3.47    4.14
   4   6  -4  525.60   18.95
  -4  -6   4  497.19   16.76
   3   8   0  111.73    9.81
  -3  -8   0  106.94    7.04
  -3  -8   0  112.38    7.84
  -8  -3  -2   20.54    5.13
   8   3   2   21.76    3.51
   8   3   2   28.76    4.69
  -6   3  -1  111.06    5.63
   6  -3   1  113.59    6.54
   6  -3   1  122.73    8.34
  -6   3  -1  113.43    6.85
   2   7  -3  220.62   13.84
  -2  -7   3  232.47   13.86
   2   8   0  419.46   17.02
  -2  -8   0  403.34   14.05
  -2  -8   0  391.64   15.87
   7   6   3  256.74   14.01
  -7  -6  -3  259.06   16.06
   7   6   3  243.93    9.14
  -1  -8  -2  162.16    9.40
  -1  -8  -2  118.30   12.90
   1   8   2  142.14   10.60
  -6   0   5  496.90   15.19
   6   0  -5  501.46   17.32
  -6   0   5  505.79   16.06
   4   8   3  243.59   14.76
  -4  -8  -3  254.03   12.29
   4   8   3  253.03   14.27
   1   5   8  574.17   16.80
   1   5   8  653.49   16.39
  -1  -5  -8  610.46    5.38
  -1  -8  -1  139.30   12.67
   1   8   1  161.69   12.17
  -1  -8  -1  164.22    9.96
  -3  -5  -8   25.77    4.48
   3   5   8   28.51    5.67
   3   5   8   27.36    5.02
  -8  -3   0  486.77   15.26
   8   3   0  506.77   15.76
   8   3   0  433.49   18.94
   4   6   7   68.32    8.63
  -4  -6  -7   67.17   12.01
   4   6   7   70.45   10.40
  -7   0   3 1152.14   20.42
   7   0  -3 1066.81   20.70
  -7   0   3 1098.20   17.18
   8   2   0  378.48   14.13
  -8  -2   0  389.24   12.45
  -1  -2  -9  299.36   13.05
   1   2   9  329.20   22.66
   1   2   9  283.15   12.66
   2  -6  -5   86.29    6.26
   2  -6  -5   85.62   11.03
  -2   6   5   94.22    9.66
  -5   4  -2  524.98   15.95
   5  -4   2  533.24   17.62
  -5   4  -2  524.30   17.03
   5  -4   2  536.83   19.15
   1  -7  -4   91.76    6.30
  -1   7   4   85.14    9.41
   1  -7  -4   78.55   18.75
   6  -1   5  220.62   13.03
   6  -1   5  222.82   11.77
   1  -2   8   18.95    5.24
  -1   2  -8   14.12    4.36
   6   7   0  745.63   18.84
   6   7   0  710.00   18.32
   8   2   2  255.93   13.53
  -8  -2  -2  221.86   11.79
   8   2   2  230.98   12.74
  -5   4   3  318.82   14.10
  -5   4   3  314.71   14.42
   5  -4  -3  311.85   13.83
   5  -4  -3  309.75   14.22
   5   0   7  294.05   15.83
   5   0   7  248.04   11.26
   5   0   7  251.88   13.71
   7   6   0  132.93    9.70
   7   6   0  152.16   10.40
  -7  -6   0  152.98    9.40
   7  -1  -2  157.38    6.22
  -7   1   2  153.87    8.56
  -4  -4   6   49.96    5.40
   4   4  -6   39.37    5.70
   7   0   4   27.45    2.57
   7   0   4   31.48    6.17
   7   0   4   31.81   12.28
   1   1   9  164.21    9.56
   1   1   9  208.65   18.71
  -1  -1  -9  174.79    9.86
  -2   3  -7 1047.44   20.48
   2  -3   7  984.28   19.61
  -3  -7   3  269.82   13.72
   3   7  -3  266.23   13.73
   3  -6  -3    9.57    2.50
   3  -6  -3   11.91    3.03
  -3   6   3    6.52    1.57
  -3   6   3    8.47    3.39
  -1   4   8  465.80   14.40
  -1   4   8  393.55   17.19
  -1   4   8  427.74   12.32
  -3   6  -1   78.14    5.93
   3  -6   1   74.77    6.53
   3  -6   1   75.03    7.80
  -3   6  -1   81.53    6.67
   8   4   1  227.84   14.10
   8   4   1  227.52   13.43
  -8  -4  -1  224.34   12.13
  -4  -2   7   19.33    2.61
  -4  -2   7   23.79    3.79
  -4  -2   7   21.61    4.46
   4   2  -7   23.24    7.43
   3   8   4  531.71   21.18
   3   8   4  553.40   20.56
  -3  -8  -4  532.84   17.95
  -1  -7   3  129.98    8.68
   1   7  -3  139.07   10.46
   8   4   2  216.84   12.81
  -8  -4  -2  207.37   11.77
   8   4   2  224.63   14.57
  -1  -8  -3   13.20    2.10
  -1  -8  -3   27.27    4.01
   1   8   3   21.09    5.62
  -6   3   2  382.62   11.68
   6  -3  -2  374.88   13.01
  -6   3   2  360.98   15.52
   6  -3  -2  343.94   14.03
  -4   5  -2  301.31   13.82
   4  -5   2  282.17   13.32
   4  -5   2  294.30   14.34
  -4   5  -2  312.92   13.87
   2   2   9   64.69   13.36
   2   2   9   46.98    9.03
  -2  -2  -9   50.71    5.10
   0   1   9    6.13    5.37
   0   1   9    3.43    3.68
   0  -1  -9   10.77    3.74
   4   7   6 2303.00   37.14
   4   7   6 2385.70   44.16
  -4  -7  -6 2246.15   37.39
  -2   3   8  103.51    8.15
  -2   3   8  109.41    6.19
  -2   3   8  109.72    5.55
  -2   3   8  120.69    8.77
   1   7   6   54.91    6.42
  -1  -7  -6   45.94    5.94
  -1  -7  -6   57.81    4.12
   2  -6   3  281.36   14.48
   2  -6   3  293.12   13.78
  -2   6  -3  345.13   15.82
  -2  -8  -4   12.33    3.09
  -2  -8  -4    7.48    2.39
   2   8   4    5.89    6.65
   0   2   9    0.94    3.47
   0   2   9    5.19    3.01
   0  -2  -9    4.73    2.96
   7   5  -2   95.09    7.94
  -7  -5   2   77.35    6.87
   7   5  -2   79.78    9.38
   3   0  -8  404.40   13.94
  -3   0   8  386.85   12.84
  -3   0   8  410.91   14.96
  -1  -5   6  453.08   15.95
   1   5  -6  481.96   17.64
   6   7   4   72.81    9.00
  -6  -7  -4   67.59    6.14
   6   7   4   62.14    6.72
   4   8   0   65.30    8.31
  -4  -8   0   76.82    6.79
  -1   6  -4  397.37   15.15
   1  -6   4  383.48   15.69
   7   1   5  610.80   18.51
   7   1   5  569.52   17.59
   7   1   5  565.38   16.89
   6   0   6  184.16   10.41
   6   0   6  183.02    9.87
   6   0   6  197.33   13.79
   7   5   5  313.38   15.31
  -7  -5  -5  310.75   14.44
   7   5   5  316.24   16.74
   8   3   3   65.64    6.24
  -8  -3  -3   59.88    5.37
   8   3   3   57.43    6.13
  -6   2   4  234.61   11.85
  -6   2   4  249.96    5.82
  -6   2   4  240.47   12.81
   6  -2  -4  221.14   12.29
   1   8   0    7.85    5.60
  -1  -8   0    1.75    3.43
   1   3   9    4.49    1.53
  -1  -3  -9    5.02    1.74
   1   3   9    3.77    2.33
   7   4  -3  327.15   14.84
  -7  -4   3  282.19   13.20
   7   4  -3  278.95   15.21
   2   5  -6  100.91    9.46
  -2  -5   6  110.48    8.33
  -6   2  -4  641.78   11.85
   6  -2   4  631.55   12.57
   6  -2   4  620.78    6.89
   2   2  -8  307.47   14.19
   2   2  -8  299.38   14.88
  -2  -2   8  319.54   14.87
   8   1   1  100.60    8.23
   8   1   1  108.18    5.40
  -3   1   8  543.28   18.90
  -3   1   8  467.98   14.75
  -3   1   8  489.66   15.88
  -3   1   8  518.13   15.95
  -8  -4   0 1023.05   19.11
   6   3  -5  386.80   13.18
  -6  -3   5  326.59   14.35
   6   3  -5  316.79   17.75
   5   3  -6  185.84   11.26
  -5  -3   6  158.27    5.38
   5   7  -2  138.78    9.95
   5   7  -2  127.73   16.45
   0   6   7    6.13    3.00
   6   3   7   37.15    5.78
  -6  -3  -7   30.22    7.20
   6   3   7   23.80    5.10
  -3   1  -8  884.42   17.41
   3  -1   8  843.64   17.44
  -2  -3  -9   46.89    3.07
   2   3   9   45.71    6.25
   2   3   9   51.48    8.40
  -2  -1  -9    3.49    2.77
   2   1   9    5.34    4.72
   2   1   9    4.98    3.70
   8   1   0   13.84    4.02
  -8  -1   0   17.65    1.93
   6  -3   2  309.13   14.93
   6  -3   2  313.61   13.64
  -6   3  -2  316.01   13.19
  -8  -2   1  303.01   13.08
   8   2  -1  289.37   12.14
   8   2  -1  261.59   13.22
   7  -1   3  242.94    9.56
   7  -1   3  220.71   11.33
   7  -1   3  230.68   11.68
  -5   3   5  635.27   14.56
  -5   3   5  629.72    7.51
   5  -3  -5  629.82    8.58
  -1  -4   7   12.89    4.22
   1   4  -7   17.42    4.44
   4   8   4  291.51   14.36
  -4  -8  -4  288.17   18.31
   4   8   4  261.48   14.52
   3  -5   4    5.01    4.80
  -3   5  -4   -0.34    2.43
   3  -5   4    6.86    4.12
  -4   2   7  408.56   13.59
  -4   2   7  390.71   12.50
  -4   2   7  350.76   18.89
  -4   2   7  347.93   14.82
   7   6   4  327.68   17.48
   7   6   4  326.42   16.46
  -7  -6  -4  308.15   18.09
  -8  -3   1   26.14    3.13
   8   3  -1   28.02    2.67
   8   3  -1   24.28    5.73
  -2   7   1  802.34   19.04
  -2   7   1  799.03   14.56
   2  -7  -1  798.81   16.89
   2  -5   5  143.13   16.16
  -2   5  -5  133.66   10.86
   8   4   3   47.19    6.07
  -8  -4  -3   41.89    4.68
   8   4   3   46.26    5.52
   8   2   3  171.87   10.27
  -8  -2  -3  161.89    8.94
   8   2   3  180.03   11.32
   5   8   2  264.46   16.05
   5   8   2  280.49   14.46
  -5  -8  -2  258.98   12.85
   0   0  -9   50.32   10.02
   0   0   9   39.80    4.00
   0   0  -9   44.36    3.93
   0  -5  -8   15.40    1.34
   0   5   8   20.51    2.67
   0   5   8   15.62    3.82
   1   0   9  486.05   15.88
  -1   0  -9  494.16   18.60
  -1   0  -9  500.78   15.78
  -3  -1   8  188.71   11.51
  -3  -1   8  186.49   12.25
   3   1  -8  191.65   12.68
   6   2   7  156.28    9.85
   6   2   7  154.10   18.06
   6   2   7  149.32   11.94
   4   0   8  198.03   12.12
   4   0   8  180.16   13.97
   2  -7  -2   83.17    6.02
  -2   7   2   59.37    7.65
   2  -7  -2   64.75    6.14
  -2   7   2   80.10    5.53
   0   5  -6  363.95   18.35
   0  -5   6  324.76   15.64
   6   4   7  130.23   11.07
  -6  -4  -7  126.56    8.94
   6   4   7  139.73   12.75
   8   1   2  756.18   12.03
   8   1   2  790.81   17.98
   8   1   2  787.12   13.62
   2   8  -1    0.70    4.38
  -2  -8   1    1.63    2.84
   4   5   8  114.85    8.59
   4   5   8   88.01    8.78
  -4  -5  -8  106.55    6.52
   3   8  -1   30.30    6.36
  -3  -8   1   22.73    3.95
  -2  -6   5  302.28   14.34
   2   6  -5  310.39   15.53
   0   4  -7   48.28    5.98
   0  -4   7   42.06    5.61
  -6   1   5   77.87    5.74
  -6   1   5   81.80    5.40
  -6   1   5  100.51   10.47
   6  -1  -5   74.96    6.87
  -4   5   4  860.90   14.56
   4  -5  -4  818.09   15.36
   4  -5  -4  859.55   16.23
  -4   5   4  841.66   17.29
  -1   7  -2 1593.24   29.39
   1  -7   2 1579.77   30.66
   5   8   1  169.31   12.56
   5   8   1  218.00   15.37
  -5  -3  -8  444.20   14.45
   5   3   8  458.01   15.60
   5   3   8  445.99   15.93
  -1  -6   5  116.31    7.98
   1   6  -5  118.18    8.96
  -4  -7   3  586.14   19.76
   4   7  -3  575.83   20.41
  -2  -4   7    2.83    3.16
   2   4  -7    3.95    4.40
   7   2  -4  169.68    9.47
   7   2  -4  161.37   11.49
  -7  -2   4  152.38    8.14
   5   8   3   37.05    9.43
   5   8   3   44.20    5.18
  -5  -8  -3   38.95    7.11
   1  -1  -9   17.74    2.99
  -1   1   9   17.84    4.65
  -1   1   9   14.60    2.53
   0  -3  -9  726.56   12.87
   0   3   9  724.38   16.69
   0   3   9  667.76   12.45
  -7  -6   1   19.14    3.96
   7   6  -1   21.87    5.76
   7   6  -1   14.76    4.98
  -1  -8  -4   93.90    6.55
  -1  -8  -4   99.31    6.45
   1   8   4  113.21   10.55
  -7  -1   4   18.85    3.21
  -7  -1   4   21.61    2.38
   7   1  -4   22.87    4.92
   7   1  -4   19.84    5.01
   6   6   6   17.24    5.29
   6   6   6   11.30    4.16
  -6  -6  -6    9.44    2.53
  -5   2   6  432.31   13.29
   5  -2  -6  444.92   16.22
  -5   2   6  467.68   14.57
  -5   2   6  443.29   15.15
  -2   7   0  643.90   12.61
  -2   7   0  684.03   16.32
   2  -7   0  660.87   15.34
   6   7  -1  369.68   12.41
   6   7  -1  349.43   17.89
   2  -2   8  323.11   16.97
  -2   2  -8  364.37   16.75
  -3  -2  -9    6.59    1.90
   3   2   9    7.97    6.53
   3   2   9    3.80    3.40
   0  -7   3  188.08   12.17
   0   7  -3  200.32   13.45
   5   2   8   24.22    7.87
   5   2   8   26.80    8.41
   0   8   2  259.67   15.42
   0  -8  -2  270.34   12.54
   8   1  -1   57.84    2.01
   8   1  -1   59.13    6.54
  -7   2   0   65.28    5.26
   7  -2   0   72.69    7.61
   0  -8  -1  134.43    8.39
   0   8   1  137.20    8.12
   0   8   1  166.28   13.45
   8   5   2   65.38    7.69
  -8  -5  -2   50.70    5.99
   8   5   2   56.99    6.50
   3   3   9  140.65    8.17
   3   3   9  150.71   13.60
  -3  -3  -9  145.17    8.05
  -8  -5  -1   56.42    4.65
   8   5   1   54.77   12.84
   8   5   1   47.21    6.37
   3   5  -6  569.34   20.03
  -3  -5   6  546.85   18.59
   7   3   6  674.39   14.19
  -7  -3  -6  685.33   13.09
   7   3   6  653.39   14.99
  -3   6   4  157.53    7.50
   3  -6  -4  134.69    9.51
   3  -6  -4  155.33    9.46
  -3   6   4  150.44    7.21
  -3   2   8    8.29    2.37
  -3   2   8   11.12    2.59
  -3   2   8    7.85    3.70
  -3   2   8    5.08    1.62
   6  -3  -3   26.76    4.03
  -6   3   3   29.01    2.86
   6  -3  -3   40.82    8.31
  -6   3   3   31.27    3.81
  -3   6  -2  270.52   12.95
   3  -6   2  272.65   13.19
   3  -6   2  260.50   13.33
   6   5  -4    7.20    5.09
  -6  -5   4    4.55    3.33
   6   5  -4    4.50    4.91
  -1   2   9   33.92    5.24
   1  -2  -9   31.25    3.14
  -1   2   9   31.02    2.92
   5   6   7  198.93   20.68
  -5  -6  -7  183.51   11.03
   5   6   7  190.43   12.54
  -7   1   3  212.36   10.64
  -7   1   3  230.07   12.08
   7  -1  -3  203.37   11.90
  -7   1   3  224.38   12.32
  -1   0   9  540.73   17.33
   1   0  -9  547.61   17.06
  -8  -4   1 1065.35   19.87
  -5   4  -3  195.17   10.83
   5  -4   3  201.87   11.35
   5  -4   3  190.96   11.63
   4  -3   6   19.35    2.86
  -4   3  -6   32.39    8.25
   4  -3   6   27.51    4.55
  -5  -4  -8   52.48    9.08
   5   4   8   50.88    7.56
   5   4   8   51.93   14.07
   3   6  -5  280.35   14.87
  -3  -6   5  255.47   12.76
   2  -7  -3  250.35   12.71
  -2   7   3  283.33   15.59
   2  -7  -3  279.05   12.66
  -2   7   3  299.68   12.92
   7  -2   1  265.20   14.76
   3   8   5   61.57    5.90
  -3  -8  -5   59.09    5.45
   3   8   5   73.98    9.85
   2  -5  -7   13.30    4.62
  -2   5   7   23.04    4.78
   5   5  -5    9.57    4.60
  -5  -5   5    9.41    5.86
  -5   4   4    4.53    1.71
  -5   4   4    3.37    3.37
   5  -4  -4    1.99    1.90
   5  -4  -4    4.68    3.05
  -7   2   1   38.70    4.75
   7  -2  -1   49.10    5.09
  -3   4   7  124.63    5.84
  -3   4   7  127.19   14.02
  -3   4   7  117.43    5.60
   3  -4  -7  116.61   12.72
   1  -7  -5   11.32    2.42
   1  -7  -5    7.72    1.73
  -1   7   5   15.76    4.92
   1  -7  -5   11.70    2.64
  -2  -4  -9   75.99    7.36
   2   4   9   84.29   10.65
   2   4   9   93.61   16.58
   2   0   9  488.94   16.08
   7   4   6  544.28   18.35
  -7  -4  -6  521.35   17.15
   7   4   6  577.04   19.86
  -1  -8   1  114.37    8.05
   1   8  -1  106.45    8.78
   1   8  -1  122.58    9.57
   5   7   6   49.73   12.21
   5   7   6   72.62   16.44
  -5  -7  -6   49.11    7.92
   4   8  -1   21.26    5.06
  -4  -8   1   32.01    5.16
   5  -2   6 1258.75   21.33
   6   6  -3  140.48   11.66
   6   6  -3  172.93   11.91
   5   6  -4  107.92    8.32
  -5  -6   4  136.37   12.41
   0  -7  -6    7.71    1.50
   0   7   6   11.87    6.49
   3  -5  -6    3.41    0.85
   3  -5  -6    2.35    2.41
  -3   5   6    4.84    4.47
  -3   5   6    3.07    0.61
   7   3  -4    5.19    2.71
  -7  -3   4    5.44    1.91
   7   3  -4    4.58    2.62
   8   3   4  225.33   12.78
  -8  -3  -4  232.62   13.19
   8   3   4  238.37   15.03
   4   3  -7  312.99   15.69
  -4  -3   7  293.72   14.83
   0   8   3  103.52    9.95
   0  -8  -3   75.01   11.10
   0  -8  -3  111.87    6.53
  -2  -8  -5  413.42   14.38
   2   8   5  432.76   18.31
   4  -2   7    9.44    2.72
  -4   2  -7   10.26    2.80
   4  -2   7   10.53    4.72
   1   4   9  810.83   14.31
   1   4   9  891.26   20.27
  -1  -4  -9  847.89   14.46
   3   1   9   -0.02    3.39
   3   1   9   -0.40    2.73
  -3  -1  -9    2.73    1.87
   5   8   0  648.44   20.14
   5   8   0  638.33   18.28
   7   2   6  189.66   12.83
   7   2   6  189.32   10.52
   7   2   6  173.48   11.31
  -6  -7  -5   98.92    8.04
   6   7   5   97.95    7.68
   6   7   5  120.50   10.79
   8   5   3  165.89   15.45
  -8  -5  -3  171.48   11.26
   8   5   3  180.45   12.69
   8   1   3  252.65   14.27
   8   1   3  251.57   11.70
   8   1   3  234.53   11.82
   0  -6   5  609.46   20.33
   0   6  -5  613.76   12.34
  -8  -5   0  274.93   11.02
   8   5   0  244.36   14.65
   8   5   0  280.85   12.06
  -4   5  -3  296.53   11.37
   4  -5   3  292.07   12.00
   4  -5   3  275.18   10.86
   0  -8   0  291.17   11.18
   0   8   0  301.27   13.99
   0   8   0  304.80   11.43
   6   1   7  159.82   11.67
   6   1   7  140.89   14.89
   6   1   7  152.82   10.81
   5   8   4  638.01   25.42
  -5  -8  -4  650.68   21.04
   5   8   4  667.48   24.59
  -8  -2   2  584.53   17.94
   8   2  -2  624.67   18.20
   8   2  -2  575.00   19.59
   8   4   4   50.50   13.96
  -8  -4  -4   53.25    6.56
   8   4   4   60.93   14.12
  -7   0   4    5.65    1.46
  -7   0   4    6.29    2.25
   7   0  -4    8.29    3.29
  -7   0   4    6.36    2.01
   1  -4   7    0.94    3.70
  -1   4  -7    2.56    4.16
   6   5   7  381.86   14.77
   6   5   7  415.10   14.94
  -6  -5  -7  387.79   15.27
   1   3  -8   10.28    4.19
  -1  -3   8   12.29    3.37
   0   3  -8   22.96    4.51
   0  -3   8   17.92    5.55
   2   6   8    2.02    1.64
  -2  -6  -8    2.26    1.39
   2   6   8    2.85    5.34
   4   8   5   11.39    6.47
   4   8   5    5.57    3.91
  -4  -8  -5    7.48    1.83
   8   0   1 1417.34   25.36
   6  -3   3  335.98   11.23
  -6   3  -3  347.90   11.30
   6  -3   3  339.29   14.84
   8   0   0  775.14   16.92
   4  -4  -6  493.04   16.62
  -4   4   6  524.26   19.56
   4  -4  -6  441.76   13.83
  -4   4   6  505.47   14.86
   7   7   2   43.03    6.35
   7   7   2   42.00    6.57
  -3  -2   8  315.24   12.14
   3   2  -8  285.64   11.72
  -3  -2   8  259.68   16.34
  -8  -3   2  240.49   13.15
   8   3  -2  225.56   13.61
   8   3  -2  258.34   13.40
  -3  -7  -7    2.56    2.26
   3   7   7    5.11    2.49
   3   7   7    5.13    3.18
   5  -3   5  118.06    9.33
  -5   3  -5  117.97    8.74
   5  -3   5  114.16    8.03
   2  -7   1  115.72    9.72
  -2   7  -1  102.67    7.45
  -2   7  -1  124.21   10.40
   2  -7   1  103.85    8.49
   0   1  -9   16.72    2.32
   0  -1   9   15.51    2.85
   0   1  -9   20.34    7.66
   7   0   5   69.97    7.34
   7   0   5   83.70    7.89
   7   0   5   70.44    4.40
   8   2   4  184.20   13.43
  -8  -2  -4  165.62   10.19
   8   2   4  170.34   11.26
   2   7   7  423.40   16.62
   2   7   7  452.13   13.91
  -2  -7  -7  432.75   13.30
   5   1   8   66.95    8.04
   5   1   8   77.12    8.44
   3   4   9  134.14    9.73
   3   4   9  115.87    8.42
  -3  -4  -9  127.88    8.50
   6   4  -5  770.33   18.95
  -3  -4   7  217.56   13.16
   3   4  -7  232.09   14.23
   3   6   8    7.40    5.69
  -3  -6  -8   13.47    4.67
   3   6   8   11.91    2.55
   7   6   5  166.80   12.02
   7   6   5  172.94   12.47
  -5   1  -7  449.83   15.14
   5  -1   7  428.16   14.01
   5  -1   7  428.61   19.47
   3  -3   7  202.66    9.21
  -3   3  -7  216.95   12.69
  -2   6   6   32.26    6.99
   2  -6  -6   30.83    8.00
   7   7   1 1311.95   26.46
   7   7   1 1235.71   24.12
   7  -2   2  328.22   14.07
   7  -2   2  335.58   10.67
  -7   2  -2  321.44   10.09
  -2   4   8   47.83    5.12
  -2   4   8   45.50    4.39
  -2   4   8   44.78    2.45
  -4   4  -5  375.51   13.46
   4  -4   5  348.00   12.19
   4  -4   5  359.62   14.51
   3  -4   6   17.01    3.64
  -3   4  -6   25.54    4.54
   7  -1   4  102.20   13.30
   7  -1   4   95.78    7.81
   7  -1   4   90.97    6.20
   1  -1   9  788.18   16.16
  -2  -7   4   19.20    5.52
   2   7  -4   14.07    4.51
  -5  -1   7  247.37   14.78
   5   1  -7  260.16   14.05
   7   5  -3  596.74   21.72
   7  -2  -2  496.49   16.92
  -7   2   2  499.80   16.30
   7   7   3   16.47    5.32
   7   7   3   15.59    5.64
  -5   0   7 1859.90   29.52
  -5   0   7 1806.46   27.48
   5   0  -7 1811.64   30.75
  -1   3   9  231.36   12.02
  -1   3   9  242.59   14.75
   1  -3  -9  214.79   11.03
   8   1  -2  166.20    9.48
  -8  -1   2  169.83   10.33
   8   1  -2  158.85   11.67
  -1   6   7  122.30   12.21
  -5  -4   6   24.70    5.08
   5   4  -6   13.14    3.86
  -5   5   1  299.73   11.03
  -5   5   1  289.09   10.84
   5  -5  -1  295.15   11.01
   5  -5  -1  272.92   13.14
  -6  -1   6   16.93    2.56
   6   1  -6   18.14    5.07
   6   1  -6   18.79    5.89
  -6  -1   6   11.81    2.86
   1   1  -9  183.96   14.46
  -1  -1   9  174.45   11.63
   1   1  -9  165.60   10.44
   7   5   6  237.49   14.48
  -7  -5  -6  209.82   13.11
   7   5   6  258.67   15.70
   8   0   2  124.61   10.21
   8   0   2  122.04    8.00
   8   0   2  113.94    6.87
   1   6   8  122.57   21.13
  -1  -6  -8   94.65    8.00
   1   6   8   96.83    6.91
  -1   5   8   53.17   11.66
   0   4   9  650.85   19.02
   0   4   9  650.38   22.32
   0  -4  -9  650.29   19.20
  -4   3   7  581.63   20.82
  -4   3   7  529.53   16.02
  -4   3   7  542.12   17.54
   8   0  -1   86.17    7.11
  -2  -8   2   46.64    5.04
   2   8  -2   75.15    8.55
  -1  -8  -5  160.74    9.63
  -1  -8  -5  151.69    9.46
   1   8   5  164.36   12.24
  -5   5   0   57.85    4.67
   5  -5   0   53.89    4.81
   5  -5   0   56.31    4.53
  -5   5   0   55.93    3.58
  -2  -3   8  152.39   11.09
   2   3  -8  171.37   12.70
   2  -6   4  573.31   19.42
  -2   6  -4  539.28   18.20
  -3  -8   2  130.85    9.65
   3   8  -2  138.18   11.73
  -2   1   9  543.04   19.59
  -2   1   9  476.41   15.25
  -2   7   4   25.45    3.16
   2  -7  -4   28.46    4.13
   2  -7  -4   21.04    6.95
  -2   7   4   23.58    6.14
   5   5   8    2.21    4.60
   5   5   8    5.97    3.92
  -5  -5  -8    6.59    2.75
   0   8   4  881.84   20.62
   0  -8  -4  870.88   16.37
   3   7  -4 1981.97   34.60
   6  -1   6   96.80    8.26
   6  -1   6   86.76    5.42
   1   7  -4  218.27   14.55
  -1  -7   4  173.37   12.24
   5   7  -3  210.31   14.23
  -5  -7   3  257.11   15.12
  -4  -7  -7  627.09   20.07
   4   7   7  612.44   19.42
   4   7   7  630.36   22.20
   1  -3   8 1354.39   23.67
  -1   3  -8 1488.72   25.75
  -7  -6   2   18.95    4.21
   7   6  -2   29.19    5.68
   7   6  -2   30.68    6.13
  -6   2   5  934.78   14.68
  -6   2   5  964.03   17.32
   6  -2  -5  909.15   17.26
  -6   2   5  954.90   16.43
   6   8   2 1203.34   30.64
   6   8   2 1225.75   25.67
   4   3   9   24.91    7.31
   4   3   9   17.14    4.59
  -4  -3  -9   21.10    2.91
  -4  -6   5  717.22   15.87
   4   6  -5  722.98   17.33
   2   0  -9  404.22   14.82
  -2   0   9  351.27   12.43
   2   0  -9  349.27   13.96
   4  -6  -1  106.35    8.92
  -4   6   1  131.98   10.28
   4  -6  -1   99.96    8.42
  -4   6   1  103.58    7.03
  -6   2  -5  566.20   17.78
   6  -2   5  584.75   19.77
   6  -2   5  570.74   17.27
   8   5   4   -0.05    3.78
  -8  -5  -4    0.71    1.42
   8   5   4    3.68    3.37
   1   7   7  204.76   13.50
   1   7   7  223.46   11.82
  -1  -7  -7  211.89   11.22
  -6  -2   6   85.84    6.29
  -6  -2   6   81.91    5.22
   6   2  -6  104.70   21.61
   6   2  -6   85.98    9.29
  -6   0   6    6.24    1.65
   6   0  -6   10.79    4.04
  -6   0   6    8.53    2.65
  -4  -5   6  211.77   13.17
   4   5  -6  216.36   13.31
   6   7  -2  100.85    9.41
   6   7  -2   87.19   14.28
   4   2   9  552.98   19.78
   4   2   9  538.32   17.80
   7   1   6  559.40   16.77
   7   1   6  590.48   23.25
   7   1   6  551.70   17.93
  -3   3   8   50.75    2.88
  -3   3   8   72.94   12.31
  -3   3   8   49.73    8.64
  -3   3   8   63.00    3.94
   8   5  -1  134.31    6.97
  -8  -5   1  123.20    9.31
   8   5  -1  124.41   10.25
  -4   1  -8    2.96    2.51
   4  -1   8    2.71    3.67
   4  -5  -5  174.07   10.45
  -4   5   5  196.18    3.69
  -4   5   5  194.66   14.01
   4  -5  -5  183.78   11.76
   8   4  -2  433.68   17.15
  -8  -4   2  429.82   14.81
   8   4  -2  478.21   15.71
  -5   5   2  601.77   19.36
  -5   5   2  576.72   17.49
   5  -5  -2  566.36   17.87
   5  -5  -2  552.10   17.68
   7   7   0  440.81   17.53
   7   7   0  458.62   18.33
   7   4  -4 1019.47   21.29
   0  -8   1  319.11   12.65
   0   8  -1  363.04   16.04
   4   6   8 1853.75   29.18
   4   6   8 1891.13   32.79
  -4  -6  -8 1910.04   29.13
  -1   7  -3  147.42   11.53
   1  -7   3  115.58    9.59
   3   0   9   70.52   14.03
   3   0   9   44.59    9.58
  -5  -2   7   25.56    3.10
  -5  -2   7   29.30    4.70
  -5  -2   7   23.59    3.43
   5   2  -7   35.79    8.48
   5   8  -1   29.09   11.20
   5   8  -1   24.66    6.70
  -4   0   8 1122.96   19.46
   4   0  -8 1079.49   19.28
   6   8   3   43.70    6.38
   6   8   3   39.83    6.16
   6   8   1  176.38   13.27
   6   8   1  158.34   12.86
  -4   6   0  410.84    7.64
   4  -6   0  382.64   14.43
  -4   6   0  400.13   14.34
   4  -6   0  392.32   17.56
  -3   2  -8    4.25    4.50
   3  -2   8    2.47    3.64
  -6   3   4   84.02    5.18
  -6   3   4   85.32    5.19
   6  -3  -4   82.26    8.11
  -5   1   7 1321.66   20.73
   5  -1  -7 1265.65   24.50
  -5   1   7 1342.09   26.44
   6  -4   0  585.11   19.12
   6  -4   0  549.40   16.95
  -6   4   0  549.61   16.18
  -6   4   0  561.67   17.36
   4  -6  -2   56.12   10.77
  -4   6   2   47.07    7.41
   4  -6  -2   45.69    3.68
  -4   6   2   55.97    5.77
   8   6   2   22.20    5.00
  -8  -6  -2   24.42    3.85
   8   6   2   20.78    5.62
   6  -4  -1  106.05    9.38
   6  -4  -1   94.60    6.49
  -6   4   1   94.55    6.34
  -6   4   1  105.59    7.63
  -3   6   5   73.89    6.33
   3  -6  -5   76.12    8.45
   3  -6  -5   80.16    5.95
  -3   6   5   79.84    4.09
  -2   2   9  891.64   14.80
  -2   2   9  934.38   17.41
  -2   2   9  954.63   21.97
  -3   6  -3 1821.81   30.01
   3  -6   3 1694.10   28.08
   3  -6   3 1844.73   30.94
  -5   5  -1   76.17    5.09
   5  -5   1   88.36    6.62
   5  -5   1   84.24    6.93
  -5   5  -1   80.20    5.09
   5   8   5  133.19    9.86
   5   8   5  136.15   10.38
  -5  -8  -5  136.07   10.02
   7   7   4  182.30   13.12
   7   7   4  185.52   14.28
  -1  -8   2   13.04    3.76
   1   8  -2   11.28    5.93
  -8  -6  -1  239.70   13.91
   8   6   1  242.85   14.89
   8   6   1  243.37   14.95
   8   1   4 2069.23   29.70
   8   1   4 2242.48   37.26
   8   1   4 2183.47   32.69
  -2  -5  -9  718.22   12.63
   2   5   9  750.77   17.89
   2   5   9  726.90   12.94
  -2   1  -9   31.42    7.08
   2  -1   9   30.50    6.00
  -1   6  -5   53.88    6.18
   1  -6   5   50.43    5.98
  -4  -1   8   77.01    5.96
   4   1  -8   69.99   13.87
  -4  -1   8   51.70    5.46
  -5   3   6   61.80    8.38
  -5   3   6   49.13    3.14
   5  -3  -6   38.94    3.86
  -5   3   6   46.86    7.00
   4   8  -2  324.14   14.59
  -4  -8   2  321.37   13.06
   4   4   9  112.23   13.54
   4   4   9  120.02   10.51
  -4  -4  -9  120.24    8.45
   7  -1  -4   15.51    3.75
  -7   1   4   23.35    3.86
  -7   1   4   15.10    2.71
  -7   1   4   17.12    1.84
  -1   8   2   37.44    5.85
   1  -8  -2   37.92    3.66
  -1   8   2   30.55    5.90
   8   3   5   53.97    6.15
  -8  -3  -5   38.15    3.32
   8   3   5   47.34    5.66
  -3   5  -5 1204.15   21.59
   3  -5   5 1137.75   21.13
  -4   1   8 1140.55   19.01
  -4   1   8 1078.96   18.58
  -4   1   8 1103.97   20.16
  -3  -8  -6   48.23    6.83
   3   8   6   56.71    8.66
   3   8   6   49.89    6.47
  -1   8   1  442.44   18.58
   1  -8  -1  411.78   13.95
  -1   8   1  425.56   13.67
  -7   2  -3  258.91   13.23
   7  -2   3  254.03   12.93
   7  -2   3  258.99   14.99
  -2   7  -2   40.44    5.73
   2  -7   2   44.19    4.72
   8   6   3  285.24   13.25
   8   6   3  248.16   23.50
  -8  -6  -3  285.78   11.19
   5  -4   4   11.97    2.74
  -5   4  -4    9.74    2.66
   5  -4   4   14.94    4.51
   8   0   3    8.73    4.36
   8   0   3    5.74    1.16
   8   0   3    9.34    2.54
   8   4   5   20.14    4.65
   8   4   5   22.69    9.13
  -8  -4  -5   15.04    2.49
   6  -4   1    3.97    2.48
  -6   4  -1    3.27    1.46
   6  -4   1    6.02    3.26
   6   0   7   12.73    3.52
   6   0   7    5.90    1.66
   6   0   7    5.11    2.95
   8   0  -2   93.54   11.14
  -2   4  -7   30.23    5.44
   2  -4   7   25.50    5.42
   3   5   9  103.92    7.76
  -3  -5  -9  103.36    8.84
   3   5   9  113.50   14.06
   5  -4  -5   36.54    5.70
  -5   4   5   39.24    3.48
  -5   4   5   37.83    4.31
   5  -4  -5   38.71    3.21
   2   1  -9 1674.87   27.11
  -2  -1   9 1779.46   28.68
   2   1  -9 1827.14   30.72
  -2  -8  -6  534.84   16.23
   2   8   6  607.62   22.48
   2   8   6  555.61   18.65
   4   1   9   25.50    6.12
   4   1   9   40.99    7.11
   1   5   9  562.81   16.77
  -1  -5  -9  548.13   16.19
   1   5   9  553.47   21.07
   8   2  -3  168.04   12.25
   8   2  -3  174.18   10.41
  -8  -2   3  161.14   11.58
   6   7   6  433.36   15.85
  -6  -7  -6  392.02   16.47
   6   7   6  409.41   12.05
  -7   2   3  191.01   11.13
   7  -2  -3  167.01   12.50
  -7   2   3  176.32    9.98
  -7   2   3  174.32   10.94
  -6  -6  -7  134.54   13.12
   6   6   7  146.35   15.90
   6   6   7  145.79   11.86
  -6   4   2  163.66   10.11
   6  -4  -2  161.16   10.55
   6  -4  -2  168.37   11.50
  -6   4   2  161.33   10.00
   4   7  -4  440.93   17.47
  -4  -7   4  396.32   15.14
   5   0   8  778.70   15.99
   5   0   8  797.21   16.25
  -1   7   6 1125.84   23.14
   0   7  -4   26.02    5.32
   0  -7   4   26.11    4.07
   0   6   8   20.13    5.83
  -4   6  -1  450.01   14.97
   4  -6   1  432.52   15.83
   4  -6   1  447.54   16.35
  -4   6  -1  464.67   15.58
   6   8   4  225.53   14.88
   6   8   4  223.36   15.81
  -7  -1   5  147.27   10.39
   7   1  -5  145.05   12.35
   7   1  -5  136.92    9.15
  -7  -1   5  127.37    8.25
   6   8   0   27.72   10.02
   6   8   0   34.56    8.11
   7   2  -5  240.38   12.80
  -7  -2   5  217.48   11.62
   7   2  -5  209.05   13.35
   3   9   2    0.21    4.80
  -3  -9  -2    3.52    3.20
  -3  -9  -2    2.38    3.25
  -5   5   3  223.42   12.92
   5  -5  -3  212.76   11.70
   5  -5  -3  206.44   12.02
  -5   5   3  214.44   11.28
   6   3  -6  740.28   14.88
  -6  -3   6  662.46   20.40
   6   3  -6  662.94   25.47
   8   6   0 1133.66   23.48
  -8  -6   0 1124.77   21.57
  -6   1   6  702.52   14.57
   6  -1  -6  670.27   13.14
  -6   1   6  669.49    9.05
  -6   1   6  657.75   19.54
   4   8   6  203.58   14.10
  -4  -8  -6  191.82   15.38
   4   8   6  221.66   12.61
  -1   8   3  195.05   14.56
   1  -8  -3  190.19   11.49
  -1   8   3  200.99    7.24
   4  -6  -3  848.01   14.90
   4  -6  -3  820.17   15.55
  -4   6   3  876.95   17.42
  -4   6   3  874.06   14.40
   6   3   8 1130.83   23.52
   6   3   8 1101.45   21.03
   4   4  -7   15.08    4.02
  -4  -4   7   12.65    4.36
  -8  -3   3   13.73    5.31
   8   3  -3   16.41    2.66
   8   3  -3   20.73    5.41
  -6   3  -4    0.97    2.16
   6  -3   4    1.16    2.84
   6  -3   4   -0.83    3.98
   3   3  -8    3.61    4.15
  -3  -3   8    1.33    3.25
   8   2   5  314.19   11.74
   8   2   5  304.39   13.53
  -1   8   0   46.38    7.23
   1  -8   0   45.91    7.78
  -1   8   0   40.22    3.06
   0  -2   9  385.70   14.29
   0   2  -9  430.43   17.30
   2  -5   6   48.77   14.87
  -2   5  -6   47.65    5.78
   4  -5   4   90.57    7.15
   4  -5   4  106.48   10.91
  -4   5  -4   99.65   13.36
  -3   7   1  504.71   15.95
   3  -7  -1  512.15   16.56
   3  -7  -1  461.18   16.56
  -3   7   1  561.05   19.58
   8   1  -3  198.23    8.69
   8   1  -3  183.87   10.59
  -8  -1   3  200.43    4.63
   5   7   7    7.48    3.12
  -5  -7  -7   10.09    3.11
   5   7   7   18.28    6.84
  -1   4   9    6.17    1.77
  -1   4   9    3.13    1.33
  -1   4   9   11.89    5.30
  -3  -9  -3  215.74   12.36
   3   9   3  226.89   15.78
  -3  -9  -3  233.07   13.42
   8  -1   0  294.93   14.37
  -3  -9  -1  241.58   13.82
   3   9   1  215.50   15.58
  -3  -9  -1  174.59   12.22
   7   6   6   84.69    6.66
   7   6   6   79.15    8.10
   7   3   7 2044.95   34.75
   7   3   7 2029.62   33.62
  -7  -3  -7 1993.01   30.78
   2  -3   8  264.88   15.12
  -2   3  -8  318.73   12.55
   6   4   8  347.78   18.58
   6   4   8  357.62   16.33
   0   8   5  669.96   15.67
   0  -8  -5  670.97    7.72
   7   7  -1  228.62   14.57
   7   7  -1  220.23   14.75
  -2  -9  -2   19.95    3.73
  -2  -9  -2   27.03    6.25
   2   9   2   31.15    7.46
   3  -7  -2   13.52    3.28
  -3   7   2    6.57    2.08
  -3   7   2    8.12    3.01
   3  -7  -2    5.58    2.85
   8  -1   1   95.28    8.34
   4   9   2 1670.98   31.75
  -4  -9  -2 1577.13   27.59
   1   5  -7  121.83   10.66
  -1  -5   7  111.07   10.01
   1   2  -9   73.89    7.30
  -1  -2   9   64.76    6.14
   6   6  -4  539.24   26.68
   6   6  -4  627.93   21.49
   0   7   7  357.56   14.72
   7   4   7  443.74   23.27
   7   4   7  495.46   21.52
  -4  -2   8  112.56    9.84
   4   2  -8   93.31   14.80
   2  -7  -5  335.17   11.74
  -2   7   5  344.42   14.53
   6   2   8  315.68   13.11
   6   2   8  338.10   13.48
   5  -5   2    1.90    2.87
  -5   5  -2    3.10    3.37
   5  -5   2    1.15    2.34
   8   5   5   26.40    9.12
  -8  -5  -5   18.40    2.57
   8   5   5   27.82    9.35
   5   3  -7  534.43   17.92
  -5  -3   7  566.67   19.25
  -2   3   9  905.35   23.11
  -2   3   9  845.44   13.58
   2   9   1  399.28   18.07
  -2  -9  -1  313.41   20.78
  -2  -9  -1  357.72   12.81
   3  -7   0 1372.08   25.17
   6   5  -5    0.83    2.74
   6   5  -5    3.02    2.30
  -2  -5   7    5.73    5.34
   2   5  -7   -0.94    3.28
  -8  -6  -4   40.04    3.44
   8   6   4   59.31    8.06
   8   6   4   51.88    5.88
   2   6  -6   57.37    7.38
  -2  -6   6   74.77    7.13
  -2  -9  -3   10.72    2.71
  -2  -9  -3   12.66    2.75
   2   9   3    3.62    7.23
   4   9   3   58.59    8.90
   4   9   3   56.90    8.64
  -4  -9  -3   53.24    5.29
   8   5  -2   80.02    6.76
  -8  -5   2   69.21    6.48
   8   5  -2   85.58    9.01
   7   0  -5   22.64    4.65
  -7   0   5   39.39    7.26
  -7   0   5   23.41    6.71
  -7   0   5   25.94    2.74
  -5   2   7  915.59   15.98
  -5   2   7  906.92   20.00
   5  -2  -7  821.05   16.36
  -5   2   7  857.57   14.63
  -4   2   8  673.49    7.61
  -4   2   8  691.24    8.98
  -4   2   8  646.56   21.42
   7  -1   5  170.97   11.94
   7  -1   5  184.04   13.64
   7  -1   5  176.37   10.78
   5   6   8   68.17   12.31
  -5  -6  -8   42.86    8.25
   5   6   8   44.57    5.10
   1   6  -6   58.72    7.65
  -1  -6   6   35.33    5.43
   7  -3   0  368.83   14.07
  -7   3   0  330.25    9.91
   1  -2   9   32.94    4.81
  -1   2  -9   28.92    4.91
   7   3  -5   28.87    4.11
  -7  -3   5   22.08    3.05
   7   3  -5   21.27    6.00
   4   9   1   55.37    7.34
  -4  -9  -1   82.98    9.88
   8  -1  -1  365.37   14.28
  -6   4  -2  234.01   12.11
   6  -4   2  247.10   13.41
   6  -4   2  243.18   17.62
  -1  -8  -6  104.73    6.93
   1   8   6  119.34   11.13
  -1  -8  -6  109.85    7.04
   0   8  -2  160.50   12.55
   0  -8   2  114.90    9.01
   7   7   5   25.85    7.38
   7   7   5   21.88    6.61
   1   2  10   46.64    5.81
   1   2  10   42.79    5.83
  -1  -2 -10   39.82    3.10
   3  -5  -7  891.91   16.16
  -3   5   7  982.38   20.55
  -4  -5  -9  583.22   18.28
   4   5   9  593.24   21.29
   4   5   9  545.07   20.17
   7   2   7  400.46   13.20
   7   2   7  407.72   14.73
   7   2   7  415.49   17.73
   0  -5  -9    8.01    1.31
   0   5   9   11.05    5.93
   0   5   9   10.54    2.78
   7  -3  -1    6.75    4.49
  -7   3   1    3.39    2.76
  -7   3   1    3.40    0.90
   7   0   6   47.89    7.48
   7   0   6   46.43    6.15
   7   0   6   50.36    3.32
   9   3   1    0.14    4.52
  -9  -3  -1    6.43    2.05
   9   3   1    2.54    3.43
  -5  -6   5  176.58   16.75
   5   6  -5  182.28   12.84
   0   5  -7  115.61   10.76
   0  -5   7   98.71    9.26
  -2  -8   3  303.27   12.78
   2   8  -3  355.80   15.90
   6  -4  -3    5.46    1.65
   6  -4  -3    4.01    3.59
  -6   4   3    4.65    2.12
  -6   4   3    5.36    2.95
   5   8  -2   67.96    8.36
  -5  -8   2   75.99   11.10
  -1  -1 -10  232.91   12.56
   1   1  10  233.81   13.13
   1   1  10  270.98   17.80
   8  -1   2   24.28    2.54
   8  -1   2   26.66    1.76
   8  -1   2   23.23    3.77
  -3   0   9    3.26    3.45
  -3   0   9    2.63    2.32
   3   0  -9    2.52    2.15
   2   2  10  157.55   18.06
   2   2  10  143.43    9.70
  -2  -2 -10  135.34   10.71
  -3  -8   3   33.58    5.12
   3   8  -3   31.61    5.98
  -7   3  -1    4.07    1.28
   7  -3   1    4.82    1.51
   7  -3   1    8.31    3.72
  -3   7   3   40.88    2.64
   3  -7  -3   45.60    7.66
   3  -7  -3   37.38    4.66
  -3   7   3   46.02    6.51
  -3  -9  -4  639.53   20.61
   3   9   4  668.12   17.05
   9   3   2  333.93   12.53
   9   3   2  325.41   13.53
  -3   1   9  133.37   19.38
  -3   1   9  103.81   10.20
  -3   1   9  114.64    8.41
   8   4  -3   20.47    4.44
  -8  -4   3   19.47    3.80
   8   4  -3   19.87    3.75
   1  -8  -4  195.58   12.58
  -1   8   4  224.80   14.57
   1  -8  -4  244.20   12.65
   3   9   0  512.86   20.06
  -3  -9   0  490.74   16.59
   7   6  -3  341.21   16.09
   7   6  -3  363.64   14.98
   7   5  -4   11.49    4.10
   7   5  -4   17.31    5.13
  -7  -5   4    7.71    2.50
   5   3   9  184.12   16.40
   5   3   9  172.32   11.81
   3  -1   9   12.88    4.19
  -3   1  -9   14.94    5.83
  -2   5   8  132.73    9.75
  -1  -4   8   48.39    6.19
   1   4  -8   55.18    6.40
   0  -2 -10    8.02    2.05
   0   2  10    5.88    1.78
   0   2  10   10.58    4.39
   0   1  10  455.42   21.12
   0   1  10  379.40   13.13
   0  -1 -10  393.45   13.38
   1  -8   1   32.84    9.46
  -1   8  -1   21.13    5.21
  -2   6   7 1150.43   22.64
   5  -2   7  382.51   18.20
   5  -2   7  416.85   15.51
  -5   2  -7  417.49   15.90
   4  -3   7  267.41    8.36
  -4   3  -7  272.24   12.56
   1   3  10 1456.08   27.19
  -1  -3 -10 1437.40   22.31
   1   3  10 1395.54   22.52
   8   6  -1  128.16   11.43
  -8  -6   1  106.80    8.71
   8   6  -1  136.82   10.96
   5   8   6  257.03   17.71
   5   8   6  241.44   13.73
  -5  -8  -6  245.03   14.85
  -4   6  -2 1155.37   20.20
   4  -6   2 1081.42   21.64
   4  -6   2 1126.95   23.76
   9   4   1 1287.33   22.18
   9   4   1 1185.08   23.66
  -9  -4  -1 1277.83   22.30
  -5   3  -6    5.82    3.43
   5  -3   6    9.08    4.32
   5  -3   6    8.85    3.54
  -3  -6   6   22.82    5.37
   3   6  -6   23.49    6.40
   2   3  10  110.09    8.07
   2   3  10  111.55   16.00
  -2  -3 -10  121.53   12.87
   8   0   4   72.49    4.14
   8   0   4   80.37    5.78
   8   0   4   78.46    7.51
   5   5  -6    3.75    3.48
  -5  -5   6    7.88    3.05
   9   2   1   54.04    7.48
  -9  -2  -1   44.87    3.71
   9   2   1   51.47    3.39
   9   3   0   53.05    3.61
  -9  -3   0   51.45    4.23
   9   3   0   50.56    6.29
   6   7  -3   70.23   12.07
   6   7  -3   92.52    9.22
   6   8   5   23.50    4.83
  -6  -8  -5   31.36    4.15
   6   8   5   22.05    5.19
   6   5   8   66.04    7.40
   6   5   8   57.34    4.88
   6   8  -1  477.67   18.85
   6   8  -1  424.94   24.18
   4  -4  -7  465.73   14.35
  -4   4   7  495.96   16.60
  -4   4   7  501.85   14.71
   4  -4  -7  511.20   16.38
  -9  -4  -2  131.13   10.07
   9   4   2  128.40   10.11
   9   4   2  118.33   10.41
   7   5   7 1068.79   20.97
   7   5   7 1088.86   20.85
   4   0   9   31.91    9.29
   4   0   9   20.46    5.74
   3   7   8   16.79    5.68
   3   7   8    1.66    2.16
  -3  -7  -8   10.38    2.33
  -3   4   8  297.20    9.38
  -3   4   8  321.28   12.99
  -3   4   8  302.43    9.27
  -2  -9   0  494.89   16.36
   2   9   0  554.82   21.67
  -8   0   3   21.55    1.98
   8   0  -3   18.74    5.87
  -8   0   3   26.42    4.30
  -2  -2   9  453.84   16.46
   2   2  -9  419.66   15.79
   1   9   2  212.19   22.72
  -1  -9  -2  171.88   11.24
  -1  -9  -2  167.56   14.01
   2   7   8  240.30   15.42
  -2  -7  -8  261.01   13.44
   2   7   8  258.04   13.33
   8   1   5   23.06    9.70
   8   1   5   20.22    6.16
   8   1   5   20.16    4.63
   4   9   4  301.55   15.96
  -4  -9  -4  299.54   11.97
   4   9   4  309.17   14.08
   4  -6  -4   54.73    8.87
   4  -6  -4   43.25    8.57
  -4   6   4   55.25    5.59
   0   4  -8  797.46   21.80
   0  -4   8  751.69   17.19
   5   2   9   12.41    3.89
   5   2   9    2.09    3.42
   2   9   4  145.61   13.33
  -2  -9  -4  138.79   14.13
  -2  -9  -4  111.95    7.97
   2   1  10  107.12   14.85
   2   1  10  118.58   11.14
  -6   3   5   48.05    3.67
  -6   3   5   43.00    7.27
  -6   3   5   43.53    3.87
   6  -3  -5   40.64    4.27
   0   6  -6  117.89   10.23
   0  -6   6  111.99    9.49
  -7   2  -4  301.09   10.51
   7  -2   4  290.96    9.78
   7  -2   4  302.08   12.72
   5   4   9   31.72    8.71
  -5  -4  -9   25.56    5.75
   5   4   9   23.48    7.97
   3   5  -7  135.24   11.12
  -3  -5   7  129.45   11.20
   3  -7   1  142.97    9.83
   3  -7   1  163.90   12.82
  -3   7  -1  175.60   12.91
   5  -5  -4   81.66    7.27
  -5   5   4   88.51    7.05
   5  -5  -4   77.11    6.30
  -5   5   4   85.20    6.73
   5   9   2  407.99   17.90
   5   9   2  366.89   16.78
  -9  -2   0  232.16   11.73
   9   2   0  228.10   13.75
   9   2   0  238.64   12.02
   9   2   2 1790.33   27.39
  -9  -2  -2 1889.39   27.41
   9   2   2 1824.67   31.96
   4   9   0   15.60    5.74
  -4  -9   0   32.97    7.55
   1   9   1  136.68   16.11
  -1  -9  -1  104.09    8.06
  -1  -9  -1   82.97    9.77
  -4   5   6  103.13    7.37
   4  -5  -6   89.68   12.18
   4  -5  -6   96.37    6.59
  -4   5   6  102.10    8.77
   1   8  -3  203.74   14.03
  -1  -8   3  201.75    7.74
  -4   4  -6  253.18   17.85
   4  -4   6  264.01   15.85
  -7   3   2   15.37    1.44
   7  -3  -2   12.67    1.30
   7  -3  -2   20.66    6.06
  -7   3   2   10.40    2.20
  -2  -4   8   17.87    4.88
   2   4  -8   20.55    5.14
   5   7  -4   24.96    6.63
  -5  -7   4   23.89    6.87
   6   1   8  649.67   21.72
   6   1   8  581.11   22.92
  -3  -1   9   15.99    4.13
  -3  -1   9   15.09    6.40
   3   1  -9   19.11    5.24
   7   8   2  650.11   23.95
   7   8   2  685.56   16.06
   3  -6  -6   16.05    2.97
  -3   6   6   12.37    3.53
   3  -6  -6   18.20    1.39
  -3   6   6   12.82    0.79
  -2  -7   5    4.05    3.51
   2   7  -5    8.51    5.56
  -2   7  -3  152.47   11.23
   2  -7   3  144.41   10.77
   8  -1  -2    1.06    2.76
  -1  -9  -3    4.26    2.92
   1   9   3   -0.19    4.51
  -1  -9  -3    3.90    3.23
   2  -6   5    6.49    4.13
  -2   6  -5   10.35    4.45
  -1   7  -4  262.29   16.00
   1  -7   4  247.47   14.88
   5   9   3   44.35   11.66
   5   9   3   45.42    7.29
   9   4   0    6.23    5.70
   9   4   0    1.84    3.23
  -9  -4   0    2.43    3.05
  -7   2   4  388.77   12.43
   7  -2  -4  344.01   13.47
  -7   2   4  379.37   11.64
  -7   2   4  386.67   13.21
  -3   6  -4  302.03   12.08
   3  -6   4  306.85   12.21
   9   3   3  224.42   14.17
   9   3   3  241.70   13.68
  -9  -3  -3  225.33   12.32
   6   4  -6    5.76    2.65
  -6   2   6  203.89   11.45
   6  -2  -6  199.85    6.74
  -6   2   6  213.58   13.69
  -6   2   6  195.19   11.47
  -4  -8   3  617.09   22.11
   4   8  -3  635.06   23.16
   8   7   2   55.64    6.95
   8   7   2   59.04    7.42
  -3   2   9   32.04    2.87
  -3   2   9   30.29    5.71
  -3   2   9   33.05    7.71
   5   9   1   23.39    7.93
   5   9   1   20.81    7.19
  -4   2  -8 1185.94   22.31
   4  -2   8 1116.56   25.72
  -8  -3  -6   74.17    9.66
   8   3   6  105.87    9.52
   8   3   6   87.91    7.92
  -6   2  -6   12.63    3.08
   6  -2   6   10.19    2.67
   6  -2   6   17.12    5.13
   7   8   3  176.34   14.86
   7   8   3  150.96   11.56
   0  -3 -10    3.25    2.38
   0   3  10    4.34    1.77
   0   3  10    6.35    4.11
   9   4   3   14.09    4.38
  -9  -4  -3   14.01    3.33
   9   4   3   13.17    4.29
   8   4   6  372.18   16.30
  -8  -4  -6  347.01   12.04
   8   4   6  369.64   15.93
   2   6   9  270.02    9.36
   2   6   9  238.28   15.12
  -2  -6  -9  237.78   12.15
   2  -2   9  218.98   13.29
  -2   2  -9  238.62   14.02
   0   0  10 1321.40   23.19
   0   0 -10 1242.56   20.64
   7  -3   2  291.74   10.30
   7  -3   2  275.63   11.32
  -7   3  -2  269.64    4.18
  -1   6   8  496.44   18.33
   1   0  10 1418.19   24.16
  -4  -7  -8   89.46    5.61
   4   7   8   79.65   10.34
   4   7   8   92.08    8.47
   7   8   1 3429.44   33.26
  -3  -2 -10    3.19    2.82
   3   2  10    1.14    2.72
   3   2  10    1.23    1.54
   1   7  -5   22.56    6.66
  -1  -7   5   21.70    4.69
   3   3  10  277.53   12.53
   3   3  10  250.84   14.02
  -3  -3 -10  259.24   14.49
  -3  -6  -9    6.88    2.10
   3   6   9    5.95    2.01
   3   6   9    6.12    5.79
   3   7  -5   30.12    6.46
  -3  -7   5   33.16    5.40
   7  -1  -5  303.18   12.41
  -7   1   5  316.83   11.01
  -7   1   5  304.50    9.90
  -7   1   5  322.26   11.53
  -3  -8  -7   15.30    2.38
   3   8   7   22.40    7.09
   3   8   7    9.48    2.84
   8   7   1  184.69   13.75
   8   7   1  186.10   14.10
   8   6   5  232.30   14.93
   8   6   5  216.49   13.20
   7   7  -2   69.99    7.83
   7   7  -2   65.86    7.53
  -1   1  10   49.36    3.63
  -1   1  10   61.92   17.61
   1  -1 -10   62.41    5.71
   7   1   7  145.83   13.99
   7   1   7  154.55   22.29
   7   1   7  119.24   11.03
  -7  -4   5  355.67   12.47
   7   4  -5  398.36   16.17
   8   7   3   11.36    5.93
   8   7   3    7.13    3.99
  -8  -2   4  488.69   15.12
   8   2  -4  482.52   17.48
   8   2  -4  546.06   17.64
   8  -1   3  171.51   12.50
   8  -1   3  151.33    8.94
   8  -1   3  141.20    8.97
   6  -1   7 1863.18   32.54
   6  -1   7 1768.03   27.32
   1   7   8  193.27   19.10
   1   7   8  175.52   10.09
   9   3  -1  165.54   11.92
   9   3  -1  176.57   10.81
   1  -5   7  183.76   12.89
  -1   5  -7  199.14    8.97
   5  -5   3    8.98    3.83
   5  -5   3    7.44    2.70
  -5   5  -3   10.89    2.49
   3  -4   7   55.61    5.88
  -3   4  -7   75.68   16.31
   5  -1   8    9.27    5.11
  -5   1  -8   11.08    3.26
  -4  -3   8  245.95   14.04
   4   3  -8  254.25   16.45
   2   4  10 3221.26   47.01
  -2  -4 -10 3227.61   20.06
   9   5   2   37.95    6.22
  -9  -5  -2   37.56    5.62
   9   5   2   39.57    6.95
   3  -7  -4   82.20    8.08
   3  -7  -4   77.53    5.93
  -3   7   4   84.52    7.52
  -3   7   4   84.52    4.78
  -6   4  -3  104.76    7.38
   6  -4   3   95.49    7.10
   6  -4   3  113.03   14.26
  -9  -5  -1   51.59    4.11
   9   5   1   49.16    6.03
   9   5   1   62.19    7.77
  -1  -9   0  342.41   12.83
   1   9   0  426.09   17.52
   5  -4   5   74.20    5.20
  -5   4  -5   80.27    5.49
   5  -4   5   86.77    8.29
   2   8   7   42.53    7.31
  -2  -8  -7   30.57    4.99
   2   8   7   26.62    6.67
  -6  -7  -7  226.25   13.18
   6   7   7  259.71   15.92
   6   7   7  266.42   11.03
  -9  -2   1    5.87    1.95
   9   2  -1    5.43    1.49
   9   2  -1   11.96    6.79
  -1   2  10   27.36    7.46
  -1   2  10   13.91    3.14
   1  -2 -10   19.42    2.80
   9   2   3   49.00    6.77
  -9  -2  -3   44.85    2.75
   9   2   3   42.36    3.64
   9   1   1  113.42    6.68
   9   1   1  110.99   10.44
   0  -8  -6    4.86    1.84
   0   8   6    7.16    6.43
   0  -8  -6    2.02    1.00
   6   1  -7    2.52    2.05
  -6  -1   7    3.83    3.55
  -6  -1   7   -1.25    1.66
   6   1  -7    3.27    4.02
  -3  -9  -5   60.00   13.23
   3   9   5   66.43    8.64
   3   9   5   69.22    7.72
   1   4  10  493.03   15.30
   1   4  10  516.54   22.13
  -1  -4 -10  473.95   14.58
   1  -4   8   64.56    7.91
  -1   4  -8   60.25    7.03
   3   9  -1   95.37   10.04
  -3  -9   1   91.94    7.45
   5   9   4  133.52   10.63
   5   9   4  130.51   10.42
  -5  -9  -4  122.22    8.95
   5  -4  -6  277.72   11.19
  -5   4   6  334.54   10.86
  -5   4   6  306.80   12.44
   5  -4  -6  328.08   12.26
   5   1   9  449.38   22.03
   5   1   9  478.57   17.73
   2  -8  -1    7.84    2.96
  -2   8   1    6.85    1.96
  -2   8   1    8.79    5.22
  -8  -1   4    5.11    1.77
   8   1  -4    6.89    1.84
   8   1  -4    5.72    3.60
  -4   3   8   32.90    5.32
  -4   3   8   28.68    6.24
  -4   3   8   33.58    4.99
  -4   3   8   33.29    2.68
  -2   8   2  113.83    7.69
   2  -8  -2  115.11    9.56
  -2   8   2  105.78   12.04
  -3   3  -8   81.44    7.41
   3  -3   8   77.44    7.40
   4   8   7  208.57   12.02
  -4  -8  -7  214.98   11.88
   4   8   7  229.40   16.47
   1   6   9  355.56   15.90
  -1  -6  -9  337.30   10.55
   1   6   9  333.15   10.63
   9   1   0   76.54   10.28
  -2   4   9   67.72    6.35
  -2   4   9   71.32    4.19
  -2   4   9   64.92    4.31
   8   2   6  418.67   14.02
   8   2   6  408.37   10.16
   8   2   6  431.44   19.70
   8   3  -4  111.39    8.19
  -8  -3   4   90.02    6.86
   8   3  -4  103.34   10.46
   1   9   4  122.59   12.27
  -1  -9  -4   95.83    7.20
  -1  -9  -4  117.76    8.50
   5   5   9  225.81   14.67
   5   5   9  230.65   17.51
  -5  -5  -9  243.53   13.14
  -6   4   4  198.64    6.50
   6  -4  -4  163.30   11.05
   6  -4  -4  187.77   11.13
  -6   4   4  188.15   11.49
   6  -3   5   73.72   11.44
   6  -3   5   61.88    5.16
  -6   3  -5   62.88    4.83
  -4  -6   6 1275.63   34.74
   4   6  -6 1434.37   27.43
  -1   7   7   80.62   15.66
  -1   0  10    2.19    2.32
   1   0 -10    1.14    2.11
   5   4  -7   96.02    8.40
  -5  -4   7  127.67   10.29
  -2  -9   1  668.80   11.68
   2   9  -1  718.59   19.24
   8   5   6    5.12    2.35
  -8  -5  -6    3.50    2.95
   8   5   6    1.96    3.92
  -6   0   7    3.72    2.22
   6   0  -7    1.91    1.71
  -6   0   7    3.35    2.94
  -5   0   8  241.51   14.08
  -5   0   8  250.17   14.09
   7   8   4  179.56   13.08
   7   8   4  193.61   15.86
   2   0  10    6.82    4.72
   2   0  10    2.60    2.38
   1  -8  -5    6.65    2.30
   1  -8  -5    7.52    1.82
  -1   8   5    4.20    6.38
   7   7   6  396.13   16.66
   7   7   6  397.44   27.96
  -1   5   9   14.67    2.80
  -1   5   9   16.54    2.55
  -1   5   9   31.00    9.24
   3   1  10   78.57    6.69
   3   1  10   85.64   13.66
   4   9   5  514.07   20.07
   4   9   5  590.48   21.00
  -4  -9  -5  595.73   19.49
   9   5   3  701.59   17.15
  -9  -5  -3  713.94   14.19
   9   5   3  738.36   17.18
  -5  -1   8  444.39   15.92
  -5  -1   8  435.09   15.50
   5   1  -8  418.53   18.91
  -2   7   6  256.51   15.68
   9   1   2  427.13   12.30
   9   1   2  457.93   13.93
   9   1   2  501.30   19.69
   5   9   0  273.83   14.82
   9   4  -1   88.25    9.39
  -9  -4   1   91.75    7.75
   9   4  -1  101.02    7.85
  -3  -4 -10  171.81   10.77
   3   4  10  186.16   24.01
   3   4  10  179.88   14.09
  -3  -4   8   21.69    5.20
   3   4  -8   18.86    4.66
   8   5  -3  597.29   24.09
   7   8   0  168.80   12.88
   7   8   0  208.58   15.08
  -5   3   7   12.68    4.03
   5  -3  -7   10.64    2.86
  -5   3   7   15.08    4.14
  -5   3   7   11.51    3.26
  -2  -9  -5    3.16    3.24
   2   9   5    4.62    4.61
  -2  -9  -5    2.75    2.59
   1  -8   2    7.38    2.97
  -1   8  -2    5.09    7.05
   8   7   0   12.98    4.88
   8   7   0   15.77    5.41
   4   6   9   97.25   14.00
   4   6   9   73.66    5.75
  -4  -6  -9   82.46   10.41
   6   2  -7   76.01    6.44
  -6  -2   7   58.69    4.48
  -7   3   3  219.67   11.48
   7  -3  -3  202.68    9.11
  -7   3   3  198.01    5.27
  -7   3   3  207.58   10.41
   7   6   7  921.48   19.96
   7   6   7  880.53   19.69
   9   5   0   42.82    5.88
  -9  -5   0   42.01    5.11
   9   5   0   33.46    4.83
   3  -5   6  486.99   17.34
  -3   5  -6  521.94   17.93
   0   8  -3 1093.69   23.26
   0  -8   3 1083.10   21.14
   4   9  -1    1.78    4.18
  -4  -9   1    2.84    4.96
  -1  -3   9  309.04   13.80
   1   3  -9  321.02   14.20
   0   3  -9  708.35   16.62
   0  -3   9  653.18   22.83
  -8  -6   2  107.40    9.25
   8   6  -2  107.32   10.49
   8   6  -2  136.81   10.73
   3  -7   2  972.88   19.08
  -3   7  -2 1027.90   20.05
   8   7   4  337.93   15.40
   8   7   4  357.02   16.46
   6   6   8   84.86    6.40
   6   6   8   88.76   17.71
  -1   6  -6   79.03   17.18
   1  -6   6   64.25    7.79
   2  -8   0  389.68   17.76
  -2   8   0  395.02   16.60
  -2   8   0  387.31   13.25
   9   3   4  865.99   19.58
   9   3   4  863.79   16.73
  -9  -3  -4  826.94   14.75
   3   2  -9   32.55    4.70
  -3  -2   9   43.39    6.43
  -4   5  -5  235.60   13.33
   4  -5   5  232.15   13.79
   9   4   4   94.28    9.23
   9   4   4  102.30   19.30
  -9  -4  -4   81.13    7.16
  -2   8   3    5.25    2.00
  -2   8   3   10.97    6.89
   2  -8  -3    6.79    2.93
   0  -7   5  840.31   18.29
   0   7  -5  850.30   19.16
   4  -6   3   26.27    6.68
   4  -6   3   28.36    4.56
  -4   6  -3   32.37    3.99
   0  -9  -2   47.91   10.59
   0  -9  -2   57.07    4.72
   0   9   2   80.34    8.92
   4   5  -7  175.69   12.58
  -4  -5   7  211.62   14.50
   4   7  -5   11.51    4.32
  -4  -7   5   13.29    4.67
   6   8   6    3.49    4.00
   6   8   6    1.58    4.50
  -6  -8  -6    3.54    1.94
   8  -2   0   20.04    6.35
   6   8  -2   30.80    6.58
   6   8  -2   37.06   15.89
  -8   1   3    3.27    2.54
  -8   1   3    2.86    1.16
   8  -1  -3    1.31    2.80
   9   1  -1  124.65   10.55
   7   1  -6  243.13   14.20
  -7  -1   6  232.11   12.28
   7   1  -6  231.26   14.87
  -5   1   8  819.76   15.35
  -5   1   8  809.50   16.03
  -1   3  10 1039.93   16.80
   1  -3 -10 1049.22   16.54
  -1   3  10 1121.64   25.51
   0  -9  -1   86.70    6.52
   0   9   1   88.01    8.98
   0   9   1   91.81    6.62
   0   4  10    1.14    1.10
   0  -4 -10    6.13    1.96
   0   4  10    8.96    5.17
   4  -6  -5   28.70    4.19
  -4   6   5   36.60    5.20
  -4   6   5   37.42    5.49
   4  -6  -5   30.72    8.21
   5   7   8  820.66   31.31
  -5  -7  -8  813.13   15.38
   5   7   8  833.34   16.74
   1   8   7  559.38   20.94
  -1  -8  -7  515.22   15.00
  -1  -8  -7  513.30   15.10
   7  -3   3  953.39   15.61
  -7   3  -3  954.48   15.06
   7  -3   3  983.06   20.55
  -3   3   9  145.62    8.80
  -3   3   9  156.14   12.67
  -3   3   9  145.60    9.39
  -5  -8   3  146.69   11.04
   5   8  -3  145.53   12.30
   6   9   2  109.51   10.57
   6   9   2  112.39   11.75
   0  -1  10 2025.71   33.24
   0   1 -10 2109.93   34.84
   8  -2   1   46.71    4.94
   7   2  -6    2.14    2.26
   7   2  -6    4.04    5.13
  -7  -2   6    3.36    2.06
   8   0   5   17.44    7.35
   8   0   5    8.29    1.82
   8   0   5   17.65    3.44
   7  -1   6   41.34    4.24
   7  -1   6   33.89    3.51
   7  -1   6   45.99   10.71
   0   9   3  208.56   14.17
   0  -9  -3  162.17   12.77
   0  -9  -3  187.01   11.65
   8  -2  -1    1.50    3.61
   4   3  10  267.38    9.33
   4   3  10  276.93   15.53
   8   0  -4    5.76    4.77
  -8   0   4    3.27    1.04
  -8   0   4    5.82    1.77
   6   9   3  238.12   15.78
   6   9   3  270.93   15.66
   6   0   8  894.19   18.10
   6   0   8  854.76   18.34
   5   2  -8  374.06   14.63
  -5  -2   8  386.61   16.10
  -5   6   1    9.43    3.49
   5  -6  -1    9.82    3.39
   5  -6  -1   11.48    3.13
  -5   6   1    9.79    2.07
  -4   1  -9  407.18   15.14
   4  -1   9  386.59   15.21
  -5   5   5  158.91   10.93
   5  -5  -5  138.84    9.40
   5  -5  -5  142.27    9.18
  -5   5   5  157.33    9.46
  -1  -9   1    9.60    3.12
   1   9  -1   20.21    6.04
   1  -1  10    4.33    2.18
  -1   1 -10    3.12    2.37
  -6   1   7 1342.50   24.00
  -6   1   7 1363.79   22.84
  -6   1   7 1288.65   20.33
   6  -1  -7 1261.95   22.60
   9   3  -2   83.49    5.23
  -9  -3   2   82.82    6.53
   9   3  -2   74.15    8.00
  -2  -3   9   89.24    6.96
   2   3  -9   95.24   12.52
   9   1   3   74.91    6.22
   9   1   3   88.92    4.37
   9   1   3   90.60   12.47
   8   4  -4  464.81   15.92
  -8  -4   4  400.65   13.89
   8   4  -4  396.85   16.39
  -9  -2   2   68.17    5.05
   9   2  -2   63.93    3.94
   9   2  -2   67.73    7.23
  -1   3  -9  464.78   17.73
   1  -3   9  424.84   15.51
  -5  -8  -7   34.34    8.16
   5   8   7   38.10    4.42
   5   8   7   47.71   16.62
   6   6  -5  115.44   11.52
  -6  -6   5  150.86   12.12
   0   7   8   89.95   16.55
   9   2   4   91.60    9.54
   9   2   4   84.09    9.49
   5   9   5  459.05   19.29
   5   9   5  413.91   17.11
  -5  -9  -5  399.65   17.53
   4   2  10  609.44   29.73
   4   2  10  564.12   19.02
  -6   5   1    1.15    1.56
   6  -5  -1    5.37    3.07
   6  -5  -1    0.06    2.77
  -6   5   1    2.82    2.54
   6   9   1   15.85    4.91
   6   9   1   15.28    5.43
  -5   6   0  120.02    9.06
  -5   6   0  115.15    8.10
   5  -6   0  125.28   15.11
   5  -6   0  105.21    8.57
   7   3   8  251.04   21.55
   7   3   8  265.81   16.98
  -2  -8   4   47.84    5.62
   2   8  -4   62.12    7.64
  -9  -5  -4  389.80   14.19
   9   5   4  404.95   16.32
   9   5   4  416.49   16.53
   6  -5   0  115.66    8.70
   6  -5   0  123.84    9.79
  -6   5   0  121.11    8.20
   7   4   8  241.90   15.28
   7   4   8  215.82   17.87
  -2   1  10  370.42   16.19
  -2   1  10  336.21   11.96
   0   6   9   25.25    6.67
  -7   0   6   14.79    1.99
  -7   0   6   15.49    3.25
   7   0  -6   18.58    5.34
  -7   0   6   15.76    2.80
  -4   0   9 1254.49   21.93
  -4   0   9 1303.37   21.71
  -1  -1  10   72.00   12.82
   1   1 -10   86.92   19.08
   3  -2   9  126.17   10.75
  -3   2  -9  127.86   19.27
   7   6  -4  100.55    9.43
   7   6  -4   90.36   24.26
   8  -1   4  424.20   15.63
   8  -1   4  416.87   12.95
   8  -1   4  403.72   12.73
   7  -2   5   59.48    6.44
   7  -2   5   60.00    4.26
  -7   2  -5   63.28    8.62
  -5   6   2  782.58   14.58
   5  -6  -2  758.73   15.49
   3   8  -4   12.49    4.94
  -3  -8   4   25.01    5.44
   2   5  10  163.34   17.23
   2   5  10  163.45   10.19
  -2  -5 -10  148.59    9.03
  -9  -6  -2  188.14   12.70
   9   6   2  215.93   14.79
   9   6   2  211.67   13.87
   8   1   6   54.97    9.11
   8   1   6   47.29    6.88
   8   1   6   49.03    3.20
   7   8   5  169.08   12.50
   7   8   5  192.87   15.78
   1   9   5  930.99   23.25
  -1  -9  -5  844.17   15.08
  -1  -9  -5  874.83   14.79
   0  -9   0   15.96    3.53
   0   9   0   20.58    5.63
  -4  -4 -10   69.55    5.47
   4   4  10   80.48   10.35
   4   4  10   62.99    9.05
  -9  -5   1  630.29   20.70
   9   5  -1  687.60   12.59
  -3   7   5  142.17    9.01
   3  -7  -5  125.82    9.98
   3  -7  -5  124.21   10.07
  -3   7   5  132.70    8.42
  -6  -3   7    4.48    4.59
   6   3  -7    4.54    3.79
   2   0 -10   19.84    7.17
  -2   0  10   20.64    3.73
   6   3   9  205.20   14.78
   6   3   9  191.94   14.49
  -2   8  -1  153.48   12.53
   2  -8   1  120.09    9.61
  -9  -6  -1   24.32    6.71
   9   6   1   39.57    7.55
   9   6   1   32.39    6.96
   3   0  10  848.81   19.16
   3   0  10  749.60   15.92
   8  -2   2  166.91    9.97
   8  -2   2  160.13   11.56
   8  -2   2  177.03   10.53
   8   6   6  536.84   19.85
   8   6   6  500.81   20.05
   2  -8  -4   20.36    3.63
  -2   8   4   19.63    5.00
  -2   8   4   21.84    5.64
   6   7  -4   27.83    6.22
  -6  -7   4   37.94    5.67
  -2   4  -8    5.04    3.71
   2  -4   8    5.56    4.15
   7   0   7  833.29   14.53
   7   0   7  883.31   21.06
   7   0   7  841.50   16.09
  -4   1   9   98.07   11.31
  -4   1   9  108.19    8.12
  -4   1   9   78.91    5.49
   8   7  -1   33.60    6.96
   8   7  -1   27.62    6.05
   9   0   1    9.88    4.84
  -2   5  -7   15.37    4.48
   2  -5   7   15.42    5.02
   5   9  -1   56.99    8.97
  -5  -9   1   54.04    5.35
   7  -2  -5    9.30    3.18
  -7   2   5   16.98    3.58
  -7   2   5   10.63    1.79
  -7   2   5   11.53    3.12
   7   8  -1   13.99    5.87
   7   8  -1   23.96    5.86
  -6   5   2  387.87   13.62
   6  -5  -2  335.68   11.87
   6  -5  -2  363.05   13.67
  -6   5   2  362.44   12.55
   9   0   0    6.45    4.05
  -3  -5 -10  124.89    9.43
   3   5  10  134.55    9.04
   3   5  10  145.70   20.01
   6   9   4  862.88   21.67
   6   9   4  879.36   30.00
   7   3  -6   81.93    7.44
   7   3  -6   80.54   14.33
  -7  -3   6   69.69    4.90
   6   4   9  653.48   22.72
   6   4   9  629.92   22.03
   5   0   9   71.19    7.31
   5   0   9   66.88   10.36
  -2   7  -4   84.78    7.51
   2  -7   4   79.32    7.46
  -2   2  10  286.45   14.19
  -2   2  10  218.89   13.49
  -2   2  10  262.27   13.82
  -4  -1   9  109.36    8.72
   4   1  -9   91.34   17.45
  -4  -1   9   87.07    7.45
   3   9   6   16.74    6.15
   3   9   6   18.83    3.28
  -3  -9  -6   13.91    3.20
   9   6   3 2297.48   41.63
  -9  -6  -3 2263.94   38.96
   6   5  -6   37.81    5.61
  -6  -5   6   54.57   13.16
   9   4  -2   20.00    4.33
  -9  -4   2   20.22    3.50
   9   4  -2   19.15    3.87
   7   5  -5   77.62   19.38
   7   5  -5   93.63    8.01
   1   5  10    9.17    5.13
  -1  -5 -10    6.53    1.63
   1   5  10    3.57    1.96
  -6   3   6  257.66   13.88
  -6   3   6  269.70    5.12
  -6   3   6  259.72   14.87
   6  -3  -6  273.96   11.34
   3   9  -2  226.70   16.04
  -3  -9   2  205.47   12.32
  -4   7   1    5.91    5.11
   4  -7  -1    7.83    4.17
   4  -7  -1    8.10    4.20
  -4   7   1    3.95    2.43
  -3   5   8  327.45   17.38
   1   8  -4    6.87    5.25
  -1  -8   4    8.78    4.02
   8   7   5  257.26   16.16
   8   7   5  227.30   14.64
   8  -2  -2   12.82    3.85
  -6   5  -1 1011.14   16.55
   6  -5   1 1061.41   19.10
   6  -5   1 1042.34   20.82
   6  -4   4   20.34    3.13
  -6   4  -4   21.00    2.92
   6  -4   4   20.13    4.41
   0  -9  -4  212.51   11.73
   0   9   4  220.92   15.02
   0  -9  -4  186.55   11.59
   5   6   9  242.99   15.43
   5   6   9  291.84   11.92
  -5  -6  -9  291.16   11.84
   7   2   8   13.45    3.96
   7   2   8    8.65    3.65
   5  -5   4   12.91    4.37
   5  -5   4    7.50    2.30
  -5   5  -4   10.94    3.61
   9   1  -2    6.74    5.28
  -9  -1   2    7.50    1.42
   7   7  -3  178.23   13.17
   7   7  -3  152.63   26.84
  -5   6  -1  319.15   11.81
   5  -6   1  313.96   14.40
   5  -6   1  286.24   12.53
   2   9  -2  570.69   21.49
  -2  -9   2  478.00   17.26
  -4   7   2   51.33    2.83
   4  -7  -2   56.78    4.68
   4  -7  -2   40.65   10.42
  -4   7   2   56.21    6.89
   4   9   6    1.25    5.03
  -4  -9  -6    1.41    2.73
   4   9   6    2.30    2.19
   7   5   8  442.64   19.97
   7   5   8  464.52   16.56
  -2   1 -10  115.46   12.67
   2  -1  10  102.25   15.68
  -3   6   7  292.96   12.11
   6   2   9  260.56   24.52
   6   2   9  224.35   13.59
  -5   2   8  226.30   12.25
  -5   2   8  249.02   14.99
   4   1  10  378.95   17.61
   4   1  10  391.90   15.16
   9   0   2    7.98    5.43
   9   0   2    7.86    1.37
  -2   6   8  231.64   15.54
   6   9   0    1.44    2.80
   6   9   0    5.42    6.21
   4  -5  -7   87.10    6.52
   4  -5  -7   77.96    5.27
  -4   5   7  100.36    6.68
  -4   5   7   85.88    8.16
  -4  -4   8    5.43    4.98
   4   4  -8    1.21    3.06
  -7   3   4   14.68    4.97
   7  -3  -4   23.91    7.41
  -7   3   4   14.78    3.35
  -7   3   4   21.20    4.83
   8   4   7  673.71   22.33
   8   4   7  708.91   24.17
  -3   6  -5  272.60   12.07
   3  -6   5  259.33   16.39
   9   4   5    3.45    4.55
   9   4   5    6.44    3.81
  -9  -4  -5    5.49    1.93
  -4   7   0    3.75    1.82
   4  -7   0    5.15    4.35
   4  -7   0    5.44    5.21
  -4   7   0    6.17    3.76
  -5  -6   6   16.36    5.62
   5   6  -6    9.16    4.72
   4   8  -4  260.57   19.29
  -4  -8   4  218.83   16.18
  -2  -9  -6   90.82    9.88
   2   9   6   84.28    9.30
  -2  -9  -6   70.13    5.83
   5  -6  -3   21.45    3.92
  -5   6   3   15.05    3.69
  -5   6   3   12.30    3.41
   5  -6  -3   14.38    5.46
  -8  -3  -7  241.34   15.16
   8   3   7  241.72   18.82
   8   3   7  236.09   20.80
   9   6   0    9.21    4.22
  -9  -6   0    9.76    3.36
   9   6   0   10.52    6.14
   7  -4   0   15.90    4.56
  -7   4   0   17.09    1.91
   7  -4   0   20.72    7.04
  -9  -3  -5    2.91    1.92
   9   3   5    8.32    5.00
   9   3   5    5.19    3.94
  -1   8   6  349.48   15.39
   1  -8  -6  313.75    9.94
   9   0  -1   95.71    8.40
   6  -4  -5   39.92    8.74
  -6   4   5   30.92    3.28
   6  -4  -5   23.51    3.37
  -6   4   5   30.69    5.15
  -2  -6   7    5.40    5.89
   2   6  -7    3.86    5.84
  -1   7  -5   40.56    7.16
   1  -7   5   51.11    6.76
   4   9  -2  311.02   15.53
  -4  -9   2  249.57   16.75
  -1  -6   7   19.36    6.16
   1   6  -7   16.42    5.43
   7  -4  -1   50.89    6.27
  -7   4   1   40.00    2.65
   7  -4  -1   49.99    5.85
  -7   4   1   40.59    5.15
   5  -3   7  116.73   17.72
  -5   3  -7  107.80   15.30
  -1   4  10  442.35   23.08
  -1   4  10  411.83   12.96
   3  -7   3   71.67    7.08
  -3   7  -3   89.78    7.70
   5   7  -5   11.85    4.60
  -5  -7   5   13.90    5.01
  -1  -5   8   91.80    8.23
   1   5  -8  101.76    8.57
  -1   8  -3   28.19    5.76
   1  -8   3   28.49    5.52
   3   7   9  126.11   22.45
  -3  -7  -9  117.17   11.31
   3   7   9  103.61    9.75
   0   8   7  308.75   14.37
  -4   4   8  267.89   15.96
  -4   4   8  240.39   14.49
  -4   4   8  256.14   17.63
  -2  -1  10   60.56    6.49
   2   1 -10   56.05   15.27
   5   3  -8  479.24   17.59
  -5  -3   8  495.44   18.37
  -8  -2   5   86.09    5.63
   8   2  -5   97.93    7.40
   8   2  -5   99.91   22.94
  -3  -3   9  107.89   10.23
   3   3  -9  109.44   22.22
   6   5   9    9.27    3.55
   6   5   9   17.22    5.17
   9   1   4  213.68   13.03
   9   1   4  242.60   15.39
   9   1   4  238.24   16.46
  -3  -8  -8  561.95   17.02
   3   8   8  567.74   18.32
   3   8   8  539.46   22.72
  -2  -7  -9  174.03    8.77
   2   7   9  190.31   14.32
   2   7   9  192.43   10.26
  -2   3  -9  207.12   15.73
   2  -3   9  190.65   11.20
  -7   1   6  193.84   11.21
  -7   1   6  191.25    9.24
  -7   1   6  188.92   10.22
   7  -1  -6  189.30   11.59
  -4   2   9  361.48   12.28
  -4   2   9  359.16   17.78
  -4   2   9  339.92   12.00
   8   8   2   67.23    8.32
   8   8   2   82.50    9.94
   7   7   7  416.11   16.86
   7   7   7  441.48   19.27
  -6   5   3   12.73    4.00
   6  -5  -3    9.82    3.01
   6  -5  -3   14.65    4.22
  -6   5   3    8.17    1.90
   9   6   4   17.00    4.96
  -9  -6  -4   11.24    2.42
   9   6   4   17.78    6.21
   8   6  -3   48.46    7.67
   8   6  -3   43.77    6.39
  -2   5   9  498.87   18.33
   2   5  -8 1410.00   18.98
  -2  -5   8 1374.17   41.54
   2  -6   6  364.20   17.54
  -2   6  -6  405.25   15.47
   0  -9   1   52.15    5.78
   0   9  -1   53.93    7.85
   4   5  10  107.30   11.11
   4   5  10  103.12    9.96
  -4  -5 -10  116.28    9.97
   7  -4   1  347.78   12.11
  -7   4  -1  346.17   10.94
   7  -4   1  372.11   17.41
   8  -1  -4  112.67   10.54
  -8   1   4  110.00    8.96
  -8   1   4  105.45    8.01
  -8   1   4  100.47    6.71
  -4   7   3  272.19   18.74
   4  -7  -3  239.52   15.24
  -4   7   3  247.45   15.14
   4  -7  -3  209.58   21.67
   5  -2   8  131.68   12.94
  -5   2  -8  152.87   10.58
  -8  -1   5  154.23    7.82
   8   1  -5  160.50   11.27
   8   1  -5  175.44   10.10
   7  -3   4  148.38   11.70
  -7   3  -4  155.03    7.81
   7  -3   4  159.85   11.13
  -6   2   7   41.21    3.20
  -6   2   7   33.86    4.58
   6  -2  -7   37.78    5.91
  -6   2   7   50.00    8.16
   8   5   7  205.72   15.18
   8   5   7  213.41   14.91
  -9  -5  -5  184.04    9.79
   9   5   5  199.70    9.08
   9   5   5  221.16   28.33
   8   8   3    1.50    3.74
   8   8   3    2.53    4.72
  -6   2  -7  192.88   13.55
   6  -2   7  177.17    9.26
   6  -2   7  170.99   11.07
   4  -4   7  113.91   11.23
  -4   4  -7  120.51   10.73
   8  -2   3  155.89   10.27
   8  -2   3  150.08    4.05
   8  -2   3  164.17    9.43
   4   2  -9   69.08   11.68
  -4  -2   9   64.56    7.63
  -1  -9   2   12.74    3.41
   1   9  -2   21.04    7.45
  -6  -7  -8    0.76    1.47
   6   7   8    4.24    3.94
   6   7   8    1.73    4.05
  -2   3  10  850.07   24.54
  -2   3  10  949.15   32.37
  -2   3  10  869.77   25.69
   2   8   8  140.34   23.80
  -2  -8  -8  127.30   10.47
   2   8   8  127.72   11.11
  -4   3  -8  688.97   21.93
   4  -3   8  639.01   21.41
   0  -5 -10  529.59   15.42
   0   5  10  483.64   14.36
   0   5  10  523.40   19.25
   6   9   5  131.25   14.22
   6   9   5  117.31   11.09
  -2  -7   6  137.20   12.56
   2   7  -6  163.17   11.73
   5   5  -7 1083.43   33.41
  -5  -5   7 1064.46   33.50
   4  -6   4   44.13    4.94
  -4   6  -4   48.58    5.32
  -7   4   2   28.24    2.68
   7  -4  -2   21.90    4.51
   7  -4  -2   23.59    3.80
  -7   4   2   25.25    2.39
   8   5  -4  590.87   21.87
   8   8   1  123.17   12.47
   8   8   1  135.48   13.95
   3   6  -7    1.76    4.32
  -3  -6   7    3.85    4.26
   0   5  -8  191.23   12.34
   0  -5   8  190.34   13.16
   6  -5   2  488.85   18.38
  -6   5  -2  459.94    7.26
   6  -5   2  470.88    9.05
   0  -2  10  104.10    7.04
   0   2 -10  124.11   15.13
   5   9   6   90.68    9.50
   5   9   6   71.44    6.84
  -5  -9  -6   73.27    5.96
   4   8   8  296.52   16.62
   4   8   8  276.78   17.40
  -4  -8  -8  281.98   18.20
   5  -4   6  317.75   15.57
  -5   4  -6  312.94   12.00
  -2   7   7   99.26   10.71
   8   2   7  385.70   16.06
   8   2   7  392.92   16.93
   8   2   7  375.32   14.66
  -9  -2   3 1094.53   31.76
   9   2  -3 1187.66   33.31
   9   2  -3 1103.27   34.25
  -3   4   9  413.53   12.52
  -3   4   9  468.72   11.72
  -3   4   9  413.61   12.83
  -6  -8  -7   21.84    5.72
   6   8   7   23.88    4.30
   6   8   7   28.36    6.23
   4  -7   1   44.38    5.30
   4  -7   1   48.08    5.87
  -4   7  -1   47.87    5.72
   8   3  -5  578.83   20.73
  -8  -3   5  526.30   16.30
   9   2   5  415.02   18.18
   9   2   5  421.79   13.77
   9   2   5  413.01   16.25
   6   8  -3  118.70   12.10
  -6  -8   3  126.94   12.15
  -1   9   2   14.08    4.00
   1  -9  -2   18.39    3.78
  -1   9   2   23.64    5.76
  -9  -3   3    1.97    1.94
   9   3  -3    2.33    2.98
   9   3  -3    0.87    4.13
   4   7   9    3.62    2.22
  -4  -7  -9   13.38    3.96
   4   7   9   13.93    6.09
   0   6  -7   41.90    7.34
   0  -6   7   34.32    5.95
   2  -8   2    3.48    3.17
  -2   8  -2    6.63    3.52
   9   0   3   52.78   14.19
   9   0   3   40.38    3.68
   9   0   3   38.74    2.54
  -6   3  -6  176.88    9.59
   6  -3   6  158.83    8.46
   6  -3   6  186.63   11.32
   0   8  -4   51.72    7.64
   0  -8   4   55.71    6.46
   9   5  -2   33.38    5.65
   9   5  -2   24.94    6.68
  -9  -5   2   34.40    4.90
  -5   4   7    1.17    1.55
   5  -4  -7    3.57    2.69
  -5   4   7    4.61    2.10
   5   3  10  605.93   20.34
   5   3  10  622.32   21.36
  -1   9   1  516.61   20.58
  -1   9   1  502.12   15.83
   1  -9  -1  514.08   17.21
   2  -8  -5  154.47    7.72
  -2   8   5  167.87   12.49
  -1  -7   6  720.49   23.99
   1   7  -6  777.45   26.48
  -4   6   6  225.17   16.24
   4  -6  -6  204.10   13.64
   4  -6  -6  219.03   14.71
  -4   6   6  224.54   13.31
  -5   6  -2  986.60   29.24
   5  -6   2  942.98   28.89
   5  -6   2 1022.53   34.69
  -1  -2  10  505.97   18.63
   1   2 -10  510.57   20.11
  -8   2   3  137.48   10.21
   8  -2  -3  130.00   11.96
  -8   2   3  107.35    9.16
  -8   2   3  114.45    8.41
   7   4  -6  170.71   13.20
   7   4  -6  162.88   13.26
   7   8   6  241.08   18.79
   7   8   6  274.77   18.92
   7   1   8   33.07    7.83
   7   1   8   29.78    5.94
   0  -9  -5  225.31   15.35
   0   9   5  219.55   16.31
   0  -9  -5  210.80   13.33
   3   7  -6  281.89   19.58
  -3  -7   6  272.45   18.40
  -1   6   9  327.82   16.30
  -3 -10  -2   24.32    4.25
   3  10   2   10.06    5.49
   6   1   9   66.22   14.50
   6   1   9   51.86    9.01
   9   0  -2    0.99    3.26
   7   9   2  896.63   31.04
   7   9   2  943.65   34.28
  -1  -9  -6  180.28    8.92
  -1  -9  -6  144.03   13.34
   1   9   6  178.51   15.01
  -1   7   8   30.04    7.12
  -6  -4   7  214.91   15.20
   6   4  -7  185.22   10.99
   1   7   9  253.99   15.14
   1   7   9  309.72   16.72
   1  -2  10   87.75    7.66
  -1   2 -10  109.45   19.18
   5   4  10  320.25   13.86
   5   4  10  330.86   13.18
   8   7  -2   71.62    9.15
   8   7  -2  101.71    9.87
   9   6  -1  148.09   14.20
  -9  -6   1  121.75   10.93
   9   6  -1  107.53   11.22
   1  -9  -3   43.65    4.58
  -1   9   3   50.07    4.19
  -1   9   3   38.08    7.20
   7   6   8   34.05    5.85
   7   6   8   49.64   13.67
   7   9   3 1367.02   44.21
   7   9   3 1314.99   43.98
  -3 -10  -3   17.23    3.09
  -3 -10  -3    6.57    2.46
   3  10   3   15.74    6.92
   4  10   2  248.29   18.75
  -4 -10  -2  239.44   15.82
   8   0   6   86.38    5.32
   8   0   6   95.91   12.18
   8   0   6   99.70   11.49
   8   8   4   80.65    8.74
   8   8   4   79.65    7.87
   7   8  -2   73.36    9.68
   7   8  -2   67.64   14.51
   6  -1   8  507.37   18.80
   6  -1   8  622.75   22.51
   6   9  -1    4.84    6.27
   6   9  -1    7.08    3.63
  -5  -9   2   78.04   14.34
   5   9  -2   91.06   10.93
   8  -1   5    3.44    1.59
   8  -1   5    2.74    2.48
   8  -1   5    2.32    4.49
  -1  -2 -11   19.44    2.94
   1   2  11   19.68    5.82
   1   2  11   17.20    5.72
  -3   8   1  742.33   22.34
   3  -8  -1  719.12   22.93
  -3   8   1  752.61   25.74
   5   2  10  180.91   11.01
   5   2  10  208.94   19.60
   5  -6  -4   83.38   10.90
   5  -6  -4  106.99   11.97
  -5   6   4  107.66    9.50
  -5   5   6  886.37   25.16
   5  -5  -6  804.82   23.51
   5  -5  -6  811.53   24.14
  -5   5   6  841.73   26.23
  -3   1  10   66.15    5.70
  -3   1  10   63.12    6.75
  -3   1  10   75.21    5.98
  -3  -5   8   59.36    7.79
   3   5  -8   67.18    7.64
  -3   8   2  125.02   12.39
   3  -8  -2  108.63   11.30
  -3   8   2  102.71    5.96
  -4 -10  -3   17.70    4.02
   4  10   3   13.34    7.36
  -1  -4   9  226.12   16.24
   1   4  -9  162.33   13.75
   9   1  -3  126.60   12.12
  -9  -1   3  120.18    9.47
   9   1  -3  113.55    9.18
  -8   0   5  176.83    9.63
   8   0  -5  144.91   13.13
  -8   0   5  143.05   11.00
  -3   0  10  274.09   17.71
  -3   0  10  225.64   17.17
   3  -1  10  264.87   20.07
  -3   1 -10  301.10   20.40
   7  -4   2   26.66    3.55
   7  -4   2   27.61    6.79
  -7   4  -2   23.70    2.43
  -3 -10  -1   15.18    3.54
   3  10   1   11.60    6.77
   4   0  10  243.51   16.41
   4   0  10  306.37   22.09
   5   8  -4    6.10    4.25
  -5  -8   4    0.97    4.07
   8   7   6   61.60    7.63
   8   7   6   50.89   14.25
   9   7   2   12.06    5.44
   9   7   2    9.72    4.22
   2   6  10   27.15    8.84
   2   6  10   18.90    3.32
  -2  -6 -10   19.53    3.03
   7   9   1   28.00    6.71
   7   9   1   24.07    6.48
   3  -7  -6   75.69    5.35
  -3   7   6   73.41    4.76
  -3   7   6   77.44    7.98
   2   2  11    1.31    3.93
  -2  -2 -11    3.27    3.01
   2   2  11    2.52    2.60
  -4   5  -6   53.28    6.22
   4  -5   6   56.40   11.22
  -3  -6 -10  146.65   11.54
   3   6  10  157.16   13.14
   3   6  10  146.79   13.51
   8   8   0   49.61    9.90
   8   8   0   59.66    8.69
  -9  -4   3   14.23    4.22
   9   4  -3   15.04    5.33
   9   4  -3   13.93    3.21
  -1   9   0   27.06    6.55
   1  -9   0   17.65    3.29
   0   4  -9  905.16   29.46
   0  -4   9  874.44   28.42
  -2 -10  -2  436.34   15.68
   2  10   2  555.90   25.22
  -2 -10  -2  494.92   16.53
   1   8   8   70.64   10.92
  -1  -8  -8   58.03    4.69
   1   1  11  311.80   11.92
   4  10   1  133.46   14.57
  -4 -10  -1  155.53    9.50
   1   3  11  491.75   25.71
  -1  -3 -11  472.29    7.75
   1   3  11  465.03    8.33
  -2  -3 -11  107.23    8.93
   2   3  11  117.22   21.24
   2   3  11  108.75   13.77
   4  -2   9   94.70   17.67
  -4   2  -9   79.89   17.37
  -4   7   4  491.43   15.01
   4  -7  -4  486.78   15.43
   4  -7  -4  436.33   16.19
  -4   7   4  501.80   19.01
  -3   4  -8    2.52    3.31
   3  -4   8   10.09    6.77
   9   7   1  211.59   16.49
   9   7   1  211.65   17.52
   9   7   3  111.19   11.93
   9   7   3  121.07   13.63
   0   2  11  272.82   19.00
   0  -2 -11  245.65   15.42
   0   2  11  249.37   15.80
   9  -1   0 1032.21   32.42
  -3   8   0  278.75   19.34
   3  -8   0  254.93   17.87
   2  10   3  208.56   16.46
  -2 -10  -3  183.63   10.38
  -2 -10  -3  215.81   14.15
   7  -4  -3   99.52    5.67
   7  -4  -3  106.74    9.81
  -7   4   3  106.94    9.40
  -7   4   3  115.73    9.51
   9   6   5  256.08   18.37
   9   6   5  289.64   13.94
   8   6   7   35.97    5.64
   8   6   7   36.70    6.66
   5   8   8   10.05    3.24
   5   8   8    9.93    7.09
  -5  -8  -8    9.46    2.95
   9  -1   1   53.59   15.00
  -2  -4   9  146.81   13.73
   2   4  -9  165.00   22.35
  -5   3   8   46.03    6.72
  -5   3   8   31.20    7.38
  -5   3   8   37.30    4.70
   6   6   9  394.87   15.85
   6   6   9  440.35   20.96
   3   9   7   18.88    7.74
   3   9   7    9.02    4.40
  -3  -9  -7   10.56    2.16
   5  -1   9   28.88    4.30
   7   9   4   37.48    7.48
   7   9   4   43.68    9.17
  -1   5  -8  244.93   16.73
   1  -5   8  214.30   15.48
   0   1  11   83.04    6.40
   0   1  11  102.39   10.33
   0  -1 -11   87.46    6.30
   3  10   4    4.39    5.50
  -3 -10  -4    1.05    1.11
  -3 -10  -4    4.95    3.54
  -3  -9   3  125.88   11.26
   3   9  -3  135.49   13.36
  -2  -2  10    5.91    4.61
   2   2 -10    1.30    3.49
  -6  -1   8   20.70    6.28
   6   1  -8   15.77    4.11
   6  -5  -4  365.68   12.07
  -6   5   4  384.09   14.15
   6  -5  -4  375.05   16.53
  -6   5   4  397.12   13.24
   3  -8  -3  242.12   16.84
  -3   8   3  259.10   15.80
  -3   8   3  265.28   18.54
   8  -3   0   11.35    3.84
   0   7  -6   24.16    5.16
   0  -7   6   33.41    5.76
   2  10   1   52.97    8.44
  -2 -10  -1   33.72    4.28
   7  -2   6    1.62    4.31
   7  -2   6    1.88    2.05
  -7   2  -6    0.82    1.04
   8   4  -5  398.95   17.07
   4  10   4   68.86   11.79
   4  10   4   62.60    9.67
  -4 -10  -4   56.93    5.62
   7  -1   7  176.41    9.90
   7  -1   7  159.93    8.49
   7  -1   7  153.20   10.21
  -3   2  10   26.15    4.43
  -3   2  10   47.18    4.53
  -3   2  10   55.92   13.99
   3  -5   7  383.54   27.49
  -3   5  -7  393.70   15.04
  -4   3   9  187.00    9.11
  -4   3   9  188.34    9.49
  -4   3   9  210.25   20.76
   2   9  -3   28.87    6.36
  -2  -9   3   27.21    5.02
  -6   0   8  709.34   22.11
  -6   0   8  815.38   28.46
   9   4   6   46.05    7.42
  -9  -4  -6   42.00   11.42
   9   4   6   54.56    8.64
   4   6  -7   62.18    7.89
  -4  -6   7   49.57    6.83
  -4  -9  -7  447.88   15.82
   4   9   7  449.30   18.82
   4   9   7  495.17   16.86
  -1  -6 -10  295.73    9.66
   1   6  10  294.49    9.64
   1   6  10  279.02   19.14
   2   1  11   38.31    9.36
   2   1  11   62.69   12.47
   1  -9  -4  106.72   10.51
   1  -9  -4   61.34   11.13
  -1   9   4  106.73   13.20
   5   7   9   24.08    6.24
  -5  -7  -9   10.19    2.02
   5   7   9   14.64    3.65
   5  10   2  139.35   18.28
   5  10   2  124.16   13.44
   3   1 -10    2.23    2.78
  -3  -1  10    6.79    3.79
   5   5  10  326.30   15.03
   5   5  10  344.48   13.46
   8  -3  -1  236.31   17.51
   4   7  -6   18.93    6.19
  -4  -7   6   14.17    4.83
  -4   7  -2   11.88    3.96
   4  -7   2    6.28    3.54
   4  -7   2   12.08    4.12
  -7   3   5   46.68    4.96
  -7   3   5   47.15    5.90
  -7   3   5   47.61    4.63
   7  -3  -5   53.14    5.80
   0   9  -2   82.83    9.07
   0  -9   2   68.42    6.00
  -6   4  -5  533.10   16.90
   6  -4   5  490.07   15.53
   6  -4   5  525.88   18.72
  10   3   1  133.15   13.33
  10   3   1  130.82   10.58
 -10  -3  -1  114.58   11.01
   5  10   3   46.53   13.62
   5  10   3   35.57    7.00
   8   1   7    3.56    1.32
   8   1   7    2.17    3.75
   8   1   7    1.63    4.70
   8  -3   1  170.83    8.75
   8  -3   1  188.04   11.96
  -8   3  -1  170.46    7.62
   9  -1  -1  129.64   12.04
   9   3   6  258.19   18.26
  -9  -3  -6  267.80   16.84
   9   3   6  272.54   18.69
   7   1  -7   17.10    5.65
   7   1  -7   15.59    4.44
  -7  -1   7    9.91    2.16
   1  -6   7  320.24   13.72
  -1   6  -7  339.80   14.77
   9   1   5    3.17    4.12
   9   1   5    7.70    3.45
   9   1   5    6.87    2.26
  -2  -8   5   68.04    8.12
   2   8  -5   83.52    9.09
  10   4   1   64.05    6.48
 -10  -4  -1   47.84    7.68
  10   4   1   53.41    7.09
  10   3   2   20.98    3.80
 -10  -3  -2   11.08    3.23
  10   3   2   22.01    6.91
  10   4   2   -1.21    4.29
  10   4   2    3.18    3.88
 -10  -4  -2    4.68    2.15
  -7   2   6   47.91    4.00
   7  -2  -6   49.43    6.39
  -7   2   6   54.04    6.63
  -7   2   6   47.04    3.48
   2  -2  10  323.37   13.97
  -2   2 -10  364.61   17.53
   4   6  10   87.37    9.30
   4   6  10   88.22   11.88
  -4  -6 -10   80.07    5.65
   7   6  -5    3.45    2.94
   7   6  -5    3.81    4.55
   6  -5   3  718.43   22.48
   6  -5   3  736.38   24.66
  -6   5  -3  741.42   22.14
  -3 -10   0    7.12    3.68
   3  10   0    5.66    6.41
  -2  -9  -7  157.62    9.05
  -2  -9  -7  143.69   12.76
   2   9   7  153.05   13.00
   8  -2   4   77.90    4.98
   8  -2   4   82.26    8.97
   8  -2   4   75.77    6.89
   0   3  11  234.52   24.61
   0   3  11  230.86   15.39
   0  -3 -11  217.47   19.36
   6   9   6    8.24    3.70
   6   9   6   12.80    5.73
   5  -5   5   50.04   12.52
  -5   5  -5   39.17    8.68
   3   3  11  221.42   14.76
   3   3  11  256.31   22.67
   9   0   4   10.56    3.96
   9   0   4   12.04    3.86
   9   0   4    8.42    1.65
  -4  -3   9  883.42   27.88
   4   3  -9  900.47   28.50
   3   8  -5    8.24    6.15
  -3  -8   5   -0.03    3.89
   9  -1   2   11.42    5.49
  -2   4  10  435.45   17.17
  -2   4  10  459.42    6.23
  -2   4  10  427.00   13.12
  -5  -4   8  899.82   28.46
   5   4  -8  885.77   28.00
   7   9   0  106.53   12.72
   7   9   0  131.69   27.17
  -3   3  -9  158.38    9.81
   3  -3   9  155.16   10.40
  -1   5  10   21.60    3.21
  -1   5  10   19.68    3.42
  -1   5  10   30.66   10.60
   5   1  10    7.94    5.37
   5   1  10    7.49    4.07
  -4  -9   3  355.80   14.88
   4   9  -3  352.77   17.77
  -6  -2   8  141.71   13.06
   6   2  -8  120.58   15.55
   3   2  11  261.68   19.54
   3   2  11  239.78   16.94
   7   2  -7  208.86   18.05
  -7  -2   7  181.52    9.34
   7   2  -7  218.00   14.22
   2  -7   5   13.65    4.94
  -2   7  -5   14.25    4.45
   7   7  -4  171.18   27.96
   7   7  -4  175.91   17.97
  -2 -10  -4    6.55    3.46
   2  10   4    4.49    4.92
  -2 -10  -4    6.98    2.72
   8   8   5  864.50   29.69
   8   8   5  829.10   27.40
  -2  -4 -11   27.00    4.06
   2   4  11   27.67    7.19
   2   4  11   36.86    6.71
   9   7   0   10.15    7.05
   9   7   0    4.06    4.06
   9   7   4   23.86    6.35
   9   7   4   17.31    5.75
   1  -4   9   64.04    7.66
  -1   4  -9   71.94   10.72
  -5   0   9   62.16    6.38
  -5   0   9   81.79   13.22
  -5   0   9   69.91    6.09
   5  10   1  157.40   12.71
  -5 -10  -1  192.74   11.32
   9   5   6    7.53    5.67
   9   5   6    5.76    5.24
  10   3   0  202.40   12.56
  10   3   0  195.14   11.88
 -10  -3   0  208.32   14.18
  -4 -10   0  789.38   25.98
   4  10   0  678.99   25.81
  -1   8   7    8.26    4.98
  -3   7  -4   23.13    4.74
   3  -7   4   16.09    5.61
   0   7   9   70.30    9.76
   6   6  -6    3.72    5.33
  -6  -6   6    4.52    6.37
  -6  -7   5  106.02   10.97
   6   7  -5  122.10   12.93
   1   0  11   14.86    5.48
   1   0  11   10.50    3.17
  -6   4   6   28.17    5.41
   6  -4  -6   41.78    9.55
  -6   4   6   29.03    4.38
   0   0  11   13.26    5.72
   0   0  11    9.28    3.23
  -9   0   3   19.46    1.62
   9   0  -3   22.34    6.08
  -7   0   7   76.87   10.62
   7   0  -7   56.00   15.23
  -7   0   7   62.04    5.27
  -7   0   7   53.14    4.12
  -1  -4 -11  554.17   16.93
   1   4  11  591.76   23.37
   1   4  11  561.44   17.54
   5  -6   3   48.42    8.87
   5  -6   3   45.44    6.24
  -5   6  -3   46.74    5.18
  -5  -1   9  813.70   25.36
   5   1  -9  818.30   26.15
   1  -9   1   23.36    4.82
  -1   9  -1   26.97    6.38
 -10  -2  -1    0.75    0.71
  10   2   1    3.05    1.97
  10   2   1   10.07    5.75
  10   4   0  123.39   10.67
  10   4   0  102.67    9.94
   3  -8   1  190.91   12.27
  -3   8  -1  185.91   11.72
   5  10   4   57.15    8.63
   5  10   4   50.87    9.02
   2  10   0  242.15   19.19
  -2 -10   0  198.53   11.25
  -1  -8   5    5.39    3.99
   1   8  -5    5.59    4.41
   7   4   9  718.89   23.84
   7   4   9  695.23   22.82
  -6   3   7    3.32    1.23
  -6   3   7    6.64    2.47
   6  -3  -7    9.28    4.27
  -6   3   7    6.32    2.49
  -1   1  11  889.95   29.05
  -1   1  11  795.76   24.29
   1  -1 -11  766.39   22.95
  -1 -10  -2  271.98   20.93
  -1 -10  -2  312.65   12.10
   1  10   2  349.22   15.94
  10   4   3  440.90   16.23
 -10  -4  -3  465.46    7.53
  -8   2   4  292.86    9.99
  -8   2   4  270.86   16.81
   8  -2  -4  276.72   18.09
  -8   2   4  285.08    3.49
  -1   8  -4   16.70    5.07
   1  -8   4   12.20    3.81
   7   3   9   85.73   15.13
   7   3   9   88.20    8.21
  -1  -9   3 1477.53   19.11
  -6   1   8   34.30    5.63
  -6   1   8   32.42    2.89
  -6   1   8   48.25    6.21
   6  -1  -8   32.20    9.33
   8  -3  -2  737.87   23.59
   7  -4   3   61.28    5.04
   7  -4   3   59.60    5.76
  -7   4  -3   59.00    4.99
   9   6  -2 1644.16   23.54
   8   8  -1    5.32    5.13
   8   8  -1    8.95    8.23
  -7   3  -5  330.64   11.22
   7  -3   5  329.40   11.38
   7  -3   5  338.27   13.86
   2  -8   3    2.21    3.09
  -2   8  -3    6.23    5.93
   1  -2 -11   28.46    9.48
  -1   2  11   41.19    5.97
  -1   2  11   31.65    3.56
  10   3   3    1.58    6.35
 -10  -3  -3    0.90    0.66
  10   3   3    3.34    3.83
   0   9   6   51.52    8.45
   0  -9  -6   49.00    5.25
   0  -9  -6   41.19    7.81
   4   5  -8  304.68   13.94
  -4  -5   8  275.12   18.76
   8  -1  -5   67.88    6.21
  -8   1   5   61.99    4.14
  -8   1   5   55.99    5.39
  -8   1   5   73.66    8.60
  10   2   2   34.50    4.17
  10   2   2   44.55   14.19
  -5  -9  -7   18.07    4.98
   5   9   7   19.18    3.73
   5   9   7   14.61    6.12
   3   4  11  210.34   23.99
   3   4  11  182.64   15.83
  -3  -4 -11  178.54    9.18
   6   0   9  203.56   14.35
   6   0   9  237.33   21.76
  10   5   2   51.32    8.08
 -10  -5  -2   52.23    7.07
  10   5   2   60.73   10.39
   9   5  -3   32.64    7.19
   9   5  -3   30.64    5.70
  -9  -5   3   21.34    3.77
  -3  -4   9   81.94    8.56
   3   4  -9   88.17   13.12
   3  -8  -4  172.75    9.51
  -3   8   4  191.22    9.17
  -3   8   4  196.61   13.71
   7   9   5    4.65    2.37
   7   9   5    7.68    6.91
  -2   8   6  152.01   10.57
   2  -8  -6  146.00   11.07
   7   0   8  548.44   19.46
   7   0   8  562.01   18.75
  -5   1   9   45.20    4.70
  -5   1   9   37.16    4.07
  -5   1   9   35.37    5.02
  10   2   0  180.44   12.11
 -10  -2   0  206.47   12.24
  10   2   0  185.32    8.43
  -1 -10  -3  258.41   16.46
  -1 -10  -3  186.94   10.27
   1  10   3  236.38   19.35
   8  -3   2   51.26    4.70
   8  -3   2   55.11    6.50
  -8   3  -2   42.27    5.00
  10   5   1  302.68   17.71
 -10  -5  -1  294.54   11.17
  10   5   1  274.59   18.76
   9   2  -4    7.73    5.91
   9   2  -4   12.67    3.98
  -9  -2   4    6.62    2.02
  -3 -10  -5  387.41   14.13
   3  10   5  406.61   20.25
  -3 -10  -5  344.33   14.59
   8   4   8    3.83    5.41
   8   4   8    8.68    3.92
   9   2   6  213.41   14.54
   9   2   6  195.64   12.22
   9   2   6  186.29    9.67
   1  10   1  323.21   16.68
  -1 -10  -1  269.80   17.34
  -4 -10  -5  181.89   16.12
   4  10   5  191.23   12.40
   4  10   5  183.83   15.60
   8   6  -4  124.22   13.23
   8   6  -4  156.53   11.49
   7   5  -6  136.40   12.79
   7   5  -6  102.71   26.30
  -6  -9   2  138.91   13.54
   6   9  -2  108.52   12.27
  -5   6   5   12.24    3.28
   5  -6  -5    8.80    2.46
  -5   6   5   12.30    3.84
   5  -6  -5   11.90    4.58
  -3   6   8  356.25   16.17
   9  -1  -2   88.85    8.29
   3   1  11  124.93   14.02
   3   1  11  152.30   11.32
   9   3  -4  388.06   13.38
   9   3  -4  375.72   16.81
  -9  -3   4  340.72   12.07
   4   8  -5   43.95    7.16
  -4  -8   5   28.51    5.02
   7   8   7  423.17   18.28
   7   8   7  407.58   15.65
   8   3   8   83.83    9.52
   8   3   8   90.18   15.40
  -3   6  -6   35.12    6.06
   3  -6   6   34.65    5.61
   0   8   8   40.76    8.10
   7   7   8   58.88    8.47
   7   7   8   46.47    7.79
   2   0  11   39.21    6.44
   2   0  11   36.68    5.87
  -3   3  10  341.23   11.17
  -3   3  10  368.18   24.21
  -3   3  10  334.56   11.48
   7   3  -7   93.89    7.50
   7   3  -7   90.50   19.37
   0   6  10   61.94    9.24
   0   6  10   52.94    4.40
  -4   5   8  374.28   11.09
  -4   5   8  387.57   11.47
  -4   5   8  365.79   15.25
  -1   0  11  623.08   23.05
  -1   0  11  567.28   18.43
   7   5   9   93.49    7.84
   7   5   9   79.92   13.06
  -4   7   5   10.65    6.04
   4  -7  -5    2.13    1.71
   4  -7  -5    2.47    1.69
  -4   7   5    1.36    0.95
  10   5   3   16.03    5.78
 -10  -5  -3    8.67    3.03
  10   5   3   14.11    5.37
  -7   4   4   20.40    3.45
   7  -4  -4   16.20    4.40
   7  -4  -4   15.96    3.58
  -7   4   4   15.03    3.35
 -10  -3   1  256.82   15.79
  10   3  -1  252.15   15.35
  10   3  -1  225.07   17.27
   8   7  -3  114.11   12.91
   8   7  -3  122.37   13.52
   0  -3  10    7.18    3.83
   0   3 -10    8.43    4.46
  -5 -10   0  318.48   13.98
   5  10   0  288.82   16.93
  -4   6  -5  298.45   11.89
   4  -6   5  270.46   18.41
   1   9   7  416.53   19.55
  -1  -9  -7  361.44   11.54
  -1  -9  -7  380.10   14.28
   9  -1   3  197.47   11.00
   9  -1   3  212.41   15.23
   9  -1   3  197.93    9.19
   1   3 -10   10.77    4.76
  -1  -3  10   10.43    4.22
   1  -9  -5  121.91    9.74
   1  -9  -5  105.53    8.80
  -1   9   5  136.03   13.64
   3   2 -10    6.42    4.30
  -3  -2  10    6.07    3.11
  -3   5   9  642.14   21.91
  -5  -2   9  341.86   13.61
   5   2  -9  281.98   18.43
  -9  -1   4    4.91    1.90
   9   1  -4    7.14    3.88
   9   1  -4    1.94    1.31
   0   4  11    2.16    5.27
   0  -4 -11    3.68    1.96
   0   4  11    4.00    2.11
   1  -7   6   44.06    5.63
  -1   7  -6   42.28    6.34
   8   5   8   26.09    6.45
   8   5   8   33.30    6.19
   6   8   8   67.30    6.27
  -6  -8  -8   56.14    4.83
   6   8   8   57.63    8.02
   7   2   9  267.35   20.77
   7   2   9  238.70   16.26
  -8  -2   6   31.34    3.17
   8   2  -6   39.15    6.61
   8   2  -6   38.06    7.80
  -6  -5   7  109.02   10.99
   6   5  -7  109.32   10.71
  -6  -8   4  193.53   12.03
   6   8  -4  203.61   16.97
   7   8  -3   89.75   21.37
   7   8  -3  103.16    9.90
   6  10   2  351.57   17.31
   6  10   2  324.51   16.35
  10   5   0  240.02   19.66
 -10  -5   0  247.18   16.19
  10   5   0  253.06   16.79
  -6  -3   8  145.89   13.73
   6   3  -8  123.29   14.13
  -5  -9   3   11.24    5.23
   5   9  -3    6.51    7.73
   6  10   3   43.74    8.47
   6  10   3   45.23    5.69
  -4   1 -10    3.56    3.27
   4  -1  10    5.25    2.65
  -2 -10  -5  328.75   11.59
  -2 -10  -5  312.90   11.72
   2  10   5  352.60   17.24
  10   2   3  159.22    7.98
  10   2   3  153.71    8.77
  10   2   3  152.40   11.00
   8   1  -6  365.20   15.27
  -8  -1   6  325.78   11.03
   8   1  -6  353.10   12.09
   6   3  10   58.50   15.43
   6   3  10   50.26    9.54
  -1   3  11    3.39    3.05
  -1   3  11    1.57    2.23
   1  -3 -11    2.05    1.34
  -2   6   9  174.00   11.84
   3  10  -1  178.31   13.53
  -3 -10   1  169.61   10.17
   9   6   6   48.71    8.99
   9   6   6   58.01   13.45
   2  -5   8   71.26    8.39
  -2   5  -8   68.62    7.58
   4   3  11    6.06    2.72
   4   3  11   10.14    6.38
   6   4  10   -0.12    3.95
   6   4  10    1.29    4.14
  -1 -10  -4   36.58    3.90
   1  10   4   48.33    9.98
  -1 -10  -4   43.67    4.36
   5   6  10  592.77   19.45
   5   6  10  622.13   24.02
  -5  -6 -10  611.64   19.69
  10   4  -1  195.89   10.49
 -10  -4   1  189.61   10.39
  10   4  -1  189.74   13.07
   9   7  -1   10.31    4.80
   9   7  -1    5.94    6.43
   9   7   5  340.98   15.76
   9   7   5  364.95   16.44
  -3  -8  -9  254.73   17.17
   3   8   9  261.71   20.13
   3   8   9  243.78   15.34
   8   7   7  195.17   12.65
   8   7   7  230.89   16.98
   8   5  -5  130.34   27.98
   8   5  -5  150.09    7.75
  -4   6   7  222.18   12.98
   4  -6  -7  196.69    8.93
  -4   6   7  225.04   15.38
  10   2  -1  366.69   11.13
  10   2  -1  359.07   15.50
   7   9  -1   14.87    7.96
   7   9  -1   13.59    4.71
  -7   1   7   51.56    8.87
   7  -1  -7   47.87    6.30
  -7   1   7   43.37    7.32
  -7   1   7   46.55    3.84
  -2   9   2  116.08    9.38
   2  -9  -2  115.56   11.37
  -2   9   2  121.95   12.09
  10   4   4  235.10   16.10
 -10  -4  -4  220.20   14.32
  10   4   4  237.57   24.17
   5  10   5  503.37   23.88
  -5 -10  -5  449.29   17.06
   5  10   5  519.22   23.47
   6  -5  -5  170.93    9.68
  -6   5   5  196.84    9.58
   6  -5  -5  196.18   10.58
  -6   5   5  198.38   11.41
  -5  -7   6   25.19    4.83
   5   7  -6   27.17    6.17
   1  10   0    3.03    4.81
  -1 -10   0    9.72    4.64
  -2   7   8   16.09    3.95
  -2   9   1  177.95    9.22
   2  -9  -1  182.21   11.22
  -2   9   1  196.26   13.23
   8  -1   6   92.28   10.24
   8  -1   6   79.74    5.24
   8  -1   6   83.98    6.65
  -6   6   1  122.90   10.39
   6  -6  -1  121.17   10.94
   6  -6  -1  101.98   11.30
  -4 -10   1  126.39   11.39
   4  10  -1  115.76   12.67
  -2  -5 -11   16.80    2.85
   2   5  11   11.73    3.77
   2   5  11   29.64    6.91
  10   1   1   38.47   13.20
   0   8  -5   65.86    8.52
   0  -8   5   68.72    7.98
  -4   7  -3  100.91    7.63
   4  -7   3   90.40    7.29
   6   7   9  544.63   18.35
   6   7   9  586.51   21.15
   4   2  11  443.57   16.77
   4   2  11  484.02   19.24
  -5  -6   7   23.08    5.51
   5   6  -7   20.97    6.84
   9   4  -4  187.25   10.23
  -9  -4   4  156.69    9.00
   9   4  -4  176.85   18.39
 -10  -3  -4   14.45    2.25
  10   3   4   17.22    4.22
  10   3   4   14.51    4.58
   6  10   1   40.65    8.95
   6  10   1   22.59    9.12
   2   8   9  737.35   26.18
   2   8   9  698.15   20.57
  -2  -8  -9  679.87   19.98
  -2   4  -9   10.41    6.55
   2  -4   9    9.57    6.63
  -8   3   3   46.44    3.56
   8  -3  -3   50.36    5.55
  -8   3   3   41.34    7.71
  -8   3   3   48.18    3.35
  -3   2 -10  684.36   22.93
   3  -2  10  608.37   20.62
  -5   3  -8  276.77   17.71
   5  -3   8  257.12   17.42
  -1   3 -10    5.44    5.39
   1  -3  10    3.22    4.01
   6  -6   0    9.03    2.51
  -6   6   0   14.35    3.22
   6  -6   0   13.69    4.57
   4   4  11  527.44   22.40
   4   4  11  478.74   16.73
   8   2   8  128.06   15.98
   8   2   8  104.90   12.60
  -4   0  10   57.76    6.20
  -4   0  10   55.12    6.02
  -4   0  10   64.82   10.28
   2  10  -1    4.92    4.67
  -2 -10   1   13.75    3.78
   4   8   9   44.37    6.34
  -4  -8  -9   38.37    5.91
   4   8   9   41.32    7.04
   0   1 -11  657.53   26.40
   0  -1  11  562.63   18.93
  10   1   0  471.35   13.29
  -8  -3   6  104.40    8.96
   8   3  -6  130.71   11.85
   8   3  -6  136.02   13.68
  -5   2   9    3.10    3.22
  -5   2   9    3.39    3.22
  -5   2   9    1.91    3.03
   2   3 -10  176.41   11.98
  -2  -3  10  165.38   10.66
   5   0  10  145.24   14.80
   5   0  10  159.64   13.60
   8   8   6  263.96   31.96
   8   8   6  259.01   18.76
  -3   7   7    5.97    7.05
   8   9   2   78.85    9.91
   8   9   2   89.75   10.10
   6  10   4   25.50    8.05
   6  10   4   26.05    5.52
  -3  -5 -11  147.69   11.68
   3   5  11  156.16    8.91
   3   5  11  169.35   14.18
  -5   7   1    4.05    3.43
   5  -7  -1    6.58    4.05
   5  -7  -1    3.44    3.23
  -5   7   1    1.40    2.04
  -3   8  -2    5.03    4.29
   3  -8   2    0.35    3.33
  -2   9   3    5.53    2.46
   2  -9  -3    5.13    2.69
  -2   9   3    5.01    4.21
   3   7  10  109.03   22.85
  -3  -7 -10   81.34   10.24
   3   7  10  107.25   14.33
  -6   6   2  484.05   16.26
  -6   6   2  453.65    8.01
   6  -6  -2  450.35   16.14
   6  -6  -2  416.03   15.13
  -4   1  10  344.50   17.60
  -4   1  10  336.49   12.60
  -4   1  10  318.83   11.73
  10   1   2  511.02   18.68
  10   1   2  469.12    4.63
   8   0   7   47.89    4.17
   8   0   7   56.06    7.99
   8   0   7   54.84    9.11
   8   9   3    0.03    3.67
   8   9   3    2.52    4.34
  -6   3  -7    3.18    3.52
   6  -3   7   -0.52    3.64
  -5   4  -7  161.88    9.88
   5  -4   7  159.79   11.94
  -5   5   7   51.19    3.47
   5  -5  -7   51.44    4.51
   5  -5  -7   37.34    7.52
  -5   5   7   55.15    8.16
   6   2  10    2.95    2.16
   6   2  10    1.99    3.11
  -2   6  -7   11.60    6.21
   2  -6   7   12.72    5.62
  -4   4   9   47.68    3.54
  -4   4   9   53.56    7.89
  -4   4   9   38.75    2.78
   1  -1  11  479.15   17.13
  -1   1 -11  566.19   19.93
  10   6   2  160.84   11.14
 -10  -6  -2  169.91   11.86
  10   6   2  163.79   17.74
   8  -3   3  353.70   11.84
   8  -3   3  366.57   16.01
  -8   3  -3  341.22   11.57
  10   5   4  170.20   11.18
 -10  -5  -4  165.01    9.42
  10   5   4  170.38   12.51
  -6   2   8  209.50   13.43
   6  -2  -8  196.15   12.10
  -6   2   8  189.31   10.04
  -6   2   8  227.37   17.02
   0   9  -3  112.40   11.40
   0  -9   3   93.93    9.19
   9   0   5   22.28    5.20
   9   0   5   19.62    5.45
   9   0   5   15.04    2.11
   1  -9   2   11.15    3.85
  -1   9  -2   13.31    5.68
   1   5  11   16.18    6.30
  -1  -5 -11   13.88    1.94
   1   5  11   12.26    2.31
   9   8   2  181.96   14.46
   9   8   2  170.49   12.08
   6  -5   4   78.60    5.92
  -6   5  -4   85.74    7.56
   6  -5   4   90.70    8.30
  -2   1  11   84.42   10.98
  -2   1  11   62.90    8.39
  -2  -7 -10  228.43   13.93
   2   7  10  234.23   17.58
   2   7  10  245.82   15.03
   6  -2   8   20.38    4.56
  -6   2  -8   26.25    6.98
  -5   7   2  834.95   28.50
   5  -7  -2  752.48   23.86
  -5   7   2  772.61   23.38
   5  -7  -2  694.83   21.93
  -8   0   6  375.61   12.19
  -8   0   6  423.08   14.40
   8   0  -6  406.40   16.85
   6   5  10  104.56   10.03
   6   5  10  129.76   20.97
  -5   4   8  263.97   15.88
  -5   4   8  257.05   16.76
  -5   4   8  292.90   16.59
 -10  -6  -1  278.53   18.12
  10   6   1  292.83   20.36
  10   6   1  276.37   19.23
   6   9   7    7.91    7.49
   6   9   7    1.77    2.90
   5  -7   0  383.68   15.91
   5  -7   0  373.42   14.62
  -5   7   0  408.65   14.97
  -2   9   0   49.06    7.40
   2  -9   0   43.35    6.88
  -3   8   5  168.57   12.15
  -3   8   5  168.93    8.04
   3  -8  -5  162.54    8.27
   9   8   3   34.72    7.20
   9   8   3   17.66    5.70
   8  -2   5    2.69    2.32
   8  -2   5   -2.46    4.00
   8  -2   5    2.09    1.90
   7  -5  -1   44.27    6.96
   7  -5  -1   50.12    5.80
  -7   5   1   48.92    3.99
  -2  -6   8   39.77    6.77
   2   6  -8   40.61    6.72
  -1  -6   8    8.84    5.45
   1   6  -8   11.46    5.18
   7  -5   0   24.12    6.61
  -7   5   0   21.81    2.37
   7  -5   0   27.20   11.19
  -4  -1  10   41.79    6.70
   4   1 -10   33.08    9.89
   1   1 -11  127.31   14.95
  -1  -1  11  109.07    9.84
   7   9   6  130.58   14.83
   7   9   6  115.32   11.38
   9   1   6   46.12    5.71
   9   1   6   46.82    9.98
   9   1   6   44.66    6.30
   3   0  11    4.21    2.47
   3   0  11    4.16    4.12
   9   4   7   74.84   12.85
   9   4   7   71.34    8.66
  -3  -9  -8   20.04    3.27
   3   9   8   20.46    7.05
   3   9   8   30.17    4.12
   8   9   1   47.28    8.68
   8   9   1   37.45    6.93
   9  -1  -3   19.32    4.39
  10   6   3  327.59   15.99
 -10  -6  -3  329.22   13.93
  10   6   3  350.30   16.55
   7   6   9  250.02   27.92
   7   6   9  245.56   18.67
   0 -10  -2    6.38    1.99
   0 -10  -2   17.77    3.65
   0  10   2   14.54    5.94
   3   9  -4  110.32   12.78
  -3  -9   4   98.30    9.43
  -4   4  -8  168.88   15.16
   4  -4   8  158.65   10.68
   5   8  -5  311.88   14.65
  -5  -8   5  299.69   14.43
  -2   2  11   83.42    5.61
  -2   2  11   92.67    7.59
  -2   2  11   86.19    8.21
   3  10   6    8.89    7.62
  -3 -10  -6    3.19    2.70
  -3 -10  -6    6.85    4.28
   9  -2   0  364.32   15.27
   8   8  -2   72.26   15.76
   8   8  -2   62.07    8.58
 -10  -5   1  153.58   10.13
  10   5  -1  166.56   10.10
  10   5  -1  147.09   14.08
   9   8   1    7.82    5.94
   9   8   1   10.36    5.52
   4  10   6  243.73   18.84
   4  10   6  210.80   15.79
  -4 -10  -6  202.85   13.67
   8   6   8  285.06   13.60
   8   6   8  303.70   17.27
  -2  -7   7   39.48    6.28
   2   7  -7   42.33    6.55
  -9   0   4  104.13    2.95
  -9   0   4  101.64    5.84
   9   0  -4  104.79   10.51
  -2   0  11  212.56   20.85
  -2   0  11  166.16    9.49
  -1   7   9   39.10   11.63
   6  -6   1   10.93    3.16
   6  -6   1    9.36    2.96
  -6   6  -1   14.10    2.88
   4   4  -9  226.71   18.70
  -4  -4   9  226.32   16.71
   2   9  -4   61.85   11.10
  -2  -9   4   35.22    5.53
  -4  -7 -10    9.23    2.12
   4   7  10   10.92    2.67
   4   7  10   13.93    8.10
   7  -4   4    2.76    4.85
   7  -4   4    4.46    2.18
  -7   4  -4    8.53    3.01
   4   9   8  188.79   10.61
  -4  -9  -8  168.59    9.96
   4   9   8  175.77   12.92
  10   1  -1    8.87    4.35
 -10  -3   2  104.12    5.20
  10   3  -2   78.38    9.13
  10   3  -2   98.45    6.27
  -2   5  10  262.22   19.88
  -2   5  10  238.82   14.06
  -5   2  -9   23.63    6.07
   5  -2   9   16.70    4.44
  -7   3   6  426.77   13.36
  -7   3   6  444.43   14.97
   7  -3  -6  423.55   14.95
  -7   3   6  438.98   14.43
   9  -2   1  264.72   18.48
   8   9   4   41.10    8.33
   8   9   4   45.33    7.21
   5  10  -1   55.12    9.26
  -5 -10   1   55.56    6.62
   5  -6   4   26.76    8.35
  -5   6  -4   22.99    5.19
  10   2   4  854.14   27.24
  10   2   4  916.82   30.28
  10   2   4  842.66   23.93
   7   4  -7  247.99   16.91
  -7  -4   7  291.69   13.99
   9   3   7  128.43   13.42
   9   3   7  134.52   12.75
   0  10   3  108.13   12.86
   0 -10  -3   70.51   10.45
   0 -10  -3  102.76    8.35
   0 -10  -1   71.78    6.28
   0  10   1   69.10    8.72
  -1 -10  -5  582.31   18.40
   1  10   5  595.21   23.15
  -1 -10  -5  528.03   20.24
   7   1   9  583.58   20.39
   7   1   9  576.13   22.53
   4   1  11   49.02   14.09
   4   1  11   56.87   12.39
   1   7  -7   41.41    6.96
  -1  -7   7   21.87    4.76
   9   5   7  409.91   17.64
   9   5   7  384.88   17.02
   6  10   0   51.98   10.72
   6  10   0   58.24    9.37
  -7   5   2   19.04    2.87
  -7   5   2   13.59    4.40
   7  -5  -2   18.31    3.87
   7  -5  -2   13.92    3.92
   9  -1   4  539.32   15.80
   9  -1   4  582.39   20.36
   9  -1   4  542.08   17.15
   9   6  -3   70.83   10.96
   9   6  -3   62.59    8.61
   9  -2  -1  679.68   22.95
  -1  -8  -9  722.60   19.91
   1   8   9  827.12   29.03
   5   3  -9  321.54   13.26
  -5  -3   9  351.29   15.17
  10   2  -2  788.15   26.10
  10   2  -2  764.27   21.61
 -10  -2   2  866.73   24.98
   1   5  -9  435.45   17.72
  -1  -5   9  424.74   17.10
   7  -5   1  373.88   13.66
  -7   5  -1  350.47   11.50
   7  -5   1  364.11   14.24
  10   1   3   51.65   16.73
  10   1   3   40.54    3.50
  10   1   3   40.25    2.53
  -4   2  10  297.63   10.77
  -4   2  10  295.81   16.18
  -1   4  11   31.27    6.94
  -1   4  11   30.94    6.28
   2   9   8   21.05    6.59
  -2  -9  -8   14.04    3.77
  -6   6   3   74.82   12.83
  -6   6   3   52.64    4.30
   6  -6  -3   72.56   11.74
   6  -6  -3   49.26    7.23
   4  -3   9  282.18   23.95
  -4   3  -9  298.31   18.00
  -6   4  -6   51.37    8.88
   6  -4   6   56.22   16.56
   5   8   9   28.95    4.78
   5   8   9   41.78    7.75
  -5  -8  -9   22.50    6.61
   4   5  11  259.39   16.80
  -4  -5 -11  232.34   16.32
   4   5  11  254.19   18.26
   5  -7  -3   18.36    3.01
   5  -7  -3   13.02    5.57
  -5   7   3   21.70    3.80
  -5   7   3   16.61    4.41
  -8   2   5   23.34    6.14
  -8   2   5   14.60    2.82
   8  -2  -5   30.54    5.55
  -8   2   5   18.74    1.78
   2  -9  -4  155.69    8.43
  -2   9   4  169.82    8.91
  -2   9   4  180.35   13.59
   5   5  -8  174.82   12.13
  -5  -5   8  199.02   11.47
   3   7  -7    4.17    4.71
  -3  -7   7    2.75    4.31
  -2   1 -11   10.15    5.18
   2  -1  11   10.58    4.62
  10   6   0   28.32    6.60
  10   6   0   28.35    6.15
 -10  -6   0   21.64    3.75
   9   8   4   10.38    6.12
   9   8   4    6.71    5.78
  -1 -10   1  170.39   10.26
   1  10  -1  196.92   13.67
  -7   2  -7   52.42    7.49
   7  -2   7   46.06    5.85
  -4   5  -7    4.29    3.73
   4  -5   7    6.22    6.43
   1   7  10   74.51   18.37
   1   7  10   68.54    4.91
  -1  -7 -10   74.41    4.31
   3   6  -8 1295.41   40.70
  -3  -6   8 1220.84   37.85
  10   4  -2  105.78   12.50
  10   4  -2  103.82    5.47
 -10  -4   2  103.96    6.16
   0  -6   8    2.93    4.28
   0   6  -8    1.79    4.41
  -4  -9   4   34.84    6.44
   4   9  -4   32.08    8.08
   6  10   5  104.65   18.71
   6  10   5   91.79   10.72
  -3   4  10   28.83    6.31
  -3   4  10   17.86    3.98
  -3   4  10   16.99    1.87
   0   9   7   25.20    6.32
   0  -9  -7   21.49    1.41
  -1   6  10   21.33    5.78
   5  -7   1   37.53    5.65
  -5   7  -1   33.24    4.43
   5  -7   1   40.86    5.26
   2   5  -9   80.69    8.52
  -2  -5   9  101.31   10.15
  -2 -10  -6   92.54   14.91
   2  10   6  108.66   12.21
  -2 -10  -6   97.28    6.08
   1  -9  -6   12.17    2.62
   1  -9  -6   12.95    2.09
  -1   9   6   15.26    6.39
  10   4   5  134.63   14.16
 -10  -4  -5   94.47    6.98
  10   4   5  103.76   11.10
   8   4  -6    5.92    4.36
   8   4  -6    5.00    5.10
  -2   8  -4   95.06    9.02
   2  -8   4   87.63    7.69
  -2   3 -10   82.86   11.34
   2  -3  10   86.97   14.45
   4  -8  -1  191.11   13.21
  -4   8   1  238.55   16.88
  -4   8   1  171.33    8.97
   5  10   6   65.26   10.15
   5  10   6   62.73    9.92
  -5 -10  -6   40.64    9.43
  10   6   4  389.38   17.90
 -10  -6  -4  333.41   12.51
  10   6   4  376.92   15.95
  -5   5  -6  262.74   17.18
   5  -5   6  260.23   18.47
   0   5  11   62.94   17.38
   0  -5 -11   60.37    5.76
   0   5  11   59.14    7.48
   3  -7   5  251.73   17.21
  -3   7  -5  304.02   13.67
   7  -4  -5   39.58    9.44
  -7   4   5   28.22    3.45
  -7   4   5   26.51    3.24
   6  -1   9    9.29    4.01
   6  -1   9   15.39    4.48
  -5   6   6  168.64   12.58
  -5   6   6  166.19    9.01
   5  -6  -6  133.52   11.68
   5  -6  -6  145.12   12.04
   9   7  -2   77.24   10.18
   9   7  -2  119.33   12.36
  -4   8   2   53.56    6.01
   4  -8  -2   64.11   12.80
  -4   8   2   65.29    9.15
   9   7   6  121.10   17.36
   9   7   6   78.63    9.87
  -2   8   7    8.84    4.53
  -6  -4   8  276.64   18.81
   6   4  -8  255.38   19.51
   9  -2   2   54.21   17.47
   0   5  -9  389.07   23.27
   0  -5   9  378.81   26.68
   9   5  -4  274.78   21.02
   9   5  -4  309.69   17.84
   6   9  -3    7.51    6.11
  -6  -9   3    8.68    6.76
   3   3 -10  767.14   32.33
  -3  -3  10  720.30   23.97
   8   9   0   38.56    6.85
   8   9   0   34.34    7.47
   1   9  -4    2.68    4.19
  -1  -9   4    5.23    5.36
  -3 -10   2  927.07   37.50
   3  10  -2 1130.53   47.20
  -1   8   8  523.87   24.62
   4  -7  -6  360.61   19.71
  -4   7   6  396.52   22.44
  -4   7   6  408.01   20.86
   6   1  10   54.03   10.45
   6   1  10   43.49   14.49
   9   8   0   26.38    6.73
   9   8   0   23.32    6.56
  -7   2   7   32.63    8.13
  -7   2   7   28.16    5.63
   7  -2  -7   36.01    6.66
  -7   2   7   44.09    9.93
   8   1   8  235.67   17.82
   8   1   8  205.93   14.55
   2  -9   1   24.61    5.01
  -2   9  -1   19.28    5.41
   7  -1   8  365.15   22.08
   7  -1   8  389.27   21.89
  -5  -9  -8   43.79    7.51
   5   9   8   55.56   10.61
   5   9   8   48.88    6.76
   0 -10  -4  237.68   18.62
   0  10   4  234.86   18.71
   0 -10  -4  159.34   11.28
  10   3   5  683.77   29.86
 -10  -3  -5  673.34   26.37
  10   3   5  665.33   27.71
   7   7  -5   85.89   10.47
  -7  -7   5  101.15   11.94
   0 -10   0    5.33    2.56
   0  10   0   15.05    7.57
  -2   3  11    9.35    4.96
  -2   3  11   18.96    3.64
  -2   3  11   29.82    7.75
   7   9  -2  454.94   31.33
   7   9  -2  553.63   26.64
  -6   4   7  118.97   10.12
  -6   4   7  125.90   11.72
   6  -4  -7  120.10   10.27
  -6   4   7  110.37    8.24
   7  -3   6  171.00   14.18
   7  -3   6  136.61   12.98
  -7   3  -6  168.10   12.94
  10   5   5    3.97    3.18
  10   5   5    5.18    4.66
 -10  -5  -5    2.36    1.37
   5   3  11  124.70   17.48
   5   3  11  112.87   10.03
  -4  -2  10   43.05    7.20
   4   2 -10   35.66    9.78
   2   1 -11   16.86    5.29
  -2  -1  11    9.15    3.33
   7  10   2   73.59   13.64
   7  10   2   90.62   18.23
  -8   3   4  264.21   16.34
  -8   3   4  290.63   15.67
   8  -3  -4  268.19   18.05
  -8   3   4  245.96   16.65
   7  10   3    4.14    5.56
   7  10   3    3.42    6.96
   9   2  -5  345.15   21.24
   9   2  -5  334.98   17.93
  -9  -2   5  297.26   16.02
   6   6  10  385.57   23.58
   6   6  10  326.77   20.64
  -4 -10   2   59.85    8.22
   4  10  -2   86.16   11.81
  10   0   1   28.06    8.21
  -4   8   0    8.17    4.56
   4  -8   0    6.72    2.74
   9   2   7  259.86   19.17
   9   2   7  248.47   19.55
   9   2   7  244.67   15.97
   1  -8   5  320.26   19.46
  -1   8  -5  344.09   21.07
  -8   1   6    1.71    1.12
  -8   1   6    2.27    2.03
   8  -1  -6    0.10    3.00
  -2   7  -6   46.33    8.19
   2  -7   6   38.46    6.13
   2   8  -6  251.80   19.13
  -2  -8   6  218.16   16.08
   9  -2  -2  415.29   23.76
  -6   6  -2   21.66    3.02
   6  -6   2   26.86    5.86
   6  -6   2   27.26    4.98
   5   4  11   78.77    9.14
   5   4  11  100.91   19.27
   0  -7   7  432.83   21.71
   0   7  -7  464.96   21.89
   7   6  -6    4.16    5.66
  -7  -6   6    9.39    4.30
  -2 -10   2  133.05   12.30
   2  10  -2  180.72   17.02
  10   0   0  822.92   34.03
   8   9   5    6.53    2.91
   8   9   5    5.72    4.79
   8  -4   0   71.33    9.27
  -8   4   0   51.13    5.21
   7   8   8  479.55   24.81
   7   8   8  506.44   25.81
  -5   3   9  391.74   24.88
  -5   3   9  413.75   21.77
  -5   3   9  376.95   19.99
   5   7  10  441.04   20.60
   5   7  10  398.97   24.99
  -5  -7 -10  405.94   22.82
  10   1  -2  124.95   11.12
  -7   5   3   56.64    8.37
   7  -5  -3   37.30    7.76
   7  -5  -3   54.08   11.78
  -7   5   3   45.31    5.54
   9   6   7   40.07    6.81
   9   6   7   33.99    6.13
  -3  -8   6  393.22   22.90
   3   8  -6  433.39   21.62
   9   3  -5  370.37   22.78
  -9  -3   5  336.43   18.19
   9   3  -5  400.92   22.53
  -4   8   3  100.48   11.19
  -4   8   3   94.82    7.48
   4  -8  -3   88.95   10.46
   8  -4  -1  333.28   19.88
   8  -4  -1  347.29   17.95
  -8   4   1  293.81   15.09
   2   6  11   87.83    9.28
   2   6  11  110.98   17.52
  -2  -6 -11   77.49   10.45
   8  -3   4   69.16    7.05
   8  -3   4   67.59    8.93
  -8   3  -4   68.36    8.54
   7  -5   2  424.90   23.19
  -7   5  -2  399.32   20.98
   7  -5   2  418.53   23.66
   3   6  11   -0.44    2.13
  -3  -6 -11    2.44    2.21
   3   6  11    3.58    2.20
   8   7  -4  190.58   15.19
   8   7  -4  167.37   18.48
  -3   5  -8   72.58   10.59
   3  -5   8   59.32   11.27
  -3   8  -3  138.28   17.41
   3  -8   3  102.77   10.10
   9   1  -5    4.04    4.03
   9   1  -5    1.63    1.56
  -9  -1   5    3.77    2.03
   0   2 -11  111.22   24.21
   0  -2  11  112.41   10.32
  -3  -5   9  102.38   11.50
   3   5  -9   90.04   11.07
   8   6  -5   15.22    5.28
   8   6  -5   12.30    4.16
  -4  -7   7   64.31    9.20
   4   7  -7   64.52   10.18
   5   2  11   27.10   10.74
   5   2  11   43.18   11.28
   7  10   1   27.46    6.74
   7  10   1   18.97    5.78
  10   0   2  215.58   17.01
   1   9   8   53.59    8.88
  -6  -7   6   83.36   10.94
   6   7  -6   69.57   10.40
   3  -4   9  950.20   40.62
  -3   4  -9  975.95   39.77
 -10  -5   2    2.85    3.53
  10   5  -2    6.85    6.40
  10   5  -2    5.41    4.55
   4  -7   4    1.66    4.25
  -4   7  -4    1.58    4.17
   7  10   4  325.21   22.52
   7  10   4  332.22   22.82
  10   7   2    2.70    4.55
  10   7   2   11.11    4.16
  -6   5   6  503.84   20.43
   6  -5  -6  468.20   19.00
  -6   5   6  504.30   23.04
   6  -5  -6  427.27   23.10
   9   8   5   19.56    5.75
   9   8   5   18.17    6.64
   7   1  -8   52.05   13.44
   7   1  -8   44.04   12.19
  -5   7   4  790.83   30.98
   5  -7  -4  751.22   32.79
  -5   7   4  821.46   34.33
   5  -7  -4  713.06   31.25
  10   6  -1   57.32   10.24
 -10  -6   1   60.10    8.12
  10   6  -1   70.59    8.31
   8  -4   1   15.76    5.05
   8  -4   1   10.61    2.42
  -8   4  -1    7.73    1.48
   8   8   7   32.31    6.88
   8   8   7   41.71    6.86
   1   8  -6   50.07    9.79
  -1  -8   6   40.30    5.62
  -7  -8   4  645.80   29.06
   7   8  -4  573.06   26.43
  10   1   4  191.85   12.94
  10   1   4  197.69   15.74
  10   1   4  171.11   11.12
  -6   3   8    1.70    1.20
  -6   3   8    7.72    4.50
   6  -3  -8    8.87    2.61
  -6   3   8    7.32    3.11
  -6   6   4  143.71    9.95
   6  -6  -4  151.83   11.74
   6  -6  -4  139.89   11.67
  -6   6   4  162.54   13.05
  -6 -10   1   18.02    5.34
   6  10  -1   10.22    4.93
   6   1  -9    8.73    3.21
  -6  -1   9   20.49    7.45
  -1   9  -3  170.68   14.43
   1  -9   3  168.99   13.82
   5   9  -4   10.93    5.01
  -5  -9   4    4.28    6.09
  -1  -2  11  125.66   12.67
   1   2 -11  142.42   20.01
  10   0  -1   37.97    5.05
  -6   0   9  200.31   21.18
  -6   0   9  218.18   16.20
   4  -2  10    8.19    4.35
  -4   2 -10    3.53    2.80
  10   7   3  130.81   12.32
  10   7   3  128.37   13.73
  -4  -6   8  421.28   24.63
   4   6  -8  436.50   20.91
   8   7   8  161.26   17.28
   8   7   8  158.48   12.93
  -2   9   5    2.38    6.17
   2  -9  -5    1.66    1.41
   2  -9  -5    4.13    1.35
   5  -1  10  557.22   24.08
  -3   8   6   27.65    5.46
   3  -8  -6   24.08    3.97
  -9   1   4   37.53    5.15
   9  -1  -4   28.86    6.60
   1  -6   8  446.22   20.51
  -1   6  -8  485.14   23.08
   1   4 -10    4.54    4.20
  -1  -4  10   11.40    6.60
   7   7   9   78.78   21.68
   7   7   9   68.65    9.19
   5  -7   2  140.09   11.31
  -5   7  -2  167.05   12.54
   5  -7   2  156.64   12.58
  10   7   1  555.59   26.62
  10   7   1  628.50   27.80
   4   0  11  103.82   12.78
   4   0  11   82.23    9.84
  -4   3  10  136.95    9.74
  -4   3  10  144.23    9.79
  -4   3  10  160.61   21.50
  10   2   5  218.87   23.85
  10   2   5  195.82   12.93
  10   2   5  211.22   14.68
   1  -5   9  457.26   21.85
  -1   5  -9  475.59   21.69
   1  -2  11  558.75   27.33
  -1   2 -11  634.16   27.39
  -3   1  11  253.81   16.94
  -3   1  11  227.33   16.84
  -3   1  11  278.44   16.10
   7   2  -8   19.05    4.07
  -1 -10  -6   28.50    3.02
  -1 -10  -6   38.01    4.48
   1  10   6   32.97    8.83
   8   4   9    8.76    4.31
   8   4   9   11.54    5.25
   0   7  10  432.46   21.49
   9  -2   3    7.88    1.43
   9  -2   3    8.00    2.40
   9  -2   3   14.56    5.32
   7   0  -8   38.13   11.49
  -7   0   8   62.19   12.54
  -7   0   8   39.80    8.41
   6   6  -7  740.06   31.40
  -6  -6   7  744.89   32.00
   4  -6   6   96.56    9.89
  -4   6  -6  103.91    9.85
   8  -4  -2  181.86   20.71
   8  -4  -2  171.07   10.85
  -3   1 -11   33.62    9.98
   3  -1  11   32.25    6.00
  10   3  -3  372.85   19.78
  10   3  -3  334.98   20.29
 -10  -3   3  374.41   20.71
  -1  -6 -11  472.12   18.61
   1   6  11  436.98   17.52
   1   6  11  486.32   26.89
   0   8   9  113.51   12.19
   7   9   7    4.56    6.85
   7   9   7    5.23    3.69
   5   5  11   34.65   14.22
   5   5  11   28.62   11.34
  10   6   5   92.20   11.32
  10   6   5   74.19   10.00
  -4   8  -1   97.98    9.59
   4  -8   1   93.86    9.60
  -3   0  11  214.95   14.75
  -3   0  11  256.55   18.76
   0   4 -10  197.96   15.30
   0  -4  10  194.14   15.72
   9   0   6   13.35    3.52
   9   0   6   17.07    6.63
   9   0   6   15.77    3.77
  -5 -10   2   16.30    6.60
   5  10  -2   23.56    7.06
   6  10   6  142.24   14.04
   6  10   6  141.12   11.72
   6   8   9   34.52    7.97
   6   8   9   38.23    4.29
  -4  -6 -11   70.31    7.32
   4   6  11   67.06   12.38
   4   6  11   76.34   11.16
  -4 -10  -7   61.05   11.68
   4  10   7   78.59   10.72
   4  10   7   99.48   11.48
   3  10   7   90.31    8.43
  -3 -10  -7   73.56   15.03
   3  10   7   87.53    9.18
  10   2  -3  121.16   11.33
  10   2  -3  126.88    4.22
 -10  -2   3  133.64    9.61
  -6  -8   5   38.40    7.10
   6   8  -5   27.02    6.41
   1   2  12 1268.48   49.18
   1   2  12 1514.22   37.28
   0  10   5   18.97    7.62
   0 -10  -5   10.88    2.49
   0 -10  -5   21.24    4.72
   4   8  -6    5.67    7.49
  -4  -8   6    8.42    2.90
   7   4  10   43.39    9.32
   7   4  10   52.88   14.39
  -3   6   9   17.31    6.34
   9   8  -1   17.80    6.38
   9   8  -1   28.66    7.61
   0  10  -1    1.70    4.28
   0 -10   1    3.78    3.61
   6  -5   5   37.93    3.92
  -6   5  -5   50.47    6.56
   6  -5   5   46.74    7.80
   8   3   9  491.70   22.21
   8   3   9  497.31   22.67
   8   9  -1   19.65    6.17
   8   9  -1   17.85    6.34
   1  10  -2   62.51    9.14
  -1 -10   2   53.04    7.46
   0  -9   4   46.66   12.31
   0   9  -4   48.49   10.44
  -9  -4   5  188.80    6.24
   9   4  -5  241.81   16.21
   9   4  -5  232.64   17.88
   8  -1   7    4.60    1.83
   8  -1   7    5.89    3.97
   8  -1   7    8.11    4.25
  -3   6  -7    4.66    3.50
   3  -6   7    3.60    4.60
   7   0   9   72.18    9.02
   7   0   9   83.97    9.25
   8   8  -3  606.90   27.28
   8   8  -3  487.82   25.62
   2   2  12    2.24    1.95
   2   2  12    2.29    2.67
  -4   6   8   73.55   12.58
   8   5   9  298.51   24.83
   8   5   9  306.02   21.02
   7   3  10  353.20   20.95
   7   3  10  358.49   24.52
  -2  -4  10   90.57    8.93
   2   4 -10   92.12   10.89
   9  -1   5    6.73    1.89
   9  -1   5   11.49    3.82
   9  -1   5    5.73    2.03
   2   3  12  282.64   18.52
   2   3  12  253.83   17.13
  -1  -3 -12  252.55   16.87
   1   3  12  296.77   24.81
   1   3  12  270.49   18.06
   6   2  -9  167.36   12.76
  -6  -2   9  216.40   23.32
   7   5  -7  280.16    9.86
  -7  -5   7  327.25   20.15
  -4   8   4  478.91   22.79
   4  -8  -4  447.75   18.33
  -4   8   4  508.68   20.20
   6   9   8   35.39    8.84
   6   9   8   26.78    4.13
  -3   2  11    3.69    2.46
  -3   2  11    3.48    3.74
  -3   2  11    7.55    2.42
  -1  10   2   20.62    7.22
   1 -10  -2   18.76    3.13
  -1  10   2   16.41    4.97
  10   0   3  138.19    9.97
  10   0   3  134.08    8.60
  10   0   3  137.57   13.74
  -2   9  -2   38.20    6.56
   2  -9   2   43.07   11.98
  -6   1   9   48.20    6.94
  -6   1   9   31.82   11.02
  -6   1   9   63.45    8.07
  10   4  -3  151.37   10.80
 -10  -4   3  125.46   10.55
  10   4  -3  129.41   13.64
  -1   5  11  134.17   16.65
  -1   5  11  114.77    9.26
  -1   5  11   95.94    8.80
   7  -4   5  365.34   31.38
  -7   4  -5  334.04   18.28
   7  -4   5  314.63   17.29
   4  11   2   16.02    8.35
  -4 -11  -2    5.86    3.20
   8  -2   6   37.60    2.96
   8  -2   6   42.01    7.18
   8  -2   6   46.97    9.49
   4  11   3   35.57    7.64
  -4 -11  -3   33.49    5.81
   5   4  -9  975.82   39.49
  -5  -4   9  984.30   40.87
   9  -2  -3    3.67    4.21
  -4   5   9  399.85   24.26
  -4   5   9  356.89   18.14
  -4   5   9  367.66   18.71
   8  -4   2  435.78   18.23
  -8   4  -2  405.51   20.99
   8  -4   2  444.30   20.04
  10   7   4    2.03    4.23
  10   7   4    2.48    4.60
   7  10   0    1.92    3.93
   7  10   0    4.22    5.01
   3  11   2  205.65   18.03
  -3 -11  -2  170.28   12.69
  -9   0   5    0.60    1.28
  -9   0   5    0.45    1.14
   9   0  -5    1.75    2.33
   1   1  12 1303.26   53.11
   1   1  12 1127.23   44.21
   8   1  -7   29.50   10.52
   8   1  -7   28.73    7.47
  -8  -1   7   27.77    3.08
   8   5  -6    0.93    3.07
   8   5  -6    7.13    5.28
   8   2  -7  860.28   33.80
  -8  -2   7  700.47   27.65
   8   2  -7  818.50   42.93
  -3 -11  -3  123.01    9.96
   3  11   3  122.82   14.49
   7  10   5    5.14    5.18
   7  10   5    3.15    4.76
  -2   4  11  385.61   20.13
  -2   4  11  393.85   32.67
  -2   4  11  359.85   19.32
  -3   7   8    5.03    4.73
   0  -2 -12    6.78    1.93
   0   2  12    5.79    6.10
   0   2  12    5.63    2.81
  10   7   0   17.36    4.67
  10   7   0   20.19    6.40
   3  -3  10   16.80    5.06
  -3   3 -10    9.27    5.24
  10   4   6   15.67    4.24
 -10  -4  -6   13.15    4.59
  10   4   6    9.17    5.31
   1 -10  -1   18.84    4.62
  -1  10   1   18.55    6.38
   7   5  10   45.03    7.75
   7   5  10   57.15   10.72
   5   1  11   17.29    6.17
   5   1  11   19.27    4.45
   2   2 -11  675.95   32.57
  -2  -2  11  606.67   25.95
  -5   0  10 1191.48   46.42
  -5   0  10 1218.40   48.84
  -1  10   3   37.16    6.75
   1 -10  -3   43.03   10.17
   9   1   7 1053.16   40.75
   9   1   7 1157.04   45.15
   9   1   7 1179.95   47.67
  -7   5   4   40.79    5.88
   7  -5  -4   50.97   10.10
  -7   5   4   45.31    6.56
   7  -5  -4   40.02    2.77
  -3   9   2    1.52    4.07
  -3   9   2   -1.25    1.68
   3  -9  -2    2.09    1.78
   1  -7   7  543.68   24.21
  -1   7  -7  632.62   28.23
   5  10   7    9.07    6.03
   5  10   7    5.40    4.24
  -5 -10  -7    1.04    2.14
  -2 -10  -7    3.87    1.17
   2  10   7    3.12    5.27
  -2 -10  -7    4.30    2.55
   6   0  10   49.56    7.46
   6   0  10   62.69   16.84
  -2   7   9  178.88   24.15
   8   9   6   16.72    6.04
   8   9   6   14.41    4.15
   3  -9  -1  322.54   19.11
  -3   9   1  408.50   24.33
   0  -8   6   55.90    8.79
   0   8  -6   53.82    9.19
   0   1  12  417.06   22.88
   0   1  12  445.75   23.28
  -6   6  -3 1007.75   39.23
   6  -6   3 1005.52   43.74
   6  -6   3  935.81   36.95
   4   3 -10   50.41   10.66
  -4  -3  10   56.03    9.33
  10   0  -2   84.41   19.81
   3   1 -11  150.33   17.17
  -3  -1  11  142.70   12.23
  -5   6  -5  143.83   11.55
   5  -6   5  133.81   11.66
  -3  -8 -10  202.51   13.49
   3   8  10  189.40   13.73
   3   8  10  215.52   23.54
   1  -4  10  376.63   21.86
  -1   4 -10  401.01   23.71
   7   3  -8  330.60   18.84
  -7  -3   8  401.72   23.36
   7  -5   3  125.41   10.60
   7  -5   3  127.88   12.24
  -7   5  -3  121.15   10.12
  10   5   6   11.94    4.90
  10   5   6   11.49    4.04
   9   4   8   62.68   15.10
   9   4   8   52.75   14.35
 -10  -1   3   21.01    3.61
  10   1  -3   22.84    5.37
 -10  -1   3   26.02    2.19
   9   6  -4   13.97    5.52
   9   6  -4    5.02    7.02
   2   1  12   13.61    5.69
   2   1  12   14.26    4.05
  -7   1   8  658.76   28.71
  -7   1   8  592.64   23.50
  -7   1   8  636.40   25.83
   7  -1  -8  623.45   27.23
  -2   2 -11  149.71   23.78
   2  -2  11  140.60   11.47
  -5   5   8    9.19    4.45
  -5   5   8    2.28    1.37
  -4 -11  -1    1.90    2.85
   4  11   1    0.77    4.61
  -5  -1  10  269.12   18.74
   5   1 -10  236.60   17.90
  -3 -11  -1   10.73    3.13
   3  11   1   19.84    6.07
   3   3  12  133.50   14.70
   3   3  12  132.65   14.63
  -1   9   7   29.18    8.11
   4  11   4  483.82   24.71
  -4 -11  -4  463.90   19.87
   9   7  -3   37.13    6.96
   9   7  -3   34.52    7.18
   9   7   7   31.33    5.18
   9   7   7   35.58    6.18
   8   0   8   88.16   10.58
   8   0   8   85.09   14.51
   2   4  12   10.35    5.60
  -2  -4 -12    4.36    2.77
   2   4  12    3.53    2.34
  10   3   6  791.49   33.21
  10   3   6  839.51   35.13
  -8   4   3  114.77    8.53
   8  -4  -3  103.14   10.39
   0  -3 -12   54.10    8.68
   0   3  12   71.78   17.79
   0   3  12   51.38   11.07
   5  11   3   75.62   10.92
  -4  -5   9    5.61    6.49
   4   5  -9    3.45    4.78
  -5   1  10    2.70    2.90
  -5   1  10    7.98    4.78
  -5   1  10    4.85    4.66
   5  11   2  105.07   12.70
  -5 -11  -2  118.58   10.76
   3  11   4   97.59   13.60
  -3 -11  -4   83.75    8.56
  -3 -11  -4   68.60    7.65
   3   9   9 1179.92   45.47
  -3  -9  -9 1126.85   43.53
   3   9   9 1097.26   53.42
   6   7  10  247.04   17.08
   6   7  10  241.54   19.08
  -3   5  10    0.53    0.72
  -3   5  10    1.27    0.88
  -3   5  10   -1.17    3.43
   8   2   9  295.87   18.52
   8   2   9  291.94   18.62
  -2   6  10  158.90   24.44
   7   2  10   38.01   12.51
   7   2  10   26.03    5.25
   3  10  -3   84.40   11.67
  -3 -10   3   88.52    7.00
   3   2  12  110.77   11.84
   3   2  12  113.18   11.88
  -4  -8 -10   67.92   13.35
   4   8  10   69.29    9.80
   4   8  10   74.03    9.65
   9   9   2   98.21   11.05
   9   9   2   94.11   12.89
  -3   9   3   50.36    5.71
  -3   9   3   66.20   18.73
   3  -9  -3   66.75   12.23
   3   9  -5  118.65   13.34
  -3  -9   5   89.59    9.95
   2   8  10    5.56    1.72
  -2  -8 -10    4.47    1.38
   2   8  10    5.95    7.44
  -8   0   7    3.64    1.67
  -8   0   7    5.11    1.92
   8   0  -7    5.64    4.61
   9   5   8  891.92   37.56
   9   5   8  914.00   37.62
  -8   2   6  205.19   13.80
  -8   2   6  239.91   16.30
   8  -2  -6  214.79   15.05
  -8   2   6  224.06   14.31
   8   3  -7  419.09   23.23
   8   3  -7  392.49   28.78
   9   9   3    4.13    4.99
   9   9   3    2.59    5.62
   9   8   6  146.91   15.34
   9   8   6  129.63   11.50
   2  11   2   25.10    8.02
  -2 -11  -2   16.55    3.34
  -2  -9   5  234.70   17.42
   2   9  -5  264.41   20.98
   8  -3  -5    3.13    2.89
  -8   3   5    5.19    2.79
  -8   3   5    1.43    0.94
  -8   3   5    1.98    2.29
   0   6  11  134.85   21.04
   0   6  11  106.44    8.46
   0  -6 -11  107.38    8.91
  -5  -7   7    7.22    7.23
   5   7  -7   14.58    8.44
   4   9   9   43.66    8.66
   4   9   9   33.90    4.00
  -4  -9  -9   38.45    3.95
   1   4  12   10.19    4.44
   1   4  12    7.82    3.55
  -1  -4 -12    7.65    2.77
  -7   3   7   39.50    8.19
   7  -3  -7   55.83    7.91
  -7   3   7   52.86   11.37
  -7   3   7   46.54    5.29
  10   6  -2    2.64    7.02
  10   6  -2    2.12    2.84
  -6  -5   8  214.73   16.29
   6   5  -8  191.24   14.63
  -7   4   6   44.52    6.32
   7  -4  -6   49.50    6.54
  -7   4   6   40.87    8.04
  -7   4   6   53.91    8.80
   9   3   8   31.54    5.64
   9   3   8   27.85    7.90
   5  -7  -5  578.48   24.53
  -5   7   5  600.94   26.27
   5  -7  -5  518.56   21.93
  -5   7   5  566.47   22.14
  -2 -11  -3   70.70    7.96
  -2 -11  -3  104.83    8.66
   2  11   3   96.31   11.95
  -7  -9   3   24.07    7.53
   7   9  -3   12.27    5.92
  -3   9   0  266.58   19.88
   3  -9   0  241.85   17.38
   0   9   8  128.75   11.90
   8   6   9   56.24   12.68
   8   6   9   76.48   18.42
  -1  10   0   70.65   10.96
   1 -10   0   80.15    9.39
  -6   3  -8    3.42    2.64
   6  -3   8   -0.13    3.91
  -4   8  -2  344.65   20.31
   4  -8   2  321.41   19.74
   3   4  12  150.43   21.36
   3   4  12  115.92   14.79
   5   6  11  865.07   38.57
   5   6  11  756.35   30.92
   4  10  -3  110.46   13.47
  -4 -10   3  115.11   11.07
   3   4 -10   25.24    6.41
  -3  -4  10   14.90    4.19
   1 -10  -4    2.96    2.14
   1 -10  -4    4.76    3.15
  -1  10   4    9.53    6.41
  -2 -10   3   14.68    4.73
   2  10  -3   17.67    6.64
  10   1   5   32.24    8.02
  10   1   5   22.79    4.18
  10   1   5   33.44    8.88
  -4   7   7  104.61   16.84
  -4   7   7  107.74    7.39
   5  -4   8  227.80   18.35
  -5   4  -8  239.55   16.62
   9  -3   0  105.97   10.84
   5  11   4   18.83    6.16
   5  11   4   20.45   10.67
  -5   6   7  114.59    8.15
   5  -6  -7  109.86    8.57
  -5   6   7  115.59   13.50
  -6   6   5   61.35    8.01
   6  -6  -5   43.65    8.60
   6  -6  -5   56.36    8.63
  -6   6   5   52.15    5.72
   9  -2   4  370.10   22.21
   9  -2   4  368.09   19.41
   9  -2   4  337.98   17.85
  -3   3  11   67.00   16.06
  -3   3  11   48.35    6.02
  -3   3  11   51.09    8.80
  -5 -11  -1  287.88   18.36
   5  11   1  293.99   21.76
   1   0  12   79.15    9.33
   1   0  12   64.24    9.55
   9   9   1   66.53   12.33
   9   9   1   57.20   16.58
  10  -1   0  562.78   25.34
   6   4  11   96.20   10.32
   6   4  11   85.31   14.83
 -10  -5   3   36.08    4.92
  10   5  -3   39.50    7.21
  10   5  -3   43.46    6.14
  -6  -9   4  101.72   18.92
   6   9  -4   71.52   11.45
  -5   7  -3    6.52    4.17
   5  -7   3    5.32    4.17
  -2   8  -5    7.96    4.91
   2  -8   5    2.26    3.86
   2   9   9  184.92   13.75
   2   9   9  154.67   14.45
  -2  -9  -9  182.53   12.12
   2  -5   9    2.27    4.59
  -2   5  -9    5.13    5.19
  -8   3  -5   26.32    6.57
   8  -3   5   28.42    5.71
   8  -3   5   19.27    2.90
  10  -1   1  103.83   19.12
  -6  -3   9   85.98   11.88
   6   3  -9   60.39    8.23
   2  11   1  236.33   19.62
  -2 -11  -1  201.63   14.30
   5   8  -6    6.73    6.34
  -6 -10   2  322.49   19.89
   6  10  -2  281.53   13.71
 -11  -4  -2   22.35    5.45
  11   4   2   37.15    4.79
  11   4   2   48.01    9.51
   0   0  12  130.31   18.52
   0   0  12  166.03   16.62
   6   3  11   27.29    6.26
   6   3  11   27.79    9.63
  11   4   1   14.69    3.33
  11   4   1   13.04    7.25
 -11  -4  -1   16.89    5.18
  -5   4   9   45.18    7.56
  -5   4   9   67.35   12.87
  -5   4   9   55.28    6.07
  10   7   5 1029.31   43.21
  10   7   5  919.27   44.50
  -5   3  -9   35.19    5.63
   5  -3   9   35.89   14.10
   2  -9  -6    2.42    1.40
  -2   9   6    0.03    4.04
   2  -9  -6    2.78    1.70
  -1   1  12  239.58   16.43
  -1   1  12  272.70   22.97
  -1   2  12    2.88    2.98
  -1   2  12    4.25    3.70
   1  -2 -12    1.98    1.98
   9  -3  -1   93.83   19.23
  -2   8   8  232.71   19.64
   9   9   4   29.08    6.71
   9   9   4   26.90    7.14
   4   9  -5  206.95   17.93
  -4  -9   5  211.33   16.30
   9  -3   1   95.59    9.66
 -11  -3  -1    1.26    1.22
  11   3   1    2.11    4.71
  11   3   1    2.33    2.42
   5   6  -8  166.44   14.49
  -5  -6   8  167.75   13.73
  -6   2   9    2.60    2.84
  -6   2   9    3.74    2.75
  -6   2   9   -0.32    2.20
   9   5  -5   45.99    6.86
   9   5  -5   36.41   12.66
   7   6  10   75.84    9.58
   7   6  10   71.20   11.52
  10   6   6   95.60   10.00
  10   6   6  101.68   10.62
  -6   4  -7    7.97    3.67
   6  -4   7    2.90    4.34
  -2   6  -8    5.18    6.42
   2  -6   8   -0.27    4.52
   8  10   3   64.47    9.67
   8  10   3   85.90   13.85
  10   0   4  168.54   14.93
  10   0   4  146.84   11.52
  10   0   4  130.74    8.59
   8  10   2   20.44    7.07
   8  10   2   21.40    5.20
  11   3   2    7.79    3.45
 -11  -3  -2    2.02    1.25
  11   3   2    3.48    5.10
   0  10   6  165.00   15.60
   0 -10  -6  143.11    9.71
   0 -10  -6  144.85   10.11
  -3   8  -4  592.72   25.90
   3  -8   4  559.03   24.86
  -8   4  -3   22.73    5.28
   8  -4   3   22.94    4.41
   8  -4   3   24.03    3.15
   2  11   4   15.49    6.58
  -2 -11  -4   11.30    2.97
  -2 -11  -4    9.57    2.51
   6  -2   9  320.88   19.38
  -6   2  -9  352.90   21.02
  10   7  -1    8.18    6.43
  10   7  -1    5.06    6.83
   5   2 -10  275.29   19.36
  -5  -2  10  342.57   20.54
  -3 -11   0  209.58   17.11
   3  11   0  250.88   19.46
   0  10  -2   23.71    7.07
   0 -10   2   16.67    4.63
  -4 -11   0    1.86    2.98
   4  11   0    0.92    4.85
   3   7  11    7.36    5.87
   3   7  11    4.03    2.99
  -3  -7 -11    2.31    1.82
   4  -8  -5   69.44   11.19
  -4   8   5   66.43    8.74
  -4   8   5   51.69    5.62
   1   9  -5  575.53   27.31
  -1  -9   5  495.66   22.06
   7  10  -1  141.92   14.92
   7  10  -1   98.07   19.49
  -4 -11  -5  372.67   22.57
   4  11   5  339.16   22.17
  -4 -11  -5  295.18   17.27
   3   1  12   87.57   11.72
   3   1  12   78.52    9.41
   9   8  -2   31.13    7.04
   9   8  -2   17.19    6.43
  -4   4  10   83.09    7.65
  -4   4  10   93.85   12.37
  -4   4  10   84.27    8.35
   5   9   9   11.90    5.69
   5   9   9   19.75    3.69
  -5  -9  -9   14.52    2.70
  -1   7  10   17.92    5.71
  -3   7  -6   11.40    3.79
   3  -7   6   15.39    4.69
   7  10   6    1.90    3.79
   7  10   6   18.94    8.08
  10   2   6  158.87   14.40
  10   2   6  126.86    4.08
  10   2   6  139.31   10.58
   6  10   7   34.05    6.09
   6  10   7   40.14   10.11
  10  -1  -1   98.93   11.88
  -3   9   4  188.77   10.74
   3  -9  -4  174.56   16.22
  -3   9   4  197.10   12.89
  -1 -10  -7    1.19    1.48
   1  10   7    6.03    5.23
  -1 -10  -7    4.50    1.89
  -2  -7 -11 1661.30   13.64
   8   9  -2   -0.20    5.15
   8   9  -2    4.13    6.10
  -5   2  10   71.04   15.68
  -5   2  10   57.89    8.95
  -5   2  10   52.12    6.66
  11   5   2  245.66   18.68
 -11  -5  -2  251.78   16.74
  11   5   2  264.45   18.55
   4  -1  11  167.59   22.76
   9   6   8  443.23   20.81
   9   6   8  404.93   23.57
   3  11   5  120.35   15.53
  -3 -11  -5   99.69    8.74
  -3 -11  -5   83.24    8.63
 -11  -4  -3    1.86    1.83
  11   4   3    4.36    3.64
  11   4   3    3.68    4.71
  -5  -8 -10   14.20    3.49
   5   8  10   10.80    2.77
   5   8  10   12.30    5.05
   7  -2   8  277.23   20.46
  -7   2  -8  275.95   20.28
   0   4  12  114.33   20.09
   0   4  12   86.76    9.09
   0  -4 -12   94.17    8.00
  10  -1   2   53.52   17.59
  11   4   0  310.19   22.77
 -11  -4   0  363.44   19.81
  11   4   0  367.07   19.73
  11   3   0  380.56   27.93
  11   3   0  408.00   21.27
 -11  -3   0  407.50   21.61
   1   8  10  188.22   12.39
  10   8   2   25.68    6.60
  10   8   2   20.41    7.60
   2   0  12  610.77   25.75
   2   0  12  777.31   37.23
   6   5  11   39.00    7.16
   6   5  11   46.07   14.08
   0   3 -11  260.69   18.72
   0  -3  11  258.09   18.44
  11   5   1    0.52    2.50
 -11  -5  -1    0.82    1.78
  11   5   1    3.38    3.03
  -9   1   5   49.20    5.34
  -9   1   5   58.41    9.30
   9  -1  -5   56.76    7.60
  -1   8   9  248.32   24.56
   8   8   8   25.03    9.18
   8   8   8   38.45    9.12
   5  -5   7  126.14   14.55
  -5   5  -7  145.54   11.57
   4   3  12   62.03   15.28
   4   3  12   73.57   12.97
   7  -3   7  169.38   14.88
  -7   3  -7  173.37   16.39
  -3  -2  11  347.88   20.28
   3   2 -11  346.19   22.45
   9   2  -6  203.07   13.64
   9   2  -6  207.43   16.68
  -9  -2   6  166.64   11.64
  -1  -3  11   26.37    7.19
   1   3 -11   24.83    7.07
   6  11   3   61.99   11.24
   6  11   3   79.85   15.83
  10   3  -4   34.10    3.58
 -10  -3   4   29.54    3.66
  10   3  -4   39.87    7.43
   9  -2  -4  338.34   19.95
  -9   2   4  398.03   20.49
   8  10   4    1.30    5.08
   8  10   4    2.08    3.98
   1  -9   4   98.61   10.11
  -1   9  -4  108.68   11.87
  10   8   3   77.20   10.21
  10   8   3   85.43   12.04
   9   2   8   20.29    4.82
   9   2   8   21.91    5.30
  -3   8   7   17.95    6.06
   6  11   2   46.75   10.50
   6  11   2   34.35   11.45
  10   2  -4   68.44    6.69
 -10  -2   4   62.08    4.66
  10   2  -4   77.98   11.36
   4  -7   5    3.48    3.92
  -4   7  -5    4.42    4.26
   2   5  12  385.79   29.84
  -2  -5 -12  322.38   17.40
   2   5  12  324.57   18.00
   8  10   1  231.39   20.80
   8  10   1  226.58   31.22
   6   2  11    1.50    3.91
   6   2  11    8.08    5.45
   3  -9   1   15.15    4.33
  -3   9  -1   18.27    5.38
  10   0  -3  175.56   13.84
   2  -4  10  499.66   23.99
  -2   4 -10  527.83   23.71
  -1   0  12   12.40    3.67
  -1   0  12   17.97    6.38
  -1   3  12   82.25   19.36
  -1   3  12   62.33    9.75
   1  -3 -12   55.31    8.89
   7   8   9   34.16    5.85
   7   8   9   26.67    4.92
   4  -4   9   19.70    6.59
  -4   4  -9   29.98    5.85
   4   7  11   12.10    4.92
   4   7  11   21.01    4.16
  -4  -7 -11   11.92    4.67
   5  10  -3   18.95    6.85
  -5 -10   3   16.45    5.23
 -11  -3  -3  335.89   17.91
  11   3   3  321.50   20.87
  11   3   3  299.75   16.93
  -6   4   8   14.07    4.23
  -6   4   8    9.79    4.11
  -6   4   8   26.73    4.65
   6  -4  -8   13.26    5.59
   5   0  11  453.15   27.48
   5   0  11  398.63   22.88
  -2  -7   8   51.17    8.71
   2   7  -8   46.35    9.46
  -6   5   7  210.71   13.58
   6  -5  -7  190.75   14.29
  -6   5   7  209.24   14.57
   6  -5  -7  208.64   14.03
   9  -3  -2  139.64   12.38
   1  10  -3   28.51    7.15
  -1 -10   3   16.29    5.19
   5  11   5   93.41   12.56
   5  11   5   84.32   13.83
  11   5   3  176.49   24.97
  11   5   3  174.10   14.22
 -11  -5  -3  164.94   14.16
  -8   1   7    3.83    1.59
   8  -1  -7    6.11    4.28
  -8   1   7    4.51    2.44
   7   4  -8    5.14    4.42
  -7  -4   8    7.71    7.53
   2  -9   3   54.44    9.78
  -2   9  -3   75.32   10.33
   9  -3   2  278.67    5.31
   9  -3   2  298.14   15.63
   9  -3   2  296.86   17.87
   8   4  -7   30.55    6.15
   8   4  -7   23.61    8.30
  11   2   1   23.75    4.45
   4   4  12  429.47   18.56
   4   4  12  429.35   10.89
  -4   5  -8   28.86    8.85
   4  -5   8   19.35    4.83
   9   9   0   25.53    8.20
   9   9   0   22.59    5.97
  -2 -11   0   51.71    7.04
   2  11   0   48.99    9.70
   7   9   8  466.12   21.40
   7   9   8  390.46   24.71
  -7  -7   6   25.93    6.95
   7   7  -6   25.93    6.56
   1 -10   1  255.23   17.92
  -1  10  -1  270.42   21.52
   9   1  -6  158.91   13.21
  -9  -1   6  134.68    9.26
   3   5  12   62.58   12.33
   3   5  12   40.06   11.04
  -3  -5 -12   37.35    3.04
  -7   2   8  815.70   31.70
  -7   2   8  909.20   37.74
   7  -2  -8  872.19   35.37
  -7   2   8  887.35   35.35
  10   8   1  933.14   39.66
  10   8   1  839.71   36.48
   8   7  -5   14.30    7.74
   8   7  -5   12.11    6.11
  -1   8  -6   14.99    5.01
   1  -8   6   20.82    5.49
  -5 -11   0  128.67   11.47
   5  11   0  112.74   12.58
  -1 -11  -2   22.80    3.69
   1  11   2   26.64    7.22
   7   1  10    1.71    2.49
   7   1  10    7.47    7.37
  -8   4   4   55.25    7.70
   8  -4  -4   71.07   14.16
  -8   4   4   80.07    8.22
  -8   4   4   60.33    6.47
   9   3  -6   18.45    7.26
   9   3  -6    4.19    3.06
  -9  -3   6    3.01    1.43
   6  -7  -1   15.93    4.01
   6  -7  -1   10.53    2.74
  -6   7   1   14.14    3.38
  -3   2 -11  814.22   35.87
   3  -2  11  745.80   31.49
   4   2  12 1127.01   44.96
   4   2  12 1174.59   49.64
   1   6  -9   32.45    7.69
  -1  -6   9   31.89    8.58
  -7   5   5   46.00    6.60
   7  -5  -5   37.02    9.59
   7  -5  -5   45.14    6.26
  -7   5   5   37.77    6.05
   4  10   8    3.54    2.85
  -4 -10  -8    1.42    1.88
   4  10   8    3.45    5.39
  -2  -6   9   92.04   11.62
   2   6  -9   86.39   11.63
  -1  -7   8  151.59   13.61
   1   7  -8  167.46   14.25
  -4   0  11   56.69    8.38
  -4   0  11   55.83    7.11
   8   1   9  577.53   28.50
   8   1   9  555.49   25.67
   1  11   3  446.44   25.74
  -1 -11  -3  443.85   19.63
   3  10   8    2.95    2.12
   3  10   8    5.95    7.77
  -3 -10  -8    0.67    0.92
  11   2   2   32.45    3.91
  11   2   2   44.43    8.64
  -1  10   5    2.91    4.69
   1 -10  -5    2.08    1.95
   1 -10  -5    4.45    2.13
   6  11   4   17.42    5.58
   6  11   4   23.39   10.93
  -4   1  11  462.99   29.21
  -4   1  11  414.63   22.55
  -4   1  11  340.25   21.41
   9   9   5  163.15   17.66
   9   9   5  142.72   13.12
   1   5  12  170.60   13.64
  -1  -5 -12  167.97   11.48
   1   5  12  174.58   23.03
  -7   6   1   37.42    3.57
   7  -6  -1   45.64   12.39
   7  -6  -1   28.91    7.52
   1   9   9   15.31    7.99
   1  -3  11  190.71   15.70
  -1   3 -11  200.16   16.17
   8   9   7    6.47    7.07
   8   9   7    2.55    3.36
  11   5   0   88.92    6.28
  11   5   0   67.53    9.77
 -11  -5   0   63.01    7.21
  11   2   0   20.37    6.13
  -5   2 -10    8.63    4.60
   5  -2  10   -0.15    3.12
  -2   5  11   50.81   11.44
  -2   5  11   31.82    4.47
  -2   5  11   42.29    4.58
   9  -1   6   74.92   14.51
   9  -1   6   56.38    6.41
   9  -1   6   61.83   10.87
  -6   7   2    5.83    2.33
   6  -7  -2    4.84    2.93
  -6   7   2    9.78    3.19
   7  -5   4   24.59    3.74
   7  -5   4   33.38    8.69
  -7   5  -4   29.19    3.51
   7   8  -5   41.43    8.27
  -7  -8   5   45.54    8.97
   6  11   1  138.23   27.61
  -6 -11  -1  187.54    9.27
   6  -7   0  108.74    9.73
  -6   7   0  115.33    9.64
   6  -7   0  112.54   18.77
  10   4  -4  172.43   12.08
 -10  -4   4  142.07   12.56
  10   4  -4  170.99   15.29
  -3  -7   8   30.44    6.56
   3   7  -8   35.45    8.20
   1   7  11  133.50   21.10
   1   7  11   98.65    8.59
  -1  -7 -11  123.54    9.11
  -7   6   0   11.77    2.62
   7  -6   0   11.05    3.95
   7  -6   0   11.45    3.44
  10   8   4    5.25    6.39
  10   8   4    2.24    4.17
   6  -6   4  190.89   15.64
  -6   6  -4  191.28   13.68
  -2 -11  -5  198.20   14.96
  -2 -11  -5  210.94   14.32
   2  11   5  242.12   20.32
   9   0   7   34.36    3.34
   9   0   7   39.20   11.64
   9   0   7   31.68   11.67
   7  -1   9  390.10   23.01
   7  -1   9  409.59   23.47
  -2   7  -7    3.01    3.82
   2  -7   7    6.97    5.29
   1  11   1  348.13   23.83
  -1 -11  -1  313.93   17.87
   2   3 -11  204.90   29.04
  -2  -3  11  208.27   15.66
  -5  -9   5  178.08   14.30
   5   9  -5  213.69   17.88
  10  -1  -2    6.54    5.10
   8   7   9  436.62   21.47
   8   7   9  430.35   14.26
 -10  -1   4   99.24    9.45
 -10  -1   4   85.91    8.25
  10   1  -4   77.08    9.49
   8   8  -4   13.11    4.23
   8   8  -4   15.98    6.72
   8   6  -6  174.28   28.29
   8   6  -6  186.95   17.63
  11   3  -1   78.51    7.40
  11   3  -1   84.95   12.12
  11   4   4   19.07    4.41
  11   4   4   29.40    5.92
 -11  -4  -4   20.26    6.68
  10   4   7  166.45   17.94
  10   4   7  139.03   12.08
  10  -1   3    6.55    1.30
  10  -1   3    8.78    4.71
  -7   6   2  103.65    8.70
   7  -6  -2  100.33    9.18
   7  -6  -2   91.19   10.92
 -11  -4   1  335.63   18.58
  11   4  -1  303.18   19.61
  11   4  -1  323.20   17.80
   0   1 -12  289.62   29.44
   0  -1  12  256.57   19.62
  -1   6  11   18.25    5.85
   7   6  -7   12.93    5.52
  -7  -6   7   25.58    6.66
  -6   5  -6  203.75   14.46
   6  -5   6  229.46   28.88
  -2  -8   7    7.23    6.11
   2   8  -7   -0.33    5.09
 -11  -6  -2  121.17   10.89
  11   6   2  117.78   12.35
  11   6   2  141.21   11.89
  -4   3 -10   85.55   19.27
   4  -3  10   88.09   19.11
   4   4 -10  160.39   17.47
  -4  -4  10  172.43   14.89
   8  10   5  258.93   19.24
   8  10   5  301.22   22.86
  -5  -5   9   95.85   10.64
   5   5  -9   90.72   10.35
   4   1 -11   38.86   10.46
  -4  -1  11   28.36    5.80
  10   5   7  454.76   20.43
  10   5   7  463.04   21.86
   0  -6   9   57.96   10.46
   0   6  -9   56.34    8.93
  -5 -10  -8  109.91    9.67
   5  10   8  128.05   10.18
   5  10   8  143.55   14.12
  -1 -11  -4   14.44    3.19
   1  11   4   18.21    5.75
  -1 -11  -4   15.09    3.71
  -2   1  12   40.85    4.24
  -2   1  12   65.78   13.81
  -4   8  -3    8.44    5.30
   4  -8   3    5.09    3.20
   1  -1  12  278.73    9.31
  -1   1 -12  347.14   25.45
   9   8   7  249.31   21.05
   9   8   7  247.10   24.89
   6  -1  10  134.86   12.78
   6  -1  10  173.66   17.20
   3  11  -1   34.91    8.60
  -3 -11   1   32.16    5.27
  -7   4  -6   12.16    3.97
   7  -4   6   23.67    8.45
   0  -9   5  833.53   35.59
   0   9  -5  921.96   39.19
  11   5   4   17.22    6.47
  11   5   4   20.68    5.45
 -11  -5  -4   12.07    3.55
   8  10   0   37.96   14.93
   8  10   0   40.35    8.79
   5  -8  -1   72.65   10.08
  -5   8   1   89.70    9.18
   3   6  -9    3.17    4.92
  -3  -6   9    3.43    5.04
   4  11  -1   39.38    7.68
  -4 -11   1   31.99    5.19
  10   7   6   72.01   11.16
  10   7   6   64.25   10.75
  11   2   3   90.78   10.00
  11   2   3   96.50    8.31
  11   2   3   95.03    6.87
  -2 -10  -8    1.53    1.40
   2  10   8    1.95    5.20
  -2 -10  -8    4.73    1.60
  -3   4  11    0.90    0.84
  -3   4  11    4.37    3.62
  -3   4  11    1.72    1.79
  -3  -8   7    8.09    6.29
   3   8  -7    9.45    6.76
  10   6  -3   75.29    9.22
  10   6  -3   63.35    9.81
  11   6   1  229.73   17.20
 -11  -6  -1  175.82   14.16
  11   6   1  180.46   15.86
  10   8   0  117.50   14.11
  10   8   0  152.55   14.06
   4   5  12   73.75   13.26
   4   5  12   87.99   18.30
  -4 -11  -6    4.58    3.46
   4  11   6    7.16    7.87
   3   0  12   92.37   18.78
   3   0  12   68.93   17.66
  -5   7   6   70.33    8.48
  -5   7   6   66.71    7.57
   5  -7  -6   64.37   10.11
   6   6  11   63.88    9.87
   6   6  11   56.32   10.93
   5   3 -10   22.10    6.70
  -5  -3  10   35.57    8.54
  -5   8   2  200.57   13.41
  -5   8   2  231.70   16.95
   5  -8  -2  184.41   13.30
  -4   2  11  137.06   10.00
  -4   2  11  138.84   10.31
  -4   2  11  133.00   11.10
  11   6   3   12.99    8.00
  11   6   3    7.35    5.50
 -11  -6  -3   10.14    4.33
   6   9   9   89.28   11.98
   6   9   9  120.29   21.09
  11   3   4    3.84    5.05
 -11  -3  -4    2.50    1.32
  11   3   4    1.89    2.29
   3  -9  -5  194.43   14.31
  -3   9   5  237.99   19.60
  -3   9   5  238.19   15.30
  -2   2  12  133.13   15.81
  -2   2  12   70.44   13.69
  -2   2  12  117.54    9.30
  -9   0   6   66.00    6.50
   9   0  -6   70.53    9.08
  -9   0   6   77.20   12.58
   7  -6   1  221.45   15.64
   7  -6   1  235.73   18.70
  -7   6  -1  223.77   14.79
   0  -7   8  183.42   20.12
   0   7  -8  262.79   20.27
  -6  -4   9  591.46   25.92
   6   4  -9  521.42   26.41
  -2  10   2    5.68    1.81
  -2  10   2    8.53    7.19
   2 -10  -2    9.97    3.13
   5   7  11  573.94   24.26
  -5  -7 -11  494.46   20.72
   5   7  11  510.83   24.62
   1   5 -10  901.56   37.57
  -1  -5  10  833.95   35.49
  10   3   7   63.07   11.42
  10   3   7   88.52   10.61
  10   3   7   97.01   13.13
  -6   7   3    7.92    2.10
   6  -7  -3   11.59    3.71
   6  -7  -3    8.25    3.36
  -6   7   3   10.11    3.01
  -4   6  -7 1360.65   17.02
   4  -6   7 1315.82   53.82
   7   7  10  266.65   22.73
   7   7  10  301.17   20.25
   8  -2   7  103.65   12.04
   8  -2   7  110.89   12.58
   8  -2   7   88.94    4.26
   9   4  -6   11.76    5.45
   9   4  -6    7.85    2.99
  11   2  -1   30.88    9.31
  -6  -7   7  299.07   19.09
   6   7  -7  279.51   14.22
   6  -7   1   10.14    3.49
   6  -7   1   11.65    3.29
  -6   7  -1   16.41    2.86
  10   7  -2  304.27   20.40
  10   7  -2  348.45   20.97
   3  11   6    8.43    6.39
  -3 -11  -6   12.32    4.12
  -3 -11  -6   10.00    5.10
   6  11   5   39.69   11.15
   6  11   5   33.55   10.87
   1   8  -7  243.80   19.08
  -1  -8   7  218.64   16.87
   1   1 -12   94.53   18.80
  -1  -1  12   73.36    8.60
   9  -2   5   96.64    7.73
   9  -2   5  103.34   10.03
   9  -2   5  104.21   10.87
  -1   4  12  179.87   23.04
  -1   4  12  153.40   10.50
   4   1  12  897.86   38.09
   4   1  12  823.40   33.84
   9   7  -4   84.15   24.76
   9   7  -4   97.02   10.37
   9  -3  -3    2.69    2.78
   9   7   8  339.76   21.00
   9   7   8  326.60   20.07
   6   1  11  248.37   23.82
   6   1  11  223.43   25.15
  -8   4  -4    2.47    2.10
   8  -4   4    4.71    2.59
   8  -4   4    3.50    2.65
  10   0   5   18.84    5.23
  10   0   5   27.23    8.15
  10   0   5   17.85    2.25
   9  -3   3    5.13    4.60
   9  -3   3    4.79    2.40
  -2   0  12   36.95   15.25
  -2   0  12   49.77   13.48
   5  -8   0  440.51   20.12
  -5   8   0  476.64   21.04
  -2  10   1    3.18    5.70
   2 -10  -1    7.80    4.85
  10   1   6  176.08   16.08
  10   1   6  159.18   13.24
  10   1   6  145.04   11.42
   6   8  10   57.35    9.61
   6   8  10   51.02   19.89
  -5   3  10  123.71   14.28
  -5   3  10  118.13    9.19
  -5   3  10  125.98    9.63
  -6   3   9   19.45    5.50
  -6   3   9   16.15    5.64
  -6   3   9   17.10    4.34
   8  -1   8  112.91   12.87
   8  -1   8  125.07   16.45
  -6  -8   6   79.04   10.47
   6   8  -6   70.57   11.15
  -1   9   8   16.52    5.77
  -6   6   6    5.80    1.67
   6  -6  -6    4.18    3.87
   6  -6  -6    3.12    1.71
  -6   6   6    1.22    2.31
   2   5 -10    3.78    6.55
  -2  -5  10   10.56    7.06
   0   8  10   20.48    6.07
  -8   5   0   57.55    6.06
   8  -5   0   56.63    7.12
   8  -5   0   67.23   12.05
   1  11   0   14.20    8.79
  -1 -11   0    9.10    3.82
   8  -5  -1    3.09    5.05
   8  -5  -1    1.67    1.96
  -8   5   1    3.73    2.00
   5  -7   4  519.22   24.33
  -5   7  -4  519.89   22.23
   2 -10  -3  286.29   16.57
  -2  10   3  303.02   25.42
  -2  10   3  291.28   15.99
   0   5  12    4.75    4.55
   0   5  12    2.62    2.41
   0  -5 -12    2.86    2.09
   8  -3  -6   58.53    7.96
  -8   3   6   47.04    7.26
  -8   3   6   38.38    6.92
  -8   3   6   41.23    6.87
  -3   9  -2    7.49    5.11
   3  -9   2    3.65    3.56
  -7 -10   2    3.62    4.64
   7  10  -2    5.66    6.82
  11   5  -1    4.60    1.85
 -11  -5   1    6.49    2.52
  11   5  -1   10.08    6.54
   6  11   0  605.98   29.05
  -6 -11   0  680.24   34.41
  11   1   1  195.76   16.22
   5  11   6  349.89   23.49
   5  11   6  333.32   21.68
  -3 -10   4    7.04    4.59
   3  10  -4    8.25    6.97
   8   4  10   13.19    4.40
   8   4  10   12.54    4.39
   2  11  -1    6.43    4.83
  -2 -11   1    8.58    5.10
   5  -6   6   83.72   10.37
  -5   6  -6   80.39    8.98
   9   9  -1  216.08   18.40
   9   9  -1  183.53   15.77
   0  -5  10    1.94    4.89
   0   5 -10    6.85    6.59
  -4   8   6   12.30    5.31
   4  -8  -6    9.99    2.61
  -4   8   6    8.19    2.56
   9   1   8   18.34    6.87
   9   1   8   16.29    6.30
   9   6  -5    6.95    5.73
   9   6  -5    3.23    4.51
  -4  -7   8   10.20    7.81
   4   7  -8    0.25    4.76
   3  -5   9  101.31   10.01
  -3   5  -9   98.03   12.06
  10   8   5  601.08   28.37
  10   8   5  564.84   26.14
  -4   6   9  138.36   23.01
   7  -6  -3   -0.16    1.52
   7  -6  -3    5.25    3.72
  -7   6   3    6.63    2.77
  -7   6   3    0.37    2.27
   7  10   7  113.87   14.23
   7  10   7  100.51   10.02
   6  10  -3    4.08    6.48
  -6 -10   3    2.49    4.05
   0 -10  -7   30.24    5.91
   0  10   7   45.94    9.75
   0 -10  -7   35.64    4.98
  -2   9   7  191.97   16.61
   5  -8  -3   61.91    8.67
  -5   8   3   74.49   10.02
  -5   8   3   48.84    5.62
  -2   3 -11   37.23    7.87
   2  -3  11   30.06    5.40
   5  11  -1   34.45    7.96
  -5 -11   1   68.07   10.26
  10   6   7    7.54    6.56
  10   6   7    1.33    4.00
  -7  -1   9    2.64    4.11
   7   1  -9    0.91    1.32
  11   6   0    4.20    2.78
 -11  -6   0    4.16    4.14
  11   6   0    1.04    4.70
   0  10  -3  103.89   11.61
   0 -10   3   98.96   18.39
  -2   1 -12   17.26    6.97
   2  -1  12   14.70    5.25
  11   1   0   70.51   15.20
   7   9  -4  283.62   12.23
  -7  -9   4  292.70   21.97
  10   5  -4   43.26   11.69
  10   5  -4   54.32    7.38
  -3   7   9  141.94   20.14
   7  11   3   81.96   12.68
   7  11   3   84.78   12.06
   5   3  12  429.37   12.42
   5   3  12  392.16   24.39
  11   1   2   68.49   18.12
   8   5  10  511.16   36.62
   8   5  10  489.25   26.63
  -2 -10   4   14.95    6.46
   2  10  -4   17.20    6.99
   7  11   2  275.65   21.42
   7  11   2  272.35   36.73
  -1  10  -2   36.63    6.87
   1 -10   2   33.02    4.49
  11   6   4  338.61   22.30
  11   6   4  360.99   21.40
   5   4  12    2.73    3.29
   5   4  12    6.03    2.13
  -4  -8   7  180.02   14.49
   4   8  -7  197.88   17.24
  -4 -10   4    9.20    5.69
   4  10  -4    9.33    6.52
   9   9   6    5.11    7.52
   9   9   6    3.84    5.12
   9   8  -3  211.16   30.62
   9   8  -3  236.70   18.98
  -7   4   7    2.80    2.67
  -7   4   7   -0.35    0.88
  -7   4   7    2.37    2.25
   7  -4  -7    3.03    3.14
   8   3  10    2.67    4.11
   8   3  10    7.63    6.77
   8  -5   1    5.88    2.24
   8  -5   1   14.39    5.00
  -8   5  -1    8.19    1.72
  -7   0   9   80.34   14.62
  -7   0   9   68.73    9.90
   2   6  12  270.03   17.62
  -2  -6 -12  238.78   15.46
   2   6  12  248.39   26.10
  -3   6  10  628.48   30.32
   3   6  12   41.00    7.56
  -3  -6 -12   39.55    3.72
   3   6  12   31.68    6.10
  -8   5   2  158.16   10.46
   8  -5  -2  169.52   12.79
   8  -5  -2  159.95   10.56
  -3  -3  11  102.43   10.44
   3   3 -11   91.08   18.64
   8  -3   6  518.92   23.50
   8  -3   6  441.30   18.03
  -8   3  -6  505.12   22.24
  -2   3  12  211.47   14.12
  -2   3  12  171.67   16.09
  -2   3  12  223.42   23.85
  -1 -11  -5   13.41    3.12
   1  11   5   13.10    6.74
  -1 -11  -5   11.99    3.75
   0   7  11    6.34    3.40
   9   4   9   12.12    6.55
   9   4   9    3.36    3.54
  -6  -6   8   16.34    7.65
   6   6  -8    3.80    3.63
  10   0  -4   64.66   10.05
 -10   0   4   53.12    7.88
   2 -10   0  355.85   20.09
  -2  10   0  417.72   25.26
  -8   2   7   40.25    7.29
   8  -2  -7   53.68    8.07
  -8   2   7   63.71    8.70
  -8   2   7   42.44    8.77
   3  -6   8  211.66   25.26
  -3   6  -8  190.21   15.48
  11   3  -2 1100.28   41.77
 -11  -3   2 1185.41   45.63
  11   3  -2 1075.47   44.49
  -1  10   6  128.63   12.12
   1 -10  -6  117.15    8.94
   1 -10  -6  105.91    9.48
   8   9  -3    3.30    2.61
   8   9  -3   12.15    5.06
   2  11   6  172.62   16.30
  -2 -11  -6  145.73   10.62
  -2 -11  -6  169.49   12.90
  10  -1  -3  105.95   17.87
   8   5  -7   92.26    9.70
  -4  -2  11  363.15   21.06
   4   2 -11  366.17   21.42
   7   2  -9    2.94    2.10
  -7  -2   9    0.95    4.56
  -3   4 -10    4.23    4.74
   3  -4  10    1.88    3.08
  11   2   4  264.22   20.84
  11   2   4  251.57   16.79
  11   2   4  227.82   14.29
 -11  -4  -5   23.42    2.83
  11   4   5   27.91    4.91
  11   4   5   26.65    4.39
   6  10   8   95.95   15.76
   6  10   8  100.85   11.37
  -1   6  -9  319.21   21.00
   1  -6   9  300.03   18.93
   9   5   9  315.50   29.98
   9   5   9  317.93   20.22
   8   1  -8  137.25   15.69
   8   1  -8  137.39   26.70
   7  11   4   17.13    5.70
   7  11   4   34.67    9.94
  -9   2   5    3.55    1.69
   9  -2  -5    5.38    6.16
  -4   7   8    2.77    5.32
   0 -11  -2  173.32   12.60
   0  11   2  214.37   19.37
   5  -8   1   21.43    5.16
  -5   8  -1   21.81    3.91
  -6   0  10  170.01   13.03
  -6   0  10  162.27   19.14
   0   9   9   66.44    7.89
   7  -6   2   79.27   21.45
   7  -6   2   72.31    8.80
  -7   6  -2   69.23    7.10
  10  -1   4   19.40    8.45
  10  -1   4   15.08    2.01
  10  -1   4   17.91    5.12
  11   4  -2   18.62    3.16
 -11  -4   2   16.68    3.31
  11   4  -2   25.57    6.90
   2 -10  -4   21.30    5.05
  -2  10   4   23.24    7.73
  -2  10   4   15.96    5.30
  10  -2   0   65.96    7.17
   8   2  -8  540.51   25.35
   8   2  -8  572.17   23.74
  -8   4   5    0.78    1.35
   8  -4  -5    0.23    2.09
  -8   4   5    0.90    1.22
  -8   4   5    4.45    3.03
   6   1 -10   14.06    4.45
  -6  -1  10   12.52    3.88
   7   4  11  147.56   15.87
   7   4  11  177.59   23.86
   4   6  -9    3.34    3.71
  -4  -6   9   14.02    7.37
  11   5   5  115.36   12.83
  11   5   5  106.33   14.81
 -11  -5  -5   88.82   11.41
   8  10   6  505.50   31.24
   8  10   6  524.02   31.83
   7   0  10    3.04    3.37
   7   0  10   11.38    5.49
  10   2   7  214.09   14.10
  10   2   7  245.11   18.73
  10   2   7  268.44   21.94
   1  10   8   94.14   12.76
  -1 -10  -8   74.93    5.11
  -1 -10  -8   96.77    8.87
   0 -11  -3    6.66    4.02
   0 -11  -3    3.47    2.25
   0  11   3    7.81    6.65
   3   5 -10   71.26    9.59
  -3  -5  10   79.39   11.76
  -3   8  -5    9.59    4.93
   3  -8   5    6.66    3.37
   7   5  -8   17.88    5.15
  -7  -5   8   15.21    6.29
   0   8  -7  203.54   16.50
   0  -8   7  159.51   14.32
  -5   5   9   26.53    5.80
  -5   5   9   15.70    4.41
  -5   5   9   24.11    2.51
  -5   6   8   48.34    3.36
  -5   6   8   53.92    6.09
   3   9  10   27.38    8.17
  -3  -9 -10   15.66    5.11
   3   9  10   17.85    6.32
  -4   5  10   38.40    3.29
  -4   5  10   43.46    3.45
  -4   5  10   56.68   13.84
  10  -2   1   19.96    6.30
  10   8  -1   13.95    4.84
  10   8  -1   18.75    5.85
   5   2  12 1266.86   66.05
   5   2  12 1177.17   60.46
  -2   7  10    6.97    4.97
   6  -7  -4  149.48   19.77
  -6   7   4  172.99   13.14
   6  -7  -4  142.48   13.39
  -6   7   4  151.14   13.13
   7  11   1  101.46   16.62
   7  11   1  100.33   12.87
  11   1  -1  331.31   25.02
  -2  -1  12   11.21    5.05
   2   1 -12   11.27    6.19
   8  10  -1   63.29   14.71
   8  10  -1   71.22    9.99
  -3  -9   6   21.22    5.82
   3   9  -6   38.91    8.15
  -4   3  11    6.10    4.96
  -4   3  11    2.28    1.40
  -4   3  11    2.83    2.45
   6  -7   2   40.10   10.26
   6  -7   2   32.36    5.05
  -6   7  -2   46.70    5.81
  -7   3   8  371.51   21.83
  -7   3   8  335.55   23.09
  -7   3   8  318.46   22.18
   7  -3  -8  343.04   25.46
   9   3   9  752.24   42.60
   9   3   9  830.88   44.54
   2   9  -6   22.61    8.03
  -2  -9   6    6.07    4.40
   4   9  10  164.56   11.63
   4   9  10  156.26   16.34
  -4  -9 -10  161.55   14.57
   6   9  -5   42.33    8.42
  -6  -9   5   41.56    7.51
 -11  -2   2  392.59   19.98
  11   2  -2  335.75   24.77
  11   2  -2  345.34   22.98
   5  -1  11  323.74   24.96
   5  -1  11  283.57   24.16
   8   0   9   25.08    7.38
   8   0   9   27.07    7.17
   7   3  11  186.27   19.30
   7   3  11  162.32   13.54
  -4   9   2  247.22   17.33
   4  -9  -2  240.29   20.46
  -4   9   2  273.70   21.32
  11   7   2   38.31    8.24
  11   7   2   48.44    7.87
   0 -11  -1   32.45    5.19
   0  11   1   48.22    8.44
   5   5  12  613.06   34.64
   5   5  12  618.43   33.33
   1   6  12   44.93   10.36
   1   6  12   21.26    5.35
  -1  -6 -12   32.66    3.59
  -4   9   1    2.12    4.87
   4  -9  -1    5.48    3.73
  11   1   3   74.98    7.75
  11   1   3   72.86    3.51
  11   1   3   66.16    2.29
   4  -2  11  775.66   41.26
  -4   2 -11  910.65   50.25
  -1   5 -10  219.99   10.52
   1  -5  10  210.99   16.39
   4   6  12  324.11   27.75
   4   6  12  349.52   26.37
  -4  -6 -12  269.92   18.86
  10  -2  -1  308.52   23.79
   2  -9   4  254.75   26.00
  -2   9  -4  286.45   22.05
   2  -8   6   25.04    4.57
  -2   8  -6   28.71    6.65
  11   3   5  431.47   23.82
  11   3   5  323.35   25.39
   6  11   6   11.19    5.42
   6  11   6   12.23    8.63
  10   2  -5  186.71   15.32
 -10  -2   5  155.44   13.73
  10   2  -5  175.76   12.92
   1  -7   8   58.33    7.20
  -1   7  -8   63.60    8.25
  -7   5   6  219.81    9.81
   7  -5  -6  215.60   14.14
  -7   5   6  224.78   15.74
   7  -5  -6  210.43   15.96
   7   5  11  708.77   37.95
   7   5  11  741.77   41.05
   3   8  11  316.09   21.87
  -3  -8 -11  317.26   22.09
   3   8  11  376.77   26.64
  10   3  -5  194.30   16.58
  10   3  -5  208.00   14.91
 -10  -3   5  179.86   12.64
  -8   0   8   75.06    3.78
  -8   0   8  108.53   15.60
   8   0  -8   78.70   18.66
  -9   1   6  514.36   27.54
   9  -1  -6  486.98   27.27
  -9   1   6  440.64   22.53
  11   7   3   15.86    6.23
  11   7   3    9.93    5.52
   5  -8  -4   14.39    5.10
  -5   8   4   18.46    5.97
  -5   8   4   15.22    2.89
   8   6  10   73.93   11.42
   8   6  10   78.64   15.78
  -2   8   9  253.37   21.20
  -6   1  10    4.93    3.44
  -6   1  10    5.09    3.06
  -6   1  10    5.60    3.53
   1  10  -4   39.77    8.01
  -1 -10   4   42.35    6.67
  -1 -11   1   24.90    4.72
   1  11  -1   38.76    9.10
  -7   1   9  125.84   14.45
  -7   1   9  117.60   11.26
   9  10   3  140.40   16.87
   9  10   3  125.21   14.28
   3  11  -2  280.85   24.07
  -3 -11   2  201.08   14.68
  11   7   1   60.15    7.38
  11   7   1   46.46    8.35
   9   5  -6   37.83   10.80
   9   5  -6   35.91    5.44
   9  10   2   20.67    6.57
   9  10   2   19.61    8.25
   5  10  -4   -3.08    5.20
  -5 -10   4    3.12    4.18
   8  -5   2    4.56    2.84
  -8   5  -2    2.59    1.94
   8  -5   2    0.80    3.81
  -3   8   8   25.20    6.04
 -11  -6   1  608.16   32.21
  11   6  -1  707.87   37.08
  11   6  -1  617.37   35.11
   2   9  10  117.00   10.25
  -2  -9 -10   84.64    7.99
   2   9  10   93.72   11.71
   4  11  -2    8.19    6.84
  -4 -11   2    1.71    3.52
   8   2  10   83.90   10.88
   8   2  10   92.55   13.47
   0   2 -12  142.78   27.27
   0  -2  12  197.78   14.83
   8  -5  -3    7.02    4.90
  -8   5   3    4.31    1.79
   8  -5  -3    1.16    1.93
   8   9   8 1323.83   68.30
   8   9   8 1413.18   27.68
   7  -5   5   -0.59    4.74
   7  -5   5    0.08    1.51
  -7   5  -5    0.49    1.85
   7  -6  -4  389.36   21.05
  -7   6   4  430.84   23.54
  -7   6   4  396.54   20.82
   7  -6  -4  417.43   22.98
   6   7  11  470.91   31.90
   6   7  11  469.45   27.92
   4   0  12   25.87    5.58
   4   0  12   27.40    8.15
   1  -9   5    9.30    5.96
  -1   9  -5    7.31    6.23
   8   8   9   31.65    6.28
   8   8   9   57.36   14.34
   0 -11  -4    9.25    3.03
   0  11   4    6.98    5.04
   0 -11  -4    6.06    2.52
  -4  -8 -11   16.89    4.31
   4   8  11   15.95    3.87
   4   8  11    7.06    5.19
  10  -2   2   57.16    7.16
  -9   3   4   66.82    1.94
  -9   3   4   82.46    7.27
   9  -3  -4   70.08    9.38
   9   6   9   64.67    8.10
   9   6   9   68.55   22.23
  -3   9   6    6.79    3.84
   3  -9  -6    7.35    1.82
  -6  -2  10  122.97   12.93
   6   2 -10   93.30   15.25
  -4   9   3    3.56    1.73
  -4   9   3    8.75    5.57
   4  -9  -3    7.13    2.67
  -4 -11  -7   44.50    5.06
   4  11   7   53.27    9.54
   4  11   7   37.02   10.03
   1   4 -11  239.97   19.16
  -1  -4  11  204.77   22.52
   8   3  -8  147.07   13.86
   8   3  -8  121.89   29.99
  -6 -11   1    4.55    4.14
   6  11  -1    7.78    9.04
   9  -3   4  235.87   19.03
   9  -3   4  215.99   14.10
  -4  -9   6  188.65   15.12
   4   9  -6  209.87   18.68
  10   9   2  163.80   14.64
  10   9   2  139.16   15.36
   7  11   5   12.89    7.32
   7  11   5   30.64    8.20
   2   8  11 1533.66   29.94
   2   8  11 1467.61   11.06
  -2  -8 -11 1333.77   66.55
  10   9   3  185.04   16.31
  10   9   3  182.38   17.08
 -11  -5   2    6.58    2.73
  11   5  -2    3.03    4.47
  11   5  -2    4.09    2.70
   4  -9   0   13.17    4.09
  -4   9   0   10.57    4.47
  11   6   5  291.14   22.50
  11   6   5  275.24   21.47
  -6   6  -5   36.89    9.59
   6  -6   5   35.74   11.33
  -3   1  12   24.25    9.30
  -3   1  12   16.14    3.94
  10   7   7   33.51    7.29
  10   7   7   41.18    7.85
  -7  -3   9    9.94    4.15
   7   3  -9    6.40    2.74
  -1  -9   6   25.34    4.83
   1   9  -6   32.39    6.71
   0   4 -11    7.48    6.88
   0  -4  11    8.85    4.63
   3  -1  12  105.19   20.92
   2 -10   1   39.94    5.77
  -2  10  -1   48.27    8.36
  10   8   6  162.36   13.47
  10   8   6  201.58   16.87
   7   9   9    3.52    4.74
   7   9   9   10.94    7.62
  -4   7  -6   89.93   10.80
   4  -7   6   76.49    9.02
   1   2 -12    1.72    5.12
  -1  -2  12    2.14    5.59
  -1   5  12   58.27    3.88
  -1   5  12   57.49    7.28
  -1   5  12   60.43   12.43
  -3 -11  -7    0.10    1.67
   3  11   7    5.68    8.13
  -3 -11  -7    4.06    2.84
  -6   3  -9   -0.55    2.70
   6  -3   9    7.64    5.93
   5   9  10   97.72   12.42
  -5  -9 -10   79.98    9.07
   5   9  10   79.70   10.19
   9  -4   0  217.94   10.06
  -9   4   0  184.36   11.33
 -10  -1   5   11.22    2.04
  10   1  -5   15.98    5.26
 -10  -1   5   19.97    6.19
   9  10   4  130.55   13.93
   9  10   4  151.03   18.21
   1  -2  12  221.55   10.68
  -1   2 -12  242.44   32.71
   6  -4   8  254.31   21.50
  -6   4  -8  261.13   19.46
   4  -8   4  152.20   15.59
  -4   8  -4  155.97   15.26
   5   4 -10   44.79    9.34
  -5  -4  10   60.01    7.43
   4  10   9   46.77   10.90
   4  10   9   28.48   10.16
  -4 -10  -9   29.73    6.85
   6   0  11   72.17    8.27
   6   0  11   69.36   14.58
  -2   6  11   81.75   14.74
  -3   0  12   10.39    3.50
  -3   0  12    2.62    3.97
  -5  -7   8  151.78   15.52
   5   7  -8  153.85   16.24
   5   8  -7   16.13    8.46
  -5  -8   7   15.43    5.63
   3  10   9   98.15   11.91
  -3 -10  -9   97.04    8.86
   3  10   9   86.56   13.42
   9  -4  -1   58.66   17.73
   0 -11   0    7.85    3.90
   0  11   0   11.09    7.15
  10   4  -5   -0.31    4.90
 -10  -4   5   -0.09    1.63
  10   4  -5    1.39    2.96
  11   7   4  346.91   27.05
  11   7   4  314.98   24.11
   9  10   1  224.83   20.82
   9  10   1  191.73   16.03
  -3   7  -7  139.33   14.06
   3  -7   7  126.56   13.97
   2  11  -2   28.69    7.74
  -2 -11   2   29.23    5.37
   9  -1   7    3.80    3.19
   9  -1   7    8.46    3.21
   9  -1   7    5.88    2.16
  -6   5   8   24.54    3.40
   6  -5  -8   27.69    3.67
  -6   5   8   33.82    7.65
   7   2  11   11.12    4.71
   7   2  11    6.90    5.51
   9   9  -2   67.87   20.65
   9   9  -2   91.15   13.19
  10   7  -3   72.64    9.51
  10   7  -3   93.68   11.22
  -5 -11  -7  542.69   28.74
   5  11   7  644.16   37.62
   5  11   7  629.00   35.25
  -3   5  11    0.34    0.88
  -3   5  11    3.12    1.36
  -3   5  11    1.36    2.12
  -2   4  12    2.79    3.25
  -2   4  12    1.74    1.89
  10  -2  -2   79.55   13.35
   7  11   0   39.45   14.28
   7  11   0   33.71    9.08
  -5   4  -9  374.02   20.97
   5  -4   9  349.44   25.60
   3  -9   3   39.45    8.00
  -3   9  -3   41.35    8.19
   9   8   8  589.17   35.32
   9   8   8  611.89   36.24
  -2  -4  11    9.15    6.66
   2   4 -11    8.87    6.67
  10   9   1   63.81    8.56
  10   9   1   67.59    8.88
   9   2  -7    6.48    2.20
   9   2  -7    3.13    3.85
  -9  -2   7    2.12    1.25
   2 -10  -5  325.14   23.03
   2 -10  -5  267.32   19.55
  -3   2  12  162.49   16.72
  -3   2  12  146.95   13.31
  -3   2  12  122.57   11.65
  -1 -11  -6    8.50    2.78
  -1 -11  -6    4.96    2.73
   1  11   6    3.39    5.31
  -3   3 -11  500.34   28.17
   3  -3  11  440.01   28.96
   5  -8   2    2.67    3.22
  -5   8  -2   11.71    6.01
  10   9   4   28.64    6.52
  10   9   4   35.01    8.28
  11   0   1  144.51   15.64
  -5   0  11  201.60   22.90
  -5   0  11  220.58    8.20
   9   2   9   31.55    8.31
   9   2   9   24.30    6.13
  -9   4  -1    5.65    2.16
   9  -4   1   14.81    4.93
   9  -4   1    7.94    1.82
   7  -3   8 1056.55   55.46
  -7   3  -8 1071.73   55.11
   1   2  13  158.58   11.80
   1   2  13  173.10   16.09
  11   1  -2    4.44    4.83
  10   6  -4   87.39   11.13
  10   6  -4   80.70    9.15
   5   1  12   71.54   12.10
   5   1  12   80.10   10.42
   7   8  10   11.85    5.53
   7   8  10   14.51    7.10
   5  11  -2  120.01   15.35
  -5 -11   2  113.04   11.77
   8  -4   5    4.73    3.29
   8  -4   5    5.10    3.09
  -8   4  -5    1.33    1.40
  10   4   8  222.23   13.63
  10   4   8  241.31   29.10
  11   7   0    0.05    3.17
  11   7   0    3.03    4.57
  11   0   0   26.52   10.95
  10   0   6  286.06   23.81
  10   0   6  273.47   19.50
  10   0   6  254.46   17.62
   2   3  13   43.76   11.69
   2   3  13   54.97   10.07
  -5   4  10   32.96    4.26
  -5   4  10   42.05    3.65
  -5   4  10   36.73    6.27
  -5   7   7  244.18   16.48
   5  -7  -7  236.75   16.34
  -5   7   7  265.64   20.34
  -6  -5   9  166.65   14.37
   6   5  -9  133.53   18.52
  10   5   8    0.04    4.89
  10   5   8    3.96    5.00
   7   6  11  145.77   22.40
   7   6  11  171.14   20.68
   9   1  -7  497.30   28.29
  -9  -1   7  445.93   23.17
  -1   8  10    9.71    3.88
   1   3  13    3.09    3.82
   1   3  13    2.34    3.07
   2   2  13    5.73    3.68
   2   2  13    8.41    4.45
  11   2   5    6.74    2.05
  11   2   5    2.19    4.64
  11   2   5    4.25    3.89
   7  -6   3   27.38    4.39
  -7   6  -3   38.72    4.81
   7  -6   3   46.15   11.60
   8   7  -6  131.05   14.58
  -8  -7   6  158.52   14.34
  11   1   4   79.28   11.48
  11   1   4   71.70    8.80
  11   1   4   65.57    2.90
  -5   5  -8   17.87    5.45
   5  -5   8   22.96    6.96
   7  -2   9   42.73    7.81
  -5   1  11    1.12    2.54
  -5   1  11    1.94    3.17
  -5   1  11    9.22    4.99
   9  -2   6  163.84   11.01
   9  -2   6  196.76   13.92
   9  -2   6  194.26   15.98
   0   6  12   13.86    6.37
   0   6  12   10.30    2.96
   0  -6 -12   11.84    3.39
  -8  -8   5   52.97    8.56
   8   8  -5   41.04    8.51
   9   9   7   32.62    8.37
   9   9   7   29.10    7.25
   5  10   9  300.48   24.39
  -5 -10  -9  258.50   19.00
   5  10   9  266.66   19.41
  -8   1   8  168.07   18.33
   8  -1  -8  119.89   27.72
  -8   1   8  133.99   12.67
  11   3  -3   11.18    2.09
 -11  -3   3   13.91    3.24
  11   3  -3   11.94    5.45
  -5  -8 -11  358.91   26.09
   5   8  11  400.40   28.72
   5   8  11  397.11   22.14
   5   6  12  236.84   17.67
   5   6  12  239.62   29.82
   9   0   8   59.39    7.52
   9   0   8   61.31    9.30
  -4  -5  10   11.89    7.12
   4   5 -10   15.99    6.11
  -7 -10   3   65.88    8.90
   7  10  -3   77.39   11.67
   5   1 -11   38.12   11.12
  -5  -1  11   41.45    7.53
  11   0   2   17.58    9.13
  -4   9   4  135.24   11.84
   4  -9  -4  124.81   15.39
  -4   9   4  143.54   15.44
   4   3 -11   25.73    7.27
  -4  -3  11   16.31    6.52
  -1   4 -11   74.59   11.64
   1  -4  11   72.85   11.35
   9   3  -7   54.47   19.41
   9   3  -7   70.41   10.68
  10  -1  -4    5.63    3.93
  -6   4   9  265.12   18.22
  -6   4   9  298.35   26.02
  -6   4   9  360.87   13.33
   9  -4  -2   42.24    7.77
   1 -10   3    5.01    6.48
  -1  10  -3    2.93    4.65
  -6   2  10   69.79    9.49
  -6   2  10   66.06   12.58
  -6   2  10   38.00   10.04
   5  -3  10  351.62   32.25
  -5   3 -10  366.21   20.86
  10  -2   3   35.94   11.92
  10  -2   3   25.99    4.81
  10  -2   3   26.81    6.28
   7  10   8    9.40    7.44
   7  10   8    9.34    4.63
   0 -11  -5   33.71    4.50
   0 -11  -5   25.69    3.94
   0  11   5   37.17    9.38
 -11  -4  -6    9.56    3.21
  11   4   6   20.58    6.59
  11   4   6   21.08    4.65
  -4   9  -1   16.76    5.67
   4  -9   1   21.53    7.88
  -2 -11  -7   79.16   10.62
  -2 -11  -7   93.63    8.78
   2  11   7  108.45   14.91
   1   8  11    6.28    6.31
   2  10   9   21.23    6.57
  -2 -10  -9   10.67    3.22
  -2 -10  -9   15.14    4.31
   4  -8  -7   12.76    2.99
  -4   8   7   21.98    6.74
  -2   6  -9   17.74    7.44
   2  -6   9   12.22    5.61
  -6   7   5   17.50    3.10
   6  -7  -5    7.46    3.77
  -6   7   5   17.20    4.79
   6  -7  -5   20.55    6.57
  10   1   7  115.16   12.26
  10   1   7  121.40   12.07
  10   1   7  136.31   14.72
   0   2  13   59.80   13.03
   0   2  13   75.21    9.48
  -1   8  -7   80.94   10.55
   1  -8   7   80.01   11.12
  -1   7  11  354.71   32.27
   1   9  10   72.75    8.31
   1   1  13   31.30    5.14
   1   1  13   36.62    7.26
   6  -2  10   -1.21    4.66
  -6   2 -10    0.23    2.13
  11   5   6  250.96   21.68
  11   5   6  209.37   16.04
  -2  -2  12    5.36    3.98
   2   2 -12    2.36    2.38
   6  -7   3  359.50   27.45
  -6   7  -3  359.02   25.31
  -7  -8   6  211.09   18.59
   7   8  -6  184.53   16.56
   5  -7   5    7.87    8.30
  -5   7  -5    0.41    2.73
   9  10   5   35.85    9.48
   9  10   5   42.96    9.50
  -6   6   7  490.05   25.03
   6  -6  -7  433.91   22.77
  -6   6   7  480.35   26.18
   6  -6  -7  396.63   22.39
  11   4  -3    0.40    4.63
  11   4  -3    2.42    2.47
 -11  -4   3    1.97    2.47
  10  -1   5  374.60   20.28
  10  -1   5  361.72    5.71
  10  -1   5  401.56   24.34
  10   8  -2    6.11    3.81
  10   8  -2    7.47    5.09
  10   3   8    4.60    2.62
  10   3   8    6.19    4.72
   8  10   7    2.24    3.33
   8  10   7    9.63    7.77
   3   1 -12   20.27    9.44
  -3  -1  12   27.66    5.25
   6   4  12    5.53    5.00
   6   4  12   11.17    8.48
  -7  -7   7   18.07    7.30
   7   7  -7   19.65    6.15
  -6   5  -7   32.28   10.56
   6  -5   7   29.39    6.54
   2   4  13  332.74   23.55
   2   4  13  334.78   37.51
  -2  -4 -13  276.33   19.44
  11   2  -3   64.85    6.05
  11   2  -3   71.00    8.21
 -11  -2   3   81.50    7.85
  -7   4  -7  112.30   14.23
   7  -4   7  118.22   14.67
  -1  10   7  247.59   20.96
  11   0  -1  189.26   15.07
   5   6  -9   15.28    5.46
  -5  -6   9   16.41    6.61
   3   3  13   24.72    7.27
   3   3  13   31.96   12.01
  -2   2 -12  160.36   29.51
   2  -2  12  137.69   18.98
   2  -5  10   97.59   12.90
  -2   5 -10   99.10   11.63
   8  11   3   10.84   10.31
   8  11   3    2.08    4.06
   5  -8  -5   58.62    8.67
  -5   8   5   52.90    2.98
  -5   8   5   69.55    7.23
  -5  -9   6   49.65   10.90
   5   9  -6   54.77    9.36
   8   7  10  420.38   24.89
   8   7  10  429.15   24.76
   0  10   8   21.66    8.39
  -8   5  -3   26.29    6.05
   8  -5   3   27.47    5.05
   8  -5   3   29.70    6.60
  -7   2   9    1.01    1.67
   7  -2  -9    1.62    1.49
  -7   2   9    1.32    1.39
  -3  -7 -12   66.23    4.05
   3   7  12   78.04   10.98
   3   7  12   97.47   24.06
  -6  -3  10    5.08    6.10
   6   3 -10    1.17    2.99
   6   3  12  464.41   26.22
   6   3  12  451.72   26.67
   8  -5  -4  283.37   20.76
   8  -5  -4  271.50   18.54
  -8   5   4  294.74   20.63
  -8   5   4  259.44   18.19
   8  10  -2  429.31   26.54
   8  10  -2  374.43   34.18
   0   1  13    5.45    3.24
   0   1  13    6.30    5.44
   0 -10   4    4.97    5.21
   0  10  -4    3.88    4.43
   8  11   2    8.60    8.08
   8  11   2    3.44    4.40
  -8  -4   8   59.12    7.55
   8   4  -8   45.06    6.47
  10   6   8  453.93   26.49
  10   6   8  379.79   22.40
  -9   4  -2   43.96    3.33
   9  -4   2   43.99    4.41
   9  -4   2   62.60   19.38
  -4 -12  -3  553.03   29.75
   4  12   3  522.83   32.73
   7  11   6   59.55   10.25
   7  11   6   65.93    7.98
   9  10   0  109.55   16.20
   9  10   0  116.03   15.63
   0  -3 -13    0.92    1.85
   0   3  13    2.25    2.77
   0   3  13    3.01    2.16
   9   7  -5  364.77   21.77
   9   7  -5  281.20   45.58
   9   7   9  133.38   16.57
   9   7   9  133.81   16.72
  -4   4  11   47.34   11.72
  -4   4  11   21.95    5.82
  -4   4  11   38.81    3.50
   2   1  13   48.08   10.60
   2   1  13   57.12    8.12
  10   9   0   11.42    7.10
  10   9   0   14.24    8.20
  -2   9   8  356.94   27.30
   0  -9   6  174.27   14.30
   0   9  -6  216.15   19.04
 -10   0   5  128.52   12.15
 -10   0   5  113.53    9.95
  10   0  -5  129.42   13.51
   4  12   2   33.22   10.41
  -4 -12  -2   19.22    5.26
   1   4  13   16.45    8.67
   1   4  13    5.19    2.50
  -1  -4 -13    5.59    3.21
   6  10  -4  235.44   20.45
  -6 -10   4  239.78   20.32
   2   7  12   43.56    9.99
   2   7  12   37.83    6.87
  -2  -7 -12   31.99    3.42
   6  11   7  209.73   19.73
   6  11   7  249.01   23.57
  11   7   5  146.83   19.78
  11   7   5  160.74   14.12
   3   2  13   27.17    7.07
   3   2  13   21.70    7.10
  10   9   5  207.42   16.54
  10   9   5  209.87   17.18
  11   6  -2  256.86   19.04
  11   6  -2  242.05   20.51
  -9   0   7  322.43   21.99
  -9   0   7  402.41   21.99
   9   0  -7  379.08   22.65
   8   1  10    3.91    4.67
   8   1  10   10.71    4.87
  -3   3  12    1.94    1.70
  -3   3  12    0.33    1.21
  -3   3  12    2.02    2.58
  -8   3   7   11.46    3.47
   8  -3  -7   28.48    5.34
  -8   3   7   22.34    6.85
  -8   3   7   16.45    4.09
   4  -5   9  323.18   24.96
  -4   5  -9  368.76   23.68
  -1 -11   2    4.86    3.39
   1  11  -2    9.68    7.35
   6   9  10    6.33    8.37
   6   9  10    2.19    3.92
   3   4  13  293.07   32.35
   3   4  13  254.67   18.68
   8  11   4    9.84    5.86
   8  11   4    9.95    7.46
   8   6  -7   86.55   10.47
  -8  -6   7  108.83   31.12
   9   8  -4   13.15    4.77
   9   8  -4   14.68    6.45
   3   4 -11   37.99    7.31
  -3  -4  11   35.96    8.53
  11   3   6   15.98    4.56
  11   3   6   25.82    7.86
  11   3   6   12.15    4.22
  -1   9   9  379.56   26.39
   0  11  -1  534.20   30.89
   0 -11   1  458.29   25.20
  -3 -12  -3   17.65    4.23
   3  12   3   15.48    7.32
  10   5  -5   29.57    5.10
  10   5  -5   16.54    6.42
   6   5  12   16.68    6.01
   6   5  12   21.35    7.43
   3  12   2   66.22   11.36
  -3 -12  -2   51.96    5.42
  -7   6   5   99.31    9.93
   7  -6  -5  111.82   15.55
   7  -6  -5   96.61   10.89
  -7   6   5  133.94   13.46
  -5   2  11    4.99    1.96
  -5   2  11    6.22    2.36
  -5   2  11   11.98    4.35
   5  12   3   72.11   16.43
  -5 -12  -3  125.39   13.59
   8  -2   8   84.61   10.65
   8  -2   8   83.81   11.51
  -3 -10   5   14.71    5.90
   3  10  -5   14.61    6.90
   4   7  12   35.77    6.66
   4   7  12   32.51   12.28
  -4  -7 -12   24.42    6.99
  10  -2  -3  300.81   22.56
  -8   4   6  188.04   12.07
  -8   4   6  210.14   14.23
   8  -4  -6  188.99   13.66
  -8   4   6  209.26   13.92
  11   0   3    9.29    4.02
  11   0   3    8.53    1.20
   4  12   4   76.04   10.89
  -4 -12  -4   62.07   11.31
   2 -10   2  216.13   16.00
  -2  10  -2  217.07   17.79
  -2   7  -8  224.90   18.02
   2  -7   8  223.02   18.58
  11   6   6   61.50    7.83
  11   6   6   83.69   12.16
  -7  -4   9  214.30   16.49
   7   4  -9  184.40   20.33
  -1  11   2  151.92   18.54
   1 -11  -2  145.74   18.12
   8   9  -4   31.71    9.11
  -8  -9   4   24.44    6.28
   4  -4  10   85.50   10.88
  -4   4 -10  101.02   11.05
  -5 -12  -2   28.38    5.74
   5  12   2   37.97    9.93
  -3  10   2   91.14   12.08
   3 -10  -2   72.07    7.85
  11   7  -1  149.96   15.45
  11   7  -1  139.92   16.38
  11   8   2   37.77    7.75
  11   8   2   29.30    7.06
  -9   2   6  459.36   23.38
  -9   2   6  509.37   26.32
   9  -2  -6  479.31   30.85
   2   7  -9   52.81    8.93
  -2  -7   9   51.30    8.35
  -5  -2  11   93.33   11.29
   5   2 -11   80.39   20.64
   7   1  11  769.45   42.85
   7   1  11  786.64   42.05
   8  11   1   25.22    9.01
   8  11   1   22.62    8.56
  -6 -11   2   77.63   10.13
   6  11  -2   86.91   13.11
  11   8   3   20.42    5.64
  11   8   3   27.99    7.61
  -7 -11   1    2.46    3.82
   7  11  -1   10.36    7.41
   7   9  -5   74.16   10.13
  -7  -9   5   77.66    9.95
  -1  11   3  114.81   14.61
   1 -11  -3   90.63    9.55
   1 -11  -3   59.10    8.29
   7  -1  10    5.57    4.61
   7  -1  10    8.75    4.11
   9   4  -7    3.24    3.62
   9   4  -7    5.70    5.01
   2  10  -5   56.71    8.67
  -2 -10   5   46.59    7.92
  -3  10   1   33.57    6.79
   3 -10  -1   35.78    5.82
  -4 -12  -1  122.30   12.63
   4  12   1  139.28   18.17
   9  -4  -3   16.52    4.36
   6  10   9   74.80    6.35
   6  10   9   75.91   10.84
 -11  -5   3  115.16   11.46
  11   5  -3  126.31   15.93
  11   5  -3  137.20   12.84
   1   7  -9   31.67    8.26
  -1  -7   9   25.70    6.66
   5  -6   7    6.28    6.60
  -5   6  -7    3.14    4.03
  -3 -12  -4    3.10    3.21
   3  12   4   -0.10    5.64
  -8   3  -7  155.15   14.72
   8  -3   7  185.30   16.98
   5  12   4   75.27    9.97
  -5 -12  -4   66.99    6.45
   9   6  -6    5.52    3.44
   9   6  -6   10.29    5.49
  -9   3   5    9.33    1.52
   9  -3  -5   10.96    3.51
  -9   3   5   11.02    2.36
   4  10  -5  403.68   25.68
  -4 -10   5  358.70   27.26
   6   2  12  118.20   23.21
   6   2  12  146.47   20.83
   1 -11  -1   58.89    6.15
  -1  11   1   56.05    8.70
   3  11  -3  171.90   17.39
  -3 -11   3  141.19   14.78
   9  -3   5   42.37    4.55
   9  -3   5   48.06    8.94
  10   8   7   17.95    6.91
  10   8   7   11.81    4.48
  -3  10   3  183.57   12.33
   3 -10  -3  186.64   14.05
  -3  10   3  199.89   16.99
   7   6  -8    4.87    4.89
  -7  -6   8    6.66    5.18
  -1   2  13  518.54   27.70
  -1   2  13  576.31   39.57
   1   0  13    9.34    5.80
   1   0  13    5.87    2.66
  11   1  -3    2.22    4.70
   4  -1  12   50.54   13.96
   4  -1  12   53.26   11.88
   2 -10  -6   56.24    7.93
  -2  10   6   64.52    9.40
   2 -10  -6   41.08    7.27
   2   8  -8   13.80    7.50
  -2  -8   8    8.17    4.56
   4  -6   8  145.83   15.66
  -4   6  -8  168.08   14.10
  -3 -12  -1  181.09   13.90
   3  12   1  176.94   16.95
  -4 -11   3  237.64   18.32
   4  11  -3  273.67   22.95
  11   8   1  155.41   17.28
  11   8   1  162.69   16.57
  -1   1  13  237.33   17.67
  -1   1  13  292.26   29.70
   9   1   9   16.90    8.69
   9   1   9   11.46    4.50
  11   0  -2    2.97    3.75
   0   0  13   45.80    6.81
   0   0  13   65.84   20.53
  -3   9   7    9.21    5.88
   8  -1   9   53.42   10.61
   8  -1   9   49.91    9.63
  -7   4   8   24.50    7.61
  -7   4   8   11.31    3.47
  -7   4   8   12.84    4.65
   7  -4  -8   28.16    5.62
  -1  -7 -12    4.03    1.38
   1   7  12    3.67    1.36
   1   7  12    9.04    6.01
  -4   9   5   12.06    6.57
   4  -9  -5   10.43    2.71
  -4   9   5    8.56    1.70
   7   7  11  129.56   14.41
   7   7  11  125.86   14.54
   5  -8   3   85.19   13.02
  -5   8  -3   87.74    9.78
   2  -4  11  211.89   25.47
  -2   4 -11  248.78   22.56
  -3  -7   9   78.29   11.83
   3   7  -9  100.91   13.70
   0   4  13    6.19    4.53
   0  -4 -13    6.12    2.17
   0   4  13    4.51    2.94
  10   2   8    2.18    5.64
  10   2   8    1.90    2.99
   4  11   8    5.38    8.61
  -4 -11  -8    4.53    1.81
   4  11   8    3.57    2.55
   1  10   9  608.74   35.55
   3   1  13    5.73    3.52
   3   1  13    0.57    4.22
   2   5  13   38.83    8.35
   2   5  13   27.63    4.60
  -2  -5 -13   32.62    4.06
   6   8  11   31.60   11.19
   6   8  11   32.28    5.49
   1   6 -10   11.43    8.17
  -1  -6  10    8.21    7.14
   5   0  12   27.49    6.13
   5   0  12   27.37    5.38
  -5 -12  -1  171.52   14.09
   5  12   1  176.16   16.24
   8  11   5    8.76    6.65
   8  11   5   18.64    8.66
  -6  -8   7  242.91   20.05
   6   8  -7  203.80   18.04
   4   3  13   90.11   14.24
   4   3  13   82.33   11.38
   3   8  -8  161.05   14.03
  -3  -8   8  132.33   14.79
   2   6 -10  650.88   36.29
  -2  -6  10  574.01   31.91
  -4   9  -2   16.00    5.68
   4  -9   2   15.40    5.50
  -7   5   7   10.69    3.70
   7  -5  -7   18.84    6.07
  -7   5   7   18.35    6.23
  -7   5   7   10.12    3.56
  11   1   5  396.21   21.14
  11   1   5  433.42   26.69
  11   1   5  367.93   18.95
   5  -2  11  140.98   25.34
  -5   2 -11  171.23   23.16
  11   8   4   32.72    7.28
  11   8   4   40.31    8.89
   9  10   6    2.67    3.81
   9  10   6    9.83    7.44
   1  11   7   16.38    7.66
  -1 -11  -7   10.32    2.13
  -1 -11  -7   19.13    4.60
  -2   5  12  461.29   29.00
  -2   5  12  419.39   21.40
  -2   5  12  429.55   22.12
   2  -9   5   11.31    4.90
  -2   9  -5    3.57    5.80
  10  -2   4   81.03    7.47
  10  -2   4   78.38    8.26
  10  -2   4   78.42   10.67
  -2 -12  -3   40.35    5.59
   2  12   3   58.44   11.96
   3   5  13   97.31    9.87
  -3  -5 -13   60.61    7.89
   3   5  13   66.08    8.78
   2  12   2  212.59   39.11
  -2 -12  -2  205.62   14.95
   0 -11  -6   29.27    3.72
   0  11   6   46.01   11.99
   0 -11  -6   46.15    4.64
  -1  11   4   31.67    6.94
   1 -11  -4   15.84    4.90
   1 -11  -4   36.21    6.91
   4   4  13   78.43   14.55
   4   4  13   73.10   12.75
  -3 -11  -8   90.52   10.76
  -3 -11  -8   79.40    9.03
   3  11   8  108.72   14.46
   0   3 -12    7.13    3.70
   0  -3  12    1.41    4.47
   4  12   5    3.45    6.19
  -4 -12  -5   -0.14    2.25
  -3  10   0    5.24    5.89
   3 -10   0    6.63    3.31
   3  -8   6  103.42    9.66
  -3   8  -6  119.88   17.15
   1   8  -8  112.96   15.03
  -1  -8   8   70.73    8.50
  -8   2   8   13.48    2.92
   8  -2  -8   12.24    4.11
  -8   2   8   12.30    2.97
  -8   2   8   19.15    5.76
  -9   4  -3    2.08    1.31
   9  -4   3    3.59    4.22
   9  -4   3    5.49    3.12
  -6  -7   8   10.48    5.56
   6   7  -8    9.75    6.53
  -3  -2  12    0.77    3.95
   3   2 -12    6.10    4.21
   0   8  11    5.45    4.94
  -4   7   9   44.11    5.98
  -2 -11   3  137.73   13.53
   2  11  -3  190.46   17.27
  -4   6  10  159.58   19.80
  -3   7  10  677.82   42.55
  10   7   8   -0.07    4.79
  10   7   8    1.07    4.39
   1   3 -12  168.32   31.64
  -1  -3  12  145.24   14.60
   6  12   3    8.24    6.04
  -1   3  13    7.08    5.60
  -1   3  13    3.28    3.16
   1  -3 -13    6.16    3.48
  -1   6  12  108.14   18.65
  -1   6  12  118.77   10.08
  -1   6  12  104.21    8.82
   2   0  13   34.68   14.34
   2   0  13   40.33    8.26
   9   9  -3  513.50   32.33
   9   9  -3  600.45   34.22
  10   2  -6   24.51    6.93
 -10  -2   6   23.13    3.27
  10   2  -6   32.04    6.67
   5  11   8   44.40    5.93
  -5 -11  -8   26.15    8.05
   5  11   8   32.72    8.61
  -7   6  -4   29.70    8.25
   7  -6   4   36.55   11.32
   7  -6   4   19.11    6.50
  12   4   2  117.91   11.60
  12   4   2  110.85   13.84
 -12  -4  -2  102.17    8.95
  -7   5  -6   26.91    4.26
   7  -5   6   33.94    7.44
   6   6  12  272.00   26.47
   6   6  12  256.57   22.58
  -6   3  10    6.91    2.03
  -6   3  10   10.57    3.26
  -6   3  10    7.26    3.48
  11   2   6   30.39    6.18
  11   2   6   40.03    8.76
  11   2   6   24.20    3.62
   5   7  12   11.40    4.18
   5   7  12   35.26   10.06
  12   4   1    4.82    2.57
  12   4   1   11.25    7.39
 -12  -4  -1    3.08    2.11
  10   9  -1   79.53   12.74
  10   9  -1   82.79   11.65
  10  -3   0    8.59    4.50
   8   9   9  183.83   30.76
   8   9   9  175.78   16.31
   9   4  10   17.78    7.27
   9   4  10   23.34    5.70
  -3   2 -12  191.60   23.03
   3  -2  12  145.52   27.01
   9  10  -1  391.17   25.60
   9  10  -1  329.66   33.34
   6  -1  11    1.58    2.26
   6  -1  11   -2.03    4.49
   7  -7  -1   22.25    4.78
   7  -7  -1   10.90    3.52
  -7   7   1   14.38    3.53
   6  12   2    9.00    5.86
  -6 -12  -2   10.53    5.72
   1   5  13  548.11   28.66
   1   5  13  613.49   34.95
  -1  -5 -13  570.97   29.44
   0   9  10   17.38    6.99
   0  -7   9   -2.62    5.05
   0   7  -9    0.38    4.67
   1 -11   0   72.69    7.42
  -1  11   0   79.98   11.22
  -3   9  -4   35.20    7.54
   3  -9   4   34.48    6.92
  -4   1  12    6.19    4.05
  -4   1  12    8.84    4.69
 -10  -3   6   43.46    4.53
  10   3  -6   48.97    9.17
  10   3  -6   45.02    7.30
  -1 -10   5  301.12   23.69
   1  10  -5  356.70   28.81
   8   4  11   43.33    8.54
   8   4  11   44.43    9.25
   4   2  13   72.98    6.75
   4   2  13   91.48   13.09
   9   5  10   76.75   12.25
   9   5  10   83.66   10.99
   5  12   5  163.29   18.20
  -4   0  12  109.71   20.69
  -4   0  12   93.43    9.69
  10   9   6  163.82   14.92
  10   9   6  162.82   15.40
  -9   1   7  154.58   13.36
  -9   1   7  184.42   14.94
   9  -1  -7  165.64   18.90
  -3 -12  -5  175.63   12.58
   3  12   5  176.65   17.34
  -3 -12  -5  140.97   13.24
  -3  10   4   47.84    8.52
   3 -10  -4   43.80    8.57
  -3  10   4   37.10    3.64
  -5   6   9    3.73    3.96
  -5   6   9    0.47    0.41
  -5   6   9    0.38    0.41
   0  -6  10   68.55    9.19
   0   6 -10   81.20   15.99
   5  11  -3   36.60    9.00
  -5 -11   3   34.84    6.35
  -1   0  13  162.50   12.28
  -1   0  13  188.82   18.66
   8  11   0   55.88    8.61
   8  11   0   43.10   13.02
  -4   3 -11   95.23   19.80
   4  -3  11   81.17   18.03
  12   5   2    5.75    4.00
 -12  -5  -2    6.79    4.39
  12   5   2   13.29    4.14
  -2 -12  -4   13.99    3.92
   2  12   4   17.89    9.36
  -4   8  -5   27.98    5.59
   4  -8   5   28.02    9.62
   6  12   4    4.38    5.33
   6  12   4    5.71    8.66
  -5  -5  10   15.28    6.29
   5   5 -10   17.31    5.82
   4  12   0    1.26    5.28
  -4 -12   0    2.29    2.87
  10  -3   1   17.48    7.63
  10   7  -4   82.15    9.71
  10   7  -4   78.20   20.57
  11   0   4  483.18   24.40
  11   0   4  571.12   33.37
  11   0   4  503.23   25.68
   7  -7   0   16.54    5.17
  -7   7   0    8.99    3.06
   7  -7   0   10.51    3.26
   8   5  11   92.66   15.64
   8   5  11   93.68   12.56
  -6   6  -6    3.80    3.76
   6  -6   6    6.72    5.15
   2  12   1   28.11    7.86
  -2 -12  -1   26.19    5.28
  11   7   6   15.25    6.70
  11   7   6   12.57    5.65
  10  -3  -1   62.66    7.27
  -5 -10   5  374.74   29.23
   5  10  -5  401.97   25.83
  -7   7   2  193.58   13.56
   7  -7  -2  168.86   13.29
   7  -7  -2  170.48   12.24
  12   3   1   87.58    7.67
 -12  -3  -1  100.21    8.53
  12   3   1   99.58   13.18
   6  -8  -1  281.85   21.47
   6  -8  -1  246.45   18.46
  -6   8   1  346.65   25.23
  11   8   0   37.98    7.82
  11   8   0   42.19    8.07
   6   9  -6   70.69   10.56
  -6  -9   6   83.72   10.66
  11   3  -4   89.78   11.99
 -11  -3   4   79.62    8.18
  11   3  -4   88.16    9.48
 -12  -5  -1   93.20   11.29
  12   5   1  109.31   11.19
  12   5   1   89.53   12.35
  11  -1   1   21.88    6.82
  11  -1   0  228.02   19.23
  -8   5  -4  177.39   11.95
   8  -5   4  160.75   13.81
   8  -5   4  186.87   15.57
  -3  -6  10  176.58   14.80
   3   6 -10  209.98   17.61
  -1   3 -12    0.62    1.70
   1  -3  12   -1.39    4.45
   6  -7  -6    7.37    2.51
  -6   7   6    5.91    4.18
   6  -7  -6   11.25    3.64
  -6   7   6    6.14    1.40
  12   3   2   19.62    7.11
  12   3   2   16.41    3.42
 -12  -3  -2   15.48    3.67
   7  11   7  107.06   13.68
   7  11   7  129.26   18.42
  -3   4  12   92.28    8.23
  -3   4  12   69.71    8.18
  -3   4  12  101.84   18.04
  12   4   3  285.07   20.86
 -12  -4  -3  282.12   19.71
  12   4   3  323.03   25.68
   3  12   0  594.95   35.72
  -3 -12   0  451.79   25.26
  -3   8   9   14.34    4.89
  -8   5   5  134.54   12.52
  -8   5   5  105.46   14.22
   8  -5  -5  112.49   14.12
  -5   3  11  112.09   10.31
  -5   3  11  100.07   11.18
  -5   3  11   95.68    8.82
 -10  -1   6   29.54    7.48
  10   1  -6   25.42    5.53
 -10  -1   6   19.41    3.59
  -5   8   6    5.53    5.38
   5  -8  -6    4.22    3.30
  -5   8   6    6.00    1.80
  -6  -4  10  356.72   27.67
   6   4 -10  332.05   26.28
  -6   7  -4  102.70    6.35
   6  -7   4  102.45   12.03
   9   9   8   62.77    9.71
   9   9   8   81.31   11.31
  -6   8   2    8.07    3.94
   6  -8  -2    4.53    3.98
   6  -8  -2    8.70    3.50
 -10   1   5   54.21    3.79
  10  -1  -5   58.77   10.50
  -4  -8   8  156.30   16.68
   4   8  -8  178.30   17.32
  12   4   0  171.16   11.67
 -12  -4   0  158.72   11.61
  12   4   0  160.41   17.71
  -8   4  -6  260.32   18.54
   8  -4   6  307.43   24.06
  12   5   3  204.78   18.41
 -12  -5  -3  203.36   15.14
  12   5   3  212.83   15.71
  11   5   7   23.00    6.51
  11   5   7   25.68    8.30
   8   3  11  101.03   14.31
   8   3  11  106.17   21.12
   8   5  -8  356.79   25.82
  -8  -5   8  479.35   28.47
  -4  -4  11  114.83   12.70
   4   4 -11  118.16   13.52
  -1   9  -6    9.60    7.57
   1  -9   6    0.50    4.44
  -3  -9 -11   40.27    8.39
   3   9  11   54.01   12.39
   3   9  11   68.21    3.87
  11   4   7    8.57    3.84
  11   4   7   11.23    6.55
   9   3  10   10.08    4.13
   9   3  10    7.51    4.41
   4   5  13  102.18   10.36
   4   5  13  122.01   18.81
  -2   8  -7   85.33   13.67
   2  -8   7   86.95   23.75
  11   2  -4   13.01    3.46
  11   2  -4   18.16    5.97
 -11  -2   4   15.23    3.10
   0 -11   2   89.24   10.05
   0  11  -2  131.24   15.64
   7  -3  -9   15.23    4.80
  -7   3   9   17.43    5.34
  -7   3   9   27.19    6.51
  10   0   7  311.02   24.57
  10   0   7  284.25   19.51
  10   0   7  353.32   27.09
  10   8  -3   66.02   16.86
  10   8  -3   68.11   10.75
   2   3 -12  131.06   25.45
  -2  -3  12  145.24   19.20
   8   8  10   73.00    7.84
   8   8  10   79.43   13.97
  -3   6  11   40.98    8.51
   8  -6  -1   12.91    2.63
  -8   6   1   14.53    3.04
   8  -6  -1   19.76    7.23
   4   7  -9   45.48    8.97
  -4  -7   9   52.69    6.47
   9   8   9   36.80    7.32
   9   8   9   43.50    9.74
   4   9  11   11.50    8.62
  -4  -9 -11    0.31    1.50
   3   9  -7  255.46   20.85
  -3  -9   7  259.20   21.00
  -2  -9   7   44.03    8.00
   2   9  -7   56.10    8.93
  -6   8   0   89.50    9.71
   6  -8   0   92.60   20.30
   6  12   1   27.85    9.72
  -6 -12  -1    9.54    4.96
  -2 -11  -8   33.76    4.00
  -2 -11  -8   19.77    5.76
   2  11   8   37.39    9.53
  -5 -12   0   15.37    4.88
   5  12   0    6.33    7.12
  -4   2  12    1.83    3.61
  -4   2  12    4.61    3.59
  -4   2  12    4.72    2.30
   6   1  12   17.54    7.20
   6   1  12   21.23    5.28
  -3   5 -10   12.55    5.87
   3  -5  10    2.67    5.24
  -7  -1  10   12.53    4.56
   7   1 -10   13.81    4.88
   5   3 -11  350.48   25.82
  -5  -3  11  348.71   26.03
  10  -2  -4    0.06    3.11
  11   4  -4  223.08   16.13
 -11  -4   4  181.76   13.06
  11   4  -4  220.24   12.85
  11   8   5  118.39   13.57
  11   8   5  131.96   15.92
   8  -6   0    6.73    2.26
  -8   6   0    7.91    2.20
   8  -6   0   16.94    5.03
   8  10   8  594.68   33.02
   8  10   8  561.46   34.08
  10  -1   6    8.38    1.90
  10  -1   6   17.89    6.93
  10  -1   6   12.51    2.77
  -5   5  10   10.31    1.89
  -5   5  10    6.37    3.15
  12   3   0  484.06   29.59
 -12  -3   0  508.19   25.72
  12   3   0  494.07   24.97
   1 -10   4   52.94    6.70
  -1  10  -4   61.17    8.65
   3  -6   9  122.95   15.73
  -3   6  -9  142.51   28.60
  -2   8  10    3.74    4.47
   4   1 -12   37.38   11.22
  -4  -1  12   36.66    6.99
  11   7  -2   -2.75    5.45
  11   7  -2    3.98    4.66
   7   9  10   18.81    9.76
   7   9  10    7.28    4.70
   9  -4  -4  196.00   14.85
  -9   4   4  216.96   13.78
  -9   4   4  188.51   11.81
  11   6  -3   22.63    8.84
  11   6  -3   21.41    5.72
  10   6  -5   23.80    7.49
  10   6  -5   33.87    5.97
   9   6  10    1.75    4.27
   9   6  10    2.95    4.45
  11  -1   2   72.51    7.28
  11  -1  -1    4.59    4.23
  -7   0  10  362.51   23.48
  -7   0  10  416.11   23.28
  10   4  -6    3.62    3.70
  10   4  -6    2.32    5.37
   0   8  -8   16.71    7.40
   0  -8   8   14.89    5.56
  -1  -5  11  728.34   39.73
   1   5 -11  813.67   43.90
   9   5  -7  287.19   21.12
   9   5  -7  259.61   24.54
   4  10  10    8.64    8.62
   4  10  10    4.44    2.51
  -4 -10 -10    6.26    2.90
  -5   7   8    2.36    0.79
  -5   7   8    2.40    2.92
  12   3   3   30.93    4.47
  12   3   3   32.46    7.58
  -7 -10   4   37.40    8.75
   7  10  -4   48.15    9.50
  -1  11   5   25.98    8.68
   1 -11  -5   16.77    4.19
   1 -11  -5   18.24    6.01
  -3  10  -1   35.16    6.78
   3 -10   1   33.88    7.58
   8  10  -3   36.22    7.89
  -8 -10   3   26.11    8.24
  10  -3   2  326.45   26.41
  -8  -2   9  208.38   22.79
   8   2  -9  152.28   18.80
  10  10   3  385.44   24.64
  10  10   3  370.70   25.25
   8  11   6  188.36   20.14
   8  11   6  158.31   14.88
  -7   7  -1   29.60    3.96
   7  -7   1   27.05    4.63
   7  -7   1   39.68   13.28
  -2   7  11  472.06   27.27
   8   0  10  167.44   14.79
   8   0  10  180.82   15.69
   9  -1   8  167.63   18.43
   9  -1   8  147.85   16.21
  12   5   0  175.90   14.61
  12   5   0  203.07   14.38
 -12  -5   0  189.43   13.46
   0   7  12   35.00   13.62
  -4   7  -7  376.85   28.01
   4  -7   7  355.80   26.24
  -6  -6   9   11.31    5.38
   6   6  -9    9.15    6.52
   3  10  10    9.13    6.51
  -3 -10 -10   16.45    3.04
   3  10  10   19.41    3.51
  11   0  -3    7.60    5.60
   6  11   8   11.89    8.95
   6  11   8   10.79    5.90
   9  -2   7  206.10   15.36
   9  -2   7  160.42   10.78
   9  -2   7  223.42   20.15
  10  10   2  169.10   14.67
  10  10   2  182.97   17.26
  -2   1  13  740.82   38.76
  -2   1  13  763.92   44.74
   0  -1  13    6.17    5.21
   0   1 -13    7.84    3.32
   8  -6  -2  437.98   24.24
   8  -6  -2  451.13   25.18
  10  -3  -2    8.76    5.21
  -2  10  -3   80.58   10.90
   2 -10   3   81.29   14.53
   6  12   5    6.19    3.68
   6  12   5    1.65    5.95
   1  11  -3    4.67    5.16
  -1 -11   3   -0.08    3.64
  -1  10   8    9.61    8.24
  -7   7   3   47.91    6.03
   7  -7  -3   42.73    8.44
   7  -7  -3   28.40    8.55
   6  -8  -3    2.73    3.38
   6  -8  -3    3.63    3.63
  -6   8   3   -0.58    1.58
  -6   8   3    8.21    4.08
  -1   4  13  355.47   24.55
  -1   4  13  402.48   38.40
 -12  -6  -2   67.59    6.54
  12   6   2   95.01   17.43
  12   6   2   95.10   11.57
   7  10   9   20.20    6.82
   7  10   9   22.01    5.67
   8   6  11   39.46    6.82
   8   6  11   36.58    8.35
  10   5   9   22.78    6.34
  10   5   9   21.70    6.40
   3   0  13   31.56   13.11
   3   0  13   30.45    7.39
   7  11  -2    4.62    5.34
  -7 -11   2   12.26    6.84
  -2   2  13   31.41    4.62
  -2   2  13   28.17    6.36
  11   6   7  518.32   30.45
  11   6   7  484.57   28.84
  -2 -12  -5   12.92    3.23
  -2 -12  -5    7.48    2.30
   2  12   5   10.28    6.13
   1  -1  13   99.70   20.99
  10   4   9  685.34   36.49
  10   4   9  780.17   43.64
   0  -5 -13  332.98   25.02
   0   5  13  321.57   22.09
   0   5  13  369.46   23.61
   2   9  11   73.94   13.97
  -4   8   8   56.69    7.32
  -4 -12  -6   62.32   10.69
   4  12   6   71.82   11.61
  -4 -12  -6   34.13   10.32
  -7   6   6  244.44   18.61
  -7   6   6  220.73    5.32
   7  -6  -6  213.98   14.83
   7  -6  -6  199.69   13.15
  -2  -5  11  221.25   11.63
   2   5 -11  249.63   19.96
  -8   0   9    1.18    2.78
   8   0  -9    1.86    1.63
  -4   5  11  321.59   28.85
  -4   5  11  286.55   19.29
  -4   5  11  278.55   18.65
  -7  -2  10   30.23    7.37
   7   2 -10   23.98    6.32
   4   1  13    0.17    4.72
   4   1  13    2.41    3.85
   0  -5  11  277.22   21.64
   0   5 -11  271.02   21.85
  12   2   1   66.03    9.12
  -2 -12   0   31.81    5.47
   2  12   0   45.56    9.58
  11   3   7   66.63   16.97
  11   3   7   42.92    8.15
  11   3   7   54.87   11.69
   7   0  11  601.29   33.73
   7   0  11  591.25   33.60
   7   5  -9  137.66   14.26
  -7  -5   9  174.36   17.08
  -4  -9   7  349.30   28.41
   4   9  -7  372.41   24.80
   8  -6   1   40.57    4.91
  -8   6  -1   44.45    4.12
   8  -6   1   43.61    7.54
  -1  -9   7    3.10    4.98
   1   9  -7   -0.07    4.64
   1  12   2  241.82   21.83
  -1 -12  -2  189.18   14.19
  12   6   1   -0.21    4.91
  12   6   1    4.47    3.83
 -12  -6  -1    2.78    2.70
 -12  -4  -4   54.80    5.12
  12   4   4   83.18   15.68
  12   4   4   68.95    6.53
   1  12   3   78.39   13.68
  -1 -12  -3   60.38    5.45
  12   6   3  188.27   15.36
 -12  -6  -3  164.96   13.31
  12   6   3  189.48   16.23
  10  10   4  370.48   23.26
  10  10   4  394.96   25.51
   7   4  12  253.95   25.99
   7   4  12  269.93   23.73
  -6   5   9  259.72   20.99
  -6   5   9  245.27   16.75
  -1  11  -1   27.79    7.27
   1 -11   1   25.26    5.94
 -12  -5  -4  106.27    9.96
  12   5   4  106.02   11.49
  12   5   4  100.59   13.70
   5   9  11    4.50    2.70
  -5  -9 -11    1.32    1.22
   5   9  11    3.72    2.61
  -4   9   6  115.55   13.56
  -4   9   6   95.54    9.75
   4  -9  -6  105.07   13.61
  10   1   8  267.07   19.62
  10   1   8  254.04   20.29
  12   2   2  538.97   30.74
   3   6  13   95.08   15.92
  -3  -6 -13   60.09    8.31
   3   6  13   92.33   13.79
   1  -6  10   23.88    6.30
  -1   6 -10   27.84    7.35
   5  12   6   54.63   18.75
   5  12   6   73.53   11.66
  -2  -6 -13  337.61   23.13
   2   6  13  375.95   29.42
   2   6  13  335.20   23.29
   5  10  10  222.74   20.08
  -5 -10 -10  213.89   17.02
   5  10  10  237.39   18.71
  -3  10   5   25.51    4.82
  -3  10   5   31.84    7.59
   3 -10  -5   30.74    5.44
  -5   7  -6   11.51    5.02
   5  -7   6    6.29    4.97
   5   4  13    6.73    4.72
   5   4  13    2.06    5.33
  -5   9   1    3.15    4.89
   5  -9  -1    3.95    3.17
  -5   9   2  165.51   13.80
   5  -9  -2  130.13   14.35
  -3  -8 -12   22.45    2.75
   3   8  12   31.65    9.38
   3   8  12   20.61    4.76
  -6   8  -1   21.60    5.34
   6  -8   1   21.18    5.26
  11   1  -4  146.52   15.43
 -11  -1   4  159.45   10.81
 -11  -1   4  156.45   13.22
   5   3  13  109.80   12.51
   5   3  13   75.67   14.06
   6  -6  -8   76.07    6.98
  -6   6   8  102.88   13.57
  -6   6   8   99.08    9.62
   1  -7   9  153.98   11.54
  -1   7  -9  173.98   18.04
   9  11   3  193.73   17.68
   9  11   3  227.18   23.22
  12   4  -1   31.90    5.24
 -12  -4   1   21.75    7.10
  12   4  -1   39.14   10.41
  -3 -12  -6   79.04    5.21
  -3 -12  -6   82.95   11.78
   3  12   6  113.39   13.45
   7  12   3   10.11    8.18
   7  12   3    6.98    4.48
   0  10   9  354.99   24.89
   1   1 -13  101.37   25.18
  -1  -1  13   95.97   10.32
  -2   0  13   12.10    6.96
  -2   0  13    9.40    3.11
   2  -3  12  221.81   18.28
  -2   3 -12  239.73   29.29
   9  10   7   87.66   14.60
   9  10   7   83.25   11.68
 -10   0   6   34.49    8.42
  10   0  -6   33.15    6.42
 -10   0   6   33.19    4.91
  -6 -11   3  102.42   10.29
   6  11  -3   85.31   10.01
  10  10   1   44.11   10.71
  10  10   1   35.49    9.53
  -6   0  11   73.55   10.69
  -6   0  11   64.91    9.88
  12   2   0  122.99   23.24
   3  -4  11    1.34    4.75
  -3   4 -11    3.31    3.60
  -2  10   7   39.43    9.52
   2 -10  -7   40.93    5.79
  -4   9  -3   57.93    9.52
   4  -9   3   53.44   12.33
   9  -4   4   12.36    5.12
   9  -4   4    6.81    2.17
  -9   4  -4   10.23    2.28
  -7   1  10    4.77    4.08
  -7   1  10    8.89    3.63
   7   5  12  362.20   24.34
   7   5  12  325.99   21.03
   8   2  11    5.27    3.35
   8   2  11   10.50    6.95
   0 -10   5    9.80    5.41
   0  10  -5    8.15    6.29
  12   3  -1    2.78    1.68
 -12  -3   1    2.03    1.88
  12   3  -1    1.58    2.51
  -8  -8   6   53.79   10.52
   8   8  -6   40.27   10.13
  -6   4  -9   11.72    3.81
   6  -4   9   11.56    5.18
  11   8  -1   -3.57    4.95
  11   8  -1    4.83    6.72
   9  11   2    3.58    4.60
   9  11   2   -0.32    5.46
   7   3  12   75.58   13.76
   7   3  12   77.95   16.08
   4   6 -10   80.41    7.99
  -4  -6  10   84.40    9.19
  -3   7  -8   11.56    6.36
   3  -7   8   16.31    6.45
   7  12   2  301.12   26.84
   7  12   2  300.59   30.47
  10   6   9    2.07    4.99
  10   6   9    4.04    4.52
   9   2  -8  106.13   19.30
   9   2  -8  115.39   14.36
  -4  -8 -12  145.31    7.14
   4   8  12  164.02   18.66
   4   8  12  155.51   13.70
  -2 -10 -10    0.97    0.88
  -2 -10 -10    1.50    1.03
   2  10  10   -0.12    5.55
   6   7  12   48.68   11.08
   6   7  12   39.68    8.33
   8  11  -1  442.71   29.62
   8  11  -1  540.34   34.80
  11   5  -4  139.28    8.39
 -11  -5   4   93.88    8.49
  11   5  -4  113.82   24.52
   6   1 -11  123.15   15.76
  -6  -1  11  130.30   18.40
   4  12  -1   48.06   10.42
  -4 -12   1   41.60    7.91
  11  -1   3   80.32   20.34
  -8  -3   9  372.50   33.15
   8   3  -9  306.38   24.93
  -6 -12   0   54.54    9.95
   6  12   0   56.82   12.67
  -1 -12  -1   18.38    4.49
   1  12   1   23.05    7.12
  10  -2   5  134.90    5.80
  10  -2   5  166.95   13.25
  10  -2   5  187.04   26.46
   9   2  10    9.14    5.97
   9   2  10    4.50    2.46
   7   8  11   69.88    9.63
   7   8  11   77.80   11.68
  -5   8  -4   31.72    6.89
   5  -8   4   40.42   11.49
   1  12   4   92.42   12.86
  -1 -12  -4   90.91    9.22
  -1 -12  -4   53.80   10.96
  11  -1  -2    4.34    5.81
  10   3   9  233.92   25.52
  10   3   9  245.26   23.15
   9   1  -8   44.53   14.98
   9   0   9  159.76   12.30
   9   0   9  148.17   18.40
   0  11   7   50.35   11.98
   0 -11  -7   29.95    6.33
   0 -11  -7   34.79    7.53
   7  12   4   19.82    8.58
   7  12   4   32.59    8.76
  10   8   8    6.15    6.95
  10   8   8    3.18    4.86
   7  -3   9   46.87    9.28
  -7   3  -9   63.10   13.40
  11   1   6    1.42    1.19
  11   1   6    3.66    2.39
  11   1   6    0.91    3.15
   9  11   4   -0.48    5.29
   9  11   4    2.16    3.98
  -2   9   9   49.46   10.27
   2   8  12    7.37    5.21
   2   8  12    9.33    2.44
  -2  -8 -12    8.45    1.66
  -2   3  13   79.08   15.34
  -2   3  13   20.46    9.98
  -2   3  13   47.53    9.92
  -9   3   6    7.97    1.88
  -9   3   6    8.98    2.95
   9  -3  -6   11.55    3.64
  -8   6   3    5.14    2.66
   8  -6  -3    6.20    3.56
   8  -6  -3    2.04    2.01
   8  -4  -7    4.46    3.60
  -8   4   7    3.71    2.26
  -8   4   7    0.62    1.55
  -8   4   7    1.47    1.57
   2  -1  13   19.28   10.41
  12   3   4    5.21    2.54
  12   3   4    2.11    5.02
  12   3   4    3.63    1.29
  10   9  -2   45.80   10.00
  10   9  -2   41.80   15.81
  -3 -12   1   66.52    6.75
   3  12  -1   70.42   10.42
   5  -9   0  122.09    8.41
  -5   9   0  131.46    9.91
  -4   3  12  100.62    7.60
  -4   3  12   97.58   10.89
  -4   3  12   93.56    7.64
   6  10  -5   15.23    7.31
  -6 -10   5   11.67    5.02
   5  -9  -3   91.04    7.50
  -5   9   3  113.65   11.38
  -5   9   3   95.38    7.33
   8   7  -7   50.47    9.81
  -8  -7   7   53.90   11.03
   9  -3   6   89.14    7.17
   9  -3   6  115.83   11.47
   9   8  -5   49.17   22.96
   9   8  -5   70.23   10.09
  -3  -3  12   89.96    9.56
   3   3 -12   82.13   15.98
   9  10  -2    4.85    5.24
   9  10  -2   -0.52    5.77
  -6   3 -10  198.87   25.89
   6  -3  10  185.24   16.92
  11   9   3    7.71    6.10
  11   9   3    8.27    5.61
  -5  -8   8   60.82    7.31
   5   8  -8   47.36    9.79
   4   6  13  585.58   33.82
   4   6  13  676.34   43.31
 -12  -6   0  154.45    7.61
  12   6   0  179.36   15.58
  12   6   0  162.55   10.59
  12   2   3   47.18    6.77
  12   2   3   39.61    6.38
  12   2   3   70.02   11.95
  11   9   2   64.11   12.81
  11   9   2   56.08   11.56
 -12  -6  -4    7.99    2.32
  12   6   4   17.82    5.23
  12   6   4   18.11    6.87
   5   5  13   41.53    9.02
   5   5  13   64.21   11.55
  10   9   7  185.97   26.80
  10   9   7  196.83   19.78
  -6   1  11   47.81    9.72
  -6   1  11   55.47   10.73
 -12  -5   1   28.24    6.24
  12   5  -1   40.22    6.72
  12   5  -1   27.93    5.76
  11   0   5    9.01    1.60
  11   0   5   12.58    3.47
  11   0   5   12.43    5.37
   9  -5   0  259.02   18.35
  -9   5   0  266.07   18.56
   9  -5   0  275.12   23.52
   4   2 -12    4.50    3.59
  -4  -2  12    3.54    4.04
   1   6  13   12.99    7.64
   1   6  13    1.40    1.52
  -1  -6 -13    4.18    1.73
   5  -1  12  171.43   20.27
   5  -1  12  171.43   15.50
  -3  -5  11    1.60    4.93
   3   5 -11    6.49    5.15
  10  -3   3   54.97    7.57
  10  -3   3   59.69    8.69
  10  -3   3   71.54    3.84
  -9   5   1  195.54   14.44
   9  -5  -1  218.97   10.05
   7  -7   2  184.31   16.71
  -7   7  -2  197.14   15.69
   7  -7   2  183.86   15.49
  -7   4  -8   14.59    4.71
   7  -4   8    9.48    6.85
  -1   8  11  424.23   30.79
   9   7  -6   55.44   19.43
   9   7  -6   64.01    7.29
  -3 -11   4   31.69    6.65
   3  11  -4   40.34   10.77
   6  -8  -4    8.69    4.09
   6  -8  -4    5.50    3.38
  -6   8   4    6.12    4.04
   9   7  10    9.78    6.23
   9   7  10    8.38    5.79
   5   2  13  169.32   14.98
   5   2  13  193.74   25.76
  -1 -11  -8  134.81    8.35
   1  11   8  167.08   17.20
  -1 -11  -8  145.33    5.84
  10  10   5    2.43    5.35
  10  10   5    7.43    4.96
   1  -5  11   86.75   10.96
  -1   5 -11  103.29   22.88
   2 -11  -2   77.05   11.34
  -2  11   2   77.53    9.79
   5  12  -1   17.29    7.40
  -5 -12   1   25.85    5.85
  11   8   6    6.05    2.69
  11   8   6    7.44    6.41
   8  -1  -9    6.14    4.44
  -8   1   9   21.37    4.44
  10  -3  -3    1.10    3.46
   9   3  -8  109.84   32.70
   9   3  -8  131.27    7.91
  -9   2   7  195.92   14.84
   9  -2  -7  222.29   18.11
  -9   2   7  236.65   19.47
  -6   5  -8  412.18   24.96
   6  -5   8  417.53   28.11
  -7   7   4   34.31    6.70
   7  -7  -4   48.54    7.60
   7  -7  -4   28.19    8.95
  -7   7   4   52.56    9.11
  10   5  -6    1.84    2.72
  10   5  -6    0.79    4.24
   8  -3  -8  318.18   24.59
  -8   3   8  295.02   21.02
  -8   3   8  367.61   26.66
  -8   3   8  289.15   20.85
   8   9  -5  365.10   24.98
  -8  -9   5  410.76   39.08
  -3   9   8  163.23   12.47
  -4 -11   4    4.03    6.15
   4  11  -4    5.18    7.08
   9  11   1   43.60   13.86
   9  11   1   37.05    8.79
   4  -2  12   51.23   13.00
  -4   2 -12   53.86   13.99
   6  12   6  105.54   15.42
   6  12   6  101.43   23.43
   8  -6   2   63.72   14.52
   8  -6   2   59.25    8.90
  -8   6  -2   57.52    7.95
  -7  -3  10   21.57    6.59
   7   3 -10   13.64    5.34
   1   9  11  409.88   33.84
  -5   5  -9  137.26    9.02
   5  -5   9  119.56    9.95
  11   7   7    7.71    6.25
  11   7   7    6.41    5.05
   7  12   1  211.18   20.21
   5   7  -9    3.99    4.30
  -5  -7   9    7.63    8.06
  -7  -8   7   26.87    7.77
   7   8  -7   24.63    7.45
  12   2  -1  153.90   11.83
  -5   4 -10    2.36    3.15
   5  -4  10    6.73    5.05
  -2  11   3  287.61   24.25
   2 -11  -3  245.97   18.62
  -2  11   3  219.43    5.95
   4  11   9   10.48    8.55
   4  11   9   10.56    3.96
  -4 -11  -9    9.68    3.41
  -2   6  12   28.98    8.87
  -6   4  10  251.44   18.04
  -6   4  10  182.78   15.86
  -6   4  10  247.19   24.06
   7  -6   5   12.35    4.44
  -7   6  -5   20.45    4.15
  11   9   4  179.14   18.48
  11   9   4  190.08   19.03
   7  -2  10   62.63   15.68
   3 -10   2  300.72   23.49
  -3  10  -2  338.90   22.17
   9  -5   1    9.19    3.71
   9  -5   1   14.15    5.09
  -9   5  -1    8.42    1.59
  -1   9  10   26.73    6.01
   2 -11  -1  116.91   13.56
  -2  11   1  148.73   11.77
  -1  11   6   14.01    8.63
   1 -11  -6    8.03    2.30
   1 -11  -6    8.68    2.49
  11   9   1   96.42   12.44
  11   9   1  132.76   13.42
  -6  -2  11   13.82    7.43
   6   2 -11    4.23    2.14
   8   7  11  113.95   15.25
   8   7  11   97.08   12.71
   7   6  12   48.31   11.64
   7   6  12   23.33   11.65
  -9   0   8   47.72    6.87
   9   0  -8   46.58   15.77
  -9   0   8   65.73   11.56
   2  12   6   37.17    9.97
  -2 -12  -6   36.23    8.23
  -2 -12  -6   44.45    7.31
  -1   8  -8  101.58   11.35
   1  -8   8   80.46    9.23
   5   9  -7   14.81    7.15
  -5  -9   7   14.09    6.03
  11   2   7   31.77   10.20
  11   2   7   18.35    6.97
  11   2   7   10.64    2.46
   0   9  -7  158.53   10.96
   0  -9   7  153.72   11.61
  12   7   2   66.13   14.69
  12   7   2   75.42   10.51
  -3 -10   6    6.21    6.30
   3  10  -6   -1.05    5.09
   5   8  12  434.58   31.72
   5   8  12  432.79   25.82
  -5  -8 -12  354.39   21.68
  10  10   0   18.61    6.10
  10  10   0   15.17    6.09
   7  12   5  284.33   25.75
   7  12   5  256.08   31.98
  -5   4  11  178.20   28.48
  -5   4  11  127.34    5.83
  -5   4  11  167.24   12.88
   6  10  10   79.99   11.71
   6  10  10   53.94    8.90
   9  -5  -2  384.72   23.99
  -9   5   2  310.35   21.49
   9  -5  -2  351.77   19.53
  12   5   5   18.17    5.11
  12   5   5   12.21    6.96
 -12  -5  -5    8.64    3.29
   2  11  -4   15.50    7.14
  -2 -11   4   12.97    5.12
   7   2  12  242.97   24.44
   7   2  12  217.03   28.55
   9  11   5  202.00   19.42
   9  11   5  235.07   23.04
   7  11   8    8.10    6.12
   7  11   8   11.10    8.31
  -3   5  12   17.87    1.72
  -3   5  12   17.64    3.79
  -3   5  12   22.91    6.63
  12   4   5  510.66   30.02
 -12  -4  -5  483.71   27.16
  12   4   5  567.63   34.80
  -3 -11  -9  132.32    7.18
   3  11   9  142.37   13.64
  -3 -11  -9  143.81    8.79
  -2 -12   1   10.15    3.46
   2  12  -1    5.87    7.73
[truncated: 1,159,794 more chars]
