# Supplementary material for: Structural and Magnetic Properties of Dimeric Capsule Assemblies Formed by Cyclic Trinuclear Complexes
Source: Molecules. 2024 Sep 11;29(18):4307. doi: 10.3390/molecules29184307 (PMC11433658; doi:10.3390/molecules29184307)
Supplement: Supplementary file 1 [file molecules-29-04307-s001.zip › Complex3.cif]

data_FeMn2L32Hdmf3
_audit_creation_date               2024-07-29
_audit_creation_method
;
Olex2 1.5
(compiled 2024.02.16 svn.r378c4104 for OlexSys, GUI svn.r6928)
;
_shelx_SHELXL_version_number       '2016/6'
loop_
  _audit_author_name
  _audit_author_email
  _audit_author_address
 'Koikawa, M.' koikawa@cc.saga-u.ac.jp
;
Saga University
Department of Chemistry
1 Honjo, Saga
Saga
840-8502
Japan
;

_audit_contact_author_address      ?
_audit_contact_author_email        ?
_audit_contact_author_name         ''
_audit_contact_author_phone        ?
_publ_contact_author_id_orcid      ?
_publ_section_references
;
Bourhis, L.J., Dolomanov, O.V., Gildea, R.J., Howard, J.A.K., Puschmann, H.
 (2015). Acta Cryst. A71, 59-75.

Dolomanov, O.V., Bourhis, L.J., Gildea, R.J, Howard, J.A.K. & Puschmann, H.
 (2009), J. Appl. Cryst. 42, 339-341.

Sheldrick, G.M. (2015). Acta Cryst. C71, 3-8.
;
_chemical_name_common              ?
_chemical_name_systematic          ?
_chemical_formula_moiety          
 'C69 H54 Fe Mn2 N9 O15, C3 H7 N O, 1.5[C3H7NO]'
_chemical_formula_sum              'C76.50 H71.50 Fe Mn2 N11.50 O17.50'
_chemical_formula_weight           1597.68
_chemical_melting_point            ?
loop_
  _atom_type_symbol
  _atom_type_description
  _atom_type_scat_dispersion_real
  _atom_type_scat_dispersion_imag
  _atom_type_scat_source
 'C' 'C' 0.0033 0.0016 'International Tables Vol C Tables 4.2.6.8 and 6.1.1.4'
 'H' 'H' 0.0000 0.0000 'International Tables Vol C Tables 4.2.6.8 and 6.1.1.4'
 'Fe' 'Fe' 0.3463 0.8444 'International Tables Vol C Tables 4.2.6.8 and 6.1.1.4'
 'Mn' 'Mn' 0.3368 0.7283 'International Tables Vol C Tables 4.2.6.8 and 6.1.1.4'
 'N' 'N' 0.0061 0.0033 'International Tables Vol C Tables 4.2.6.8 and 6.1.1.4'
 'O' 'O' 0.0106 0.0060 'International Tables Vol C Tables 4.2.6.8 and 6.1.1.4'

_shelx_space_group_comment
;
The symmetry employed for this shelxl refinement is uniquely defined
by the following loop, which should always be used as a source of
symmetry information in preference to the above space-group names.
They are only intended as comments.
;
_space_group_crystal_system        'triclinic'
_space_group_IT_number             2
_space_group_name_H-M_alt          'P -1'
_space_group_name_Hall             '-P 1'
loop_
  _space_group_symop_operation_xyz
 'x, y, z'
 '-x, -y, -z'

_cell_length_a                     14.417(3)
_cell_length_b                     15.001(3)
_cell_length_c                     20.820(5)
_cell_angle_alpha                  102.622(3)
_cell_angle_beta                   97.115(2)
_cell_angle_gamma                  94.088(3)
_cell_volume                       4337.6(16)
_cell_formula_units_Z              2
_cell_measurement_temperature      293.15
_cell_measurement_reflns_used           13223
_cell_measurement_theta_min             3.0335
_cell_measurement_theta_max             27.4700
_shelx_estimated_absorpt_T_max     0.843
_shelx_estimated_absorpt_T_min     0.793
_exptl_absorpt_coefficient_mu      0.519
_exptl_absorpt_correction_T_max    0.8605
_exptl_absorpt_correction_T_min    0.8122
_exptl_absorpt_correction_type     multi-scan
_exptl_absorpt_process_details     ?
_exptl_absorpt_special_details     ?
_exptl_crystal_colour              'dark green'
_exptl_crystal_colour_modifier     dark
_exptl_crystal_colour_primary      green
_exptl_crystal_density_diffrn      1.223
_exptl_crystal_density_meas        ?
_exptl_crystal_density_method      ?
_exptl_crystal_description         block
_exptl_crystal_F_000               1654
_exptl_crystal_size_max            0.47
_exptl_crystal_size_mid            0.386
_exptl_crystal_size_min            0.34
_exptl_transmission_factor_max     ?
_exptl_transmission_factor_min     ?
_diffrn_reflns_av_R_equivalents    0.0491
_diffrn_reflns_av_unetI/netI       0.0647
_diffrn_reflns_Laue_measured_fraction_full  0.975
_diffrn_reflns_Laue_measured_fraction_max  0.957
_diffrn_reflns_limit_h_max         17
_diffrn_reflns_limit_h_min         -18
_diffrn_reflns_limit_k_max         19
_diffrn_reflns_limit_k_min         -18
_diffrn_reflns_limit_l_max         26
_diffrn_reflns_limit_l_min         -26
_diffrn_reflns_number              35454
_diffrn_reflns_point_group_measured_fraction_full  0.975
_diffrn_reflns_point_group_measured_fraction_max  0.957
_diffrn_reflns_theta_full          25.242
_diffrn_reflns_theta_max           27.459
_diffrn_reflns_theta_min           3.039
_diffrn_ambient_temperature        293.15
_diffrn_detector                   CCD
_diffrn_detector_area_resol_mean   28.5714
_diffrn_detector_type              'Rigaku Saturn724+'
_diffrn_measured_fraction_theta_full  0.975
_diffrn_measured_fraction_theta_max  0.957
_diffrn_measurement_device
;
AFC11 (Right): Eulerian 3 circle
;
_diffrn_measurement_device_type
;
Rigaku Saturn724+ (4x4 bin mode)
;
_diffrn_measurement_method         'profile data from \w-scans'
_diffrn_measurement_specimen_support  'Mitegen 50um'
_diffrn_radiation_collimation      0.3
_diffrn_radiation_monochromator    Confocal
_diffrn_radiation_probe            x-ray
_diffrn_radiation_type             MoK\a
_diffrn_radiation_wavelength       0.71075
_diffrn_source                     'Rotating Anode'
_diffrn_source_current             24.0
_diffrn_source_power               1.2
_diffrn_source_target              Mo
_diffrn_source_type                'Rotating Anode'
_diffrn_source_voltage             50.0
_reflns_Friedel_coverage           0.000
_reflns_Friedel_fraction_full      .
_reflns_Friedel_fraction_max       .
_reflns_number_gt                  15754
_reflns_number_total               19007
_reflns_special_details
;
 Reflections were merged by SHELXL according to the crystal
 class for the calculation of statistics and refinement.
 
 Structure factors included contributions from the .fab file.
 
 _reflns_Friedel_fraction is defined as the number of unique
 Friedel pairs measured divided by the number that would be
 possible theoretically, ignoring centric projections and
 systematic absences.
;
_reflns_threshold_expression       'I > 2\s(I)'
_computing_cell_refinement
;
CrystalClear-SM Expert 2.0 r16 (Rigaku, 2014)
;
_computing_data_collection
;
CrystalClear-SM Expert 2.0 r16 (Rigaku, 2014)
;
_computing_data_reduction
;
CrystalClear-SM Expert 2.0 r16 (Rigaku, 2014)
;
_computing_molecular_graphics      'Olex2 1.5 (Dolomanov et al., 2009)'
_computing_publication_material    'Olex2 1.5 (Dolomanov et al., 2009)'
_computing_structure_refinement    'SHELXL 2016/6 (Sheldrick, 2015)'
_computing_structure_solution      'olex2.solve 1.5 (Bourhis et al., 2015)'
_refine_diff_density_max           0.426
_refine_diff_density_min           -0.654
_refine_diff_density_rms           0.050
_refine_ls_extinction_coef         .
_refine_ls_extinction_method       none
_refine_ls_goodness_of_fit_ref     1.037
_refine_ls_hydrogen_treatment      constr
_refine_ls_matrix_type             full
_refine_ls_number_parameters       918
_refine_ls_number_reflns           19007
_refine_ls_number_restraints       30
_refine_ls_R_factor_all            0.0704
_refine_ls_R_factor_gt             0.0624
_refine_ls_restrained_S_all        1.038
_refine_ls_shift/su_max            0.001
_refine_ls_shift/su_mean           0.000
_refine_ls_structure_factor_coef   Fsqd
_refine_ls_weighting_details      
 'w=1/[\s^2^(Fo^2^)+(0.1051P)^2^+0.6559P] where P=(Fo^2^+2Fc^2^)/3'
_refine_ls_weighting_scheme        calc
_refine_ls_wR_factor_gt            0.1842
_refine_ls_wR_factor_ref           0.1947
_refine_special_details            ?
_olex2_refinement_description
;
1. Fixed Uiso
 At 1.2 times of:
  All C(H) groups
 At 1.5 times of:
  All C(H,H,H) groups
2. Uiso/Uaniso restraints and constraints
O14 \\sim C66: within 2A with sigma of 0.04 and sigma for terminal atoms of
0.08 within 2A
Mn1 \\sim O14: within 2A with sigma of 0.04 and sigma for terminal atoms of
0.08 within 2A
3. Rigid body (RIGU) restrains
 O14, C66
 with sigma for 1-2 distances of 0.004 and sigma for 1-3 distances of 0.004
 O14, N8, C64, C65, C66
 with sigma for 1-2 distances of 0.004 and sigma for 1-3 distances of 0.004
4.a Aromatic/amide H refined with riding coordinates:
 C2(H2), C3(H3), C4(H4), C5(H5), C7(H7), C9(H9), C12(H12), C16(H16), C17(H17),
 C18(H18), C19(H19), C22(H22), C23(H23), C24(H24), C25(H25), C27(H27), C29(H29),
  C32(H32), C36(H36), C37(H37), C38(H38), C39(H39), C42(H42), C43(H43),
 C44(H44), C45(H45), C47(H47), C49(H49), C52(H52), C56(H56), C57(H57), C58(H58),
  C59(H59), C63(H63), C66(H66), C69(H69), C72(H72)
4.b Idealised Me refined as rotating group:
 C61(H61A,H61B,H61C), C62(H62A,H62B,H62C), C64(H64A,H64B,H64C), C65(H65A,H65B,
 H65C), C67(H67A,H67B,H67C), C68(H68A,H68B,H68C), C70(H70A,H70B,H70C), C71(H71A,
 H71B,H71C)
;
_atom_sites_solution_hydrogens     geom
_atom_sites_solution_primary       iterative
_atom_sites_solution_secondary     ?
loop_
  _atom_site_label
  _atom_site_type_symbol
  _atom_site_fract_x
  _atom_site_fract_y
  _atom_site_fract_z
  _atom_site_U_iso_or_equiv
  _atom_site_adp_type
  _atom_site_occupancy
  _atom_site_site_symmetry_order
  _atom_site_calc_flag
  _atom_site_refinement_flags_posn
  _atom_site_refinement_flags_adp
  _atom_site_refinement_flags_occupancy
  _atom_site_disorder_assembly
  _atom_site_disorder_group
 Fe1 Fe 0.54115(2) 0.11312(2) 0.40088(2) 0.05282(11) Uani 1 1 d . . . . .
 Mn1 Mn 0.64116(3) 0.54914(3) 0.23555(2) 0.06851(14) Uani 1 1 d . . . . .
 Mn2 Mn 0.86733(3) 0.06916(2) 0.10813(2) 0.05546(11) Uani 1 1 d . . . . .
 O1 O 0.66153(12) 0.07600(12) 0.43030(9) 0.0605(4) Uani 1 1 d . . . . .
 O2 O 0.43786(12) 0.16918(12) 0.36139(9) 0.0612(4) Uani 1 1 d . . . . .
 O3 O 0.37087(14) 0.41321(15) 0.24951(11) 0.0774(5) Uani 1 1 d . . . . .
 O4 O 0.55224(18) 0.63313(13) 0.22232(12) 0.0817(6) Uani 1 1 d . . . . .
 O5 O 0.68069(18) 0.59567(16) 0.32843(12) 0.0918(7) Uani 1 1 d . . . . .
 O6 O 0.61639(19) 0.48593(15) 0.14406(11) 0.0887(7) Uani 1 1 d . . . . .
 O7 O 0.67526(16) 0.20752(15) -0.00586(9) 0.0783(6) Uani 1 1 d . . . . .
 O8 O 0.88305(13) 0.02990(14) 0.01721(10) 0.0684(5) Uani 1 1 d . . . . .
 O9 O 0.96796(14) 0.16601(14) 0.13454(10) 0.0723(5) Uani 1 1 d . . . . .
 O10 O 0.75984(13) -0.01966(12) 0.09889(8) 0.0616(4) Uani 1 1 d . . . . .
 O11 O 0.49988(12) -0.08897(11) 0.21220(8) 0.0568(4) Uani 1 1 d . . . . .
 O12 O 0.46149(13) 0.01250(12) 0.41203(8) 0.0618(4) Uani 1 1 d . . . . .
 O13 O 0.52965(15) 0.18504(15) 0.49803(9) 0.0721(5) Uani 1 1 d . . . . .
 O14 O 0.7578(3) 0.6452(2) 0.2239(2) 0.1614(16) Uani 1 1 d . U . . .
 O15 O 0.96219(16) -0.02763(16) 0.13367(12) 0.0841(6) Uani 1 1 d . . . . .
 O16 O 0.8033(5) 0.8637(3) 0.5183(2) 0.215(3) Uani 1 1 d . . . . .
 N1 N 0.61493(13) 0.23028(13) 0.38572(9) 0.0504(4) Uani 1 1 d . . . . .
 N2 N 0.52228(17) 0.46799(15) 0.26088(11) 0.0647(5) Uani 1 1 d . . . . .
 N3 N 0.73556(17) 0.45206(15) 0.23746(12) 0.0673(6) Uani 1 1 d . . . . .
 N4 N 0.77552(16) 0.16520(15) 0.07085(11) 0.0633(5) Uani 1 1 d . . . . .
 N5 N 0.83443(14) 0.10431(14) 0.20403(10) 0.0549(4) Uani 1 1 d . . . . .
 N6 N 0.54919(14) 0.02399(13) 0.30331(9) 0.0531(4) Uani 1 1 d . . . . .
 N7 N 0.45989(17) 0.20972(16) 0.59092(11) 0.0680(6) Uani 1 1 d . . . . .
 N8 N 0.8339(4) 0.7921(3) 0.2826(3) 0.169(2) Uani 1 1 d . . . . .
 N9 N 1.0350(2) -0.1537(2) 0.09933(17) 0.0930(8) Uani 1 1 d . . . . .
 N10 N 0.8327(2) 0.9147(2) 0.62703(19) 0.0933(8) Uani 1 1 d . . . . .
 C1 C 0.74545(18) 0.12035(17) 0.44797(11) 0.0558(5) Uani 1 1 d . . . . .
 C2 C 0.8189(2) 0.0751(2) 0.47458(14) 0.0701(7) Uani 1 1 d . . . . .
 H2 H 0.806861 0.014748 0.478179 0.084 Uiso 1 1 calc R U . . .
 C3 C 0.9075(2) 0.1195(3) 0.49500(18) 0.0886(10) Uani 1 1 d . . . . .
 H3 H 0.954680 0.088790 0.512577 0.106 Uiso 1 1 calc R U . . .
 C4 C 0.9284(2) 0.2086(3) 0.4901(2) 0.0980(12) Uani 1 1 d . . . . .
 H4 H 0.988855 0.237848 0.504326 0.118 Uiso 1 1 calc R U . . .
 C5 C 0.8597(2) 0.2532(2) 0.46434(18) 0.0854(9) Uani 1 1 d . . . . .
 H5 H 0.873833 0.313430 0.461277 0.103 Uiso 1 1 calc R U . . .
 C6 C 0.76728(18) 0.21066(19) 0.44199(13) 0.0616(6) Uani 1 1 d . . . . .
 C7 C 0.70037(18) 0.26108(17) 0.41102(13) 0.0589(6) Uani 1 1 d . . . . .
 H7 H 0.720544 0.320629 0.409167 0.071 Uiso 1 1 calc R U . . .
 C8 C 0.55557(17) 0.28078(15) 0.35086(11) 0.0524(5) Uani 1 1 d . . . . .
 C9 C 0.58443(18) 0.35625(17) 0.32704(13) 0.0586(5) Uani 1 1 d . . . . .
 H9 H 0.647328 0.379409 0.333850 0.070 Uiso 1 1 calc R U . . .
 C10 C 0.51707(19) 0.39540(17) 0.29317(13) 0.0598(6) Uani 1 1 d . . . . .
 C11 C 0.42338(19) 0.36124(19) 0.28496(14) 0.0655(6) Uani 1 1 d . . . . .
 C12 C 0.3914(2) 0.2866(2) 0.30665(15) 0.0702(7) Uani 1 1 d . . . . .
 H12 H 0.327964 0.265314 0.299819 0.084 Uiso 1 1 calc R U . . .
 C13 C 0.45939(17) 0.24386(17) 0.33970(13) 0.0572(5) Uani 1 1 d . . . . .
 C14 C 0.4362(2) 0.47612(19) 0.23743(15) 0.0709(7) Uani 1 1 d . . . . .
 C15 C 0.4026(3) 0.5415(2) 0.19940(15) 0.0790(8) Uani 1 1 d . . . . .
 C16 C 0.3086(3) 0.5291(3) 0.1694(2) 0.1069(13) Uani 1 1 d . . . . .
 H16 H 0.269009 0.480277 0.174657 0.128 Uiso 1 1 calc R U . . .
 C17 C 0.2740(4) 0.5887(3) 0.1321(2) 0.1232(16) Uani 1 1 d . . . . .
 H17 H 0.211124 0.581727 0.113464 0.148 Uiso 1 1 calc R U . . .
 C18 C 0.3352(4) 0.6583(3) 0.12342(19) 0.1143(15) Uani 1 1 d . . . . .
 H18 H 0.313164 0.697443 0.097275 0.137 Uiso 1 1 calc R U . . .
 C19 C 0.4283(3) 0.6722(2) 0.15219(17) 0.0956(11) Uani 1 1 d . . . . .
 H19 H 0.467565 0.719873 0.144989 0.115 Uiso 1 1 calc R U . . .
 C20 C 0.4643(3) 0.6144(2) 0.19246(14) 0.0788(9) Uani 1 1 d . . . . .
 C21 C 0.7543(2) 0.5837(2) 0.36784(17) 0.0758(8) Uani 1 1 d . . . . .
 C22 C 0.7738(3) 0.6406(2) 0.43261(19) 0.0953(11) Uani 1 1 d . . . . .
 H22 H 0.734366 0.685556 0.445593 0.114 Uiso 1 1 calc R U . . .
 C23 C 0.8488(3) 0.6313(3) 0.4767(2) 0.1094(13) Uani 1 1 d . . . . .
 H23 H 0.859727 0.670011 0.518932 0.131 Uiso 1 1 calc R U . . .
 C24 C 0.9086(4) 0.5652(3) 0.4592(2) 0.1203(16) Uani 1 1 d . . . . .
 H24 H 0.959489 0.559044 0.489470 0.144 Uiso 1 1 calc R U . . .
 C25 C 0.8923(3) 0.5081(3) 0.3963(2) 0.1038(12) Uani 1 1 d . . . . .
 H25 H 0.932934 0.463734 0.384554 0.125 Uiso 1 1 calc R U . . .
 C26 C 0.8152(2) 0.5156(2) 0.34945(17) 0.0763(8) Uani 1 1 d . . . . .
 C27 C 0.8032(2) 0.4540(2) 0.28577(16) 0.0733(7) Uani 1 1 d . . . . .
 H27 H 0.846984 0.411711 0.277973 0.088 Uiso 1 1 calc R U . . .
 C28 C 0.7236(2) 0.38597(19) 0.17579(14) 0.0671(7) Uani 1 1 d . . . . .
 C29 C 0.7672(2) 0.30562(18) 0.16308(14) 0.0659(6) Uani 1 1 d . . . . .
 H29 H 0.808655 0.289778 0.195666 0.079 Uiso 1 1 calc R U . . .
 C30 C 0.7459(2) 0.25017(18) 0.09955(13) 0.0636(6) Uani 1 1 d . . . . .
 C31 C 0.6838(2) 0.2750(2) 0.05202(13) 0.0710(7) Uani 1 1 d . . . . .
 C32 C 0.6384(3) 0.3539(2) 0.06289(15) 0.0845(9) Uani 1 1 d . . . . .
 H32 H 0.597533 0.368889 0.029579 0.101 Uiso 1 1 calc R U . . .
 C33 C 0.6577(2) 0.4092(2) 0.12671(14) 0.0759(8) Uani 1 1 d . . . . .
 C34 C 0.7333(2) 0.14379(19) 0.00935(14) 0.0664(7) Uani 1 1 d . . . . .
 C35 C 0.7416(2) 0.06515(19) -0.04291(13) 0.0657(6) Uani 1 1 d . . . . .
 C36 C 0.6781(2) 0.0440(2) -0.10215(16) 0.0818(9) Uani 1 1 d . . . . .
 H36 H 0.628982 0.079997 -0.107079 0.098 Uiso 1 1 calc R U . . .
 C37 C 0.6872(3) -0.0286(3) -0.15264(17) 0.0890(9) Uani 1 1 d . . . . .
 H37 H 0.644439 -0.042273 -0.191599 0.107 Uiso 1 1 calc R U . . .
 C38 C 0.7618(3) -0.0823(2) -0.14503(16) 0.0863(9) Uani 1 1 d . . . . .
 H38 H 0.768143 -0.132205 -0.179091 0.104 Uiso 1 1 calc R U . . .
 C39 C 0.8252(2) -0.0622(2) -0.08833(15) 0.0740(7) Uani 1 1 d . . . . .
 H39 H 0.874620 -0.098258 -0.084573 0.089 Uiso 1 1 calc R U . . .
 C40 C 0.81743(19) 0.01152(19) -0.03568(13) 0.0622(6) Uani 1 1 d . . . . .
 C41 C 1.00793(19) 0.21300(19) 0.19315(15) 0.0661(6) Uani 1 1 d . . . . .
 C42 C 1.0905(2) 0.2738(2) 0.19774(19) 0.0804(8) Uani 1 1 d . . . . .
 H42 H 1.114769 0.278586 0.159128 0.097 Uiso 1 1 calc R U . . .
 C43 C 1.1348(2) 0.3250(2) 0.2575(2) 0.0916(10) Uani 1 1 d . . . . .
 H43 H 1.188947 0.363243 0.258826 0.110 Uiso 1 1 calc R U . . .
 C44 C 1.1003(3) 0.3211(3) 0.3170(2) 0.0972(11) Uani 1 1 d . . . . .
 H44 H 1.130521 0.357048 0.357392 0.117 Uiso 1 1 calc R U . . .
 C45 C 1.0216(2) 0.2635(2) 0.31452(17) 0.0839(9) Uani 1 1 d . . . . .
 H45 H 0.999296 0.259585 0.353954 0.101 Uiso 1 1 calc R U . . .
 C46 C 0.97283(19) 0.20945(19) 0.25344(14) 0.0645(6) Uani 1 1 d . . . . .
 C47 C 0.88826(18) 0.15570(17) 0.25545(13) 0.0596(6) Uani 1 1 d . . . . .
 H47 H 0.869998 0.157471 0.296976 0.071 Uiso 1 1 calc R U . . .
 C48 C 0.74712(17) 0.05783(16) 0.20846(11) 0.0528(5) Uani 1 1 d . . . . .
 C49 C 0.69828(17) 0.07668(16) 0.26302(11) 0.0549(5) Uani 1 1 d . . . . .
 H49 H 0.721042 0.123011 0.300430 0.066 Uiso 1 1 calc R U . . .
 C50 C 0.61493(17) 0.02353(16) 0.25887(11) 0.0523(5) Uani 1 1 d . . . . .
 C51 C 0.58344(17) -0.04593(16) 0.20221(11) 0.0543(5) Uani 1 1 d . . . . .
 C52 C 0.62791(18) -0.06440(17) 0.14666(11) 0.0587(6) Uani 1 1 d . . . . .
 H52 H 0.603547 -0.110344 0.109383 0.070 Uiso 1 1 calc R U . . .
 C53 C 0.71095(17) -0.01058(17) 0.14957(11) 0.0544(5) Uani 1 1 d . . . . .
 C54 C 0.48512(17) -0.04402(16) 0.27458(11) 0.0526(5) Uani 1 1 d . . . . .
 C55 C 0.40538(17) -0.07821(16) 0.30137(12) 0.0537(5) Uani 1 1 d . . . . .
 C56 C 0.33855(19) -0.1464(2) 0.26098(14) 0.0672(6) Uani 1 1 d . . . . .
 H56 H 0.343109 -0.166057 0.216013 0.081 Uiso 1 1 calc R U . . .
 C57 C 0.2664(2) -0.1848(2) 0.28675(17) 0.0775(8) Uani 1 1 d . . . . .
 H57 H 0.222312 -0.229863 0.259529 0.093 Uiso 1 1 calc R U . . .
 C58 C 0.2602(2) -0.1551(2) 0.35450(17) 0.0770(8) Uani 1 1 d . . . . .
 H58 H 0.211892 -0.181083 0.372393 0.092 Uiso 1 1 calc R U . . .
 C59 C 0.3247(2) -0.0878(2) 0.39491(15) 0.0695(7) Uani 1 1 d . . . . .
 H59 H 0.318527 -0.068305 0.439609 0.083 Uiso 1 1 calc R U . . .
 C60 C 0.39962(18) -0.04804(16) 0.37021(12) 0.0566(5) Uani 1 1 d . . . . .
 C61 C 0.3907(3) 0.1780(2) 0.62884(17) 0.0870(10) Uani 1 1 d . . . . .
 H61A H 0.338007 0.213530 0.627428 0.131 Uiso 1 1 calc R U . . .
 H61B H 0.418806 0.185101 0.674178 0.131 Uiso 1 1 calc R U . . .
 H61C H 0.369808 0.114374 0.609817 0.131 Uiso 1 1 calc R U . . .
 C62 C 0.5167(3) 0.2957(3) 0.6216(2) 0.1074(13) Uani 1 1 d . . . . .
 H62A H 0.558541 0.309772 0.591949 0.161 Uiso 1 1 calc R U . . .
 H62B H 0.552534 0.290305 0.662373 0.161 Uiso 1 1 calc R U . . .
 H62C H 0.476515 0.343904 0.630810 0.161 Uiso 1 1 calc R U . . .
 C63 C 0.4714(2) 0.1610(2) 0.53272(13) 0.0654(6) Uani 1 1 d . . . . .
 H63 H 0.434425 0.105402 0.516074 0.079 Uiso 1 1 calc R U . . .
 C64 C 0.8270(6) 0.8864(4) 0.2885(5) 0.234(4) Uani 1 1 d . . . . .
 H64A H 0.881774 0.913721 0.275410 0.352 Uiso 1 1 calc R U . . .
 H64B H 0.822603 0.915027 0.333848 0.352 Uiso 1 1 calc R U . . .
 H64C H 0.772000 0.894872 0.260307 0.352 Uiso 1 1 calc R U . . .
 C65 C 0.9138(5) 0.7699(7) 0.3200(5) 0.261(6) Uani 1 1 d . . . . .
 H65A H 0.907600 0.705399 0.318698 0.391 Uiso 1 1 calc R U . . .
 H65B H 0.919151 0.804144 0.365210 0.391 Uiso 1 1 calc R U . . .
 H65C H 0.968926 0.785163 0.301462 0.391 Uiso 1 1 calc R U . . .
 C66 C 0.7665(5) 0.7292(4) 0.2436(3) 0.1441(19) Uani 1 1 d . U . . .
 H66 H 0.714560 0.755869 0.228005 0.173 Uiso 1 1 calc R U . . .
 C67 C 1.0569(3) -0.2244(3) 0.0445(3) 0.1288(18) Uani 1 1 d . . . . .
 H67A H 1.036723 -0.283950 0.050646 0.193 Uiso 1 1 calc R U . . .
 H67B H 1.123461 -0.219430 0.043572 0.193 Uiso 1 1 calc R U . . .
 H67C H 1.024935 -0.216216 0.003225 0.193 Uiso 1 1 calc R U . . .
 C68 C 1.0806(5) -0.1538(4) 0.1630(3) 0.203(4) Uani 1 1 d . . . . .
 H68A H 1.098175 -0.091722 0.187709 0.305 Uiso 1 1 calc R U . . .
 H68B H 1.135772 -0.185654 0.158999 0.305 Uiso 1 1 calc R U . . .
 H68C H 1.038862 -0.184231 0.185850 0.305 Uiso 1 1 calc R U . . .
 C69 C 0.9835(2) -0.0898(2) 0.08949(18) 0.0787(8) Uani 1 1 d . . . . .
 H69 H 0.960471 -0.090123 0.045680 0.094 Uiso 1 1 calc R U . . .
 C70 C 0.8013(3) 0.9243(3) 0.6897(2) 0.1106(13) Uani 1 1 d . . . . .
 H70A H 0.802353 0.988296 0.710120 0.166 Uiso 1 1 calc R U . . .
 H70B H 0.841934 0.895852 0.717568 0.166 Uiso 1 1 calc R U . . .
 H70C H 0.738382 0.895204 0.683828 0.166 Uiso 1 1 calc R U . . .
 C71 C 0.9235(4) 0.9599(4) 0.6271(3) 0.162(2) Uani 1 1 d . . . . .
 H71A H 0.964778 0.915086 0.611506 0.243 Uiso 1 1 calc R U . . .
 H71B H 0.948353 0.993015 0.671504 0.243 Uiso 1 1 calc R U . . .
 H71C H 0.918184 1.001927 0.598389 0.243 Uiso 1 1 calc R U . . .
 C72 C 0.7771(5) 0.8710(3) 0.5740(3) 0.1261(17) Uani 1 1 d . . . . .
 H72 H 0.717811 0.845230 0.577407 0.151 Uiso 1 1 calc R U . . .

loop_
  _atom_site_aniso_label
  _atom_site_aniso_U_11
  _atom_site_aniso_U_22
  _atom_site_aniso_U_33
  _atom_site_aniso_U_23
  _atom_site_aniso_U_13
  _atom_site_aniso_U_12
 Fe1 0.0623(2) 0.0534(2) 0.04836(18) 0.01697(14) 0.01843(15) 0.00834(15)
 Mn1 0.0947(3) 0.0488(2) 0.0735(3) 0.02365(18) 0.0307(2) 0.0216(2)
 Mn2 0.0575(2) 0.0554(2) 0.0594(2) 0.01492(16) 0.02226(16) 0.01566(16)
 O1 0.0644(10) 0.0575(9) 0.0650(10) 0.0224(8) 0.0133(8) 0.0081(8)
 O2 0.0562(9) 0.0601(10) 0.0753(11) 0.0290(8) 0.0169(8) 0.0043(8)
 O3 0.0735(12) 0.0760(12) 0.0935(14) 0.0428(11) 0.0072(10) 0.0157(10)
 O4 0.1158(18) 0.0536(10) 0.0926(15) 0.0297(10) 0.0429(13) 0.0320(11)
 O5 0.0975(16) 0.0841(15) 0.0891(15) 0.0036(12) 0.0126(13) 0.0304(13)
 O6 0.1328(19) 0.0795(13) 0.0737(12) 0.0340(10) 0.0342(12) 0.0599(13)
 O7 0.1047(15) 0.0851(13) 0.0603(10) 0.0293(9) 0.0249(10) 0.0496(12)
 O8 0.0702(11) 0.0769(12) 0.0698(11) 0.0230(9) 0.0322(9) 0.0278(9)
 O9 0.0696(11) 0.0753(12) 0.0757(12) 0.0163(10) 0.0292(10) 0.0038(9)
 O10 0.0686(10) 0.0658(10) 0.0517(9) 0.0085(7) 0.0221(8) 0.0083(8)
 O11 0.0611(9) 0.0589(9) 0.0489(8) 0.0085(7) 0.0136(7) -0.0004(7)
 O12 0.0827(12) 0.0570(9) 0.0506(9) 0.0190(7) 0.0204(8) 0.0004(8)
 O13 0.0820(12) 0.0810(12) 0.0571(10) 0.0148(9) 0.0263(9) 0.0081(10)
 O14 0.185(3) 0.0808(18) 0.255(5) 0.069(3) 0.102(3) 0.039(2)
 O15 0.0799(13) 0.0803(14) 0.0912(15) 0.0108(11) 0.0172(11) 0.0228(11)
 O16 0.407(8) 0.124(3) 0.131(3) 0.025(2) 0.085(4) 0.082(4)
 N1 0.0577(11) 0.0493(10) 0.0488(9) 0.0161(8) 0.0147(8) 0.0085(8)
 N2 0.0781(14) 0.0573(12) 0.0672(13) 0.0283(10) 0.0147(11) 0.0122(10)
 N3 0.0826(15) 0.0577(12) 0.0721(14) 0.0237(10) 0.0281(12) 0.0196(11)
 N4 0.0721(13) 0.0632(12) 0.0661(12) 0.0246(10) 0.0257(10) 0.0270(10)
 N5 0.0583(11) 0.0549(10) 0.0546(10) 0.0147(8) 0.0152(9) 0.0072(9)
 N6 0.0630(11) 0.0528(10) 0.0459(9) 0.0122(8) 0.0157(8) 0.0050(9)
 N7 0.0821(15) 0.0698(13) 0.0589(12) 0.0153(10) 0.0282(11) 0.0202(11)
 N8 0.154(4) 0.110(3) 0.242(6) 0.071(4) -0.014(4) -0.013(3)
 N9 0.0870(18) 0.0775(17) 0.119(2) 0.0281(16) 0.0139(17) 0.0258(14)
 N10 0.093(2) 0.0861(19) 0.115(2) 0.0382(18) 0.0359(18) 0.0231(16)
 C1 0.0636(14) 0.0616(13) 0.0476(11) 0.0177(10) 0.0165(10) 0.0119(11)
 C2 0.0673(16) 0.0794(18) 0.0744(17) 0.0331(14) 0.0178(13) 0.0184(14)
 C3 0.0683(18) 0.113(3) 0.096(2) 0.046(2) 0.0106(16) 0.0232(18)
 C4 0.0634(18) 0.113(3) 0.122(3) 0.051(2) -0.0101(18) 0.0011(18)
 C5 0.0714(18) 0.083(2) 0.102(2) 0.0349(18) -0.0045(17) -0.0067(16)
 C6 0.0606(14) 0.0651(14) 0.0609(14) 0.0195(11) 0.0078(11) 0.0042(11)
 C7 0.0630(14) 0.0528(12) 0.0622(13) 0.0190(10) 0.0074(11) -0.0013(11)
 C8 0.0590(13) 0.0491(11) 0.0529(11) 0.0177(9) 0.0112(10) 0.0058(10)
 C9 0.0620(14) 0.0522(12) 0.0656(14) 0.0220(10) 0.0114(11) 0.0023(10)
 C10 0.0698(15) 0.0530(12) 0.0636(14) 0.0249(11) 0.0136(12) 0.0088(11)
 C11 0.0667(15) 0.0666(15) 0.0721(16) 0.0327(13) 0.0093(12) 0.0151(12)
 C12 0.0599(14) 0.0745(17) 0.0850(19) 0.0370(15) 0.0111(13) 0.0066(13)
 C13 0.0593(13) 0.0563(13) 0.0620(13) 0.0223(10) 0.0148(11) 0.0084(10)
 C14 0.090(2) 0.0617(15) 0.0683(16) 0.0265(12) 0.0126(14) 0.0177(14)
 C15 0.104(2) 0.0731(18) 0.0697(17) 0.0302(14) 0.0122(16) 0.0314(16)
 C16 0.119(3) 0.101(3) 0.108(3) 0.048(2) -0.009(2) 0.028(2)
 C17 0.154(4) 0.108(3) 0.115(3) 0.052(3) -0.016(3) 0.039(3)
 C18 0.178(5) 0.102(3) 0.077(2) 0.043(2) 0.009(3) 0.060(3)
 C19 0.156(4) 0.0698(19) 0.078(2) 0.0339(16) 0.036(2) 0.044(2)
 C20 0.130(3) 0.0603(15) 0.0599(15) 0.0225(12) 0.0317(17) 0.0413(17)
 C21 0.0795(19) 0.0599(15) 0.088(2) 0.0164(14) 0.0117(16) 0.0111(14)
 C22 0.114(3) 0.075(2) 0.088(2) 0.0040(17) 0.004(2) 0.0158(19)
 C23 0.125(3) 0.088(2) 0.102(3) 0.006(2) -0.012(2) 0.011(2)
 C24 0.133(4) 0.093(3) 0.116(3) 0.008(2) -0.030(3) 0.017(3)
 C25 0.104(3) 0.078(2) 0.122(3) 0.016(2) -0.009(2) 0.022(2)
 C26 0.0819(19) 0.0606(15) 0.087(2) 0.0209(14) 0.0101(16) 0.0053(14)
 C27 0.0762(18) 0.0617(15) 0.089(2) 0.0260(14) 0.0185(15) 0.0166(13)
 C28 0.0871(18) 0.0618(14) 0.0650(14) 0.0242(12) 0.0308(13) 0.0262(13)
 C29 0.0783(17) 0.0625(15) 0.0671(15) 0.0236(12) 0.0228(13) 0.0267(13)
 C30 0.0784(16) 0.0620(14) 0.0628(14) 0.0248(11) 0.0272(12) 0.0266(12)
 C31 0.097(2) 0.0711(16) 0.0586(14) 0.0255(12) 0.0286(14) 0.0375(15)
 C32 0.116(3) 0.089(2) 0.0679(17) 0.0372(15) 0.0301(16) 0.0528(19)
 C33 0.109(2) 0.0711(16) 0.0677(16) 0.0335(13) 0.0374(15) 0.0454(16)
 C34 0.0787(17) 0.0694(16) 0.0647(15) 0.0279(12) 0.0267(13) 0.0313(13)
 C35 0.0792(17) 0.0668(15) 0.0617(14) 0.0230(12) 0.0268(13) 0.0239(13)
 C36 0.094(2) 0.085(2) 0.0744(18) 0.0244(15) 0.0152(16) 0.0371(17)
 C37 0.106(2) 0.091(2) 0.0710(19) 0.0159(16) 0.0091(17) 0.0262(19)
 C38 0.105(2) 0.084(2) 0.0727(19) 0.0120(15) 0.0235(17) 0.0303(18)
 C39 0.0832(19) 0.0714(17) 0.0768(18) 0.0198(14) 0.0321(15) 0.0256(14)
 C40 0.0692(15) 0.0670(15) 0.0620(14) 0.0239(11) 0.0305(12) 0.0196(12)
 C41 0.0585(14) 0.0608(14) 0.0846(18) 0.0227(13) 0.0181(13) 0.0125(11)
 C42 0.0657(17) 0.0757(19) 0.106(2) 0.0273(17) 0.0238(16) 0.0043(14)
 C43 0.0645(18) 0.079(2) 0.130(3) 0.028(2) 0.0103(19) -0.0059(15)
 C44 0.079(2) 0.099(3) 0.102(3) 0.018(2) -0.0096(19) -0.0157(19)
 C45 0.0748(19) 0.092(2) 0.080(2) 0.0187(17) 0.0003(15) -0.0050(17)
 C46 0.0599(14) 0.0651(15) 0.0698(15) 0.0184(12) 0.0081(12) 0.0072(12)
 C47 0.0601(13) 0.0627(14) 0.0564(13) 0.0137(11) 0.0107(11) 0.0053(11)
 C48 0.0605(13) 0.0520(12) 0.0491(11) 0.0143(9) 0.0146(10) 0.0080(10)
 C49 0.0662(14) 0.0521(12) 0.0453(11) 0.0071(9) 0.0132(10) 0.0022(10)
 C50 0.0628(13) 0.0525(12) 0.0437(10) 0.0110(9) 0.0154(9) 0.0070(10)
 C51 0.0581(13) 0.0551(12) 0.0505(11) 0.0135(9) 0.0103(10) 0.0022(10)
 C52 0.0663(14) 0.0606(13) 0.0468(11) 0.0050(10) 0.0141(10) 0.0033(11)
 C53 0.0618(13) 0.0578(12) 0.0477(11) 0.0146(9) 0.0168(10) 0.0098(10)
 C54 0.0637(13) 0.0529(12) 0.0451(10) 0.0140(9) 0.0147(9) 0.0107(10)
 C55 0.0568(12) 0.0543(12) 0.0552(12) 0.0198(10) 0.0144(10) 0.0073(10)
 C56 0.0640(15) 0.0748(17) 0.0645(15) 0.0181(13) 0.0156(12) 0.0017(13)
 C57 0.0629(16) 0.0828(19) 0.086(2) 0.0220(16) 0.0116(14) -0.0062(14)
 C58 0.0658(16) 0.088(2) 0.087(2) 0.0361(17) 0.0224(15) -0.0005(15)
 C59 0.0768(17) 0.0753(17) 0.0692(16) 0.0321(13) 0.0292(14) 0.0129(14)
 C60 0.0676(14) 0.0535(12) 0.0575(12) 0.0230(10) 0.0205(11) 0.0139(11)
 C61 0.114(3) 0.087(2) 0.081(2) 0.0343(16) 0.0541(19) 0.0351(19)
 C62 0.114(3) 0.100(3) 0.096(3) -0.013(2) 0.041(2) -0.006(2)
 C63 0.0787(17) 0.0698(15) 0.0544(13) 0.0176(11) 0.0228(12) 0.0175(13)
 C64 0.215(8) 0.103(4) 0.388(13) 0.087(6) 0.007(8) 0.005(4)
 C65 0.156(6) 0.310(11) 0.346(13) 0.213(11) -0.072(7) -0.017(7)
 C66 0.147(5) 0.125(4) 0.178(6) 0.064(4) 0.035(4) 0.021(3)
 C67 0.136(4) 0.072(2) 0.196(5) 0.030(3) 0.077(4) 0.033(2)
 C68 0.262(8) 0.158(5) 0.164(6) 0.023(4) -0.079(6) 0.085(6)
 C69 0.0761(18) 0.0701(17) 0.098(2) 0.0263(16) 0.0240(16) 0.0204(14)
 C70 0.116(3) 0.109(3) 0.118(3) 0.042(3) 0.028(3) 0.017(2)
 C71 0.120(4) 0.178(6) 0.230(7) 0.109(5) 0.072(4) 0.025(4)
 C72 0.190(5) 0.087(3) 0.101(3) 0.013(2) 0.031(3) 0.020(3)

_geom_special_details
;
 All esds (except the esd in the dihedral angle between two l.s. planes)
 are estimated using the full covariance matrix.  The cell esds are taken
 into account individually in the estimation of esds in distances, angles
 and torsion angles; correlations between esds in cell parameters are only
 used when they are defined by crystal symmetry.  An approximate (isotropic)
 treatment of cell esds is used for estimating esds involving l.s. planes.
;
loop_
  _geom_bond_atom_site_label_1
  _geom_bond_atom_site_label_2
  _geom_bond_distance
  _geom_bond_site_symmetry_2
  _geom_bond_publ_flag
 Fe1 O1 1.9290(18) . ?
 Fe1 O2 1.9438(18) . ?
 Fe1 O12 1.9035(17) . ?
 Fe1 O13 2.1065(19) . ?
 Fe1 N1 2.0927(19) . ?
 Fe1 N6 2.1958(19) . ?
 Mn1 O4 1.898(2) . ?
 Mn1 O5 1.906(2) . ?
 Mn1 O6 1.910(2) . ?
 Mn1 O14 2.208(4) . ?
 Mn1 N2 2.215(2) . ?
 Mn1 N3 2.066(2) . ?
 Mn2 O8 1.9024(19) . ?
 Mn2 O9 1.916(2) . ?
 Mn2 O10 1.9322(19) . ?
 Mn2 O15 2.168(2) . ?
 Mn2 N4 2.222(2) . ?
 Mn2 N5 2.074(2) . ?
 O1 C1 1.308(3) . ?
 O2 C13 1.327(3) . ?
 O3 C11 1.387(3) . ?
 O3 C14 1.369(4) . ?
 O4 C20 1.323(4) . ?
 O5 C21 1.307(4) . ?
 O6 C33 1.334(3) . ?
 O7 C31 1.380(3) . ?
 O7 C34 1.377(3) . ?
 O8 C40 1.325(3) . ?
 O9 C41 1.308(3) . ?
 O10 C53 1.328(3) . ?
 O11 C51 1.386(3) . ?
 O11 C54 1.376(3) . ?
 O12 C60 1.313(3) . ?
 O13 C63 1.256(3) . ?
 O14 C66 1.230(6) . ?
 O15 C69 1.243(4) . ?
 O16 C72 1.247(6) . ?
 N1 C7 1.288(3) . ?
 N1 C8 1.418(3) . ?
 N2 C10 1.402(3) . ?
 N2 C14 1.301(4) . ?
 N3 C27 1.305(4) . ?
 N3 C28 1.423(4) . ?
 N4 C30 1.405(3) . ?
 N4 C34 1.308(4) . ?
 N5 C47 1.300(3) . ?
 N5 C48 1.418(3) . ?
 N6 C50 1.403(3) . ?
 N6 C54 1.309(3) . ?
 N7 C61 1.462(4) . ?
 N7 C62 1.449(4) . ?
 N7 C63 1.308(3) . ?
 N8 C64 1.404(7) . ?
 N8 C65 1.411(7) . ?
 N8 C66 1.353(7) . ?
 N9 C67 1.461(5) . ?
 N9 C68 1.406(6) . ?
 N9 C69 1.289(4) . ?
 N10 C70 1.414(5) . ?
 N10 C71 1.430(5) . ?
 N10 C72 1.297(6) . ?
 C1 C2 1.418(4) . ?
 C1 C6 1.404(4) . ?
 C2 H2 0.9300 . ?
 C2 C3 1.370(4) . ?
 C3 H3 0.9300 . ?
 C3 C4 1.378(5) . ?
 C4 H4 0.9300 . ?
 C4 C5 1.354(5) . ?
 C5 H5 0.9300 . ?
 C5 C6 1.412(4) . ?
 C6 C7 1.443(4) . ?
 C7 H7 0.9300 . ?
 C8 C9 1.389(3) . ?
 C8 C13 1.428(3) . ?
 C9 H9 0.9300 . ?
 C9 C10 1.370(3) . ?
 C10 C11 1.386(4) . ?
 C11 C12 1.368(4) . ?
 C12 H12 0.9300 . ?
 C12 C13 1.400(3) . ?
 C14 C15 1.461(4) . ?
 C15 C16 1.401(5) . ?
 C15 C20 1.404(5) . ?
 C16 H16 0.9300 . ?
 C16 C17 1.387(5) . ?
 C17 H17 0.9300 . ?
 C17 C18 1.376(7) . ?
 C18 H18 0.9300 . ?
 C18 C19 1.382(6) . ?
 C19 H19 0.9300 . ?
 C19 C20 1.413(4) . ?
 C21 C22 1.412(5) . ?
 C21 C26 1.415(4) . ?
 C22 H22 0.9300 . ?
 C22 C23 1.365(5) . ?
 C23 H23 0.9300 . ?
 C23 C24 1.379(6) . ?
 C24 H24 0.9300 . ?
 C24 C25 1.381(6) . ?
 C25 H25 0.9300 . ?
 C25 C26 1.413(5) . ?
 C26 C27 1.424(4) . ?
 C27 H27 0.9300 . ?
 C28 C29 1.388(3) . ?
 C28 C33 1.426(4) . ?
 C29 H29 0.9300 . ?
 C29 C30 1.385(4) . ?
 C30 C31 1.382(4) . ?
 C31 C32 1.381(4) . ?
 C32 H32 0.9300 . ?
 C32 C33 1.388(4) . ?
 C34 C35 1.443(4) . ?
 C35 C36 1.403(4) . ?
 C35 C40 1.415(4) . ?
 C36 H36 0.9300 . ?
 C36 C37 1.364(4) . ?
 C37 H37 0.9300 . ?
 C37 C38 1.404(5) . ?
 C38 H38 0.9300 . ?
 C38 C39 1.363(4) . ?
 C39 H39 0.9300 . ?
 C39 C40 1.399(4) . ?
 C41 C42 1.428(4) . ?
 C41 C46 1.420(4) . ?
 C42 H42 0.9300 . ?
 C42 C43 1.364(5) . ?
 C43 H43 0.9300 . ?
 C43 C44 1.401(5) . ?
 C44 H44 0.9300 . ?
 C44 C45 1.365(5) . ?
 C45 H45 0.9300 . ?
 C45 C46 1.420(4) . ?
 C46 C47 1.423(4) . ?
 C47 H47 0.9300 . ?
 C48 C49 1.397(3) . ?
 C48 C53 1.430(3) . ?
 C49 H49 0.9300 . ?
 C49 C50 1.377(3) . ?
 C50 C51 1.395(3) . ?
 C51 C52 1.376(3) . ?
 C52 H52 0.9300 . ?
 C52 C53 1.383(3) . ?
 C54 C55 1.448(3) . ?
 C55 C56 1.402(4) . ?
 C55 C60 1.420(3) . ?
 C56 H56 0.9300 . ?
 C56 C57 1.374(4) . ?
 C57 H57 0.9300 . ?
 C57 C58 1.400(4) . ?
 C58 H58 0.9300 . ?
 C58 C59 1.376(4) . ?
 C59 H59 0.9300 . ?
 C59 C60 1.402(3) . ?
 C61 H61A 0.9600 . ?
 C61 H61B 0.9600 . ?
 C61 H61C 0.9600 . ?
 C62 H62A 0.9600 . ?
 C62 H62B 0.9600 . ?
 C62 H62C 0.9600 . ?
 C63 H63 0.9300 . ?
 C64 H64A 0.9600 . ?
 C64 H64B 0.9600 . ?
 C64 H64C 0.9600 . ?
 C65 H65A 0.9600 . ?
 C65 H65B 0.9600 . ?
 C65 H65C 0.9600 . ?
 C66 H66 0.9300 . ?
 C67 H67A 0.9600 . ?
 C67 H67B 0.9600 . ?
 C67 H67C 0.9600 . ?
 C68 H68A 0.9600 . ?
 C68 H68B 0.9600 . ?
 C68 H68C 0.9600 . ?
 C69 H69 0.9300 . ?
 C70 H70A 0.9600 . ?
 C70 H70B 0.9600 . ?
 C70 H70C 0.9600 . ?
 C71 H71A 0.9600 . ?
 C71 H71B 0.9600 . ?
 C71 H71C 0.9600 . ?
 C72 H72 0.9300 . ?

loop_
  _geom_angle_atom_site_label_1
  _geom_angle_atom_site_label_2
  _geom_angle_atom_site_label_3
  _geom_angle
  _geom_angle_site_symmetry_1
  _geom_angle_site_symmetry_3
  _geom_angle_publ_flag
 O1 Fe1 O2 166.28(7) . . ?
 O1 Fe1 O13 91.55(8) . . ?
 O1 Fe1 N1 86.99(7) . . ?
 O1 Fe1 N6 86.87(8) . . ?
 O2 Fe1 O13 92.88(8) . . ?
 O2 Fe1 N1 80.09(7) . . ?
 O2 Fe1 N6 90.08(8) . . ?
 O12 Fe1 O1 99.44(8) . . ?
 O12 Fe1 O2 93.55(8) . . ?
 O12 Fe1 O13 89.90(8) . . ?
 O12 Fe1 N1 173.56(8) . . ?
 O12 Fe1 N6 84.21(7) . . ?
 O13 Fe1 N6 173.57(8) . . ?
 N1 Fe1 O13 89.41(8) . . ?
 N1 Fe1 N6 96.73(7) . . ?
 O4 Mn1 O5 98.51(10) . . ?
 O4 Mn1 O6 91.80(9) . . ?
 O4 Mn1 O14 91.65(12) . . ?
 O4 Mn1 N2 84.98(9) . . ?
 O4 Mn1 N3 172.99(10) . . ?
 O5 Mn1 O6 169.68(9) . . ?
 O5 Mn1 O14 84.63(15) . . ?
 O5 Mn1 N2 88.16(10) . . ?
 O5 Mn1 N3 88.43(10) . . ?
 O6 Mn1 O14 95.68(15) . . ?
 O6 Mn1 N2 92.22(10) . . ?
 O6 Mn1 N3 81.27(9) . . ?
 O14 Mn1 N2 171.52(13) . . ?
 N3 Mn1 O14 88.00(11) . . ?
 N3 Mn1 N2 96.28(9) . . ?
 O8 Mn2 O9 98.42(9) . . ?
 O8 Mn2 O10 92.80(8) . . ?
 O8 Mn2 O15 89.82(8) . . ?
 O8 Mn2 N4 83.90(8) . . ?
 O8 Mn2 N5 173.32(8) . . ?
 O9 Mn2 O10 168.70(8) . . ?
 O9 Mn2 O15 90.10(9) . . ?
 O9 Mn2 N4 89.50(9) . . ?
 O9 Mn2 N5 87.88(8) . . ?
 O10 Mn2 O15 91.22(9) . . ?
 O10 Mn2 N4 90.42(9) . . ?
 O10 Mn2 N5 80.85(7) . . ?
 O15 Mn2 N4 173.58(8) . . ?
 N5 Mn2 O15 92.40(8) . . ?
 N5 Mn2 N4 93.99(8) . . ?
 C1 O1 Fe1 132.54(16) . . ?
 C13 O2 Fe1 117.32(15) . . ?
 C14 O3 C11 104.2(2) . . ?
 C20 O4 Mn1 127.92(18) . . ?
 C21 O5 Mn1 131.8(2) . . ?
 C33 O6 Mn1 116.79(19) . . ?
 C34 O7 C31 104.8(2) . . ?
 C40 O8 Mn2 127.96(15) . . ?
 C41 O9 Mn2 131.75(18) . . ?
 C53 O10 Mn2 116.74(15) . . ?
 C54 O11 C51 104.92(18) . . ?
 C60 O12 Fe1 132.32(15) . . ?
 C63 O13 Fe1 124.16(19) . . ?
 C66 O14 Mn1 126.6(4) . . ?
 C69 O15 Mn2 120.3(2) . . ?
 C7 N1 Fe1 125.74(16) . . ?
 C7 N1 C8 122.1(2) . . ?
 C8 N1 Fe1 111.61(15) . . ?
 C10 N2 Mn1 133.11(18) . . ?
 C14 N2 Mn1 120.52(18) . . ?
 C14 N2 C10 105.9(2) . . ?
 C27 N3 Mn1 125.6(2) . . ?
 C27 N3 C28 123.2(2) . . ?
 C28 N3 Mn1 111.00(18) . . ?
 C30 N4 Mn2 134.51(19) . . ?
 C34 N4 Mn2 119.88(17) . . ?
 C34 N4 C30 105.6(2) . . ?
 C47 N5 Mn2 125.97(17) . . ?
 C47 N5 C48 122.9(2) . . ?
 C48 N5 Mn2 110.87(15) . . ?
 C50 N6 Fe1 132.14(16) . . ?
 C54 N6 Fe1 122.41(15) . . ?
 C54 N6 C50 105.45(19) . . ?
 C62 N7 C61 117.1(3) . . ?
 C63 N7 C61 121.1(3) . . ?
 C63 N7 C62 121.8(3) . . ?
 C64 N8 C65 115.3(7) . . ?
 C66 N8 C64 120.6(6) . . ?
 C66 N8 C65 124.2(6) . . ?
 C68 N9 C67 116.2(4) . . ?
 C69 N9 C67 122.1(4) . . ?
 C69 N9 C68 121.5(4) . . ?
 C70 N10 C71 116.1(4) . . ?
 C72 N10 C70 119.2(4) . . ?
 C72 N10 C71 124.6(5) . . ?
 O1 C1 C2 118.5(2) . . ?
 O1 C1 C6 123.7(2) . . ?
 C6 C1 C2 117.9(2) . . ?
 C1 C2 H2 119.7 . . ?
 C3 C2 C1 120.5(3) . . ?
 C3 C2 H2 119.7 . . ?
 C2 C3 H3 119.2 . . ?
 C2 C3 C4 121.5(3) . . ?
 C4 C3 H3 119.2 . . ?
 C3 C4 H4 120.4 . . ?
 C5 C4 C3 119.2(3) . . ?
 C5 C4 H4 120.4 . . ?
 C4 C5 H5 119.1 . . ?
 C4 C5 C6 121.8(3) . . ?
 C6 C5 H5 119.1 . . ?
 C1 C6 C5 119.1(3) . . ?
 C1 C6 C7 122.9(2) . . ?
 C5 C6 C7 118.0(3) . . ?
 N1 C7 C6 125.3(2) . . ?
 N1 C7 H7 117.4 . . ?
 C6 C7 H7 117.4 . . ?
 N1 C8 C13 112.61(19) . . ?
 C9 C8 N1 125.9(2) . . ?
 C9 C8 C13 121.5(2) . . ?
 C8 C9 H9 121.1 . . ?
 C10 C9 C8 117.7(2) . . ?
 C10 C9 H9 121.1 . . ?
 C9 C10 N2 132.3(2) . . ?
 C9 C10 C11 120.2(2) . . ?
 C11 C10 N2 107.4(2) . . ?
 C10 C11 O3 108.3(2) . . ?
 C12 C11 O3 127.3(3) . . ?
 C12 C11 C10 124.3(2) . . ?
 C11 C12 H12 121.8 . . ?
 C11 C12 C13 116.4(3) . . ?
 C13 C12 H12 121.8 . . ?
 O2 C13 C8 118.0(2) . . ?
 O2 C13 C12 122.3(2) . . ?
 C12 C13 C8 119.8(2) . . ?
 O3 C14 C15 117.7(3) . . ?
 N2 C14 O3 114.2(2) . . ?
 N2 C14 C15 128.1(3) . . ?
 C16 C15 C14 118.8(3) . . ?
 C16 C15 C20 121.0(3) . . ?
 C20 C15 C14 120.1(3) . . ?
 C15 C16 H16 119.6 . . ?
 C17 C16 C15 120.8(4) . . ?
 C17 C16 H16 119.6 . . ?
 C16 C17 H17 120.9 . . ?
 C18 C17 C16 118.2(5) . . ?
 C18 C17 H17 120.9 . . ?
 C17 C18 H18 118.9 . . ?
 C17 C18 C19 122.3(3) . . ?
 C19 C18 H18 118.9 . . ?
 C18 C19 H19 119.7 . . ?
 C18 C19 C20 120.5(4) . . ?
 C20 C19 H19 119.7 . . ?
 O4 C20 C15 124.2(3) . . ?
 O4 C20 C19 118.7(3) . . ?
 C15 C20 C19 117.1(4) . . ?
 O5 C21 C22 118.6(3) . . ?
 O5 C21 C26 123.4(3) . . ?
 C22 C21 C26 117.9(3) . . ?
 C21 C22 H22 119.1 . . ?
 C23 C22 C21 121.9(4) . . ?
 C23 C22 H22 119.1 . . ?
 C22 C23 H23 119.7 . . ?
 C22 C23 C24 120.6(4) . . ?
 C24 C23 H23 119.7 . . ?
 C23 C24 H24 120.3 . . ?
 C23 C24 C25 119.5(4) . . ?
 C25 C24 H24 120.3 . . ?
 C24 C25 H25 119.3 . . ?
 C24 C25 C26 121.4(4) . . ?
 C26 C25 H25 119.3 . . ?
 C21 C26 C27 123.4(3) . . ?
 C25 C26 C21 118.7(3) . . ?
 C25 C26 C27 117.9(3) . . ?
 N3 C27 C26 125.2(3) . . ?
 N3 C27 H27 117.4 . . ?
 C26 C27 H27 117.4 . . ?
 N3 C28 C33 112.3(2) . . ?
 C29 C28 N3 125.8(3) . . ?
 C29 C28 C33 121.9(3) . . ?
 C28 C29 H29 121.6 . . ?
 C30 C29 C28 116.8(3) . . ?
 C30 C29 H29 121.6 . . ?
 C29 C30 N4 131.4(2) . . ?
 C31 C30 N4 108.0(2) . . ?
 C31 C30 C29 120.5(2) . . ?
 O7 C31 C30 108.1(2) . . ?
 O7 C31 C32 127.5(3) . . ?
 C32 C31 C30 124.4(3) . . ?
 C31 C32 H32 122.1 . . ?
 C31 C32 C33 115.7(3) . . ?
 C33 C32 H32 122.1 . . ?
 O6 C33 C28 117.8(3) . . ?
 O6 C33 C32 121.6(3) . . ?
 C32 C33 C28 120.6(2) . . ?
 O7 C34 C35 117.7(2) . . ?
 N4 C34 O7 113.5(2) . . ?
 N4 C34 C35 128.8(2) . . ?
 C36 C35 C34 120.7(3) . . ?
 C36 C35 C40 119.6(3) . . ?
 C40 C35 C34 119.6(3) . . ?
 C35 C36 H36 119.4 . . ?
 C37 C36 C35 121.1(3) . . ?
 C37 C36 H36 119.4 . . ?
 C36 C37 H37 120.4 . . ?
 C36 C37 C38 119.1(3) . . ?
 C38 C37 H37 120.4 . . ?
 C37 C38 H38 119.6 . . ?
 C39 C38 C37 120.8(3) . . ?
 C39 C38 H38 119.6 . . ?
 C38 C39 H39 119.4 . . ?
 C38 C39 C40 121.3(3) . . ?
 C40 C39 H39 119.4 . . ?
 O8 C40 C35 123.3(2) . . ?
 O8 C40 C39 118.6(2) . . ?
 C39 C40 C35 118.1(3) . . ?
 O9 C41 C42 119.0(3) . . ?
 O9 C41 C46 124.0(2) . . ?
 C46 C41 C42 117.0(3) . . ?
 C41 C42 H42 119.3 . . ?
 C43 C42 C41 121.5(3) . . ?
 C43 C42 H42 119.3 . . ?
 C42 C43 H43 119.3 . . ?
 C42 C43 C44 121.4(3) . . ?
 C44 C43 H43 119.3 . . ?
 C43 C44 H44 120.7 . . ?
 C45 C44 C43 118.7(3) . . ?
 C45 C44 H44 120.7 . . ?
 C44 C45 H45 119.1 . . ?
 C44 C45 C46 121.9(3) . . ?
 C46 C45 H45 119.1 . . ?
 C41 C46 C47 122.7(2) . . ?
 C45 C46 C41 119.5(3) . . ?
 C45 C46 C47 117.8(3) . . ?
 N5 C47 C46 125.4(2) . . ?
 N5 C47 H47 117.3 . . ?
 C46 C47 H47 117.3 . . ?
 N5 C48 C53 112.92(19) . . ?
 C49 C48 N5 125.0(2) . . ?
 C49 C48 C53 122.0(2) . . ?
 C48 C49 H49 121.5 . . ?
 C50 C49 C48 116.9(2) . . ?
 C50 C49 H49 121.5 . . ?
 C49 C50 N6 131.9(2) . . ?
 C49 C50 C51 119.9(2) . . ?
 C51 C50 N6 108.2(2) . . ?
 O11 C51 C50 107.48(19) . . ?
 C52 C51 O11 127.7(2) . . ?
 C52 C51 C50 124.8(2) . . ?
 C51 C52 H52 122.0 . . ?
 C51 C52 C53 116.0(2) . . ?
 C53 C52 H52 122.0 . . ?
 O10 C53 C48 117.6(2) . . ?
 O10 C53 C52 122.3(2) . . ?
 C52 C53 C48 120.2(2) . . ?
 O11 C54 C55 118.0(2) . . ?
 N6 C54 O11 113.9(2) . . ?
 N6 C54 C55 128.1(2) . . ?
 C56 C55 C54 120.2(2) . . ?
 C56 C55 C60 120.1(2) . . ?
 C60 C55 C54 119.5(2) . . ?
 C55 C56 H56 119.5 . . ?
 C57 C56 C55 121.1(3) . . ?
 C57 C56 H56 119.5 . . ?
 C56 C57 H57 120.4 . . ?
 C56 C57 C58 119.1(3) . . ?
 C58 C57 H57 120.4 . . ?
 C57 C58 H58 119.6 . . ?
 C59 C58 C57 120.7(3) . . ?
 C59 C58 H58 119.6 . . ?
 C58 C59 H59 119.3 . . ?
 C58 C59 C60 121.5(3) . . ?
 C60 C59 H59 119.3 . . ?
 O12 C60 C55 123.9(2) . . ?
 O12 C60 C59 118.5(2) . . ?
 C59 C60 C55 117.5(2) . . ?
 N7 C61 H61A 109.5 . . ?
 N7 C61 H61B 109.5 . . ?
 N7 C61 H61C 109.5 . . ?
 H61A C61 H61B 109.5 . . ?
 H61A C61 H61C 109.5 . . ?
 H61B C61 H61C 109.5 . . ?
 N7 C62 H62A 109.5 . . ?
 N7 C62 H62B 109.5 . . ?
 N7 C62 H62C 109.5 . . ?
 H62A C62 H62B 109.5 . . ?
 H62A C62 H62C 109.5 . . ?
 H62B C62 H62C 109.5 . . ?
 O13 C63 N7 123.7(3) . . ?
 O13 C63 H63 118.1 . . ?
 N7 C63 H63 118.1 . . ?
 N8 C64 H64A 109.5 . . ?
 N8 C64 H64B 109.5 . . ?
 N8 C64 H64C 109.5 . . ?
 H64A C64 H64B 109.5 . . ?
 H64A C64 H64C 109.5 . . ?
 H64B C64 H64C 109.5 . . ?
 N8 C65 H65A 109.5 . . ?
 N8 C65 H65B 109.5 . . ?
 N8 C65 H65C 109.5 . . ?
 H65A C65 H65B 109.5 . . ?
 H65A C65 H65C 109.5 . . ?
 H65B C65 H65C 109.5 . . ?
 O14 C66 N8 135.1(6) . . ?
 O14 C66 H66 112.5 . . ?
 N8 C66 H66 112.5 . . ?
 N9 C67 H67A 109.5 . . ?
 N9 C67 H67B 109.5 . . ?
 N9 C67 H67C 109.5 . . ?
 H67A C67 H67B 109.5 . . ?
 H67A C67 H67C 109.5 . . ?
 H67B C67 H67C 109.5 . . ?
 N9 C68 H68A 109.5 . . ?
 N9 C68 H68B 109.5 . . ?
 N9 C68 H68C 109.5 . . ?
 H68A C68 H68B 109.5 . . ?
 H68A C68 H68C 109.5 . . ?
 H68B C68 H68C 109.5 . . ?
 O15 C69 N9 125.5(4) . . ?
 O15 C69 H69 117.3 . . ?
 N9 C69 H69 117.3 . . ?
 N10 C70 H70A 109.5 . . ?
 N10 C70 H70B 109.5 . . ?
 N10 C70 H70C 109.5 . . ?
 H70A C70 H70B 109.5 . . ?
 H70A C70 H70C 109.5 . . ?
 H70B C70 H70C 109.5 . . ?
 N10 C71 H71A 109.5 . . ?
 N10 C71 H71B 109.5 . . ?
 N10 C71 H71C 109.5 . . ?
 H71A C71 H71B 109.5 . . ?
 H71A C71 H71C 109.5 . . ?
 H71B C71 H71C 109.5 . . ?
 O16 C72 N10 119.8(6) . . ?
 O16 C72 H72 120.1 . . ?
 N10 C72 H72 120.1 . . ?

loop_
  _geom_torsion_atom_site_label_1
  _geom_torsion_atom_site_label_2
  _geom_torsion_atom_site_label_3
  _geom_torsion_atom_site_label_4
  _geom_torsion
  _geom_torsion_site_symmetry_1
  _geom_torsion_site_symmetry_2
  _geom_torsion_site_symmetry_3
  _geom_torsion_site_symmetry_4
  _geom_torsion_publ_flag
 Fe1 O1 C1 C2 172.97(18) . . . . ?
 Fe1 O1 C1 C6 -7.2(4) . . . . ?
 Fe1 O2 C13 C8 -4.0(3) . . . . ?
 Fe1 O2 C13 C12 175.9(2) . . . . ?
 Fe1 O12 C60 C55 29.3(4) . . . . ?
 Fe1 O12 C60 C59 -152.8(2) . . . . ?
 Fe1 O13 C63 N7 -174.6(2) . . . . ?
 Fe1 N1 C7 C6 14.6(4) . . . . ?
 Fe1 N1 C8 C9 -172.9(2) . . . . ?
 Fe1 N1 C8 C13 4.9(2) . . . . ?
 Fe1 N6 C50 C49 3.1(4) . . . . ?
 Fe1 N6 C50 C51 -177.17(16) . . . . ?
 Fe1 N6 C54 O11 176.84(14) . . . . ?
 Fe1 N6 C54 C55 -5.8(3) . . . . ?
 Mn1 O4 C20 C15 40.1(4) . . . . ?
 Mn1 O4 C20 C19 -141.6(2) . . . . ?
 Mn1 O5 C21 C22 168.6(3) . . . . ?
 Mn1 O5 C21 C26 -12.4(5) . . . . ?
 Mn1 O6 C33 C28 -6.2(4) . . . . ?
 Mn1 O6 C33 C32 174.5(3) . . . . ?
 Mn1 O14 C66 N8 125.1(8) . . . . ?
 Mn1 N2 C10 C9 8.7(5) . . . . ?
 Mn1 N2 C10 C11 -169.9(2) . . . . ?
 Mn1 N2 C14 O3 171.50(18) . . . . ?
 Mn1 N2 C14 C15 -6.9(4) . . . . ?
 Mn1 N3 C27 C26 9.8(4) . . . . ?
 Mn1 N3 C28 C29 -171.5(2) . . . . ?
 Mn1 N3 C28 C33 6.5(3) . . . . ?
 Mn2 O8 C40 C35 40.8(4) . . . . ?
 Mn2 O8 C40 C39 -141.9(2) . . . . ?
 Mn2 O9 C41 C42 171.9(2) . . . . ?
 Mn2 O9 C41 C46 -9.8(4) . . . . ?
 Mn2 O10 C53 C48 -5.9(3) . . . . ?
 Mn2 O10 C53 C52 173.98(19) . . . . ?
 Mn2 O15 C69 N9 -176.0(3) . . . . ?
 Mn2 N4 C30 C29 2.0(5) . . . . ?
 Mn2 N4 C30 C31 -176.6(2) . . . . ?
 Mn2 N4 C34 O7 177.01(18) . . . . ?
 Mn2 N4 C34 C35 -4.3(4) . . . . ?
 Mn2 N5 C47 C46 11.0(4) . . . . ?
 Mn2 N5 C48 C49 -169.71(19) . . . . ?
 Mn2 N5 C48 C53 8.6(2) . . . . ?
 O1 C1 C2 C3 -178.7(3) . . . . ?
 O1 C1 C6 C5 178.2(3) . . . . ?
 O1 C1 C6 C7 -4.8(4) . . . . ?
 O3 C11 C12 C13 177.9(3) . . . . ?
 O3 C14 C15 C16 -8.8(5) . . . . ?
 O3 C14 C15 C20 172.2(3) . . . . ?
 O5 Mn1 O4 C20 -129.7(2) . . . . ?
 O5 C21 C22 C23 179.3(4) . . . . ?
 O5 C21 C26 C25 -179.3(3) . . . . ?
 O5 C21 C26 C27 0.9(5) . . . . ?
 O6 Mn1 O4 C20 49.8(3) . . . . ?
 O7 C31 C32 C33 178.1(3) . . . . ?
 O7 C34 C35 C36 -13.6(4) . . . . ?
 O7 C34 C35 C40 163.2(2) . . . . ?
 O9 C41 C42 C43 179.5(3) . . . . ?
 O9 C41 C46 C45 -179.9(3) . . . . ?
 O9 C41 C46 C47 -1.9(4) . . . . ?
 O11 C51 C52 C53 179.7(2) . . . . ?
 O11 C54 C55 C56 -8.9(3) . . . . ?
 O11 C54 C55 C60 165.7(2) . . . . ?
 O14 Mn1 O4 C20 145.5(3) . . . . ?
 N1 C8 C9 C10 178.7(2) . . . . ?
 N1 C8 C13 O2 -0.9(3) . . . . ?
 N1 C8 C13 C12 179.2(2) . . . . ?
 N2 Mn1 O4 C20 -42.3(2) . . . . ?
 N2 C10 C11 O3 -1.4(3) . . . . ?
 N2 C10 C11 C12 176.3(3) . . . . ?
 N2 C14 C15 C16 169.6(3) . . . . ?
 N2 C14 C15 C20 -9.4(5) . . . . ?
 N3 C28 C29 C30 179.8(3) . . . . ?
 N3 C28 C33 O6 -0.7(4) . . . . ?
 N3 C28 C33 C32 178.6(3) . . . . ?
 N4 C30 C31 O7 -0.7(3) . . . . ?
 N4 C30 C31 C32 178.4(3) . . . . ?
 N4 C34 C35 C36 167.8(3) . . . . ?
 N4 C34 C35 C40 -15.4(5) . . . . ?
 N5 C48 C49 C50 -179.1(2) . . . . ?
 N5 C48 C53 O10 -2.3(3) . . . . ?
 N5 C48 C53 C52 177.7(2) . . . . ?
 N6 C50 C51 O11 -1.1(3) . . . . ?
 N6 C50 C51 C52 177.2(2) . . . . ?
 N6 C54 C55 C56 173.9(2) . . . . ?
 N6 C54 C55 C60 -11.6(4) . . . . ?
 C1 C2 C3 C4 -0.4(5) . . . . ?
 C1 C6 C7 N1 -0.1(4) . . . . ?
 C2 C1 C6 C5 -1.9(4) . . . . ?
 C2 C1 C6 C7 175.1(2) . . . . ?
 C2 C3 C4 C5 -0.2(6) . . . . ?
 C3 C4 C5 C6 -0.3(6) . . . . ?
 C4 C5 C6 C1 1.4(5) . . . . ?
 C4 C5 C6 C7 -175.8(3) . . . . ?
 C5 C6 C7 N1 177.0(3) . . . . ?
 C6 C1 C2 C3 1.5(4) . . . . ?
 C7 N1 C8 C9 14.8(4) . . . . ?
 C7 N1 C8 C13 -167.3(2) . . . . ?
 C8 N1 C7 C6 -174.3(2) . . . . ?
 C8 C9 C10 N2 -176.9(3) . . . . ?
 C8 C9 C10 C11 1.6(4) . . . . ?
 C9 C8 C13 O2 177.0(2) . . . . ?
 C9 C8 C13 C12 -2.9(4) . . . . ?
 C9 C10 C11 O3 179.7(2) . . . . ?
 C9 C10 C11 C12 -2.5(5) . . . . ?
 C10 N2 C14 O3 -1.4(3) . . . . ?
 C10 N2 C14 C15 -179.9(3) . . . . ?
 C10 C11 C12 C13 0.6(5) . . . . ?
 C11 O3 C14 N2 0.6(3) . . . . ?
 C11 O3 C14 C15 179.2(3) . . . . ?
 C11 C12 C13 O2 -177.9(3) . . . . ?
 C11 C12 C13 C8 2.0(4) . . . . ?
 C13 C8 C9 C10 1.0(4) . . . . ?
 C14 O3 C11 C10 0.6(3) . . . . ?
 C14 O3 C11 C12 -177.1(3) . . . . ?
 C14 N2 C10 C9 -179.6(3) . . . . ?
 C14 N2 C10 C11 1.7(3) . . . . ?
 C14 C15 C16 C17 -179.1(4) . . . . ?
 C14 C15 C20 O4 -4.9(5) . . . . ?
 C14 C15 C20 C19 176.8(3) . . . . ?
 C15 C16 C17 C18 2.2(7) . . . . ?
 C16 C15 C20 O4 176.1(3) . . . . ?
 C16 C15 C20 C19 -2.2(5) . . . . ?
 C16 C17 C18 C19 -2.1(7) . . . . ?
 C17 C18 C19 C20 -0.3(6) . . . . ?
 C18 C19 C20 O4 -176.0(3) . . . . ?
 C18 C19 C20 C15 2.4(5) . . . . ?
 C20 C15 C16 C17 -0.1(6) . . . . ?
 C21 C22 C23 C24 -0.2(7) . . . . ?
 C21 C26 C27 N3 -0.5(5) . . . . ?
 C22 C21 C26 C25 -0.3(5) . . . . ?
 C22 C21 C26 C27 179.9(3) . . . . ?
 C22 C23 C24 C25 0.2(8) . . . . ?
 C23 C24 C25 C26 -0.3(7) . . . . ?
 C24 C25 C26 C21 0.4(6) . . . . ?
 C24 C25 C26 C27 -179.8(4) . . . . ?
 C25 C26 C27 N3 179.7(3) . . . . ?
 C26 C21 C22 C23 0.2(6) . . . . ?
 C27 N3 C28 C29 14.1(4) . . . . ?
 C27 N3 C28 C33 -167.9(3) . . . . ?
 C28 N3 C27 C26 -176.6(3) . . . . ?
 C28 C29 C30 N4 -178.7(3) . . . . ?
 C28 C29 C30 C31 -0.2(4) . . . . ?
 C29 C28 C33 O6 177.4(3) . . . . ?
 C29 C28 C33 C32 -3.4(5) . . . . ?
 C29 C30 C31 O7 -179.6(3) . . . . ?
 C29 C30 C31 C32 -0.4(5) . . . . ?
 C30 N4 C34 O7 -1.1(3) . . . . ?
 C30 N4 C34 C35 177.5(3) . . . . ?
 C30 C31 C32 C33 -0.8(5) . . . . ?
 C31 O7 C34 N4 0.7(3) . . . . ?
 C31 O7 C34 C35 -178.1(3) . . . . ?
 C31 C32 C33 O6 -178.2(3) . . . . ?
 C31 C32 C33 C28 2.6(5) . . . . ?
 C33 C28 C29 C30 2.1(4) . . . . ?
 C34 O7 C31 C30 0.0(3) . . . . ?
 C34 O7 C31 C32 -179.0(3) . . . . ?
 C34 N4 C30 C29 179.8(3) . . . . ?
 C34 N4 C30 C31 1.1(3) . . . . ?
 C34 C35 C36 C37 177.9(3) . . . . ?
 C34 C35 C40 O8 -0.4(4) . . . . ?
 C34 C35 C40 C39 -177.7(3) . . . . ?
 C35 C36 C37 C38 -0.4(6) . . . . ?
 C36 C35 C40 O8 176.4(3) . . . . ?
 C36 C35 C40 C39 -0.9(4) . . . . ?
 C36 C37 C38 C39 -0.6(6) . . . . ?
 C37 C38 C39 C40 0.8(5) . . . . ?
 C38 C39 C40 O8 -177.5(3) . . . . ?
 C38 C39 C40 C35 -0.1(4) . . . . ?
 C40 C35 C36 C37 1.1(5) . . . . ?
 C41 C42 C43 C44 -0.9(5) . . . . ?
 C41 C46 C47 N5 0.4(4) . . . . ?
 C42 C41 C46 C45 -1.5(4) . . . . ?
 C42 C41 C46 C47 176.4(3) . . . . ?
 C42 C43 C44 C45 1.0(6) . . . . ?
 C43 C44 C45 C46 -1.5(6) . . . . ?
 C44 C45 C46 C41 1.8(5) . . . . ?
 C44 C45 C46 C47 -176.3(3) . . . . ?
 C45 C46 C47 N5 178.4(3) . . . . ?
 C46 C41 C42 C43 1.1(4) . . . . ?
 C47 N5 C48 C49 15.4(4) . . . . ?
 C47 N5 C48 C53 -166.2(2) . . . . ?
 C48 N5 C47 C46 -174.9(2) . . . . ?
 C48 C49 C50 N6 -179.7(2) . . . . ?
 C48 C49 C50 C51 0.6(3) . . . . ?
 C49 C48 C53 O10 176.0(2) . . . . ?
 C49 C48 C53 C52 -3.9(4) . . . . ?
 C49 C50 C51 O11 178.7(2) . . . . ?
 C49 C50 C51 C52 -3.0(4) . . . . ?
 C50 N6 C54 O11 -2.6(3) . . . . ?
 C50 N6 C54 C55 174.8(2) . . . . ?
 C50 C51 C52 C53 1.8(4) . . . . ?
 C51 O11 C54 N6 2.0(3) . . . . ?
 C51 O11 C54 C55 -175.7(2) . . . . ?
 C51 C52 C53 O10 -178.4(2) . . . . ?
 C51 C52 C53 C48 1.5(4) . . . . ?
 C53 C48 C49 C50 2.7(4) . . . . ?
 C54 O11 C51 C50 -0.4(2) . . . . ?
 C54 O11 C51 C52 -178.6(3) . . . . ?
 C54 N6 C50 C49 -177.6(3) . . . . ?
 C54 N6 C50 C51 2.2(3) . . . . ?
 C54 C55 C56 C57 174.9(3) . . . . ?
 C54 C55 C60 O12 2.4(4) . . . . ?
 C54 C55 C60 C59 -175.6(2) . . . . ?
 C55 C56 C57 C58 -0.2(5) . . . . ?
 C56 C55 C60 O12 176.9(2) . . . . ?
 C56 C55 C60 C59 -1.0(4) . . . . ?
 C56 C57 C58 C59 0.6(5) . . . . ?
 C57 C58 C59 C60 -1.2(5) . . . . ?
 C58 C59 C60 O12 -176.6(3) . . . . ?
 C58 C59 C60 C55 1.4(4) . . . . ?
 C60 C55 C56 C57 0.4(4) . . . . ?
 C61 N7 C63 O13 179.9(3) . . . . ?
 C62 N7 C63 O13 -2.1(5) . . . . ?
 C64 N8 C66 O14 171.4(8) . . . . ?
 C65 N8 C66 O14 -9.2(14) . . . . ?
 C67 N9 C69 O15 -180.0(3) . . . . ?
 C68 N9 C69 O15 -6.3(7) . . . . ?
 C70 N10 C72 O16 178.6(4) . . . . ?
 C71 N10 C72 O16 2.7(7) . . . . ?

_smtbx_masks_special_details       ?
loop_
  _smtbx_masks_void_nr
  _smtbx_masks_void_average_x
  _smtbx_masks_void_average_y
  _smtbx_masks_void_average_z
  _smtbx_masks_void_volume
  _smtbx_masks_void_count_electrons
  _smtbx_masks_void_content
 1 -0.823 -0.800 0.094 1281.7 107.9 '3 DMF'

_smtbx_masks_void_probe_radius     1.2
_smtbx_masks_void_truncation_radius  1.2
_shelx_res_file
;
TITL mn2felbr3py3_a.res in P-1
    femn2lh3dmf3.res
    created by SHELXL-2016/6 at 18:27:14 on 29-Jul-2024
REM Old TITL Mn3FeLHDMF
REM SHELXT solution in P-1
REM R1 0.238, Rweak 0.021, Alpha 0.076, Orientation as input
REM Formula found by SHELXT: C71 Fe3 N9 O16
CELL 0.71075 14.4172 15.0008 20.8203 102.622 97.115 94.088
ZERR 2 0.0031 0.0032 0.0047 0.003 0.002 0.003
LATT 1
SFAC C H Fe Mn N O
UNIT 153 143 2 4 23 35
RIGU O14 C66
RIGU O14 N8 C64 > C66
SIMU O14 C66
SIMU Mn1 O14

L.S. 20
PLAN  32
SIZE 0.34 0.386 0.47
TEMP 20
CONF
BOND $H
list 4
MORE -1
ABIN
fmap 2
acta
OMIT -2 -1 3
OMIT -2 0 3
OMIT -1 1 3
OMIT 0 3 2
OMIT 1 2 1
REM <olex2.extras>
REM <HklSrc "%.\\FeMn2LH3DMF3.hkl">
REM </olex2.extras>

WGHT    0.105100    0.655900
FVAR       0.41676
FE1   3    0.541150    0.113120    0.400881    11.00000    0.06226    0.05340 =
         0.04836    0.01697    0.01843    0.00834
MN1   4    0.641163    0.549141    0.235551    11.00000    0.09465    0.04882 =
         0.07350    0.02365    0.03070    0.02165
MN2   4    0.867330    0.069156    0.108127    11.00000    0.05753    0.05537 =
         0.05936    0.01492    0.02226    0.01566
O1    6    0.661534    0.076000    0.430301    11.00000    0.06441    0.05747 =
         0.06498    0.02237    0.01332    0.00806
O2    6    0.437857    0.169182    0.361393    11.00000    0.05617    0.06010 =
         0.07532    0.02901    0.01688    0.00435
O3    6    0.370871    0.413213    0.249506    11.00000    0.07351    0.07598 =
         0.09354    0.04278    0.00716    0.01573
O4    6    0.552238    0.633128    0.222316    11.00000    0.11579    0.05364 =
         0.09260    0.02974    0.04291    0.03197
O5    6    0.680695    0.595673    0.328431    11.00000    0.09754    0.08414 =
         0.08907    0.00357    0.01262    0.03041
O6    6    0.616392    0.485934    0.144059    11.00000    0.13284    0.07947 =
         0.07370    0.03403    0.03416    0.05995
O7    6    0.675255    0.207521   -0.005859    11.00000    0.10469    0.08510 =
         0.06034    0.02932    0.02492    0.04958
O8    6    0.883054    0.029902    0.017213    11.00000    0.07018    0.07695 =
         0.06982    0.02302    0.03225    0.02778
O9    6    0.967955    0.166014    0.134544    11.00000    0.06959    0.07528 =
         0.07575    0.01627    0.02925    0.00383
O10   6    0.759841   -0.019661    0.098885    11.00000    0.06859    0.06577 =
         0.05172    0.00849    0.02213    0.00834
O11   6    0.499878   -0.088973    0.212199    11.00000    0.06115    0.05891 =
         0.04894    0.00850    0.01357   -0.00035
O12   6    0.461486    0.012504    0.412034    11.00000    0.08272    0.05702 =
         0.05055    0.01903    0.02045    0.00036
O13   6    0.529651    0.185045    0.498026    11.00000    0.08202    0.08098 =
         0.05711    0.01478    0.02629    0.00809
O14   6    0.757832    0.645190    0.223853    11.00000    0.18506    0.08079 =
         0.25467    0.06876    0.10192    0.03934
O15   6    0.962188   -0.027630    0.133667    11.00000    0.07995    0.08032 =
         0.09125    0.01084    0.01724    0.02277
O16   6    0.803289    0.863653    0.518335    11.00000    0.40747    0.12381 =
         0.13130    0.02482    0.08463    0.08196
N1    5    0.614927    0.230284    0.385716    11.00000    0.05769    0.04931 =
         0.04880    0.01607    0.01466    0.00845
N2    5    0.522282    0.467994    0.260877    11.00000    0.07810    0.05733 =
         0.06721    0.02830    0.01468    0.01223
N3    5    0.735564    0.452062    0.237462    11.00000    0.08260    0.05768 =
         0.07205    0.02370    0.02810    0.01964
N4    5    0.775520    0.165203    0.070850    11.00000    0.07208    0.06322 =
         0.06611    0.02461    0.02569    0.02700
N5    5    0.834427    0.104314    0.204035    11.00000    0.05827    0.05492 =
         0.05459    0.01467    0.01520    0.00715
N6    5    0.549194    0.023988    0.303309    11.00000    0.06301    0.05278 =
         0.04593    0.01218    0.01574    0.00499
N7    5    0.459890    0.209724    0.590923    11.00000    0.08213    0.06979 =
         0.05892    0.01526    0.02824    0.02018
N8    5    0.833854    0.792095    0.282551    11.00000    0.15440    0.11009 =
         0.24202    0.07111   -0.01369   -0.01320
N9    5    1.034980   -0.153712    0.099329    11.00000    0.08701    0.07753 =
         0.11931    0.02813    0.01394    0.02581
N10   5    0.832725    0.914655    0.627029    11.00000    0.09337    0.08607 =
         0.11493    0.03819    0.03593    0.02307
C1    1    0.745451    0.120347    0.447972    11.00000    0.06365    0.06159 =
         0.04764    0.01766    0.01650    0.01187
C2    1    0.818924    0.075061    0.474576    11.00000    0.06733    0.07941 =
         0.07444    0.03311    0.01784    0.01840
AFIX  43
H2    2    0.806861    0.014748    0.478179    11.00000   -1.20000
AFIX   0
C3    1    0.907526    0.119495    0.495003    11.00000    0.06833    0.11350 =
         0.09586    0.04567    0.01057    0.02317
AFIX  43
H3    2    0.954680    0.088790    0.512577    11.00000   -1.20000
AFIX   0
C4    1    0.928373    0.208635    0.490107    11.00000    0.06341    0.11278 =
         0.12184    0.05138   -0.01008    0.00110
AFIX  43
H4    2    0.988855    0.237848    0.504326    11.00000   -1.20000
AFIX   0
C5    1    0.859727    0.253166    0.464342    11.00000    0.07145    0.08313 =
         0.10158    0.03493   -0.00448   -0.00669
AFIX  43
H5    2    0.873833    0.313430    0.461277    11.00000   -1.20000
AFIX   0
C6    1    0.767281    0.210656    0.441986    11.00000    0.06064    0.06511 =
         0.06091    0.01949    0.00780    0.00420
C7    1    0.700369    0.261077    0.411017    11.00000    0.06300    0.05276 =
         0.06216    0.01895    0.00745   -0.00133
AFIX  43
H7    2    0.720544    0.320629    0.409167    11.00000   -1.20000
AFIX   0
C8    1    0.555567    0.280778    0.350861    11.00000    0.05901    0.04909 =
         0.05289    0.01772    0.01117    0.00578
C9    1    0.584428    0.356246    0.327041    11.00000    0.06200    0.05217 =
         0.06564    0.02205    0.01142    0.00233
AFIX  43
H9    2    0.647328    0.379409    0.333850    11.00000   -1.20000
AFIX   0
C10   1    0.517070    0.395403    0.293169    11.00000    0.06979    0.05299 =
         0.06358    0.02494    0.01365    0.00884
C11   1    0.423385    0.361244    0.284957    11.00000    0.06672    0.06662 =
         0.07207    0.03266    0.00931    0.01512
C12   1    0.391409    0.286564    0.306651    11.00000    0.05994    0.07452 =
         0.08500    0.03703    0.01105    0.00660
AFIX  43
H12   2    0.327964    0.265314    0.299819    11.00000   -1.20000
AFIX   0
C13   1    0.459386    0.243862    0.339698    11.00000    0.05931    0.05629 =
         0.06203    0.02234    0.01480    0.00841
C14   1    0.436163    0.476118    0.237430    11.00000    0.08982    0.06174 =
         0.06831    0.02647    0.01260    0.01766
C15   1    0.402578    0.541492    0.199399    11.00000    0.10387    0.07309 =
         0.06968    0.03023    0.01216    0.03138
C16   1    0.308649    0.529086    0.169445    11.00000    0.11919    0.10119 =
         0.10759    0.04848   -0.00926    0.02767
AFIX  43
H16   2    0.269009    0.480277    0.174657    11.00000   -1.20000
AFIX   0
C17   1    0.273995    0.588659    0.132112    11.00000    0.15399    0.10804 =
         0.11450    0.05239   -0.01644    0.03902
AFIX  43
H17   2    0.211124    0.581727    0.113464    11.00000   -1.20000
AFIX   0
C18   1    0.335214    0.658328    0.123418    11.00000    0.17813    0.10241 =
         0.07690    0.04269    0.00894    0.05993
AFIX  43
H18   2    0.313164    0.697443    0.097275    11.00000   -1.20000
AFIX   0
C19   1    0.428309    0.672172    0.152186    11.00000    0.15640    0.06978 =
         0.07803    0.03385    0.03559    0.04365
AFIX  43
H19   2    0.467565    0.719873    0.144989    11.00000   -1.20000
AFIX   0
C20   1    0.464318    0.614398    0.192460    11.00000    0.12959    0.06031 =
         0.05990    0.02249    0.03168    0.04126
C21   1    0.754339    0.583708    0.367838    11.00000    0.07953    0.05993 =
         0.08823    0.01642    0.01168    0.01106
C22   1    0.773793    0.640555    0.432609    11.00000    0.11414    0.07515 =
         0.08791    0.00399    0.00365    0.01580
AFIX  43
H22   2    0.734366    0.685556    0.445593    11.00000   -1.20000
AFIX   0
C23   1    0.848807    0.631325    0.476683    11.00000    0.12464    0.08751 =
         0.10156    0.00643   -0.01239    0.01059
AFIX  43
H23   2    0.859727    0.670011    0.518932    11.00000   -1.20000
AFIX   0
C24   1    0.908599    0.565157    0.459171    11.00000    0.13286    0.09262 =
         0.11614    0.00761   -0.03003    0.01744
AFIX  43
H24   2    0.959489    0.559044    0.489470    11.00000   -1.20000
AFIX   0
C25   1    0.892312    0.508062    0.396303    11.00000    0.10383    0.07766 =
         0.12218    0.01617   -0.00924    0.02216
AFIX  43
H25   2    0.932934    0.463734    0.384554    11.00000   -1.20000
AFIX   0
C26   1    0.815217    0.515578    0.349446    11.00000    0.08186    0.06059 =
         0.08741    0.02093    0.01008    0.00531
C27   1    0.803169    0.453977    0.285771    11.00000    0.07615    0.06174 =
         0.08929    0.02598    0.01847    0.01665
AFIX  43
H27   2    0.846984    0.411711    0.277973    11.00000   -1.20000
AFIX   0
C28   1    0.723633    0.385974    0.175787    11.00000    0.08708    0.06180 =
         0.06501    0.02424    0.03076    0.02623
C29   1    0.767164    0.305623    0.163077    11.00000    0.07831    0.06254 =
         0.06713    0.02361    0.02278    0.02669
AFIX  43
H29   2    0.808655    0.289778    0.195666    11.00000   -1.20000
AFIX   0
C30   1    0.745863    0.250173    0.099553    11.00000    0.07836    0.06195 =
         0.06277    0.02479    0.02725    0.02663
C31   1    0.683764    0.275040    0.052020    11.00000    0.09717    0.07110 =
         0.05863    0.02547    0.02862    0.03753
C32   1    0.638387    0.353862    0.062894    11.00000    0.11583    0.08937 =
         0.06791    0.03722    0.03014    0.05279
AFIX  43
H32   2    0.597533    0.368889    0.029579    11.00000   -1.20000
AFIX   0
C33   1    0.657658    0.409198    0.126711    11.00000    0.10903    0.07107 =
         0.06772    0.03354    0.03740    0.04544
C34   1    0.733346    0.143793    0.009353    11.00000    0.07871    0.06940 =
         0.06466    0.02791    0.02668    0.03129
C35   1    0.741630    0.065150   -0.042907    11.00000    0.07917    0.06675 =
         0.06175    0.02300    0.02680    0.02386
C36   1    0.678100    0.043969   -0.102150    11.00000    0.09394    0.08481 =
         0.07445    0.02437    0.01519    0.03712
AFIX  43
H36   2    0.628982    0.079997   -0.107079    11.00000   -1.20000
AFIX   0
C37   1    0.687168   -0.028582   -0.152644    11.00000    0.10552    0.09060 =
         0.07103    0.01585    0.00908    0.02615
AFIX  43
H37   2    0.644439   -0.042273   -0.191599    11.00000   -1.20000
AFIX   0
C38   1    0.761849   -0.082312   -0.145033    11.00000    0.10508    0.08415 =
         0.07273    0.01200    0.02347    0.03028
AFIX  43
H38   2    0.768143   -0.132205   -0.179091    11.00000   -1.20000
AFIX   0
C39   1    0.825228   -0.062227   -0.088332    11.00000    0.08323    0.07138 =
         0.07680    0.01981    0.03210    0.02556
AFIX  43
H39   2    0.874620   -0.098258   -0.084573    11.00000   -1.20000
AFIX   0
C40   1    0.817432    0.011523   -0.035684    11.00000    0.06919    0.06700 =
         0.06198    0.02385    0.03055    0.01961
C41   1    1.007929    0.213003    0.193147    11.00000    0.05851    0.06083 =
         0.08462    0.02269    0.01812    0.01247
C42   1    1.090549    0.273776    0.197745    11.00000    0.06566    0.07571 =
         0.10554    0.02732    0.02382    0.00432
AFIX  43
H42   2    1.114769    0.278586    0.159128    11.00000   -1.20000
AFIX   0
C43   1    1.134763    0.324951    0.257525    11.00000    0.06451    0.07904 =
         0.13006    0.02783    0.01035   -0.00590
AFIX  43
H43   2    1.188947    0.363243    0.258826    11.00000   -1.20000
AFIX   0
C44   1    1.100332    0.321090    0.317012    11.00000    0.07868    0.09912 =
         0.10161    0.01768   -0.00964   -0.01574
AFIX  43
H44   2    1.130521    0.357048    0.357392    11.00000   -1.20000
AFIX   0
C45   1    1.021616    0.263516    0.314523    11.00000    0.07476    0.09206 =
         0.07959    0.01874    0.00026   -0.00495
AFIX  43
H45   2    0.999296    0.259585    0.353954    11.00000   -1.20000
AFIX   0
C46   1    0.972833    0.209449    0.253441    11.00000    0.05989    0.06506 =
         0.06977    0.01841    0.00815    0.00725
C47   1    0.888265    0.155697    0.255450    11.00000    0.06012    0.06273 =
         0.05637    0.01371    0.01069    0.00526
AFIX  43
H47   2    0.869998    0.157471    0.296976    11.00000   -1.20000
AFIX   0
C48   1    0.747125    0.057830    0.208462    11.00000    0.06049    0.05205 =
         0.04912    0.01431    0.01464    0.00800
C49   1    0.698279    0.076680    0.263023    11.00000    0.06623    0.05212 =
         0.04528    0.00705    0.01318    0.00221
AFIX  43
H49   2    0.721042    0.123011    0.300430    11.00000   -1.20000
AFIX   0
C50   1    0.614925    0.023532    0.258868    11.00000    0.06276    0.05248 =
         0.04373    0.01104    0.01537    0.00702
C51   1    0.583437   -0.045927    0.202213    11.00000    0.05807    0.05513 =
         0.05055    0.01354    0.01032    0.00217
C52   1    0.627909   -0.064398    0.146659    11.00000    0.06630    0.06063 =
         0.04685    0.00497    0.01408    0.00333
AFIX  43
H52   2    0.603547   -0.110344    0.109383    11.00000   -1.20000
AFIX   0
C53   1    0.710953   -0.010581    0.149569    11.00000    0.06180    0.05785 =
         0.04768    0.01461    0.01679    0.00980
C54   1    0.485118   -0.044017    0.274580    11.00000    0.06375    0.05286 =
         0.04506    0.01404    0.01474    0.01073
C55   1    0.405383   -0.078205    0.301369    11.00000    0.05680    0.05428 =
         0.05521    0.01983    0.01436    0.00734
C56   1    0.338547   -0.146433    0.260975    11.00000    0.06400    0.07482 =
         0.06447    0.01806    0.01560    0.00170
AFIX  43
H56   2    0.343109   -0.166057    0.216013    11.00000   -1.20000
AFIX   0
C57   1    0.266416   -0.184770    0.286748    11.00000    0.06294    0.08284 =
         0.08606    0.02203    0.01159   -0.00622
AFIX  43
H57   2    0.222312   -0.229863    0.259529    11.00000   -1.20000
AFIX   0
C58   1    0.260185   -0.155071    0.354498    11.00000    0.06583    0.08787 =
         0.08664    0.03608    0.02239   -0.00050
AFIX  43
H58   2    0.211892   -0.181083    0.372393    11.00000   -1.20000
AFIX   0
C59   1    0.324714   -0.087821    0.394912    11.00000    0.07678    0.07532 =
         0.06915    0.03211    0.02919    0.01288
AFIX  43
H59   2    0.318527   -0.068305    0.439609    11.00000   -1.20000
AFIX   0
C60   1    0.399621   -0.048040    0.370207    11.00000    0.06758    0.05349 =
         0.05751    0.02295    0.02054    0.01388
C61   1    0.390687    0.177955    0.628842    11.00000    0.11376    0.08694 =
         0.08150    0.03434    0.05411    0.03506
AFIX 137
H61A  2    0.338007    0.213530    0.627428    11.00000   -1.50000
H61B  2    0.418806    0.185101    0.674178    11.00000   -1.50000
H61C  2    0.369808    0.114374    0.609817    11.00000   -1.50000
AFIX   0
C62   1    0.516662    0.295682    0.621604    11.00000    0.11362    0.10006 =
         0.09611   -0.01305    0.04110   -0.00644
AFIX 137
H62A  2    0.558541    0.309772    0.591949    11.00000   -1.50000
H62B  2    0.552534    0.290305    0.662373    11.00000   -1.50000
H62C  2    0.476515    0.343904    0.630810    11.00000   -1.50000
AFIX   0
C63   1    0.471433    0.161006    0.532717    11.00000    0.07866    0.06978 =
         0.05438    0.01764    0.02278    0.01750
AFIX  43
H63   2    0.434425    0.105402    0.516074    11.00000   -1.20000
AFIX   0
C64   1    0.827017    0.886387    0.288499    11.00000    0.21495    0.10285 =
         0.38850    0.08678    0.00667    0.00526
AFIX 137
H64A  2    0.881774    0.913721    0.275410    11.00000   -1.50000
H64B  2    0.822603    0.915027    0.333848    11.00000   -1.50000
H64C  2    0.772000    0.894872    0.260307    11.00000   -1.50000
AFIX   0
C65   1    0.913766    0.769930    0.319969    11.00000    0.15646    0.31042 =
         0.34585    0.21265   -0.07231   -0.01706
AFIX 137
H65A  2    0.907600    0.705399    0.318698    11.00000   -1.50000
H65B  2    0.919151    0.804144    0.365210    11.00000   -1.50000
H65C  2    0.968926    0.785163    0.301462    11.00000   -1.50000
AFIX   0
C66   1    0.766525    0.729243    0.243567    11.00000    0.14699    0.12513 =
         0.17792    0.06392    0.03504    0.02129
AFIX  43
H66   2    0.714560    0.755869    0.228005    11.00000   -1.20000
AFIX   0
C67   1    1.056906   -0.224390    0.044489    11.00000    0.13561    0.07179 =
         0.19595    0.02993    0.07737    0.03269
AFIX 137
H67A  2    1.036723   -0.283950    0.050646    11.00000   -1.50000
H67B  2    1.123461   -0.219430    0.043572    11.00000   -1.50000
H67C  2    1.024935   -0.216216    0.003225    11.00000   -1.50000
AFIX   0
C68   1    1.080559   -0.153840    0.163019    11.00000    0.26209    0.15778 =
         0.16404    0.02310   -0.07928    0.08536
AFIX 137
H68A  2    1.098175   -0.091722    0.187709    11.00000   -1.50000
H68B  2    1.135772   -0.185654    0.158999    11.00000   -1.50000
H68C  2    1.038862   -0.184231    0.185850    11.00000   -1.50000
AFIX   0
C69   1    0.983536   -0.089755    0.089487    11.00000    0.07608    0.07010 =
         0.09819    0.02633    0.02396    0.02038
AFIX  43
H69   2    0.960471   -0.090123    0.045680    11.00000   -1.20000
AFIX   0
C70   1    0.801328    0.924274    0.689665    11.00000    0.11604    0.10907 =
         0.11766    0.04151    0.02834    0.01676
AFIX 137
H70A  2    0.802353    0.988296    0.710120    11.00000   -1.50000
H70B  2    0.841934    0.895852    0.717568    11.00000   -1.50000
H70C  2    0.738382    0.895204    0.683828    11.00000   -1.50000
AFIX   0
C71   1    0.923462    0.959886    0.627114    11.00000    0.11958    0.17848 =
         0.23015    0.10852    0.07167    0.02493
AFIX 137
H71A  2    0.964778    0.915086    0.611506    11.00000   -1.50000
H71B  2    0.948353    0.993015    0.671504    11.00000   -1.50000
H71C  2    0.918184    1.001927    0.598389    11.00000   -1.50000
AFIX   0
C72   1    0.777086    0.870994    0.573972    11.00000    0.19011    0.08737 =
         0.10053    0.01315    0.03089    0.02008
AFIX  43
H72   2    0.717811    0.845230    0.577407    11.00000   -1.20000
AFIX   0
HKLF 4


REM  mn2felbr3py3_a.res in P-1
REM R1 =  0.0624 for   15754 Fo > 4sig(Fo)  and  0.0704 for all   19007 data
REM    918 parameters refined using     30 restraints

END

WGHT      0.1051      0.6559

REM Highest difference peak  0.426,  deepest hole -0.654,  1-sigma level  0.050
Q1    1   0.6176  0.5356  0.2089  11.00000  0.05    0.35
Q2    1   0.8777  0.8619  0.3435  11.00000  0.05    0.31
Q3    1   0.7541  0.5998  0.1799  11.00000  0.05    0.29
Q4    1   0.8768  0.8835  0.5011  11.00000  0.05    0.26
Q5    1   0.7132  0.4963  0.2432  11.00000  0.05    0.26
Q6    1   0.8114  0.8930  0.3015  11.00000  0.05    0.26
Q7    1   0.5574  0.5989  0.2213  11.00000  0.05    0.25
Q8    1   0.5471  0.2004  0.3957  11.00000  0.05    0.25
Q9    1   0.6393  0.0741  0.4251  11.00000  0.05    0.24
Q10   1   0.8034  0.7861  0.2094  11.00000  0.05    0.24
Q11   1   0.6361  0.1045  0.4429  11.00000  0.05    0.24
Q12   1   0.6245  0.6360  0.2274  11.00000  0.05    0.23
Q13   1   0.8624  0.8355  0.4013  11.00000  0.05    0.22
Q14   1   0.8132  0.8318  0.2384  11.00000  0.05    0.22
Q15   1   0.9153  0.9255  0.5662  11.00000  0.05    0.22
Q16   1   0.7619  0.8700  0.5124  11.00000  0.05    0.22
Q17   1   0.5220  0.6142  0.1906  11.00000  0.05    0.22
Q18   1   0.4823  0.1693  0.4164  11.00000  0.05    0.21
Q19   1   0.7588  0.6314  0.2654  11.00000  0.05    0.21
Q20   1   0.5676  0.3232  0.3450  11.00000  0.05    0.20
Q21   1   0.8999  0.7506  0.2993  11.00000  0.05    0.20
Q22   1   0.5945  0.2157  0.4919  11.00000  0.05    0.20
Q23   1   0.5600  0.4954  0.2471  11.00000  0.05    0.20
Q24   1   1.0979 -0.1378  0.1602  11.00000  0.05    0.19
Q25   1   0.8826  0.9580  0.6909  11.00000  0.05    0.19
Q26   1   1.1012  0.4191  0.3315  11.00000  0.05    0.19
Q27   1   1.0113 -0.1922  0.1734  11.00000  0.05    0.19
Q28   1   0.4939  0.4650  0.2386  11.00000  0.05    0.19
Q29   1   0.8151  1.0427  0.6602  11.00000  0.05    0.19
Q30   1   0.5597  0.3406  0.2925  11.00000  0.05    0.18
Q31   1   0.8565 -0.0270  0.1030  11.00000  0.05    0.18
Q32   1   0.7228  0.0429 -0.0547  11.00000  0.05    0.18
;
_shelx_res_checksum                13681
_shelx_hkl_file
;
   0   0   3  162.77    3.13
   0   0   3  167.53    3.28
   0   0  -3  171.84    3.31
   0   0  -3  167.90    3.28
   0   1  -3 2039.18    3.80
   2  -1   0  831.58    1.62
   2  -1   0  832.30    1.62
  -1   0   3 1342.27    2.56
   1   0  -3 1345.97    2.67
   0  -2  -1  342.70    4.32
   0  -2  -1  373.19    4.70
   0   2   1  338.17    4.27
   0   2   1  343.36    4.33
   2   1  -1   23.76    2.00
  -2  -1   1   21.64    1.81
  -2  -1   1   13.72    1.16
  -2  -1   1   23.28    1.97
  -2   1  -1   24.64    2.09
   2  -1   1   10.83    0.94
   2  -1   1   26.01    2.20
  -2   1  -1   18.14    1.54
  -1  -1  -2   53.53    1.74
   1   1   2   54.69    1.79
  -1  -1  -2   56.13    1.86
   1   1   2   59.95    1.99
   1   2   0 1629.55    3.03
  -2  -1   0    1.66    0.23
   2   1   0    2.45    0.36
   2   1   0    2.59    0.38
  -2  -1   0    2.25    0.39
   1  -2  -1  123.66    2.44
  -1   2   1  107.07    3.53
   1  -2  -1  108.55    3.54
  -1   2   1  112.31    3.65
  -2  -1   2 3153.97    5.58
  -1   1  -3  904.11    1.95
   1  -1   3  904.29    1.96
  -1   1  -3  905.71    2.01
   1  -1   3  909.47    1.88
   1   0   3  351.79    4.42
  -1   0  -3  361.70    4.63
   1   0   3  340.02    4.44
   2  -1  -2   32.62    2.74
   2  -1  -2   35.40    2.96
  -2   1   2   43.40    3.64
  -2   1   2   43.05    3.61
   0  -1  -3  535.00  118.78
   0   1   3  529.28  117.52
   0   1   3  530.44  117.77
   0   1   3  542.42  120.43
   0  -2   3  521.65  115.83
   0   2  -3  498.09    6.23
   0   2  -3  480.72    6.06
   0  -2   3  471.31    5.89
  -1  -2  -1  435.72    5.49
   1   2   1  442.76    5.56
   1   2   1  435.95    5.47
  -1  -2  -1  439.00    5.50
   2   1   1  144.24    2.79
  -2  -1  -1  140.92    2.75
  -2  -1  -1  163.83    3.11
  -1   1   3  116.32    3.81
  -1   1   3  115.96    3.79
   1  -1  -3  114.64    3.78
  -1   1   3  123.40    2.46
  -2   1  -2    4.56    0.63
   2  -1   2    5.34    0.67
  -2   1  -2    4.92    0.72
   2  -1   2    4.46    0.57
  -2   0  -2    4.23    0.78
   2   0   2    3.56    0.47
   2   0   2    3.69    0.64
  -2   0  -2    3.81    0.51
  -2   2   0  844.25    1.86
   2  -2   0  841.25    1.78
   2  -2   0  841.61    1.81
   0  -2  -2  698.63    1.52
  -2   0   3  315.84    3.98
   2   0  -3  326.85    4.12
  -2   0   3  319.71    4.10
   2   0  -3  317.54    4.08
   1  -2  -2  843.37    1.82
  -1   2   2  841.83    1.85
   1  -2  -2  836.70    1.81
  -1   2   2  830.62    1.81
   2  -2   1 1853.05    3.43
  -2   2  -1 1834.42    3.41
  -1   2  -3 2106.64    4.02
   1  -2   3 2065.94    3.90
  -2  -1   3   75.20    2.46
   2   1  -3   79.11    2.67
   2   1  -3   73.66    2.46
  -2  -1   3   79.64    2.67
   0   1  -4 2019.27    3.95
   0  -1   4 2067.40    4.03
  -2   2   1   16.34    1.43
  -2   2   1   19.59    1.66
   2  -2  -1   16.59    1.45
   2  -2  -1   17.58    1.49
   0   0   4  574.47    1.85
   0   0  -4  550.53  122.24
   0   0   4  562.20    1.67
   0   0  -4  563.21    1.48
  -2  -2   1 1513.18    2.62
  -2  -2   1 1522.99    2.92
   2   2  -1 1500.01    2.91
   1   1  -4  179.91    3.55
  -1  -1   4  186.54    3.63
   1   1  -4  183.83    3.56
  -1  -1   4  178.22    3.55
   0  -3   1  629.52    1.59
   0   3  -1  646.65    1.68
   0   3  -1  628.91    1.31
  -1   0   4  197.50    3.93
   1   0  -4  191.68    3.75
  -1   0   4  207.91    4.03
   1   0  -4  189.81    3.68
   1   1   3   37.08    3.10
   1   1   3   54.90    1.85
  -1  -1  -3   55.13    1.93
   1   1   3   54.60    1.89
   2  -2   2  180.21    3.48
  -2   2  -2  191.67    3.73
   2  -2   2  191.91    3.74
  -2   2  -2  194.36    3.76
  -2  -2   0  393.40    4.96
   2   2   0  388.61    4.87
   2   2   0  402.50    5.07
  -2  -2   0  400.07    5.07
   0   3  -2  348.84    4.46
   0   3  -2  325.81    4.08
   0   3  -2  316.08    3.96
   0  -3   2  350.75    4.47
   1  -3   1  403.26    5.09
  -1   3  -1  422.83    5.36
  -1   3  -1  394.65    4.98
   1  -3   1  407.28    5.15
  -3   0   0  491.95    6.15
  -3   0   0  497.59    6.22
  -3   0   0  498.78    6.30
   1  -3   0  452.12    5.68
  -1   3   0  433.27    5.44
  -1   3   0  411.71    5.27
   1  -3   0  455.77    5.76
  -1   1  -4  207.45    4.20
   1  -1   4  184.42    3.59
   1  -1   4  194.60    3.83
  -1   1  -4  207.26    4.07
   2  -1   3    3.31    0.47
  -2   1  -3    3.07    0.52
   2  -1   3    4.38    0.78
  -2   1  -3    1.96    0.37
   2  -2  -2  446.17    5.61
  -2   2   2  448.41    5.67
  -2   2   2  435.19    5.49
   2  -2  -2  467.22    6.01
   1  -3   2 4743.51    8.48
  -1  -3   1  232.66    4.49
  -1  -3   1  224.88    4.28
   1   3  -1  212.73    4.05
   1   3  -1  237.20    4.59
  -3   1   1  345.56    4.40
  -3   1   1  399.64    5.07
   3  -1  -1  374.24    4.74
   3  -1  -1  370.60    4.70
  -2   0  -3  133.34    2.78
   2   0   3  131.69    2.66
  -2   0  -3  142.27    2.75
   2   0   3  139.30    2.69
  -3   0   2  149.37    2.95
   3   0  -2  134.95    2.79
  -3   0   2  118.02   26.21
  -1   0  -4  507.71    6.58
   1   0   4  492.73    6.35
  -1   0  -4  493.26    6.30
   1   0   4  490.15    6.23
   1   2  -4   64.00    2.19
   1   2  -4   66.58    2.33
  -1  -2   4   83.02    2.85
  -1  -2   4   66.78    2.29
   1   3  -2 1117.70    1.95
  -2  -2   3 8243.07 1830.13
   0   3   1 3864.39    6.72
  -3  -1   1 2546.19    4.64
   3   1  -1 2567.56    4.64
  -3  -1   1 2574.49    4.56
   3  -1   1    3.39    0.48
  -3   1  -1    4.96    0.96
  -3   1  -1    3.57    0.50
   3  -1   1    3.05    0.58
   2   2   1 2068.18    4.00
  -1  -3   0  102.78    3.39
   1   3   0   99.13    3.28
   1   3   0   89.99    2.96
  -1  -3   0   86.74    2.86
   1  -2  -3 3593.68    6.32
   0  -3   3 1075.04    2.07
   0   3  -3 1062.08    2.13
  -1   3   1 1335.81    2.67
   1  -3  -1 1337.19    2.77
  -1   3   1 1348.90    2.89
  -2   0   4  602.97    1.72
  -2   0   4  589.57    1.56
   2   0  -4  591.23    1.56
   2   1  -4   95.73    3.23
   2   1  -4   90.50    2.99
  -2  -1   4   89.50    2.97
  -2  -1   4   97.12    3.40
  -3  -1   2   44.18    3.69
   3   1  -2   21.56    1.89
  -3  -1   2   22.39    1.93
   3   1  -2   47.66    3.99
   3  -1  -2  320.99    4.08
  -3   1   2  346.05    4.37
   3  -1  -2  356.74    4.53
  -3   1   2  311.88    3.98
   1   3  -3  341.32    4.27
  -1  -3   3  347.98    4.35
   1   3  -3  344.67    4.44
  -1   3  -3   35.08    3.00
  -1   3  -3   32.19    2.76
   1  -3   3   30.08    2.61
   1  -3   3   35.03    2.94
  -3   2   0  341.02    4.32
   3  -2   0  333.68    4.22
  -3   2   0  312.09    4.07
   3  -2   0  304.96    3.95
   1   3   1  174.74    3.39
   1   3   1  176.10    3.51
  -1  -3  -1  176.37    3.42
  -1  -3  -1  177.14    3.54
   0  -1   5  129.87    2.60
   0  -1   5  118.33   26.29
   0   1  -5  126.89    2.61
   0   1  -5  129.16    2.59
  -3   1  -2  824.48    1.74
  -3   1  -2  809.02    2.14
   3  -1   2  818.12    1.98
   3  -1   2  816.91    1.64
   3   1   1  402.97    5.07
  -3  -1  -1  420.09    5.37
  -2  -1  -3   88.98    3.01
   2   1   3   90.26    2.96
   2   1   3   95.96    3.12
   2   1   3   81.99    2.83
  -1  -1   5  385.92    4.98
  -1  -1   5  387.45    4.92
   1   1  -5  405.72    5.17
   1   1  -5  385.56    5.00
  -3   2  -1   11.87    1.01
   3  -2   1    3.66    0.49
  -3   2  -1    5.28    0.99
  -3   2  -1    6.46    0.84
  -3   2   1   76.19    2.52
   3  -2  -1   95.95    3.20
   3  -2  -1   77.28    2.58
  -3   2   1   99.92    3.29
   3   0   2  957.50    1.66
  -2   2   3   68.12    2.44
   2  -2  -3   60.75    2.05
  -2   2   3   50.44   11.21
   2  -2  -3   61.59    2.10
   1   2   3  448.73    5.73
  -1  -2  -3  456.00    5.73
  -1  -2  -3  467.47    5.97
   1   2   3  432.40    5.44
   1   1   4  260.14   57.76
   1   1   4  257.96   57.29
   1   1   4  251.83    4.88
  -1  -1  -4  248.18    5.03
  -3  -1   3  117.17   26.02
   3   1  -3  114.77    3.86
   3   1  -3  124.30    2.48
  -3  -1   3  117.30   26.06
   2  -3   2  331.99    4.25
  -2   3  -2  328.29    4.22
  -2   3  -2  332.08    4.19
  -2   3  -2  322.74    4.13
  -2   3   1  733.17    1.89
  -2   3   1  713.72    1.94
  -2  -2   4   31.17    2.62
   2   2  -4   31.37    2.68
   2   2  -4   35.93    3.03
  -1   3   2   73.65    2.45
   1  -3  -2   74.22    2.46
  -1   3   2   76.85    2.64
   1  -3  -2   74.67    2.55
   0  -3  -2  109.85    3.75
   0  -3  -2  106.46    3.53
   0   3   2  108.41    3.57
   0   3   2  104.03    3.47
   0   0   5   55.20    1.91
   0   0  -5   48.79    4.15
   0   0  -5   52.35    1.84
   0   0   5   44.49    3.74
   2   2   2 1166.80    2.57
   2   2   2 1157.05    2.22
   0  -3   4   49.37   10.97
   0   3  -4   56.92    1.97
   0  -3   4   67.08    2.45
   0   3  -4   65.98    2.44
   2  -1   4  829.20    2.02
  -2   1  -4  815.98    2.06
  -2  -3   1   50.18   11.15
   2   3  -1   43.93    3.66
  -2  -3   1   50.10   11.14
   2   3  -1   47.86    4.04
  -2  -3   2 9025.11 2003.76
   0   2  -5  244.89    4.81
   0  -2   5  245.86    4.82
   0   2  -5  243.90    4.80
   0  -2   5  236.92    4.62
   1   2  -5  189.43    3.68
   1   2  -5  181.52    3.63
  -1  -2   5  186.81    3.64
  -1  -2   5  177.11    3.50
   3  -2   2 1373.07    2.88
  -3   2  -2 1397.04    2.84
   3  -2   2 1379.77    2.75
  -3   2  -2 1402.18    3.11
  -1  -3   4 1224.61    2.87
   1   3  -4 1206.43    2.49
   1   3  -4 1222.64    3.00
  -1  -3   4 1219.33    2.30
   2   0   4   14.77    1.28
  -2   0  -4   21.09    1.90
   2   0   4   20.99    1.79
  -2   0  -4   20.19    1.85
  -3   2   2 1552.75    3.27
  -1   1  -5  484.56    6.20
  -1   1  -5  510.51    6.54
   1  -1   5  492.63    6.31
  -2  -3   0  313.64    4.03
   2   3   0  327.95    4.18
  -2  -3   0  337.37    4.25
   2   3   0  346.95    4.36
   3   2   0  651.34    1.72
  -3  -2   0  642.15    1.42
  -3  -2   0  649.44    1.61
  -1   3  -4  481.84    6.17
   1  -3   4  491.31    6.25
   1  -3   4  437.89    5.54
  -1   3  -4  431.84    5.48
  -2   2  -4 1515.28    3.54
  -2   2  -4 1498.07    3.36
   2  -2   4 1494.79    3.05
  -2  -1   5   36.31    3.08
  -2  -1   5   34.92    3.01
   2   1  -5   36.18    3.11
   2   1  -5   31.43    2.67
   3   1   2  466.08    5.88
  -3  -1  -2  472.73    6.06
  -2   0   5    3.46    0.63
   2   0  -5   -2.52    0.61
  -2   0   5    2.23    0.50
   2   0  -5    1.71    0.31
   2  -3  -2  308.79    3.92
  -2   3   2  331.86    4.25
  -2   3   2  310.06    3.95
   2  -3  -2  313.39    4.01
  -1  -3  -2    0.95    0.22
  -1  -3  -2    3.24    0.60
   1   3   2    3.04    0.53
   1   3   2    0.88    0.30
   0   4  -1 3415.25    6.37
   1   0   5  349.53    4.56
  -1   0  -5  312.38    4.13
  -1   0  -5  361.17    4.71
   1   0   5  321.32    4.23
  -3   0   4   55.62    1.94
   3   0  -4   67.53    2.28
  -3   0   4   81.56    2.72
   3   0  -4   67.83    2.39
  -3   1  -3    4.78    0.65
   3  -1   3    4.58    0.60
  -3   1  -3    4.27    0.61
   3  -1   3    5.87    0.79
   0   4  -2 1229.02    2.34
   0  -4   2 1231.35    2.80
  -1   2  -5  213.62    4.17
   1  -2   5  229.05    4.47
  -1   2  -5  222.38    4.39
   1  -2   5  222.61    4.30
  -1   1   5 1811.93    3.87
  -3  -1   4  460.71    5.88
   3   1  -4  461.10    5.78
   3   1  -4  451.79    5.78
  -3  -1   4  456.75    5.74
   0   1   5  295.19    3.81
   0  -1  -5  301.74    3.95
   0   1   5  323.21    4.18
   0   4   0  128.29    2.64
   0  -4   0  125.07    2.55
   0  -4   0  140.85    2.73
   0   4   0  132.18    2.56
   3   0   3   22.91    1.92
   3   0   3   20.80    1.80
  -3   0  -3   31.93    2.72
  -3   0  -3   25.36    2.12
   1  -4   2  115.99    3.95
  -1   4  -2  121.48    2.42
   1  -4   2  111.95    3.65
  -1   4  -2  113.48    3.93
  -1   4   0  138.38    2.87
   1  -4   0  148.72    2.88
   1  -4   0  147.28    2.89
  -1   4   0  144.31    2.80
   2   3   1   94.63    3.13
  -2  -3  -1   86.34    2.85
  -2  -3  -1   83.28    2.79
   2   3   1   80.54    2.66
  -4   0   1   49.79   11.07
  -4   0   1   43.76    3.66
  -4   0   1   64.41    2.13
  -3  -2  -1  421.42    5.38
   3   2   1  416.62    5.25
   3   2   1  391.93    4.91
  -3  -2  -1  437.82    5.47
  -1   3   3  102.59    3.47
   1  -3  -3   78.11    2.70
  -3   3   0  656.67    1.99
  -3   3   0  632.68    1.87
  -2  -2   5  506.94    6.44
  -2  -2   5  512.85    6.46
   2   2  -5  529.18  117.50
   2   2  -5  522.61  116.04
   0  -4   3  423.55    5.38
   0   4  -3  409.16    5.24
   0   4  -3  370.83    4.65
   0   4  -3  403.43    5.06
  -4   0   0  290.55    3.69
  -4   0   0  257.78   57.24
  -4   0   0  277.32    3.55
  -4   0   0  293.63    3.75
  -3   2  -3 2302.90    4.54
  -3   2  -3 2269.84    4.29
   1   4  -1    8.62    1.13
  -1  -4   1    9.41    1.19
  -1  -4   1   10.12    2.25
   1   4  -1    8.98    1.12
  -1  -4   2  752.88    1.45
  -1  -4   2  749.11    2.30
   1   4  -2  764.38    2.15
   1   4  -2  752.45    1.44
  -4   1   0  142.26    2.80
  -4   1   0  149.55    2.92
  -4   1   0  163.22    3.15
   4  -1   0  145.05    2.88
  -4   1   1    3.76    0.49
  -4   1   1    3.91    0.52
   4  -1  -1    3.36    0.43
   4  -1  -1    4.25    0.59
  -3   1   4  242.42    4.74
   3  -1  -4  260.15   57.77
  -3   1   4  262.68   58.33
  -3   1   4  235.25    4.58
   3  -2  -3  535.00  118.79
  -3   2   3  486.83    6.14
   3  -2  -3  497.80    6.27
  -3   2   3  505.64    6.39
  -2  -2  -3   16.28    1.45
  -2  -2  -3   15.81    1.34
   2   2   3   16.91    1.44
   2   2   3   17.38    1.50
  -2  -1  -4   44.15    3.73
   2   1   4   62.13    2.07
   2   1   4   45.04    3.81
   2   1   4   53.35    1.83
   0   3  -5    6.93    0.96
   0  -3   5    7.53    0.98
   0   3  -5    6.14    0.80
   0  -3   5    6.34    0.85
  -2  -3   4 6340.24   11.94
  -4   0   2    2.21    0.40
  -4   0   2    1.61    0.30
  -4   0   2    1.08    0.23
   4   0  -2    2.88    0.38
  -1  -2  -4  116.94   25.98
   1   2   4  116.00    3.78
  -1  -2  -4  107.77    3.63
   1   2   4  102.70    3.47
  -2   1   5 3374.63    6.37
  -2   1   5 3357.16    6.39
   2  -1  -5 3382.99    6.47
  -2   1   5 3315.82    6.03
   3  -3  -1 4207.88    7.43
   3  -3  -1 4156.96    7.39
  -3   3   1 4213.05    7.60
  -1   4  -3  935.16    2.58
  -1   4  -3  909.38    2.08
   1   3  -5   11.12    0.99
   1   3  -5   12.80    1.26
  -1  -3   5   12.81    1.15
  -1  -3   5   16.55    1.59
  -3  -2   4   78.28    2.60
  -3  -2   4   43.25    3.81
   3   2  -4   78.98    2.61
   3   2  -4   45.36    4.40
   0  -4  -1  136.47    2.71
   0  -4  -1  140.10    2.72
   0   4   1  133.69    2.64
   0   4   1  137.37    2.76
   1  -4  -1  348.06    4.42
   1  -4  -1  363.01    4.63
  -1   4   1  349.98    4.43
  -1   4   1  366.59    4.70
  -1  -1   6  962.16    2.60
   1   1  -6  968.15    2.38
   1   1  -6  962.21    2.94
  -1  -1   6  961.96    2.35
   1   4   0  271.39    3.51
   1   4   0  268.68    3.40
  -1  -4   0  265.01    3.35
  -1  -4   0  255.72    4.92
   0  -1   6  760.16    2.17
   4   1  -1  444.40    5.61
  -4  -1   1  471.45    5.95
  -4  -1   1  482.92    6.10
  -4  -1   1  495.69    6.23
  -3   3  -2 1331.12    3.18
   4  -1   1 1338.88    2.54
  -4   1  -1 1324.94    2.58
   4  -1   1 1321.07    3.09
   1   4  -3  634.34    1.26
  -1  -4   3  653.88    2.24
  -4   1   2  139.75    2.71
   4  -1  -2  133.09    2.60
  -4   1   2  138.56    2.69
   2  -3   4  642.76    1.91
   2  -3   4  645.66    1.77
  -2   3  -4  656.95    1.77
   1   1   5  728.87    2.13
  -1  -1  -5  728.64    2.20
  -4   0  -1   52.37    1.75
   4   0   1   44.15    3.71
  -4   0  -1   45.73    3.86
  -4   0  -1   54.25    1.82
  -4  -1   2  600.18    1.75
  -4  -1   2  598.94    1.47
   2  -1   5  147.89    2.98
   2  -1   5  152.08    2.98
  -2   1  -5  158.72    3.43
  -2   1  -5  152.44    2.99
  -2   3   3  288.10    3.74
   2  -3  -3  274.51    3.51
  -2   3   3  295.06    3.76
   2  -3  -3  287.83    3.73
  -4  -1   0 3185.77    5.54
   4   1   0 3137.77    5.57
   1  -3   5  157.19    3.09
  -1   3  -5  159.49    3.43
  -1   3  -5  150.29    3.00
   1  -3   5  158.66    3.35
  -1   0   6  662.52    1.99
   1   0  -6  657.47    4.09
  -1   0   6  688.19    2.21
   1   0  -6  685.41    2.21
  -3  -1  -3    3.64    0.70
   3   1   3    5.12    1.04
   3   1   3    3.70    0.49
   3   1   3    2.96    0.37
   0   0  -6  743.96    2.10
   0   0  -6  728.09    2.70
   0  -2   6  330.08    4.33
   0   2  -6  329.70    4.31
   0   2  -6  327.36    4.24
   0  -2   6  339.96    4.39
   4   0  -3   47.76    4.04
  -4   0   3   64.12    2.20
  -4   0   3   47.16    3.95
   4   0  -3   62.06    2.13
   1   3   3  165.06    3.32
  -1  -3  -3  172.26    3.45
   1   3   3  169.49    3.29
  -1  -3  -3  174.63    3.47
   0   4  -4    4.24    0.80
   0  -4   4    3.49    0.62
   0  -4   4    3.95    0.54
   0   4  -4    6.20    0.78
   1   2  -6  979.87    2.37
   1   2  -6  966.77    2.62
  -1  -2   6  963.72    2.30
  -1  -2   6  987.79    2.55
  -4   2   0 3343.97    6.05
  -4   2   0 3295.69    6.11
  -3  -3   2  115.27    3.85
  -3  -3   2  103.80    3.39
   3   3  -2  111.29    3.80
  -3  -3   2  102.98    3.34
  -3  -3   1  697.77    1.49
   3   3  -1  697.96    1.41
   3   3  -1  690.48    1.94
  -2   2  -5   16.08    1.47
   2  -2   5   14.89    1.33
  -2   2  -5   18.87    1.65
   2  -2   5   17.78    1.56
   3   1  -5    0.45    0.19
  -3  -1   5   -0.65    0.43
   3   1  -5    0.27    0.12
  -3  -1   5    0.22    0.22
   3   0  -5  329.13    4.21
  -3   0   5  340.67    4.41
  -3   0   5  319.24    4.11
   3   0  -5  326.75    4.25
  -3   3   2   59.42    2.02
  -3   3   2   49.96   11.11
   3  -3  -2   50.78    1.71
   3  -3  -2   52.47    1.83
   3   2   2  280.27    3.60
  -3  -2  -2  276.37    3.70
  -3  -2  -2  283.83    3.57
   3   2   2  284.76    3.59
   2   3   2    3.29    0.71
   2   3   2    4.33    0.60
  -2  -3  -2    3.89    0.53
  -2  -3  -2    4.50    0.88
   3  -1   4  142.62    2.81
  -3   1  -4  144.19    2.83
   3  -1   4  142.96    2.78
  -3   1  -4  146.72    2.96
   2   0   5   12.28    1.22
   2   0   5   15.87    1.39
  -2   0  -5   13.33    1.32
  -2   0  -5   16.79    1.62
  -4   2   1  446.41    5.69
   4  -2  -1  451.49    5.73
  -4   2   1  444.88    5.63
   4  -2  -1  445.65    5.63
   4   1  -3    1.72    0.35
  -4  -1   3    0.97    0.16
   4   1  -3    0.84    0.45
  -4   2  -1  295.69    3.75
  -4   2  -1  293.46    3.73
   4  -2   1  293.01    3.73
  -4   2  -1  299.84    3.98
  -2  -1   6    0.79    0.48
  -2  -1   6   -0.49    0.31
   2   1  -6    0.37    0.22
   2   1  -6    0.05    0.27
  -1  -4  -1  308.81    3.95
  -1  -4  -1  279.68    3.58
   1   4   1  291.35    3.81
   1   4   1  293.57    3.75
   2  -4  -1   41.99    3.54
  -2   4   1   49.31   11.00
  -2   4   1   35.80    3.00
   2  -4  -1   34.04    2.85
  -1   1  -6  411.34    5.38
   1  -1   6  366.31    4.77
  -1   1  -6  379.32    4.92
   1  -1   6  355.64    4.70
   1  -2  -5  336.41    4.68
  -1   2   5  332.30    4.40
  -1   2   5  363.45    4.71
   4  -1   2  265.35    3.34
  -4   1  -2  257.88   57.27
   4  -1   2  250.98    4.86
  -4   1  -2  277.75    3.59
   4  -1  -3  115.82    3.83
  -4   1   3  111.80    3.80
  -4   1   3  114.52    3.82
  -4   1   3  110.87    3.63
   1   4  -4   27.35    2.46
  -1  -4   4   23.85    2.00
   1   4  -4   22.02    1.85
  -1  -4   4   25.38    2.16
  -3  -3   3   17.83    2.06
  -3  -3   3    9.42    1.16
  -3  -3   3   10.00    1.26
   3   3  -3   16.61    1.84
  -1   4  -4  332.33    4.34
   1  -4   4  318.93    4.08
  -4  -1  -1   15.79    1.35
  -4  -1  -1   11.17    1.12
   4   1   1   10.82    0.95
   3   3   0   49.03   10.92
  -3  -3   0   49.91   11.10
   3   3   0   48.61    4.06
  -3  -3   0   54.21    1.83
  -3   0  -4  173.53    3.53
   3   0   4  187.40    3.72
  -3   0  -4  174.63    3.36
   3   0   4  178.65    3.45
   2   3  -5  529.28  117.53
   2   3  -5  507.47    6.36
  -2  -3   5  502.12    6.30
  -2  -3   5  515.38    6.57
  -2  -4   2  682.02    1.19
  -2  -4   2  694.19    1.93
   0   2   5    2.21    0.45
   0  -2  -5    8.02    1.38
   3  -2   4   23.61    2.05
  -3   2  -4   23.90    2.07
  -3   2  -4   23.81    2.10
   3  -2   4   19.59    1.69
  -2   0   6 3808.36    7.26
  -4   0  -2  270.79    3.63
   4   0   2  261.51   58.06
   4   0   2  271.69    3.58
  -4   0  -2  262.15   58.20
  -1   4   2  255.86    4.93
   1  -4  -2  268.48    3.46
  -1   4   2  256.71   57.01
   1  -4  -2  247.87    4.78
  -2  -4   1  729.43    1.89
   2   4  -1  726.85    1.59
   2   4  -1  731.65    2.03
  -3   2   4  214.63    4.15
   3  -2  -4  214.67    4.18
  -3   2   4  206.21    4.05
   3  -2  -4  199.30    3.86
   0  -4  -2  460.60    5.83
   0   4   2  458.13    5.81
   0   4   2  449.84    5.69
   0  -4  -2  452.38    5.72
  -1   2  -6    1.31    0.28
   1  -2   6    1.85    0.40
   1  -2   6    1.71    0.35
  -1   2  -6    1.56    0.30
  -4   2   2  367.45    4.66
   4  -2  -2  365.83    4.68
   4  -2  -2  359.69    4.55
  -4   2   2  374.86    4.80
   1  -3  -4  261.76   58.13
   1  -3  -4  276.38    3.55
  -1   3   4  265.15    3.55
  -1   3   4  275.89    3.57
  -1   0  -6  327.84    4.31
  -1   0  -6  309.41    4.19
   1   0   6  294.70    4.14
   1   0   6  299.16    3.89
   3   2  -5   22.33    1.90
   3   2  -5   19.53    1.70
  -3  -2   5   25.14    2.21
  -3  -2   5   23.38    1.98
  -2  -4   3 1126.77    2.70
   2   4  -3 1092.56    3.12
   2   2  -6  230.47    4.49
   2   2  -6  233.48    4.93
  -2  -2   6  230.35    4.48
  -2  -2   6  234.76    4.59
   0  -3  -4  855.09    2.60
   0   3   4  829.86    2.30
   0   3   4  849.61    2.13
   0  -3  -4  826.83    1.99
  -3   1   5    3.56    0.67
   3  -1  -5    0.78    0.26
  -3   1   5    0.45    0.16
  -3   1   5    1.13    0.24
   4   2  -1   73.75    2.52
  -4  -2   1   55.56    1.92
  -4  -2   1   75.60    2.56
   1  -1  -6 1508.32    3.65
  -4   2  -2  172.10    3.38
   4  -2   2  201.16    3.91
  -4   2  -2  180.91    3.56
   4  -2   2  182.72    3.58
   2  -2  -5 2377.92    5.14
   4   0  -4  875.71    2.41
   4   0  -4  869.90    2.39
   2   2   4    6.72    0.96
  -2  -2  -4    6.53    0.93
   2   2   4    8.11    1.03
  -2  -2  -4   10.15    2.27
  -2  -4   0  735.95    1.71
  -2  -4   0  713.02    1.83
   0  -1  -6   26.82    2.29
   0   1   6   25.68    2.32
   0  -1  -6   21.58    1.89
   0   1   6   25.03    2.14
   0   3  -6  143.82    3.12
   0   3  -6  145.71    3.13
   0  -3   6  139.86    2.76
   0  -3   6  127.84    2.58
  -3  -3   4 9999.00 2219.98
  -2   3  -5  304.90    3.96
   2  -3   5  301.62    3.94
   2  -3   5  299.22    3.92
  -2   3  -5  329.29    4.57
  -4  -1   4   77.75    2.69
   4   1  -4   70.21    2.45
  -4  -1   4   84.32    2.78
   4   1  -4   93.27    3.11
   1   3  -6   49.74   11.10
   1   3  -6   52.70    1.81
  -1  -3   6   52.05    1.82
  -1  -3   6   51.88    1.82
  -3   3   3  335.15    4.28
   3  -3  -3  341.02    4.40
  -3   3   3  317.01    4.11
   3  -3  -3  350.08    4.49
  -4  -2   0   46.30    3.89
   4   2   0   67.25    2.24
  -4  -2   0   68.33    2.38
   4   2   0   55.41    1.90
   2  -4  -2   60.76    2.17
  -2   4   2   53.45    1.78
  -2   4   2   63.66    2.35
   2  -4  -2   61.63    2.14
  -3  -3  -1   10.29    2.35
   3   3   1   10.71    1.06
   3   3   1   12.19    1.15
  -3  -3  -1    9.92    1.30
   0   4  -5    2.88    0.49
   0   4  -5    2.20    0.46
   0  -4   5    1.83    0.32
   0  -4   5    1.75    0.32
   2   1   5  478.52    6.30
   2   1   5  536.94  119.22
  -2  -1  -5  493.31    6.68
   2   1   5  472.09    5.98
  -4  -2   3 1467.40    2.85
  -2   3   4    8.13    1.05
   2  -3  -4    8.33    1.17
  -2   3   4   12.89    1.17
   2  -3  -4   13.86    1.21
   3  -4   1   83.94    2.83
  -3   4  -1   81.29    2.88
  -3   4  -1   77.85    2.57
   3  -4   1   75.88    2.51
   3  -4   0    1.93    0.47
  -3   4   0    1.12    0.23
  -3   4   0    2.46    0.53
   3  -4   0    3.76    0.71
   1   2   5  121.94    2.52
   1   2   5  113.12    3.76
  -1  -2  -5  115.37    4.29
   1   2   5  131.05    2.59
  -4  -1  -2   80.24    2.76
   4   1   2   78.21    2.61
   1   4   2   39.18    3.49
  -1  -4  -2   37.75    3.19
  -1  -4  -2   38.43    3.26
   1   4   2   41.67    3.54
  -2   1   6    1.48    0.29
  -2   1   6    1.74    0.37
   2  -1  -6   -0.52    0.57
  -4   1  -3  102.67    3.44
   4  -1   3  109.75    3.60
   4  -1   3   97.15    3.31
  -2  -4   4   14.76    1.32
  -2  -4   4   18.60    1.57
   2   4  -4   17.74    2.04
   2   4  -4   18.17    1.52
   4  -1  -4   18.48    1.57
  -4   1   4   20.44    1.80
  -4   1   4   12.57    1.09
  -4   1   4   12.50    1.11
   4  -3   0   36.07    3.11
   4  -3   0   31.15    2.66
  -4   3   0   33.76    2.90
  -4   3   0   26.53    2.23
   4  -2  -3  184.08    3.60
   4  -2  -3  161.74    3.23
  -4   2   3  157.80    3.11
  -4   2   3  151.58    2.96
   1   4  -5  163.30    3.55
  -1  -4   5  152.30    3.11
   1   4  -5  159.73    3.13
  -1  -4   5  159.07    3.08
   2  -4   4  440.50    5.61
   2  -4   4  446.47    5.71
  -2   4  -4  450.05    5.82
  -2   4  -4  427.12    5.62
   3   2   3   42.47    3.62
  -3  -2  -3   50.41   11.26
  -3  -2  -3   41.91    3.50
   3   2   3   46.11    3.86
   3   1   4    9.26    1.15
   3   1   4   11.32    1.02
  -3  -1  -4   13.97    1.57
   3   1   4   11.92    1.04
  -2  -3  -3    9.46    1.19
  -2  -3  -3    8.69    1.10
   2   3   3   10.25    2.33
   2   3   3   11.44    1.31
   3  -3   4 1050.44    2.84
  -3   3  -4 1072.51    2.75
  -3   3  -4 1065.80    2.62
   3  -3   4 1065.57    2.48
  -1   3  -6  318.44    4.19
   1  -3   6  283.66    3.75
   1  -3   6  277.22    3.65
  -1   3  -6  286.86    4.13
   4  -3   1   21.62    1.87
  -4   3  -1   21.31    1.90
  -4   3  -1   13.86    1.24
  -4   3  -1   10.03    1.24
  -3   4  -2  601.01    1.80
   3  -4   2  614.67    1.92
  -3   4  -2  623.02    2.23
  -3   4  -2  615.39    1.66
  -1   4  -5  149.52    2.95
   1  -4   5  146.51    2.96
   1  -4   5  139.52    2.91
  -1   4  -5  139.11    3.54
   0   5  -2   25.89    2.76
   0   5  -2   18.24    1.54
   0  -5   2   26.60    2.54
   0  -5   2   16.63    1.40
   0  -5   1  390.33    4.94
   0   5  -1  400.92    5.16
   0  -5   1  383.68    4.91
   0   5  -1  406.11    5.11
   1   3   4  696.73    1.85
  -1  -3  -4  698.94    2.17
  -4   3   1   58.51    1.96
   4  -3  -1   44.38    3.74
   4  -3  -1   49.71   11.05
  -4   3   1   41.20    3.53
   4   0   3  100.62    3.40
  -4   0  -3  106.17    3.45
   4   0   3  100.79    3.27
  -4   0  -3   99.79    3.38
  -1   5  -1  877.34    2.44
  -3  -1   6  426.45    5.51
   3   1  -6  383.51    4.98
  -3  -1   6  408.18    5.20
   3   1  -6  392.40    5.10
  -1  -1   7   81.91    2.74
   1   1  -7   82.50    2.79
   1   1  -7  113.08    3.82
  -1  -1   7   84.09    2.86
   3  -4  -1    3.20    0.43
   3  -4  -1    2.36    0.55
  -3   4   1    3.44    0.61
  -3   4   1    3.74    0.53
  -1   5  -2  553.86    1.91
  -1   5  -2  551.67    1.53
   1  -5   2  548.51  121.79
   2  -1   6   10.15    2.28
  -2   1  -6    9.71    1.48
   2  -1   6    8.23    1.09
  -2   1  -6   12.90    1.24
   1  -4  -3    2.94    0.53
  -1   4   3    4.74    0.79
  -1   4   3    1.18    0.25
   1  -4  -3    1.98    0.44
  -4   2  -3   25.82    2.21
   4  -2   3   30.60    2.62
  -4   2  -3   17.02    1.80
   4  -2   3   12.31    1.26
  -1  -1  -6  466.17    6.06
   1   1   6  439.19    5.71
  -3   1  -5    4.40    0.65
   3  -1   5    4.84    0.94
  -3   1  -5    6.17    0.82
   3  -1   5    4.95    0.69
   4   2   1  155.10    3.00
  -4  -2  -1  148.52    2.87
   4   2   1  159.93    3.16
  -4  -2  -1  158.00    3.29
  -3   0   6  216.18    4.43
   3   0  -6  216.52    4.29
  -3   0   6  195.95    3.86
   3   0  -6  196.64    4.06
   0   4   3    8.63    1.41
   0   4   3    8.95    1.15
   0  -4  -3    8.82    1.14
   0  -4  -3    7.51    0.94
   0   5  -3  221.86    4.29
   0   5  -3  217.23    4.21
   0  -5   3  214.54    4.61
   0   5  -3  221.48    4.36
  -4  -2   4   38.51    3.29
   4   2  -4   58.58    2.00
   4   2  -4   39.21    3.34
  -4  -2   4   58.27    1.94
   2   3  -6  969.08    3.15
  -2  -3   6  944.84    2.14
   2  -2   6  179.33    3.58
  -2   2  -6  169.76    3.42
   2  -2   6  177.46    3.58
  -2   2  -6  185.12    3.71
   0   5   0   54.81    1.82
   0  -5   0   56.89    2.20
   0  -5   0   58.81    1.97
   0   5   0   65.71    2.33
   1  -5   0  279.09    3.57
  -1   5   0  282.94    3.61
  -1   5   0  255.81    4.99
   1  -5   0  254.72    5.19
   1   2  -7   11.91    1.25
   1   2  -7   10.22    2.36
  -1  -2   7   12.00    1.23
  -1  -2   7   10.09    2.28
   0  -2   7   31.12    2.66
   0   2  -7   28.53    2.52
   0  -2   7   36.82    3.25
   0   2  -7   29.18    2.48
   4  -3   2 2391.67    4.63
   3  -2   5  936.56    2.50
   3  -2   5  948.25    2.47
  -3   2  -5  931.78    2.53
  -3   2  -5  943.05    3.26
   1   0  -7  193.27    3.83
   1   0  -7  198.47    4.04
  -1   0   7  196.81    3.88
  -1   0   7  198.78    3.99
  -1   5  -3   62.80    2.11
  -1   5  -3   70.57    2.36
  -1   5  -3   71.04    2.65
  -3   2   5   88.65    3.05
   3  -2  -5   64.70    2.22
  -3   2   5   80.10    2.70
  -3   2   5   69.29    2.40
   1   5  -2 1284.24    3.32
  -4   0   5  305.65    3.93
   4   0  -5  304.78    4.00
  -4   0   5  319.75    4.19
   4   0  -5  292.15    3.74
  -2   0  -6 1119.25    3.25
   2   0   6 1115.27    2.94
  -2   0  -6 1134.36    3.25
  -5   0   1   17.11    1.54
  -5   0   1   21.78    1.89
  -5   0   1   22.93    2.06
  -5   0   1   33.00    2.79
   4  -3  -2  100.63    3.35
  -4   3   2  119.77    2.51
   4  -3  -2  121.68    2.56
  -4   3   2  114.85    3.82
   3   3   2  909.23    2.43
  -3  -3  -2  922.70    1.93
   3   3   2  933.05    2.04
  -3  -3  -2  936.61    2.77
   0   0   7   27.76    2.51
   0   0  -7   38.08    3.61
   0   0   7   36.53    3.25
   0   0  -7   28.13    2.52
   3   0   5    1.47    0.32
   3   0   5    0.84    0.16
  -3   0  -5    1.16    0.44
   1   5  -1   22.53    1.95
  -1  -5   1   23.68    2.21
  -1  -5   1   23.15    1.96
   1   5  -1   22.42    1.92
  -3  -2   6  150.46    2.95
   3   2  -6  151.01    2.95
   3   2  -6  142.85    3.10
  -3  -2   6  141.39    3.21
   4   1  -5   61.16    2.22
  -4  -1   5   52.85    1.88
   4   1  -5   54.14    1.84
  -4  -1   5   67.38    2.73
   5  -1  -1  175.59    3.47
  -5   1   1  176.22    3.50
   5  -1  -1  168.61    3.28
  -5   1   1  185.34    3.59
  -2   4   3    2.07    0.41
   2  -4  -3    1.82    0.34
  -2   4   3    5.21    0.98
   2  -4  -3    3.41    0.65
   2   1  -7  138.10    2.78
   2   1  -7  136.54    2.84
  -2  -1   7  144.28    2.95
   3   4  -2  537.51  119.34
  -3  -4   2  553.47    1.21
  -3  -4   2  537.92  119.44
   3   4  -2  570.88    1.90
   5  -1   0  867.26    1.81
  -5   0   2  224.20    4.47
   5   0  -2  227.66    4.38
  -5   0   2  241.18    4.65
  -5   0   2  230.25    4.45
  -5   0   0   94.68    3.11
  -5   0   0   83.41    2.84
  -5   0   0   70.47    2.39
  -5   0   0   80.45    2.72
   1   5  -3    3.88    0.49
   2   4  -5  348.76    4.42
   2   4  -5  337.06    4.44
  -2  -4   5  340.54    4.60
  -2  -4   5  335.20    4.23
  -1   2   6 7394.80   13.10
  -1   2   6 7401.79 1643.36
   3  -3  -4   31.92    2.69
  -3   3   4   40.10    3.51
  -3   3   4   59.99    2.30
   3  -3  -4   60.27    2.41
   2  -5   1 1378.51    3.27
  -3   4   2   57.93    2.26
   3  -4  -2   41.45    3.62
   3  -4  -2   50.75    1.85
  -3   4   2   41.16    3.45
  -1   3   5 1290.63    2.98
  -3  -4   1   45.28    3.81
   3   4  -1   52.55    1.77
   3   4  -1   67.97    2.34
  -4  -3   2 2315.76    4.91
  -1   1  -7 1077.05    4.16
   1  -1   7 1101.67    2.82
   2  -5   2   17.52    1.50
   2  -5   2    7.84    1.02
  -2   5  -2    7.46    1.03
  -2   5  -2   25.13    2.12
  -3  -4   3  405.13    5.27
   3   4  -3  425.62    5.51
   0   5  -4  397.24    5.02
   0   5  -4  377.50    4.91
   0  -5   4  371.68    4.79
   0   5  -4  389.30    4.90
  -4   2   4   76.50    2.63
   4  -2  -4   78.78    2.65
   4  -2  -4   85.65    2.90
  -4   2   4   84.46    2.81
  -5   1   2  125.30    2.46
   5  -1  -2  133.17    2.65
  -5   1   2  134.01    2.62
  -5   1   2  130.25    2.80
  -4  -1  -3   28.22    2.42
   4   1   3   27.34    2.44
  -3   1   6   59.08    2.06
  -3   1   6   51.95    1.84
   3  -1  -6   54.17    1.87
  -3   1   6   55.45    1.99
   0  -2  -6 1503.22    3.84
   0   2   6 1518.07    3.43
   0   2   6 1484.87    3.62
   0  -4   6   64.97    2.27
   0   4  -6   61.24    2.07
   0   4  -6   65.91    2.41
   0  -4   6   60.77    2.16
   2   0  -7   89.78    3.32
  -2   0   7   95.16    3.21
   2   0  -7   93.22    3.17
  -2   0   7   95.97    3.31
  -4  -3   1   70.24    2.37
  -4  -3   1   64.40    2.19
   4   3  -1   64.21    2.14
   4   3  -1   71.64    2.53
   1  -5  -1    4.03    0.72
  -1   5   1    3.52    0.75
  -1   5   1    4.57    0.83
   1  -5  -1    2.95    0.57
  -1  -5   0  149.58    2.90
  -1  -5   0  146.18    3.10
   1   5   0  153.91    3.01
   1   5   0  152.51    3.27
   2   2  -7   59.73    2.46
  -2  -2   7   58.10    2.16
   2   2  -7   55.24    2.04
  -2  -2   7   52.47    1.99
   0  -3  -5 1218.58    3.52
   0   3   5 1205.06    3.43
  -2   4  -5  204.10    4.06
   2  -4   5  202.59    4.01
  -2   4  -5  191.38    3.84
   2  -4   5  202.01    4.02
  -2   5   0   58.52    2.21
   2  -5   0   52.38    1.77
  -2   5   0   52.82    2.10
   2  -5   0   50.58    1.81
   1  -2   7   43.65    3.67
   1  -2   7   43.75    3.74
  -1   2  -7   43.49    3.69
  -1   2  -7   49.50   11.04
   0   5   1   37.66    3.28
   0  -5  -1   39.00    3.32
   0  -5  -1   33.41    2.86
   0   5   1   33.85    2.94
  -1  -4  -3    2.02    0.34
   1   4   3    4.33    0.78
   1   4   3    2.40    0.46
  -1  -4  -3    1.91    0.40
  -5  -1   1  286.05    3.68
  -5  -1   1  278.07    3.55
   5   1  -1  299.85    3.84
  -5  -1   1  289.01    3.72
  -4   1  -4    0.89    0.18
  -4   1  -4    0.44    0.36
   4  -1   4    0.88    0.21
   4  -1   4    0.84    0.16
  -2   3  -6    3.59    0.69
   2  -3   6    2.53    0.43
  -2   3  -6    4.83    0.97
   2  -3   6    3.57    0.53
  -5   1  -1  147.42    2.86
  -5   1  -1  147.35    3.07
  -5   1  -1  140.58    2.81
   5  -1   1  149.09    2.95
  -4   1   5  648.42    1.85
  -4   1   5  661.69    2.20
  -4   1   5  649.65    1.79
   4  -1  -5  659.01    1.88
   2   4   2  136.19    2.71
  -2  -4  -2  140.77    2.92
  -2  -4  -2  134.45    2.81
   2   4   2  125.97    2.51
  -1  -4   6   83.02    2.75
  -1  -4   6   86.33    3.22
   1   4  -6   82.03    2.72
   1   4  -6   85.62    2.98
  -5  -1   2  231.66    4.54
  -5  -1   2  232.04    4.51
   5   1  -2  239.09    4.77
   4  -3   3   19.74    1.69
  -4   3  -3   25.00    2.15
   4  -3   3   18.81    1.67
  -4   3  -3   19.55    1.86
   4   2   2  156.76    3.06
  -4  -2  -2  157.80    3.26
  -4  -2  -2  154.11    2.96
   2   2   5    8.65    1.14
   2   2   5   13.08    1.43
  -2  -2  -5    8.79    1.21
   2   2   5   11.46    1.20
   1  -5   4   17.11    2.16
  -1   5  -4   18.14    2.16
  -1   5  -4   11.41    1.02
  -2   2   6 7654.01 1699.36
  -2   2   6 8742.96 1941.12
  -5   0   3    0.93    0.21
  -5   0   3    0.26    0.41
  -5   0   3    1.93    0.30
   5   0  -3    0.96    0.23
   0  -3   7  170.11    3.51
   0  -3   7  166.63    3.46
   0   3  -7  164.12    3.37
   0   3  -7  165.92    3.34
  -5   0  -1   20.56    1.75
   5   0   1   13.76    1.26
  -5   0  -1   13.34    1.66
  -5   0  -1   13.35    1.22
   3  -3   5  197.33    3.91
  -3   3  -5  200.96    4.00
   3  -3   5  201.74    3.95
  -3   3  -5  205.92    4.06
  -1  -3   7   87.07    2.92
   1   3  -7   80.02    2.71
  -1  -3   7   89.63    3.06
   1   3  -7   82.22    2.85
   2  -3  -5  134.62    2.72
   2  -3  -5  157.21    3.23
  -2   3   5  162.60    3.31
  -4  -2   5 1286.39    2.70
  -4  -2   5 1285.06    3.35
   1   5  -4   25.43    2.13
   1   5  -4   32.87    2.87
  -1  -5   4   33.55    2.87
   1   5  -4   27.71    2.37
  -5   2   0    3.45    0.49
   5  -2   0    1.14    0.22
  -5   2   0    2.06    0.39
  -5   2   0    2.08    0.41
  -2   5  -3    1.42    0.64
  -2   5  -3    2.95    0.70
  -2   5  -3    1.94    0.42
   2  -5   3    1.97    0.43
  -5  -1   0   10.68    0.95
   5   1   0   11.88    1.07
  -5  -1   0   12.39    1.26
  -4   2  -4  642.70    2.17
   4  -2   4  648.81    1.68
   4  -2   4  649.46    2.02
   5  -2  -1  467.79    5.91
  -5   2   1  458.50    5.80
   5  -2  -1  474.24    6.02
  -5   2   1  463.56    6.01
  -1   0  -7  412.71    5.37
  -1   0  -7  416.81    5.41
   1   0   7  397.27    5.32
   1   0   7  422.29    5.60
  -4  -3   0  827.26    2.56
  -4  -3   0  843.37    1.96
   4   3   0  848.00    2.10
   4   3   0  835.70    2.03
   3   2   4   24.09    2.06
   3   2   4   26.38    2.24
  -3  -2  -4   32.35    2.84
   3   2   4   24.38    2.09
   1  -1  -7  297.10    3.96
  -1   1   7  292.25    3.88
   1  -1  -7  306.71    4.32
  -1   1   7  307.22    4.07
  -1   4  -6   16.20    1.68
   1  -4   6   15.29    1.46
   1  -4   6   15.00    1.33
  -1   4  -6   14.95    1.44
   4  -3  -3   74.66    2.50
  -4   3   3   73.72    2.94
   4  -3  -3   85.34    2.94
  -4   3   3   71.03    2.36
   3   4  -4  105.49    3.65
  -3  -4   4  100.35    3.80
   2   3   4    7.52    1.10
  -2  -3  -4    8.73    1.28
   2   3   4    7.88    1.00
  -2  -3  -4    7.19    0.92
   4   0   4    2.63    0.39
  -4   0  -4    2.52    0.36
   4   0   4    3.98    0.74
  -4   0  -4    5.22    1.04
  -3   4  -4   38.09    3.22
   3  -4   4   40.08    3.37
  -3   4  -4   30.02    2.74
   3  -4   4   33.38    2.93
  -5   1   3   37.52    3.17
   5  -1  -3   66.41    2.27
  -5   1   3   45.76    3.84
  -5   1   3   46.16    3.89
   5   1  -3    8.41    1.05
  -5  -1   3    9.33    1.19
   5   1  -3    4.41    0.66
  -5  -1   3    4.29    0.75
  -2   5   1   28.83    2.43
   2  -5  -1   30.73    2.62
  -2   5   1   36.03    3.08
   2  -5  -1   36.94    3.17
   3   1   5   64.03    2.13
   3   1   5   66.84    2.30
   3   1   5   68.28    2.45
  -3  -1  -5   67.69    2.72
   5  -2   1   19.93    1.75
  -5   2  -1   30.94    2.65
  -5   2  -1   22.60    1.95
  -5   2  -1   40.23    3.38
   0  -1  -7  319.76    4.27
   0   1   7  336.92    4.44
   0  -1  -7  341.24    4.53
   0   1   7  334.60    4.52
   2   1   6  119.78    2.61
   2   1   6  118.45   26.33
  -2  -1  -6  145.00    3.15
   1  -4  -4  245.73    4.80
  -1   4   4  257.46   57.19
   1  -4  -4  272.17    3.54
  -1   4   4  251.56    4.89
   2   5  -2   37.16    3.22
  -2  -5   2   45.92    3.83
   2   5  -2   40.15    3.35
  -2  -5   2   36.17    3.05
   4   3  -4  285.63    3.61
  -4  -3   4  275.18    3.92
  -4  -3   4  299.35    3.77
   4   3  -4  283.99    4.06
  -3  -3   6    1.15    0.22
  -3  -3   6    1.21    0.27
   3   3  -6    1.35    0.27
   3   3  -6    1.09    0.45
   5  -2  -2   82.13    2.87
  -5   2   2   77.78    2.59
   5  -2  -2   89.99    3.14
  -5   2   2   91.81    3.04
  -4   4   0   20.12    1.77
   4  -4   0   15.28    1.34
  -4   4   0   37.40    3.33
   4  -4   0   28.27    2.46
  -4   4  -1  397.75    5.08
   4  -4   1  415.59    5.33
   4  -4   1  418.88    5.49
  -4   4  -1  430.42    5.53
  -1  -5  -1  344.77    4.51
  -1  -5  -1  353.07    4.54
   1   5   1  337.15    4.37
   1   5   1  343.39    4.43
  -1  -2  -6   12.74    1.27
   1   2   6   21.87    2.01
   1   2   6   27.52    2.53
   1   2   6   15.29    1.65
   1  -3   7    3.00    0.48
  -1   3  -7    2.91    0.63
   1  -3   7    1.65    0.40
  -1   3  -7    2.20    0.44
   5  -1   2    2.70    0.54
  -5   1  -2   -0.16    0.38
  -5   1  -2    0.43    0.12
   5  -1   2    1.42    0.24
  -2  -5   1   10.02    1.28
  -2  -5   1   13.88    1.19
   2   5  -1   11.94    1.35
   2   5  -1   13.58    1.24
   0  -4  -4   17.20    1.59
   0   4   4   16.62    1.49
   0  -4  -4   16.29    1.51
   2   5  -3  665.66    2.29
  -2  -5   3  652.02    2.70
   2   5  -3  657.33    1.23
   3  -4  -3  660.26    2.45
  -3   4   3  649.21    2.01
   0  -5   5  216.07    4.17
   0   5  -5  227.35    4.38
   0  -5   5  192.07    3.89
   0   5  -5  230.84    4.68
   2  -1  -7 1966.46    5.15
   2  -1  -7 1925.66    5.48
   1   3   5  219.05    4.35
   1   3   5  185.82    3.74
  -1  -3  -5  195.01    4.01
  -1  -3  -5  209.66    4.28
   3   3   3  735.04    2.32
   3   3   3  745.84    1.75
   3   1  -7  635.87    2.49
  -3  -1   7  644.97    2.28
   1  -5  -2  361.77    4.65
  -1   5   2  354.49    4.54
  -1   5   2  359.12    4.69
  -5  -1  -1  170.06    3.39
   5   1   1  172.68    3.44
  -5  -1  -1  184.77    3.54
  -5  -1  -1  194.17    3.71
  -2  -3   7   23.41    2.04
   2   3  -7   27.99    2.57
   2   3  -7   26.60    2.28
  -2  -3   7   22.52    1.96
   5   0  -4  132.58    2.70
  -5   0   4  131.55    2.58
  -5   0   4  134.34    2.98
   5   0  -4  129.30    3.20
   4   1  -6  105.71    3.59
  -4  -1   6   99.31    3.63
  -4  -1   6   97.22    3.39
   4   1  -6   89.17    3.02
  -5   0  -2  787.33    1.52
   5   0   2  794.70    2.27
  -5   0  -2  782.24    2.65
  -5   0  -2  794.78    1.54
   3   4   1  255.26    4.95
   3   4   1  233.45    4.52
  -3  -4  -1  251.29    4.93
  -3  -4  -1  269.09    3.70
   0   5   2   17.27    1.53
   0   5   2   18.35    1.66
   0  -5  -2   16.90    1.59
   0  -5  -2   17.89    1.60
   3  -1   6  126.34    2.67
  -3   1  -6  132.57    2.80
   3  -1   6  125.82    2.52
  -3   1  -6  128.58    2.87
  -4   0   6    9.34    1.30
   4   0  -6   12.10    1.80
   4   0  -6    9.53    1.19
  -4   0   6    9.34    1.36
  -2   4   4  119.57    2.42
   2  -4  -4  124.30    2.72
   2  -4  -4  126.75    2.57
  -2   4   4  119.76    2.40
  -2   5  -4  112.84    3.89
  -2   5  -4  113.17    3.73
   2  -5   4  114.54    4.07
  -2   5  -4  121.35    2.77
   4   3   1    5.69    0.73
   4   3   1    8.36    1.15
  -4  -3  -1    7.51    0.94
  -4  -3  -1    9.42    1.23
  -3   5  -1   50.70    2.00
  -3   5  -1   41.93    3.51
   3  -5   1   52.73    1.83
   3  -5   1   52.14    1.86
  -1  -5   5  545.22  121.07
   1   5  -5  539.69  119.83
  -1  -5   5  512.02    6.40
   1   5  -5  545.71  121.16
   1  -5   5   49.61   11.04
  -1   5  -5   56.93    2.27
   1  -5   5   51.94    2.02
  -1   5  -5   58.29    2.02
   3  -2   6    3.37    0.67
  -3   2  -6    3.36    0.65
  -3   2  -6    1.93    0.51
   3  -2   6    1.96    0.41
  -5  -2   2  330.38    4.25
   5   2  -2  325.82    4.24
  -5  -2   2  369.43    4.70
  -5  -2   2  343.70    4.38
   5  -2   2  537.39  119.32
  -5   2  -2  505.61    6.42
  -5   2  -2  506.53    6.50
   5   1  -4    1.05    0.21
   5   1  -4   -0.56    0.38
  -5  -1   4    0.41    0.26
  -5  -1   4    1.02    0.20
  -5  -2   1   82.98    2.83
  -5  -2   1   77.18    2.53
  -5  -2   1   75.58    2.55
   5   2  -1   80.85    2.81
  -4   3  -4  318.92    4.26
   4  -3   4  314.94    4.22
  -4   3  -4  297.39    4.24
   4  -3   4  279.58    3.75
  -2   1  -7  250.35    5.05
   2  -1   7  253.49    4.97
   2  -1   7  221.19    4.34
  -2   1  -7  235.55    4.80
   3   2  -7  620.48    2.31
   3   2  -7  617.00    2.18
   2   5   0  351.33    4.47
  -2  -5   0  339.08    4.37
  -2  -5   0  342.89    4.33
   2   5   0  345.83    4.48
  -4   2   5    7.83    1.43
  -4   2   5    8.48    1.22
  -4   2   5    9.67    1.56
   4  -2  -5    8.35    1.06
  -2   2  -7   97.80    3.33
   2  -2   7   77.10    2.74
  -2   2  -7   85.39    2.92
   2  -2   7   85.16    2.91
   1   1  -8   42.76    3.61
  -1  -1   8   39.04    3.31
   1   1  -8   42.12    3.61
  -1  -1   8   48.10    4.11
  -3   3   5   92.50    3.43
   3  -3  -5   73.88    2.54
   3  -3  -5   97.36    3.36
  -3   3   5   72.82    2.56
  -5   1   4   26.92    2.43
   5  -1  -4   20.28    1.74
  -5   1   4   22.81    1.94
  -5   1   4   30.21    2.61
  -5   2   3    4.14    0.85
   5  -2  -3    5.51    0.71
   5  -2  -3    2.27    0.42
  -5   2   3    1.77    0.55
  -4  -2  -3  132.54    2.53
   4   2   3  123.59    2.50
  -4  -2  -3  138.24    3.24
  -2   5   2    1.25    0.25
   2  -5  -2    2.75    0.46
   2  -5  -2    0.58    0.22
  -2   5   2    2.49    0.48
  -1  -1  -7   64.99    2.58
   1   1   7   78.16    3.03
  -1  -1  -7   74.84    3.35
   1   1   7   69.23    2.49
   5   2  -3   53.90    2.53
  -5  -2   3   32.98    2.77
  -5  -2   3   51.09    1.99
   2   4   3  104.53    3.46
   2   4   3  102.19    3.41
  -2  -4  -3  111.90    3.72
  -2  -4  -3   96.67    3.21
   0   1  -8  184.07    3.70
   0  -1   8  180.87    3.63
   0  -1   8  208.81    4.26
  -2   4  -6   73.11    2.58
   2  -4   6   72.98    2.45
  -2   4  -6   77.08    2.72
   2  -4   6   67.97    2.49
   1   2  -8  635.22    4.55
  -1  -2   8  596.97    1.92
   1   2  -8  603.38    2.07
  -1  -2   8  608.91    4.04
   5  -3   0  136.93    2.81
   5  -3   0  122.87    2.48
  -5   3   0  148.17    3.06
  -4  -3   5  296.16    6.72
  -4  -3   5  339.64    7.77
   4   3  -5  345.14    2.24
   4   3  -5  332.98    8.01
  -3   0  -6   75.04    2.71
  -3   0  -6   73.31   17.47
   3   0   6   67.80    4.22
   3   0   6   72.90   17.35
  -4  -2   6  564.63    3.83
   4   2  -6  531.55    4.14
   4   2  -6  523.79    3.36
  -4  -2   6  561.40    3.50
   4  -3  -4  108.21    3.81
  -4   3   4  129.06    4.53
   4  -3  -4  123.69    4.44
  -4   3   4  134.35    4.76
   0   2  -8   33.40    2.20
   0  -2   8   29.55    1.90
   0   2  -8   27.02    1.87
   0  -2   8   23.22    1.59
   5   2   0   37.19    2.35
  -5  -2   0   31.62    2.12
   5   2   0   32.76    2.09
  -5  -2   0   32.11    2.03
   0   4  -7  202.14    4.77
   0  -4   7  237.07    5.63
   0  -4   7  208.78    4.80
   0   4  -7  203.49    4.96
   1   4   4   15.28    2.21
  -1  -4  -4   12.09    1.35
   4  -4  -2  457.72    2.99
   4  -4  -2  472.34    3.23
  -4   4   2  450.70    3.05
  -5   3   1   10.26    0.96
   5  -3  -1    5.48    1.25
   5  -3  -1   10.90    1.04
  -5   3   1    5.37    1.46
   3  -4   5 1694.88   10.41
   3  -4   5 1697.48   10.27
  -3   4  -5 1667.32   10.59
  -4   1  -5   36.03    2.64
   4  -1   5   31.36    2.02
  -4   1  -5   29.55    1.90
   4  -1   5   28.18    1.76
  -5   3  -1  377.43    2.52
  -5   3  -1  373.92    3.26
  -5   3  -1  367.35    2.46
   4  -4   3  289.94    6.71
  -4   4  -3  250.19    5.75
  -4   4  -3  281.87    6.53
  -4   4  -3  277.82    6.55
  -4   1   6  417.49    2.82
   4  -1  -6  429.37    2.88
  -1  -4   7    0.15    0.17
  -1  -4   7    0.72    0.35
   1   4  -7   -0.16    0.28
   1   4  -7    5.38    1.42
   3  -5  -1   99.70    3.56
   3  -5  -1   86.48    3.15
  -3   5   1   96.12    3.52
  -3   5   1   92.06    3.32
  -2   0  -7  108.60    3.90
   2   0   7   90.78    3.30
  -2   0  -7  106.15    3.83
   2   0   7   88.87    3.17
  -1   0   8  335.03    7.70
  -1   0   8  386.73    2.82
   1   0  -8  342.50   81.50
   1   0  -8  331.44    7.62
  -1  -5  -2  271.69    6.27
   1   5   2  245.29    5.63
   1   5   2  281.32    6.52
  -1  -5  -2  264.67    6.05
  -3   5  -3 2705.12   15.96
  -3   5  -3 3012.14  716.51
   3  -5   3 3243.02  771.41
  -3   5  -3 3114.32  740.81
   1  -3  -6    1.42    0.51
  -1   3   6    2.60    0.82
  -1   3   6    1.23    0.39
   1  -3  -6    2.41    0.69
  -5   1  -3   55.18    3.40
   5  -1   3   48.01    3.10
  -5   1  -3   48.23    3.05
   5  -1   3   55.72    3.43
  -5  -1  -2   13.36    1.30
   5   1   2   16.13    1.51
  -2  -1   8 2217.55   13.31
   2   1  -8 2303.41   13.82
   2   1  -8 2214.93   13.42
  -4   2  -5  149.91    5.31
   4  -2   5  159.56    3.82
   4  -2   5  146.46    5.21
  -4   2  -5  112.36    4.14
   3  -3   6   18.48    1.77
  -3   3  -6   19.47    2.01
  -3   3  -6   19.65    1.93
   3  -3   6   16.08    1.55
  -3   1   7   35.73    2.24
   3  -1  -7   37.45    2.51
  -3   1   7   31.48    2.13
  -1   2   7    4.15    1.05
   1  -2  -7    3.76    1.30
  -1   2   7    4.11    0.99
  -1   2   7   -0.25    0.96
   0   0  -8 2162.16   13.36
   0   0   8 2081.36   12.82
   0   0  -8 2087.89   13.45
   0   0   8 2014.35   12.46
  -2   3  -7  158.55    3.75
   2  -3   7  146.27    5.39
   2  -3   7  143.15    5.04
  -2   3  -7  148.03    5.30
   5   2  -4  736.09    4.81
  -5  -2   4  760.60    4.68
   5   2  -4  775.56    4.78
   4   4  -2  606.93    3.92
  -2  -2   8  590.11    4.19
  -2  -2   8  603.57    3.92
   2   5   1  105.77    3.74
  -2  -5  -1   96.13    3.41
   2   5   1  100.54    3.58
  -2  -5  -1   93.11    3.34
   0   5  -6    3.24    0.75
   0  -5   6    2.22    0.57
   0   5  -6    4.44    1.14
   2   5  -5  732.76    4.38
   2   5  -5  763.60    5.02
  -2  -5   5  723.11    5.06
   3   4   2  190.44    4.41
   3   4   2  200.97    4.67
  -3  -4  -2  207.81    4.79
  -3  -4  -2  224.42    5.26
   5   0  -5  339.70    7.75
   5   0  -5  336.19    7.69
  -5   0   5  345.12    2.30
  -5   0   5  344.72    2.43
   5  -3  -2  146.36    5.42
  -5   3   2  138.98    4.97
  -5   3   2  130.30    4.56
   5  -3  -2  177.31    4.13
   2  -5   5  329.96    7.54
  -2   5  -5  350.43    2.86
  -2   5  -5  336.59    7.74
   2  -5   5  357.95    2.39
   4   3   2   16.63    1.64
   4   3   2   15.17    1.49
  -4  -3  -2   14.84    1.38
  -4  -3  -2   17.62    1.67
  -5   0  -3  124.30    4.43
   5   0   3  119.87    4.30
  -5   0  -3  102.67    3.57
  -1   5   3   22.73    1.58
  -1   5   3   17.73    1.70
   1  -5  -3   17.85    1.70
   1  -5  -3   20.47    2.14
  -1   4  -7   53.64    3.72
   1  -4   7   46.23    3.00
  -1   4  -7   51.30    3.21
   1  -4   7   52.34    3.38
   3  -4  -4  205.62    4.91
  -3   4   4  171.13    3.95
   3  -4  -4  191.99    4.61
   0   6  -2  279.54    6.37
   0   6  -2  262.26    6.04
   0  -6   2  266.67    6.05
   0  -6   2  283.57    6.61
  -4   0  -5  387.42    2.44
   4   0   5  403.62    3.00
   4   0   5  377.45    2.41
  -4  -4   3   29.88    1.86
  -4  -4   3   22.93    1.61
   4   4  -3   25.08    1.79
  -4  -4   3   37.40    2.29
  -2   3   6   28.11    1.80
   2  -3  -6   26.47    1.76
  -2   3   6   37.44    2.40
   2  -3  -6   30.06    1.88
  -5   3  -2  995.70    6.13
  -3  -2  -5  230.26    5.64
   3   2   5  215.67    4.95
   3   2   5  234.03    5.40
   3   2   5  212.44    5.14
   1  -6   2  343.06   81.61
  -1   6  -2  360.25    3.00
  -1   6  -2  318.06    7.26
   1  -6   2  320.65    7.30
  -5  -1   5  386.47    2.49
   5   1  -5  414.35    3.39
   5   1  -5  395.38    2.55
  -5  -1   5  408.56    2.99
   0   2   7  903.28    5.97
   0  -2  -7  896.74    5.75
   0   2   7  894.20    5.78
   4   4  -1 1387.59    8.49
  -4  -4   1 1420.93    8.55
   4   4  -1 1498.13    8.87
  -4  -4   1 1490.34    9.06
  -2  -2  -6   62.83    3.92
   2   2   6   74.16    2.67
   2   2   6   66.15    4.07
   2   2   6   71.96    4.47
  -1   1  -8    6.24    1.61
   1  -1   8    5.15    1.25
  -1   1  -8    6.62    1.85
   1  -1   8    7.52    1.03
   5   2   1  296.32    6.81
   5   2   1  354.43    2.24
  -5  -2  -1  317.25    7.19
   0  -6   1    2.04    0.62
   0   6  -1    1.67    0.48
   0  -6   1    1.46    0.39
   0   6  -1    1.97    0.48
  -1   6  -1  157.14    3.71
   1  -6   1  166.23    3.81
  -1   6  -1  167.23    4.03
   1  -6   1  168.83    4.05
   3   3  -7  641.77    4.81
   3   3  -7  654.76    4.07
  -3  -3   7  644.84    4.11
  -3  -3   7  653.13    4.51
  -1  -3   8   75.14    2.78
   1   3  -8   84.83    3.46
  -1  -3   8   82.35    2.99
   1   3  -8   89.15    3.24
   1  -2   8  647.77    4.43
  -1   2  -8  647.87    4.67
   0   3  -8   10.56    1.61
   0  -3   8    7.69    0.79
   0   3  -8    9.40    1.19
   0  -3   8   11.36    1.70
  -2  -3  -5   15.91    1.66
  -2  -3  -5   15.50    1.45
   2   3   5   15.46    1.55
   2   3   5   16.44    1.89
   0   5   3   24.41    1.59
   0  -5  -3   19.94    1.85
   0   5   3   21.80    1.48
   0  -5  -3   25.58    1.71
  -1  -5   6    5.97    1.61
   1   5  -6    5.04    1.20
   1   5  -6    7.10    0.84
  -1  -5   6    4.66    1.13
   0   6  -3  365.10    3.13
   0   6  -3  369.66    2.41
   0  -6   3  368.92    2.57
  -2   2   7 1453.57    8.98
   2  -2  -7 1448.60    9.03
  -5   2   4  586.80    3.81
   5  -2  -4  581.01    3.90
  -1   4   5  879.65    5.52
   3   4  -6   11.13    1.40
  -3  -4   6   12.14    1.17
   3   4  -6   11.01    1.07
  -3  -4   6    7.32    1.44
   3   5  -2  514.69    3.11
  -1   6  -3  336.44    7.65
   1  -6   3  339.16    7.92
  -1   6  -3  346.56    2.73
  -1   6  -3  338.64    7.68
   1  -5   6  129.93    4.77
  -1   5  -6  136.33    4.87
  -1   5  -6  143.50    5.19
   1  -5   6  133.84    4.78
   3   3   4  157.47    3.60
  -3  -3  -4  159.14    3.63
   3   3   4  154.38   36.75
  -3  -3  -4  186.60    4.38
  -2  -4   7  175.20    4.19
  -2  -4   7  173.59    4.03
   2   4  -7  167.03    3.94
   2   4  -7  173.77    4.18
   3   5  -3 2946.85  700.98
  -3  -5   3 2943.94   17.60
   3  -5  -2    5.52    1.25
  -3   5   2    6.04    1.54
  -3   5   2    7.76    1.37
   3  -5  -2    5.45    1.29
  -2   5   3   21.89    1.48
   2  -5  -3   20.63    1.94
   2  -5  -3   14.36    1.48
  -2   5   3   13.00    1.23
   3  -5   4  113.35    4.12
  -3   5  -4   87.76    3.11
  -3   5  -4  106.12    4.05
  -3   5  -4   95.05    3.51
   4  -4  -3  104.94    3.81
   4  -4  -3  102.62    3.73
  -4   4   3   89.81    3.38
  -4   4   3  100.94    3.59
   5  -1  -5    1.76    0.48
  -5   1   5    2.72    0.76
  -5   1   5    4.67    1.32
  -5   1   5    1.30    0.35
  -4   3  -5 1191.93    7.49
  -4   3  -5 1229.24    7.64
   4  -3   5 1168.90    7.09
   3   1   6   22.96    1.51
   3   1   6   20.26    1.96
  -3  -1  -6   22.99    1.60
   3   1   6   22.47    1.41
  -4  -4   4  538.63    3.28
   3   5  -1    4.90    1.11
  -3  -5   1    8.89    0.92
   3   5  -1    8.42    0.93
  -3  -5   1    7.37    0.75
   0  -4  -5    7.16    1.14
   0   4   5    5.83    1.34
   0   4   5    8.06    0.96
   0  -4  -5    6.22    1.57
  -1   6   0   97.38    3.77
   1  -6   0   89.60    3.30
   1  -6   0  121.17    4.27
  -1   6   0   92.06    3.27
  -4   4  -4 1179.51    7.45
  -4   4  -4 1146.37    7.16
  -1  -6   2  316.10    7.23
  -1  -6   2  316.15    7.16
   1   6  -2  331.39    7.62
   1   6  -2  305.71    6.92
   0  -6   0  429.90    2.85
   0   6   0  425.53    3.18
  -4  -1   7    5.21    1.51
   4   1  -7    4.55    1.06
  -4  -1   7    4.94    1.27
   4   1  -7    5.19    1.58
  -4  -3   6  197.51    4.51
   4   3  -6  200.38    4.57
   4   3  -6  196.72    4.80
  -4  -3   6  201.59    5.11
   2  -4  -5   10.16    0.98
  -2   4   5    8.41    1.07
  -2   4   5   13.51    1.36
   2  -4  -5   12.73    1.26
  -5  -3   2  381.02    3.03
  -5  -3   2  377.46    2.45
  -1   0  -8 1138.78    7.37
   1   0   8 1105.17    7.25
  -1   0  -8 1130.90    6.99
   1  -1  -8 1122.92    7.20
  -1   1   8 1088.77    7.07
  -1   1   8 1076.69    6.81
   1  -1  -8 1034.40    6.92
  -1  -6   3 1453.08    8.88
   0   6  -4  134.36    4.71
   0   6  -4  117.85    4.31
   0  -6   4  137.58    4.99
   0   6  -4  144.31    5.04
  -4   0   7   19.01    2.14
   4   0  -7   22.51    1.45
  -4   0   7   21.40    5.12
   4   0  -7   18.97    1.81
  -5   3   3  241.87    5.53
   5  -3  -3  221.08    5.21
   5  -3  -3  227.71    5.25
  -5   3   3  222.04    5.11
  -2  -1  -7  222.67    5.33
   2   1   7  202.63    4.72
   2   1   7  195.42    4.56
   1   6  -1  393.71    2.80
   1   6  -1  389.74    2.48
   2   3  -8  904.61    5.84
   2   3  -8  912.23    5.76
   2  -6   1   27.59    1.77
  -2   6  -1   44.74    2.75
   2  -6   1   49.12    3.02
  -2   6  -1   34.90    2.47
  -2   6  -2  722.17    4.79
  -2   6  -2  734.16    4.78
   1  -3   8  125.12    4.78
  -1   3  -8  122.51    4.39
  -1   3  -8  134.52    4.88
   1  -3   8  119.53    4.27
   5   2  -5  575.13    3.73
   5   2  -5  579.30    4.22
   3   5  -4  738.32    4.86
  -3  -5   4  727.67    5.04
   5   3  -1 2708.03   16.21
  -5  -3   1 2746.49   16.31
  -1  -3  -6  390.66    2.97
   3   1  -8   36.48    2.44
  -3  -1   8   51.22    3.22
   3   1  -8   55.94    3.49
  -3  -1   8   39.11    2.69
   4   2   4  104.06    3.64
   4   2   4  103.47    3.68
   4   2   4  110.23    3.85
  -4  -2  -4  103.56    3.75
   4  -2  -6  738.75    4.83
  -6   0   1   80.09    2.89
  -6   0   1   98.71    3.51
  -6   0   1   76.88    2.76
  -6   0   1   79.22    2.91
  -6   1   1  433.84    2.86
  -6   1   1  425.12    2.75
  -1   6  -4  100.02    3.88
  -1   6  -4  119.76    4.27
  -1   6  -4  122.43    4.33
   1  -6   4  108.49    3.87
   4  -3  -5  134.74    4.80
  -4   3   5  129.90    4.97
   4  -3  -5  127.43    4.53
  -4   3   5  128.04    4.53
   5   1   3   24.59    1.72
  -5  -1  -3   24.06    1.64
   0   1   8    2.42    0.67
   0   1   8    1.51    0.43
   0  -1  -8    1.22    0.40
   0  -1  -8    1.64    0.59
  -6   0   2  246.63    5.69
  -6   0   2  225.34    5.31
  -6   0   2  231.07    5.29
   2   4   4    4.54    1.25
   2   4   4    1.77    0.58
  -2  -4  -4    5.80    1.56
  -2  -4  -4    2.71    0.78
  -4   5  -1  404.76    3.15
   1   2   7 1288.89    8.08
   1   2   7 1260.74    7.62
   1   2   7 1248.21    8.11
  -1  -5  -3   65.33    4.02
   1   5   3   64.28    4.04
  -1  -5  -3   54.09    3.43
   1   5   3   62.07    3.89
  -5   1  -4  123.79    4.66
  -5   1  -4  113.33    3.98
   5  -1   4  115.17    4.08
   5  -1   4  124.14    4.44
   4   2  -7  157.08    3.63
  -4  -2   7  161.71    3.74
  -4  -2   7  155.74   37.08
   4   2  -7  193.22    5.02
  -3  -5   0   83.14    3.11
   3   5   0  108.84    3.85
  -3  -5   0   92.52    3.28
   3   5   0   78.58    2.93
  -2  -5  -2  100.24    3.68
  -2  -5  -2  112.27    3.99
   2   5   2  109.81    3.97
   2   5   2  105.61    3.73
   4  -5   0 1620.22    9.97
  -4   5   0 1647.87   10.10
  -4   5   0 1659.15   10.13
  -3   3   6   56.13    3.54
   3  -3  -6   40.26    2.63
   3  -3  -6   57.88    3.61
  -3   3   6   50.14    3.10
   2  -1  -8  312.45    7.63
  -2   1   8  336.12    7.77
   2  -1  -8  322.78    7.70
  -2   1   8  344.78    2.55
   4   1   5    2.24    0.56
   4   1   5    3.05    0.73
   4   1   5    2.88    0.67
   2   5  -6   40.29    2.47
  -2  -5   6   35.40    2.19
  -2  -5   6   47.76    2.99
   2   5  -6   55.66    3.59
   3  -1   7  460.19    3.31
   3  -4   6  804.52    5.10
  -3   4  -6  829.08    5.64
  -3   4  -6  806.79    5.30
   3  -4   6  780.85    5.15
   6  -1  -2    2.82    0.73
  -6   1   2    2.01    0.56
  -6   1   2    2.06    0.55
  -6   1   2    1.94    0.49
  -3   2  -7   25.39    1.64
   3  -2   7   30.25    2.00
  -3   2  -7   38.70    2.57
   3  -2   7   19.18    1.79
  -6   0   0    3.43    0.85
  -6   0   0    3.89    0.98
  -6   0   0    2.19    0.57
  -6   0   0    4.19    1.14
   2  -6   0  177.80    4.14
   2  -6   0  155.29   36.96
  -2   6   0  160.27    3.80
  -2   6   0  153.57   36.54
  -2   6  -3    8.94    0.93
   2  -6   3    6.94    0.73
  -2   6  -3    8.70    0.95
  -2   6  -3   10.06    0.98
  -5  -2  -2   55.90    3.40
  -5  -2  -2   81.56    3.15
   5   2   2   68.53    4.22
   3   2  -8  650.10    4.83
   3   2  -8  645.75    4.84
  -3  -2   8  623.79    4.03
   1   6  -4    2.61    0.61
   1   6  -4    1.81    0.45
   2  -4   7   17.67    1.72
   2  -4   7   17.64    1.69
  -2   4  -7   19.73    1.90
  -2   4  -7   18.50    1.81
   3   0  -8   66.28    4.10
  -3   0   8   70.50    4.62
   3   0  -8   72.46   17.26
  -3   0   8   68.28    4.38
   5  -4   0 1511.55    9.63
   5  -2   4  166.81    3.92
   5  -2   4  146.62    5.18
  -5   2  -4  174.60    4.05
  -5   2  -4  166.50    4.08
   1  -6  -1    1.35    0.37
  -1   6   1    2.00    0.57
   1  -6  -1    2.09    0.56
  -1   6   1    2.03    0.57
   5  -4   1    3.36    0.88
  -5   4  -1    9.12    0.96
  -5   4  -1    3.65    1.01
  -4  -4   5 4689.78 1115.56
   4   4  -5 5591.77 1330.11
  -4  -4   5 4418.56 1051.03
  -5  -3   0   15.20    1.45
  -5  -3   0   23.86    1.68
   5   3   0   22.80    1.45
   5   3   0   17.77    1.74
  -1  -6   0    2.93    0.79
   1   6   0    3.42    0.91
  -1  -6   0    4.62    1.09
   1   6   0    4.45    1.03
  -5  -3   4  344.20    2.20
   5   3  -4  353.96    2.83
  -5  -3   4  335.09    7.70
   4   3   3  163.47    3.74
  -4  -3  -3  170.59    3.90
  -4  -3  -3  181.84    4.26
   4   3   3  165.19    4.04
   0   6   1  154.39   36.74
   0  -6  -1  146.06    5.13
   0  -6  -1  161.25    3.75
   0   6   1  169.79    4.01
   3   4   3  235.42    5.43
  -3  -4  -3  248.93    5.75
   3   4   3  250.13    5.73
  -3  -4  -3  241.38    5.53
   2  -5   6  491.50    3.32
  -2   5  -6  479.25    3.34
   2  -5   6  506.22    3.49
  -6   0   3   63.59    3.89
  -6   0   3   77.76    3.06
   6   0  -3   56.92    3.55
  -6   0   3  101.04    3.79
   5   0  -6    0.56    0.23
  -5   0   6    0.33    0.30
  -5   0   6    0.94    0.50
   5   0  -6    0.45    0.32
  -1  -4  -5  975.20    6.09
  -5  -1   6    2.01    0.52
  -5  -1   6    3.13    0.81
   5   1  -6    2.26    0.56
   5   1  -6    2.61    0.88
  -4  -4  -1 1070.81    6.48
  -4  -4  -1 1077.27    6.73
   4   4   1 1092.60    6.68
   5  -4  -1 1020.58    6.88
  -5   4   1 1040.62    6.57
  -5   4   1  992.72    6.19
  -5   0  -4  271.32    6.36
   5   0   4  256.04    5.87
   5   0   4  275.40    6.21
  -6  -1   2  146.84    5.13
   6   1  -2  130.11    4.58
  -6  -1   2  157.30    3.70
  -6  -1   2  156.73   37.31
   4  -1   6  127.48    4.46
   4  -1   6  126.39    4.51
  -4   1  -6  135.76    4.81
  -4   1  -6  136.26    4.94
  -6   1  -1  629.82    4.22
  -6   1  -1  613.63    4.20
   0   4  -8   49.68    3.20
   0  -4   8   47.87    3.00
   0   4  -8   52.15    3.27
   0  -4   8   51.33    3.19
   4  -5  -1  561.41    3.65
  -2   2  -8  389.29    3.20
   2  -2   8  411.69    3.31
  -4   1   7  656.18    4.31
   4  -1  -7  656.83    4.30
   0  -5   7    7.97    0.80
   0  -5   7   11.99    1.88
   0   5  -7   16.73    2.40
   0   5  -7    9.06    1.08
  -4   2  -6    8.52    1.31
   4  -2   6    8.04    0.89
  -4   2  -6    8.13    0.88
   4  -2   6    6.20    1.53
   2  -1   8  151.09   35.96
  -2   1  -8  155.55   37.03
  -2   1  -8  157.91    3.90
   2  -1   8  132.44    4.68
   1   4  -8  174.74    4.20
  -1  -4   8  166.25    3.92
  -1  -4   8  158.26    3.69
   1   4  -8  173.55    4.25
  -3   5   3   13.49    1.33
   3  -5  -3   18.70    1.85
  -3   5   3   15.08    1.45
   3  -5  -3   14.86    1.44
   6  -2  -1   75.94    2.72
  -6   2   1   96.01    3.53
  -6   2   1   79.61    2.82
   6  -2  -1   98.74    3.58
   0   6  -5    0.87    0.28
   0   6  -5    0.50    0.16
   3   5  -5  127.07    4.74
  -3  -5   5  129.24    4.62
  -6   2   0 1069.57    6.56
   6  -2   0 1014.82    6.24
  -6   2   0  995.97    6.42
  -6   2   0 1067.73    6.79
  -1   5   4  171.76    4.02
  -1   5   4  139.10    4.97
   1  -5  -4  157.78    3.74
   1  -5  -4  138.56    4.99
  -5   2   5    4.30    1.09
   5  -2  -5    4.67    1.38
  -5   2   5    5.06    1.24
  -5   2   5    6.14    1.39
   3  -5   5  845.42    5.54
  -3   5  -5  815.27    5.19
   3  -5   5  850.65    5.39
  -6   1   3   13.32    1.35
  -6   1   3   13.79    1.38
   6  -1  -3    9.38    0.94
  -6   1   3   11.13    1.08
  -6   0  -1   45.56    2.80
  -6   0  -1   57.87    3.62
   6   0   1   49.59    3.16
  -6   0  -1   52.43    3.24
   3  -4  -5    7.43    0.84
  -3   4   5    8.28    1.12
   3  -4  -5    6.17    1.42
  -3   4   5    7.46    1.17
   5  -4   2    3.61    1.01
  -5   4  -2    2.93    0.81
  -5   4  -2    2.29    0.64
  -5   4  -2    1.59    0.43
   3   0   7    7.42    0.82
  -3   0  -7    7.96    1.20
   3   0   7    6.99    0.97
  -3   0  -7    8.20    0.83
   1   5  -7    1.34    0.39
   1   5  -7    2.49    0.73
  -1  -5   7    2.13    0.55
  -1  -5   7    1.07    0.33
   3  -3   7  664.26    4.30
  -3   3  -7  675.35    4.56
   3  -3   7  662.32    4.40
   4  -4  -4   21.56    5.16
   4  -4  -4   22.19    1.45
  -4   4   4   21.53    5.16
  -4   4   4   20.26    1.90
   2  -6  -1   20.19    1.93
  -2   6   1   18.08    1.69
  -2   6   1   23.10    1.59
   2  -6  -1   19.45    1.96
  -2   6  -4  100.69    3.90
  -2   6  -4   98.30    3.56
  -2   6  -4   87.73    3.13
   2  -6   4  107.18    3.92
  -1  -1   9 1901.72   11.54
   1   1  -9 1965.21   12.60
   6   1  -3   10.15    1.65
   6   1  -3    4.56    1.13
  -6  -1   3    3.14    0.81
  -6  -1   3    9.02    1.06
  -3  -4   7   80.94    2.90
   3   4  -7   81.82    2.90
   3   4  -7   86.48    3.22
  -3  -4   7   89.59    3.26
  -4   5  -3 4757.11 1131.57
   4  -5   3 3930.72  935.00
  -4   5  -3 4753.80 1130.81
  -4   5  -3 3551.26  844.73
  -6  -1   0  111.79    4.10
  -6  -1   0   94.50    3.35
  -6  -1   0  104.13    3.71
   2   6  -2 1413.84    8.43
  -2  -6   2 1456.69    8.93
  -1   6  -5  258.61    5.93
  -1   6  -5  278.63    6.56
   1  -6   5  265.98    6.15
  -1   6  -5  249.58    5.69
   0  -5  -4  423.24    3.59
   0   5   4  388.70    2.71
   1   2  -9  954.31    6.14
  -1  -2   9  904.15    6.20
   6  -2  -2    0.32    0.35
  -6   2   2    0.73    0.22
   6  -2  -2    1.56    0.45
  -6   2   2    1.10    0.29
   2   6  -3  271.91    6.30
   2   6  -3  277.74    6.29
  -2  -6   3  284.79    6.76
   5  -3  -4   38.93    2.76
   5  -3  -4   23.94    1.64
  -5   3   4   33.28    2.26
  -5   3   4   19.09    1.82
   6  -2   1    0.78    0.23
  -6   2  -1    1.43    0.39
  -6   2  -1    2.96    0.74
  -6   2  -1    0.60    0.34
  -1  -6   5  298.25    7.10
   1   6  -5  287.40    6.51
   1   6  -5  322.62    7.30
   1   6  -5  321.92    7.44
  -3  -5  -1  340.34   80.99
  -2   5   4    2.09    0.58
   2  -5  -4    2.06    0.54
  -2   5   4    1.57    0.41
   2  -5  -4    0.04    0.28
   0   1  -9  434.54    4.53
   0  -1   9  435.37    3.77
   0  -1   9  432.84    3.23
   0   2  -9  306.11    7.38
   0   2  -9  277.30    6.48
   0  -2   9  273.47    6.30
   0  -2   9  261.03    6.03
   1  -5   7   24.07    1.80
  -1   5  -7   24.00    1.59
   1  -5   7   23.72    1.57
  -1   5  -7   27.12    2.02
  -1   3   7  696.05    4.53
  -1   3   7  747.53    4.87
   1  -3  -7  721.81    4.77
  -1   3   7  745.95    5.08
  -5   1   6   19.16    1.82
   5  -1  -6   18.88    1.78
  -5   1   6   20.70    1.95
  -5   1   6   16.88    1.60
   5  -3   4    3.37    0.78
  -5   3  -4    5.16    1.58
   5  -3   4    4.41    1.02
  -5   3  -4    4.34    1.19
  -4   0  -6    0.35    0.16
  -4   0  -6    0.98    0.43
   4   0   6    1.12    0.29
   4   0   6    0.45    0.25
  -5  -2   6  251.83    5.76
   5   2  -6  250.37    5.70
  -5  -2   6  235.84    5.55
   5   2  -6  249.11    5.90
  -3  -3   8   14.24    1.39
  -3  -3   8   16.76    1.71
   3   3  -8   17.30    1.72
   3   3  -8   16.23    1.71
  -2  -6   1  127.36    4.60
   2   6  -1  143.58    5.07
   2   6  -1  141.52    5.11
  -2  -6   1  143.30    5.03
   1  -4   8  612.49    4.04
  -1   4  -8  639.40    4.96
   1  -4   8  655.02    4.51
  -1   4  -8  602.04    4.37
   3  -6   1  721.28    4.59
   3  -6   1  736.44    4.73
  -3   6  -1  726.48    4.63
  -5  -3  -1   28.65    2.70
   5   3   1   20.73    1.94
   5   3   1   25.19    1.68
  -5  -3  -1   22.67    1.46
  -2   3  -8    0.58    0.42
   2  -3   8    0.79    0.59
  -2   3  -8    0.36    0.29
   2  -3   8    0.80    0.38
  -3   1   8 1511.59    9.17
  -6   0   4  193.42    4.59
  -6   0   4  195.74    4.62
   6   0  -4  193.44    4.52
  -6   0   4  184.12    4.44
   4   3  -7   12.84    1.36
  -4  -3   7   15.17    1.59
   4   3  -7   13.47    1.51
  -4  -3   7   16.54    2.08
   1   6   1  125.94    4.68
   1   6   1  113.88    4.12
  -1  -6  -1  117.21    4.19
  -1  -6  -1  121.84    4.30
  -3   6  -2  365.95    2.88
  -5  -3   5 1498.33    9.24
   5   3  -5 1544.71    9.43
  -5  -3   5 1452.02    8.71
   5   3  -5 1428.31    9.29
  -2   0  -8   10.65    1.09
   2   0   8    7.29    0.74
  -2   0  -8   17.83    1.84
   2   0   8   16.48    1.70
   4  -3   6   16.42    1.68
  -4   3  -6   16.50    1.70
   4  -3   6   18.54    1.76
  -4   3  -6   18.21    1.88
   2   1  -9   50.68    3.33
  -2  -1   9   52.35    3.26
  -2  -1   9   46.14    2.96
   2   1  -9   51.06    3.23
   4  -5  -2    1.19    0.36
   4  -5  -2    0.93    0.35
  -4   5   2    1.42    0.38
  -4   5   2    0.36    0.44
   3   2   6  111.24    3.99
   3   2   6  115.85    4.08
   3   2   6  105.44    3.75
  -3  -2  -6  137.83    4.99
   2   4  -8   20.50    2.36
  -2  -4   8   18.32    1.85
  -2  -4   8   24.05    1.72
   2   4  -8   21.49    5.14
  -2  -6   4    3.82    1.01
   2   6  -4    6.45    1.96
   2   6  -4    4.52    1.02
   2   6  -4    3.87    0.88
  -6   1  -2    7.84    0.83
   6  -1   2    8.04    0.85
  -6   1  -2    7.83    0.77
   6  -1   2    6.83    1.00
  -1   6   2  138.56    5.04
   1  -6  -2  137.16    5.02
   1  -6  -2  141.86    5.11
  -1   6   2  161.65    3.75
  -3  -3  -5  180.19    4.30
   3   3   5  179.48    4.36
  -3  -3  -5  165.89    3.78
   3   3   5  170.30    4.05
   1   0  -9  220.37    5.14
   1   0  -9  236.16    5.74
  -1   0   9  224.09    5.20
  -1   0   9  241.06    5.78
  -2   3   7 2854.10   17.23
  -2   3   7 2728.07   16.58
   2  -3  -7 3166.46  753.22
  -2   3   7 2828.12   17.17
   3  -6   0  143.58    5.10
   3  -6   0  164.66    3.98
  -3   6   0  177.56    4.76
  -3   6   0  141.68    5.34
   0   3   7 1417.54    8.88
   2   2  -9  471.00    4.29
   2   2  -9  483.11    3.60
  -1   4   6  758.85    4.86
  -1   4   6  782.60    5.24
   2   3   6  184.32    4.39
  -2  -3  -6  188.37    4.49
   2   3   6  183.76    4.39
   4   4  -6 1365.92    8.25
   4   4  -6 1327.66    8.71
  -6  -1   4   12.34    1.30
   6   1  -4   12.37    1.25
  -6  -1   4   11.13    1.06
   6   1  -4    9.49    0.97
  -5   4  -3 1927.35   12.23
   5  -4   3 1907.18   11.44
  -6  -1  -1   94.68    3.37
   6   1   1   94.44    3.34
  -6  -1  -1  101.32    3.55
  -6  -1  -1   94.24    3.40
   6  -1  -4   22.66    1.57
  -6   1   4   13.39    1.80
  -6   1   4   12.97    1.21
  -6   1   4   14.55    1.38
   0  -6  -2   28.82    1.83
   0  -6  -2   17.30    1.75
   0   6   2   27.47    1.81
   0   6   2   20.59    2.07
   6  -2  -3   83.36    2.98
  -6   2   3   77.63    2.78
  -6   2   3   74.81    2.93
   6  -2  -3   84.19    3.30
   5   2   3  311.60    7.20
  -5  -2  -3  319.30    7.60
  -5  -1  -4  173.97    4.38
   5   1   4  187.03    4.53
  -2  -5  -3  590.43    4.01
   2   5   3  564.95    3.76
  -2  -5  -3  580.54    3.94
  -1  -3   9  321.95    7.50
   1   3  -9  325.13    7.48
   1   3  -9  311.98    7.49
  -3   6  -3 3735.74  888.62
  -3   6  -3 4448.99 1058.28
  -3   6  -3 5636.97 1340.86
   3  -6   3 4576.36 1088.57
  -6   0  -2  231.20    5.26
  -6   0  -2  199.65    4.54
   6   0   2  199.72    4.69
  -6   0  -2  206.24    4.95
   2   5  -7  292.42    6.95
  -2  -5   7  313.11    7.12
   2   5  -7  298.87    6.82
   2   2   7  465.08    3.55
  -2  -2  -7  449.61    4.46
  -6  -2   2  245.48    5.61
  -6  -2   2  245.59    5.74
  -6  -2   2  261.35    5.99
   6   2  -2  242.82    5.75
   0   0  -9   14.33    1.75
   0   0   9   12.24    1.51
   0   0  -9   11.47    1.17
   0   0   9   11.85    1.63
   0   3  -9   33.30    2.21
   0   3  -9   31.81    2.36
   0  -3   9   30.28    2.00
   0  -3   9   34.02    2.37
  -6   2  -2   18.99    1.84
   6  -2   2   15.75    1.48
  -6   2  -2   15.16    1.43
  -6   2  -2   20.43    2.74
   4   4   2   20.15    2.00
  -4  -4  -2   19.25    1.84
   4   4   2   17.73    1.80
  -4  -4  -2   18.61    1.80
  -3  -5   6  988.54    6.89
   3   5  -6 1008.09    5.95
  -3  -5   6 1001.75    5.94
  -2  -6   0  269.07    6.19
   2   6   0  229.84    5.43
   2   6   0  270.49    6.26
  -4  -1   8   51.74    3.52
  -4  -1   8   47.49    3.18
   4   1  -8   52.14    3.30
   4   1  -8   47.54    3.02
  -4   5  -4  346.70    3.57
   4  -5   4  386.17    2.71
  -4   5  -4  385.20    3.70
  -6  -2   1   26.71    1.79
  -6  -2   1   43.54    2.72
  -6  -2   1   33.62    2.16
   6   2  -1   26.65    1.68
  -2   4   6  104.36    4.05
   2  -4  -6  105.56    3.78
   2  -4  -6  151.47   36.07
  -2   4   6  117.75    4.51
   2   0  -9  464.55    3.26
  -2   0   9  476.04    3.57
   0   4   6    7.85    0.81
   0   4   6   12.24    1.24
   0  -4  -6   11.04    1.09
   0  -4  -6    7.49    0.73
   0  -2  -8 1255.17    8.16
   0   2   8 1278.98    8.35
   5  -1   5   48.91    3.05
   5  -1   5   46.94    2.90
  -5   1  -5   47.19    2.98
  -5   1  -5   54.72    3.59
   0   6  -6  214.08    4.91
   0  -6   6  194.87    4.49
   0   6  -6  217.64    5.35
   0  -6   6  198.05    4.86
   2  -6  -2   51.80    3.28
   2  -6  -2   55.71    3.45
  -2   6   2   57.56    4.07
  -2   6   2   48.10    2.96
  -2   6  -5  226.31    5.19
  -2   6  -5  202.19    4.67
  -2   6  -5  205.93    5.16
   2  -6   5  198.67    4.93
   4   5  -2   25.91    1.64
  -4  -5   2   15.63    1.75
   4   5  -2   17.18    1.72
  -4  -5   2   36.08    2.29
   1   5   4   15.41    1.62
   1   5   4    6.92    0.84
  -1  -5  -4    6.25    1.44
  -1  -5  -4   10.77    1.07
   4  -3  -6  459.61    3.23
  -4   3   6  445.01    3.03
  -4   3   6  433.11    3.00
  -1   2  -9   78.75    2.95
  -1   2  -9   75.05    3.29
   1  -2   9   66.13    4.08
   1  -2   9   64.55    4.17
  -6  -2   3    6.89    0.74
   6   2  -3    1.72    0.65
  -6  -2   3    2.26    0.63
  -6  -2   3    5.09    1.17
  -4  -5   3 3939.35  937.05
   4   5  -3 4109.29  977.48
  -4  -5   3 3882.67  923.56
  -4  -5   3 3788.71  901.21
   4   2   5   25.79    1.62
   4   2   5   30.65    1.99
  -4  -2  -5   35.21    3.03
   4   2   5   25.04    1.60
  -5   2  -5  194.85    4.60
   5  -2   5  183.48    4.43
   5  -2   5  188.64    4.46
  -5   2  -5  207.73    4.87
  -6   3   1   47.99    2.96
  -6   3   1   53.05    3.38
   6  -3  -1   63.99    3.96
   6  -3  -1   52.01    3.22
  -1   1  -9  485.48    4.60
  -1   1  -9  479.41    4.39
  -4   2   7   38.03    2.45
  -4   2   7   51.86    3.22
   4  -2  -7   47.24    3.01
  -4   2   7   44.47    2.81
   4   0  -8  595.48    3.90
   3   1   7   21.72    1.41
  -3  -1  -7   13.55    2.35
   3   1   7   19.20    1.94
  -5   4   3   43.77    2.72
   5  -4  -3   40.33    2.53
   5  -4  -3   42.08    2.64
  -5   4   3   37.64    2.42
  -3   6   1  441.97    3.08
  -5  -4   2 1066.17    6.45
   5   4  -2 1147.14    7.32
  -5  -4   2 1105.91    6.79
  -5  -4   2 1118.47    6.83
  -2  -6   5  167.10    3.96
   2   6  -5  141.90    4.92
   2   6  -5  153.95   36.62
   2   6  -5  176.50    4.35
  -2  -4  -5  888.76    6.02
   2   4   5  885.43    6.15
   6  -3   1    8.78    0.83
  -6   3  -1   11.87    1.18
  -6   3  -1   13.29    1.27
  -6   3  -1   10.71    1.14
  -3   4  -7  184.04    4.88
   3  -4   7  187.61    4.64
   3  -4   7  191.66    4.72
  -3   4  -7  199.40    4.85
  -3   5   4   66.04    4.17
  -3   5   4   79.56    2.86
   3  -5  -4   73.79   17.59
  -4  -2   8   92.39    3.73
   4   2  -8  105.97    3.87
   4   2  -8  111.05    4.37
  -4  -2   8  103.01    3.73
  -5  -4   3   55.40    3.39
  -5  -4   3   56.39    3.51
   5   4  -3   65.50    4.17
  -5  -4   3   57.23    3.93
  -4  -5   1  118.28    4.34
   4   5  -1  105.77    3.71
  -4  -5   1  108.90    3.83
   4   5  -1  111.59    4.03
   1   6  -6   59.79    3.66
  -1  -6   6   53.22    3.31
  -1  -6   6   49.36    3.04
   1   6  -6   61.97    4.03
   1  -6   6  193.47    4.57
  -1   6  -6  217.69    5.05
  -1   6  -6  210.21    5.25
   1  -6   6  182.82    4.54
  -4  -3  -4  164.31    4.27
   4   3   4  193.87    4.47
  -4  -3  -4  186.87    4.27
   4   3   4  155.43   36.99
   3  -5   6  133.20    4.72
   3  -5   6  129.39    4.94
  -3   5  -6  121.12    4.46
  -3   5  -6  122.80    4.67
  -2  -3   9  508.74    3.38
   2   3  -9  486.02    4.09
   2   3  -9  479.89    3.23
   2  -5   7  115.17    4.40
  -2   5  -7  116.75    4.33
  -2   5  -7  116.52    4.26
   2  -5   7   99.13    3.69
  -5  -1   7   74.40    2.85
  -5  -1   7   77.39    2.82
   5   1  -7   77.04    2.76
   5   1  -7   74.87    2.80
  -3  -4  -4    5.58    1.55
   3   4   4    3.19    0.92
   3   4   4    3.24    0.87
  -3  -4  -4    2.50    0.63
  -6  -2   0   14.27    1.40
   6   2   0   16.84    1.74
  -6  -2   0   14.21    1.44
   6   2   0   15.05    1.43
  -3  -5  -2   87.23    3.14
   3   5   2  104.88    3.73
  -3  -5  -2   96.43    3.50
   3   5   2   88.98    3.47
  -4  -5   4  300.04    7.03
   4   5  -4  299.57    7.13
  -6   0   5    3.04    0.84
  -6   0   5    4.86    1.22
   6   0  -5    5.32    1.40
   5   0  -7   55.74    3.46
  -5   0   7   57.16    3.60
   5   0  -7   66.61    4.54
  -5   0   7   58.86    3.65
  -5  -4   1  189.70    4.43
  -5  -4   1  247.06    5.67
   5   4  -1  215.93    4.95
   5   4  -1  217.70    5.18
  -6   3   2  331.61    7.58
   6  -3  -2  358.34    2.99
   6  -3  -2  357.42    2.57
  -6   3   2  370.24    2.56
  -5  -3  -2    8.47    0.80
   5   3   2    7.68    1.10
  -5  -3  -2    9.86    1.40
   5   3   2    8.87    0.91
   4   1   6  609.73    3.81
  -4  -1  -6  572.77    4.44
  -5   0  -5    9.44    0.90
   5   0   5   10.48    1.02
  -5   0  -5   11.83    1.89
   5   0   5    9.88    1.41
  -5   2   6   54.17    3.40
  -5   2   6   42.79    2.68
   5  -2  -6   42.87    2.91
  -5   2   6   50.25    3.16
  -3   6  -4 2849.79   17.11
   3  -6   4 2631.20   15.72
  -3   6  -4 3507.31  834.30
  -3   6  -4 3364.34  800.29
   4  -5  -3   18.40    1.75
  -4   5   3   14.55    1.41
  -4   5   3   18.99    1.84
   3  -3  -7 4115.78  979.03
  -3   3   7 3989.65  949.02
   3   1  -9 1105.56    7.20
  -3  -1   9 1121.30    7.02
  -1  -6  -2    1.67    0.49
   1   6   2    1.84    0.57
  -1  -6  -2    3.43    0.93
   1   6   2    1.58    0.43
   5   3  -6  134.81    4.86
  -5  -3   6  133.47    4.68
  -5  -3   6  139.99    5.54
   5   3  -6  135.81    4.74
   6   2  -4 1057.12    6.59
  -6  -2   4 1045.52    6.80
   6   2  -4 1008.80    6.41
  -6  -2   4 1041.70    6.43
   1  -3   9    3.51    0.92
  -1   3  -9    3.01    1.32
  -1   3  -9    4.64    1.23
  -2   4  -8    3.56    0.93
   2  -4   8    1.91    0.51
   2  -4   8    1.78    0.47
  -2   4  -8    1.89    0.54
   1   3   7  108.45    3.87
   1   3   7  118.08    4.23
  -1  -3  -7  141.90    5.08
   1   3   7  128.86    4.75
   5  -3  -5  506.84    3.65
  -5   3   5  466.97    3.21
   4  -4  -5   74.56    2.76
  -4   4   5   70.44    4.65
   6  -1   3  309.54    7.13
  -6   1  -3  297.52    7.22
  -6   1  -3  315.80    7.21
   6  -1   3  332.02    7.53
  -6  -1   5   16.62    1.69
   6   1  -5   16.31    1.66
   6   1  -5   16.48    1.67
  -6  -1   5   12.65    1.26
  -5  -4   4  520.81    3.23
   6  -2  -4   85.28    3.18
  -6   2   4   90.28    3.49
  -6   2   4   85.17    3.22
  -6   2   4   77.63    2.76
   2   1   8  101.55    3.87
  -2  -1  -8  100.09    4.55
  -6  -1  -2   11.31    1.17
   6   1   2   10.02    1.05
   0   5  -8   15.04    1.51
   0   5  -8   15.72    1.59
   0  -5   8   13.63    1.34
   5  -4   4  862.58    5.39
  -5   4  -4  874.15    5.66
  -5   4  -4  894.48    5.76
   1  -5  -5  692.47    4.53
  -1   5   5  701.90    4.58
  -1   5   5  698.28    4.58
   1  -1  -9 1469.08    9.39
  -1   1   9 1410.49    8.80
   1  -1  -9 1401.70    9.49
  -4   4  -6  695.01    4.81
   4  -4   6  703.32    4.63
  -4   4  -6  709.28    5.36
   4  -4   6  687.63    4.80
  -3  -2   9    5.04    1.35
   3   2  -9    1.60    0.62
   3   2  -9    4.08    1.08
  -1   0  -9  424.32    3.45
  -5   3  -5 1096.77    7.06
  -5   3  -5 1058.70    7.66
   5  -3   5 1095.18    7.00
   3  -2   8   17.19    1.78
  -3   2  -8   16.81    1.70
  -3   2  -8   26.91    1.88
   6  -3   2    4.42    1.01
  -6   3  -2    7.96    0.86
  -6   3  -2    5.44    1.28
  -2  -6  -1    4.11    1.05
  -2  -6  -1    7.22    0.73
   2   6   1    6.95    0.91
   2   6   1    3.72    1.03
   1   5  -8   60.33    3.78
  -1  -5   8   57.86    3.56
   1   5  -8   57.92    3.72
   6  -2   3    1.77    0.47
   6  -2   3    1.42    0.38
  -6   2  -3    1.45    0.38
  -6   2  -3    1.81    0.49
   3   4  -8   98.80    3.83
  -3  -4   8   87.59    3.24
   3   4  -8  105.15    3.79
  -3   1  -8    8.23    1.01
  -3   1  -8    4.73    1.28
   3  -1   8    6.79    0.77
  -6   1   5   49.26    3.05
  -6   1   5   50.53    3.18
  -6   1   5   47.22    2.97
   6  -1  -5   47.87    2.97
   5   2  -7  142.89    5.01
  -5  -2   7  148.53    5.25
   5   2  -7  153.43   36.56
  -5  -2   7  161.05    3.82
  -1   6   3  192.72    4.50
   1  -6  -3  181.36    4.29
   1  -6  -3  219.75    5.07
  -1   6   3  199.32    4.61
  -5   5  -1   62.75    3.97
   5  -5   1   58.99    3.65
   5  -5   1   33.93    2.28
  -4  -5   0    1.65    0.46
  -4  -5   0    2.15    0.53
   4   5   0    1.32    0.35
   4   5   0    2.69    0.69
  -3   2   8  469.60    3.18
   3  -4  -6   14.99    1.51
  -3   4   6   14.45    1.53
   5  -5   0  106.97    3.88
   5  -5   0   98.37    3.54
  -5   5   0  104.10    3.83
  -3  -6   3   66.33    4.30
   3   6  -3   74.50    2.82
   3   6  -2   39.87    2.69
  -3  -6   2   40.68    2.86
   3   6  -2   33.94    2.09
  -3  -6   2   27.75    1.73
   1   4   6  206.35    4.96
  -1  -4  -6  178.76    4.29
   1   4   6  187.92    4.41
  -1  -4  -6  187.79    4.48
  -1  -2  -8  385.31    2.98
   1   2   8  397.15    2.87
   4  -2   7  114.76    4.13
  -4   2  -7  121.63    4.42
  -4   2  -7   99.52    3.81
   3   0  -9   14.37    2.31
  -3   0   9   16.27    1.79
   3   0  -9   15.88    1.54
  -6   0  -3  326.59    7.36
   6   0   3  345.88    2.92
  -6   0  -3  334.67    7.70
  -6   0  -3  311.15    7.02
   4  -1   7   20.19    1.96
  -4   1  -7   23.55    1.55
  -4   1  -7   21.24    5.12
  -5  -4   0  538.69    3.69
   5   4   0  521.99    3.39
  -2   5   5  194.65    4.52
  -2   5   5  217.75    5.08
   2  -5  -5  195.13    4.69
   2  -1  -9 1841.78   12.27
   2  -1  -9 1793.52   11.89
   0   5   5   52.51    3.35
   0   5   5   49.28    3.18
   0  -5  -5   47.33    2.94
   0  -5  -5   47.13    3.19
   0   7  -2   47.09    2.90
   0  -7   2   46.88    2.93
   0   7  -2   47.48    3.00
   1  -7   2  122.67    4.30
  -1   7  -2  114.86    4.30
  -1   7  -2  117.47    4.13
   4   5  -5  341.12   81.18
  -4  -5   5  327.02    7.95
   1   4  -9    5.65    1.53
  -1  -4   9    5.03    1.22
   1   4  -9    4.48    1.26
   0  -1  -9    2.43    1.13
   0   1   9    4.97    1.27
   0  -1  -9    9.29    1.25
   3  -6  -2  382.36    3.00
  -3   6   2  315.80    7.31
  -3   6   2  355.82    2.59
   0   4  -9   77.42    3.63
   0  -4   9   71.28    4.55
   0  -4   9   78.05    2.91
   0   4  -9   77.47    2.96
   4   4  -7 1094.82    7.38
   4   4  -7 1069.10    6.54
  -4  -4   7 1071.91    6.80
   6   2   1   65.82    4.07
  -6  -2  -1   65.88    4.07
  -6  -2  -1   58.75    3.59
   6   2   1   63.61    3.89
   0  -6  -3  144.63    5.14
   0   6   3  145.03    5.16
   0  -6  -3  140.24    4.97
   0   6   3  158.10    3.88
  -5   1   7  267.73    6.19
  -5   1   7  229.34    5.46
   5  -1  -7  232.55    5.57
   0   7  -3  126.92    4.79
   0  -7   3  130.54    4.58
   0   7  -3  127.95    4.50
   6  -3  -3  896.38    5.72
  -5   5  -2 2350.89   15.82
  -1   7  -3   99.45    3.54
   1  -7   3   98.42    3.45
  -1   7  -3  106.80    4.20
  -1   5  -8   42.86    2.79
   1  -5   8   38.10    2.48
  -1   5  -8   43.19    2.93
   1  -5   8   35.99    2.27
  -1   7  -1   53.98    3.43
   1  -7   1   57.51    3.62
  -1   7  -1   55.43    3.45
  -3  -6   4 1028.85    6.48
   3   6  -4  997.92    6.41
   4   3  -8  196.77    4.84
   4   3  -8  189.17    4.48
  -4  -3   8  192.61    4.44
   2   6  -6  745.56    4.50
   2   6  -6  743.28    5.14
  -3  -6   1 2194.50   12.94
  -5   5   1    0.21    0.54
   5  -5  -1   -0.83    0.48
   5  -5  -1    2.09    0.63
  -2   6   3   64.91    4.09
  -2   6   3   65.70    4.32
   2  -6  -3   63.94    3.97
   3   5  -7  696.85    4.22
  -3  -5   7  687.57    4.21
  -2   6  -6    0.57    0.40
  -2   6  -6    1.86    0.58
   2  -6   6    1.08    0.44
   2  -6   6    1.16    0.36
   0   7  -1  703.58    4.80
  -3   3  -8  346.41    2.82
   3  -3   8  332.43    7.80
  -3   3  -8  319.97    7.51
   4   4   3   27.47    1.78
   4   4   3   29.74    1.87
  -4  -4  -3   25.45    1.64
  -4  -4  -3   35.13    2.27
   5   4  -5  871.04    6.11
   5  -4  -4   18.98    2.01
  -5   4   4   22.23    1.59
  -4   6  -2  180.61    4.17
   4  -6   2  143.36    5.22
   4  -6   2  133.57    4.69
  -4   6  -2  150.85    5.54
   6   2  -5  585.35    4.21
  -6  -2   5  605.22    3.94
  -2   2  -9  491.31    3.96
   0   6  -7   16.18    1.63
   0  -6   7   15.26    1.44
   0   6  -7   15.18    1.60
  -4   6   0   28.11    1.78
   4  -6   0   24.65    1.83
  -4   6   0   28.72    2.89
  -4   3  -7   83.14    3.30
   4  -3   7   77.08    2.82
  -4   3  -7   85.39    3.24
  -3   6  -5 1409.87    9.28
  -3   6  -5 1453.32    9.40
  -2  -5  -4  178.15    4.17
  -2  -5  -4  172.93    4.25
   2   5   4  181.68    4.26
   2   5   4  180.53    4.47
   3   3  -9    8.54    1.75
  -3  -3   9    7.95    0.98
   3   3  -9   11.48    1.91
   0   7  -4  831.16    5.46
   2  -1   9    5.06    1.27
  -2   1  -9    2.43    0.83
  -2   1  -9    5.54    1.39
  -3   0  -8  357.94    2.38
   2   5  -8  192.52    4.59
   2   5  -8  193.35    4.88
  -2  -5   8  204.86    4.79
   5   1   5    4.31    1.12
  -5  -1  -5    4.29    1.14
  -6  -3   3  378.47    4.03
  -6  -3   3  414.92    3.29
  -6  -3   3  422.35    2.79
   6   3  -3  389.52    3.19
  -4   0  -7   57.07    4.12
   4   0   7   74.07    2.75
  -4   0  -7   75.52    2.78
  -6   3  -3  563.29    3.94
  -6   3  -3  569.50    3.94
   6  -3   3  563.49    3.57
   1   7  -2  299.23    7.00
   1   7  -2  314.50    7.19
  -1  -7   2  298.13    6.81
  -1  -7   2  286.22    6.61
  -1   7  -4  112.06    3.99
  -1   7  -4  115.85    4.16
  -1   7  -4  102.84    3.78
   1   6  -7  400.52    2.83
  -1  -6   7  375.76    2.63
   1   6  -7  377.90    3.13
   2   4  -9   65.28    4.32
   2   4  -9   63.33    3.94
  -2  -4   9   66.18    4.10
  -2   7  -2  225.90    5.40
  -2   7  -2  205.47    4.73
   1  -7   0    7.03    0.71
  -1   7   0    6.44    1.59
  -1   7   0    7.05    1.14
   1   7  -3  542.30    3.78
  -1  -7   3  520.78    3.26
   1  -4   9    3.56    0.87
   1  -4   9    2.82    0.71
  -1   4  -9    4.43    1.17
  -1   4  -9    5.80    1.55
  -6  -3   1   73.82   17.60
   6   3  -1   47.33    3.04
  -6  -3   1   42.57    2.97
   6  -4   0  337.82    7.76
   6  -4   0  366.90    2.54
  -5   5  -3  185.21    5.64
   5  -5   3  174.87    4.28
  -5   5  -3  173.51    4.51
   2  -7   1  120.33    4.26
  -2   7  -1   98.30    3.95
  -2   7  -1  113.55    4.02
   6   0  -6  412.61    3.08
  -6   0   6  398.56    2.68
  -6   0   6  391.24    3.17
   4   5   1   21.97    1.50
  -4  -5  -1   22.74    1.53
  -4  -5  -1   25.20    1.66
   4   5   1   24.57    1.74
   3   3   6   52.57    3.31
  -3  -3  -6   62.86    4.06
   3   3   6   59.70    3.70
   3   3   6   52.58    3.24
   0  -7   0  261.38    6.06
   0   7   0  296.65    6.84
   0   7   0  272.74    6.39
  -1   6  -7    7.56    0.84
   1  -6   7    8.35    1.05
  -1   6  -7    9.42    1.80
   4  -6   3  125.48    4.66
  -4   6  -3  144.42    5.19
  -4   6  -3  149.67    5.36
  -4   6  -3  151.04   35.97
  -3  -6   5    1.52    0.44
   3   6  -5    4.03    1.16
   1   2 -10   48.48    3.08
   1   2 -10   44.47    2.92
  -1  -2  10   40.82    2.59
  -3  -5  -3   79.12    2.89
   3   5   3   76.16    3.03
   3   5   3   72.44   17.28
  -3  -5  -3   68.48    4.20
   3   6   0   46.25    3.15
  -3  -6   0   44.33    3.07
   3   6   0   29.88    1.95
  -3  -6   0   25.87    1.79
  -6   4  -1 1015.12    7.32
  -6   4  -1 1002.54    6.29
   6  -4   1  997.39    6.15
   6   1  -6    1.27    0.32
  -6  -1   6    2.13    0.56
  -6  -1   6    1.79    0.47
   6   1  -6    3.15    1.02
  -5  -3  -3    4.21    0.96
   5   3   3    8.17    1.20
   5   3   3    4.32    1.01
  -5  -3  -3    8.23    0.97
   4  -5  -4  110.41    3.99
  -4   5   4  118.49    4.33
  -5  -4  -1  161.85    3.80
   5   4   1  170.83    4.06
   5   4   1  165.28    4.08
  -5  -4  -1  185.27    4.42
   1   1 -10    9.10    0.96
   1   1 -10    9.31    1.60
  -1  -1  10   10.13    1.03
  -1  -1  10   10.27    1.50
   2  -3   9   93.99    3.75
  -2   3  -9   96.65    3.59
  -2   3  -9   93.46    4.05
   2  -3   9   85.49    3.08
  -6   2   5   49.44    3.06
   6  -2  -5   55.74    3.45
  -6   2   5   59.38    3.72
  -6   2   5   53.66    3.55
   1  -3  -8 2978.97  708.61
  -1   3   8 3458.05 1148.66
  -1   3   8 2768.67   17.27
   5  -5  -2  238.94    5.79
  -5   5   2  274.65    6.37
   6  -4  -1  216.76    5.25
  -6   4   1  204.59    4.86
   6  -4  -1  234.72    5.57
  -2   7  -3  171.48    3.95
  -2   7  -3  166.23    4.50
  -5   2  -6  400.67    2.71
   5  -2   6  424.67    3.07
  -5   2  -6  428.40    3.65
  -5   1  -6  122.52    3.78
   5  -1   6  126.46    3.86
  -5   1  -6  123.02    4.10
  -4   6   1 1053.56    9.65
   4  -6  -1 1057.72    9.48
   6   1   3  266.48    7.45
  -6  -1  -3  278.20    7.74
   1   7  -1  801.54    7.22
  -1  -7   1  800.14    7.07
   1   7  -1  830.64    7.32
  -1  -7   1  870.47    7.77
   3   2   7    1.75    0.50
   3   2   7    2.76    0.76
  -3  -2  -7    2.05    0.82
   3  -1  -9    3.77    1.11
  -3   5   5  315.74    8.71
   3  -5  -5  275.20    7.61
  -5  -3   7  111.44    3.49
  -5  -3   7   91.58    5.31
   5   3  -7   90.12    5.21
   5   3  -7   96.64    5.97
  -1  -5  -5  110.90    3.47
  -1  -5  -5  142.64    4.31
   1   5   5  104.77    3.53
   1   5   5  102.78   34.17
   6  -1   4   40.64    3.26
  -6   1  -4   44.28    3.60
  -6   1  -4   31.05    3.02
  -2  -6  -2   85.15    5.00
  -2  -6  -2   80.85    4.75
   2   6   2   81.29    4.88
   2   6   2   80.30    4.67
  -1  -6  -3   33.69    2.86
   1   6   3   32.27    2.60
  -1  -6  -3   42.66    3.58
   1   6   3   47.53    4.21
   1   1   9    2.07    0.57
  -1  -1  -9    1.57    0.63
  -1  -1  -9    4.01    1.21
   4   5  -6   11.11    2.05
  -4  -5   6   10.06    1.94
  -4  -5   6   10.14    1.19
   4   5  -6    8.98    1.04
   1   7  -4    1.92    0.49
   1   7  -4    2.37    0.64
   1   7  -4    1.27    0.49
   6   3  -4  314.68    8.91
  -6  -3   4  305.51    8.82
  -6  -3   4  362.46    3.47
  -6  -3   4  351.27    3.23
  -1   4   7 1142.63   10.43
  -5   4  -5  618.63    5.87
  -5   4  -5  653.50    6.24
   5  -4   5  644.91    5.78
   0   2 -10  322.09    8.95
   0   2 -10  359.89    4.70
   0  -2  10  321.84    8.90
   0  -2  10  320.34    9.07
  -3   5  -7  100.78   33.52
   3  -5   7   65.46    3.93
   3  -5   7   89.57    5.37
  -3   5  -7   75.10    4.87
   4  -3  -7   10.41    1.37
  -4   3   7   17.35    2.25
  -6   2  -4  624.83    5.59
  -6   2  -4  688.76    6.51
   6  -2   4  630.79    5.54
   2   3   7   13.36    2.04
   2   3   7   15.83    2.00
  -2  -3  -7    9.96    1.39
   2  -3  -8 3277.52 1088.71
  -2   3   8 2745.67  912.07
   0   1 -10 1552.33   14.78
   0  -1  10 1486.59   13.10
  -6  -2  -2  114.66    3.54
   6   2   2  110.53    3.35
  -7   1   1    2.35    0.65
  -7   1   1    2.35    0.63
  -7   1   1    2.40    0.64
  -7   1   1    1.51    0.45
  -6   3   4   19.72    6.57
   6  -3  -4   38.25    3.09
   6  -3  -4   18.99    6.32
  -2   7   0  267.65    7.74
   2  -7   0  254.47    7.07
  -2   7   0  237.50    6.56
  -7   0   1   18.07    2.26
  -7   0   1   19.60    6.52
  -7   0   1   19.01    6.36
  -7   0   1   13.58    1.66
   4   2   6  203.62    5.99
   4   2   6  208.52    5.80
   4   2   6  212.64    5.84
  -4  -2  -6  228.41    6.56
  -7   0   2  525.59    4.95
  -7   0   2  587.44    5.23
  -7   0   2  549.01    5.43
  -7   0   2  559.71    5.25
  -4  -1   9  116.31    3.92
   4   1  -9  115.73    4.07
   4   1  -9  117.69    3.62
   6   3   0 2124.68  705.76
   6   3   0 2154.11  715.53
  -6  -3   0 2235.39  742.53
  -6  -3   0 2013.48   17.35
   0   7  -5   13.98    1.71
   0   7  -5   12.72    1.50
   0   7  -5   14.15    1.64
   3  -6  -3  534.00    5.16
  -3   6   3  495.21    4.67
   2   1 -10  256.93    7.22
   2   1 -10  252.72    7.04
  -2  -1  10  283.26    7.93
  -2   0  -9  173.61    5.45
  -2   0  -9  179.54    5.57
   2   0   9  149.21    4.65
   0   3   8 2967.18  985.61
   0  -3  -8 2908.65  966.17
   0   3   8 2856.54  948.86
   5  -3  -6   28.15    2.57
  -5   3   6   29.13    2.64
  -2   4   7  302.56    8.38
   2  -4  -7  363.59    3.60
   2   2 -10   14.64    1.79
  -2  -2  10   21.55    2.08
   2   2 -10   16.80    2.03
   4   3   5   15.29    1.80
   4   3   5   22.91    1.89
  -4  -3  -5   19.75    6.62
  -5  -1   8  181.13    5.40
   5   1  -8  179.81    5.43
   5   1  -8  179.81    5.73
   7  -1  -2   51.90    4.18
  -7   1   2   50.30    3.99
  -7   1   2   55.54    3.30
  -7   1   2   74.20    4.39
  -6   1   6  221.86    6.24
  -6   1   6  226.52    6.44
   6  -1  -6  240.07    6.63
  -6   1   6  234.53    6.45
   6  -4   2  213.45    5.95
  -6   4  -2  176.11    5.46
  -6   4  -2  202.15   67.18
   2  -5   8  146.19    4.40
  -2   5  -8  157.16    4.86
   2  -5   8  171.75    5.40
  -2   5  -8  150.39    4.61
  -7   1   0   80.33    5.05
  -7   1   0   70.12    4.17
  -7   1   0   89.52    5.18
  -7   1   0   83.95    5.05
  -5  -4   6 2600.30  863.74
   5   4  -6 2475.05  822.15
  -5  -4   6 2934.93  974.89
   5   4  -6 2517.29  836.16
   3   4   5   38.95    3.39
  -3  -4  -5   52.02    4.20
  -3  -4  -5   40.30    3.21
   3   4   5   55.06    3.28
   6  -4  -2  615.51    5.63
   6  -4  -2  619.40    5.95
  -3   4  -8    1.31    0.68
   3  -4   8    1.34    0.39
  -3   4  -8    1.00    0.51
   3  -4   8    1.55    0.45
   0  -4  -7   24.45    2.16
   0   4   7   12.04    1.54
   0  -4  -7   11.17    1.35
   1   3 -10  797.48    7.83
   1   3 -10  804.71    8.88
  -1  -3  10  806.97    7.39
  -5   2   7  962.46    8.55
   5  -2  -7  944.86    8.91
  -2   7  -4  169.97    5.17
  -2   7  -4  163.58    5.32
  -2   7  -4  219.29    6.04
  -1   7  -5  474.57    4.51
  -1   7  -5  435.41    3.98
  -1   7  -5  440.96    4.42
  -6   0  -4   22.71    2.11
  -4   2   8 1472.16   12.96
   4  -2  -8 1318.82   12.01
  -1   2   9 1171.42   10.51
   1  -2  -9 1224.37   11.18
  -1   2   9 1240.94   11.20
   4  -4  -6    6.28    1.68
  -4   4   6    7.95    1.40
  -1   7   1  139.00    4.15
  -1   7   1  129.33    4.25
   1  -7  -1  132.43    4.00
  -2  -4  -6  996.26    8.86
   2   4   6 1001.09    8.83
   4   2  -9   79.07    4.60
  -4  -2   9   75.52    4.46
   4   2  -9   81.24    4.93
  -7   0   0   26.03    2.15
  -7   0   0   24.93    2.08
  -7   0   0   27.47    2.30
  -7   0   0   25.55    2.07
   2   2   8  932.86    8.58
   2   2   8  937.62    8.44
  -5   3  -6   61.78    3.80
  -5   3  -6   72.70    4.32
   5  -3   6   60.20    3.52
   1  -6  -4  199.40    6.08
  -1   6   4  201.78   67.04
  -1   6   4  209.48    6.33
   1   0 -10  293.54    8.14
   1   0 -10  313.35    8.73
  -5   0  -6    8.75    1.41
  -5   0  -6    5.36    1.32
  -6  -2   6    1.68    0.47
   6   2  -6    0.85    0.47
   6   2  -6    2.34    0.62
  -6  -2   6    2.19    0.63
   2   6  -7 1295.12   11.24
   0   3 -10    1.99    0.71
   0  -3  10    0.36    0.30
   0   3 -10    1.19    0.50
   1   7   0   50.86    4.07
  -1  -7   0   44.09    3.54
   1   7   0   46.21    4.17
  -1  -7   0   36.47    2.94
  -7   0   3  401.56    3.98
  -7   0   3  447.71    4.27
  -4   6  -4  300.44    8.48
  -4   6  -4  275.92    7.87
  -4   6  -4  283.76    7.88
   4  -6   4  301.25    8.32
   4  -5   6  931.63    8.30
  -4   5  -6  936.30    8.99
  -4   5  -6  911.29    8.70
   4   0  -9 1257.85   11.32
  -4   0   9 1210.99   10.82
  -4   4  -7    9.24    1.26
  -4   4  -7   10.34    1.85
   4  -4   7    7.76    0.96
   0  -7  -1   65.02    3.82
   0   7   1   62.32    3.61
   0   7   1   65.47    4.03
   1   7  -5    2.61    0.79
   1   7  -5    1.81    0.48
   1   7  -5    1.52    0.40
  -5   5  -4 1109.03   10.49
  -5   5  -4 1146.44   10.70
  -5  -2   8  114.14    3.50
   5   2  -8  127.63    3.83
   5   2  -8  115.56    3.85
   2  -2  -9   -1.16    1.05
  -2   2   9    1.62    0.68
  -7   2   1  290.37    8.12
   7  -2  -1  273.37    7.48
  -7   2   1  299.01    8.29
  -7   1   3   30.43    2.45
   7  -1  -3   47.63    3.84
  -7   1   3   32.93    2.69
  -7   1   3   29.76    2.55
  -4   6   2  171.26    5.20
   4  -6  -2  168.48    5.06
  -6  -3   5  766.16    6.87
   6   3  -5  745.10    6.63
  -6  -3   5  719.86    6.33
   4   4  -8   24.28    2.03
   4   4  -8   32.81    2.90
  -4  -4   8   30.55    2.56
  -7  -1   2   11.69    1.49
  -7  -1   2   21.02    1.84
  -7  -1   2   22.06    1.92
  -7  -1   2   22.88    2.44
   3   6  -6  676.67    6.55
  -3  -6  -1    6.89    1.79
  -3  -6  -1    8.63    1.06
   3   6   1   12.30    1.84
   3   6   1    7.20    2.48
   2  -6  -4  122.85    3.90
  -2   6   4  106.55    3.59
  -2   6   4  107.55    3.26
   3   1   8  206.16    5.85
  -3  -1  -8  175.00    5.74
   3   1   8  166.24    5.04
   0   6   4    7.40    2.51
   0  -6  -4    6.78    1.65
   0  -6  -4    8.29    1.20
   0   6   4    7.89    1.23
  -7   2   0    0.20    0.19
   7  -2   0    0.21    0.12
  -7   2   0    0.53    0.25
   2   0 -10 1485.01   13.69
   2   0 -10 1330.28   12.57
  -2   6  -7   39.22    3.43
  -2   6  -7   50.30    4.04
   2  -6   7   48.69    3.96
   3  -6   6  663.03    6.25
  -3   6  -6  630.23    5.99
  -6   3  -4 1096.24   10.76
  -6   3  -4 1048.32    9.34
   0   0 -10  357.24    4.37
   0   0 -10  352.32    3.60
  -7  -1   1  788.48    7.57
   0   2   9  129.38    4.58
   0  -2  -9   99.27    6.14
   0   2   9  142.91    5.25
  -5   4   5   23.36    2.09
   5  -4  -5   27.61    2.43
  -5   5   3   54.19   18.02
   5  -5  -3   58.84    3.48
   0   5  -9    0.42    0.36
   0  -5   9    1.68    0.48
   0   5  -9    1.06    0.69
  -7   1  -1  478.66    4.44
  -7   1  -1  436.15    4.39
   1  -2  10  133.41    4.07
  -1   2 -10  153.43    4.80
  -1   2 -10  138.99    4.30
  -2  -7   3   50.36    4.04
   2   7  -3   51.21    4.17
   2   7  -3   52.06    4.14
  -2  -7   3   55.07    3.18
   4   1   7   10.33    1.29
  -4  -1  -7   25.10    2.38
   4   1   7   10.88    1.29
   1  -5  -6   26.03    2.12
   1  -5  -6   22.43    2.01
  -1   5   6   28.53    2.46
  -2  -3  10   21.87    1.87
   2   3 -10   24.71    2.10
   2   3 -10   23.83    1.98
   2   7  -2 1129.93    9.84
   2   7  -2 1094.17    9.81
  -2  -7   2 1116.55    9.69
  -2  -7   2 1085.73    9.58
  -1  -5   9  308.15    8.50
   1   5  -9  283.81    8.27
   1   5  -9  328.55    9.06
   3   4  -9    5.46    1.35
  -3  -4   9    6.81    1.79
   3   4  -9    6.20    1.73
   3   5  -8 2487.27  826.21
   3   5  -8 2276.08  756.04
  -3  -5   8 2355.43  782.40
  -2   7   1    4.03    1.16
   2  -7  -1    3.17    0.90
  -2   7   1    2.44    0.64
  -3   7  -2 3456.29 1148.08
  -3   7  -2 2745.27  911.90
   3  -7   2 2805.90  932.04
   7  -2  -2   64.03    3.76
  -7   2   2   57.25    3.47
   7  -2  -2   57.16    3.32
  -2   4  -9  674.23    6.33
   2  -4   9  650.33    5.93
  -5  -5   3   53.71    4.43
  -5  -5   3   15.13    1.80
   5   5  -3   43.68    4.09
  -5  -5   3   26.11    2.25
   5   5  -2 4034.95 1340.29
  -5  -5   2 3717.53 1234.84
  -5  -5   2 4109.00 1364.89
   5   5  -2 3094.92 1028.03
  -7  -1   3   45.05    3.70
   7   1  -3   49.51    4.06
  -7  -1   3   51.44    4.09
  -7  -1   3   55.14    3.69
  -4  -5  -2  311.86    8.68
   4   5   2  323.27    8.88
   4   5   2  325.27    8.93
  -4  -5  -2  327.40    9.15
   1  -1  10  319.69    8.82
  -1   1 -10  302.32    8.86
  -1   1 -10  291.98    8.31
  -4  -4  -4   47.38    4.07
   4   4   4   38.71    3.22
  -4  -4  -4   40.70    3.24
   4   4   4   40.33    3.41
  -5  -4  -2  400.71    3.70
  -5  -4  -2  415.21    4.10
   5   4   2  392.92    3.57
   5   4   2  414.48    4.09
   6   3   1  260.73    7.22
   6   3   1  275.03    7.53
  -6  -3  -1  304.32    8.34
  -6  -3  -1  275.08    7.82
   6  -4   3  226.67    6.33
  -6   4  -3  221.06    6.36
  -6   4  -3  239.10    6.71
  -7   0  -1   40.30    3.20
  -7   0  -1   50.21    4.15
  -7   0  -1   50.33    4.01
  -7   0  -1   52.48    4.20
  -2   5   6   13.72    1.68
   2  -5  -6   18.75    2.40
   2   7  -4  100.74   33.52
   2   7  -4   96.54    5.55
   2   7  -4  103.43   34.36
   3  -4  -7  820.47    7.63
  -3   4   7  890.65    8.04
   6  -4  -3   52.17    4.28
  -6   4   3   30.30    2.54
   0   6  -8  193.47    6.54
   0  -6   8  176.87    5.30
   0   6  -8  185.60    5.62
  -3   7  -3    3.55    1.42
  -3   7  -3    3.09    0.82
  -7   2  -1  626.81    5.62
  -7   2  -1  587.27    5.59
   7  -2   1  595.30    5.25
  -7   0   4  336.39    9.30
  -7   0   4  305.35    8.38
   7   0  -4  297.17    8.18
  -7   0   4  322.47    8.85
  -7  -1   0  587.25    5.58
  -7  -1   0  640.17    5.66
  -7  -1   0  632.28    5.66
  -7  -1   0  646.36    6.10
  -3  -1  10  261.06    7.23
   3   1 -10  250.67    7.00
   3   1 -10  251.08    7.10
   5   5  -4 1050.75    9.52
  -5  -5   4 1041.85    8.96
  -5  -5   4 1035.38    8.89
  -5  -5   4 1043.25    9.24
   0  -5  -6 1244.85   11.50
   0   5   6 1345.34   11.96
   0  -5  -6 1342.84   11.84
   2   7  -1   11.59    1.57
   2   7  -1    7.67    1.03
  -2  -7   1    6.31    1.56
  -2  -7   1    8.85    1.41
  -2   7  -5  148.14    4.73
  -2   7  -5  133.54    4.00
  -2   7  -5  150.45    4.56
   5  -1  -8  219.47    6.14
  -5   1   8  177.09    5.43
   0   7  -6   12.52    1.48
   0   7  -6   13.25    1.53
  -1  -3  -8 1481.92   13.50
  -4  -6   3  613.20    5.84
   4   6  -3  613.21    5.95
   5   2   5  126.37    3.84
   5   2   5  117.29    3.46
  -5  -2  -5  119.34    3.79
   1  -3  10  186.19    5.68
  -1   3 -10  190.14    5.95
  -1   3 -10  195.21    5.99
  -4  -5   7  208.67    5.75
   4   5  -7  200.05    6.44
   4   5  -7  230.06    6.30
   3  -7   0  593.12    5.68
  -3   7   0  602.93    5.63
   3   2 -10  229.64    6.72
  -3  -2  10  233.03    6.54
   3   2 -10  245.46    6.95
   4   3  -9  215.77    5.98
   4   3  -9  224.41    6.57
  -4  -3   9  234.91    6.61
  -4   2  -8   62.72    3.80
  -4   2  -8   76.55    4.66
   4  -2   8   71.84    4.35
  -4  -6   2    0.24    0.12
   4   6  -2    0.87    0.24
   4   6  -2   -0.12    0.47
  -4  -6   2    0.35    0.27
   5   5  -1  136.15    4.10
  -5  -5   1  120.73    3.69
   5   5  -1  123.15    3.70
  -5  -5   1  139.53    4.32
   1   6  -8   39.53    3.17
  -1  -6   8   39.92    3.20
   1   6  -8   50.30    4.13
  -1  -4  -7  737.47    7.18
   1   4   7  653.88    5.91
  -1  -4  -7  686.42    6.61
   6   1  -7  149.12    4.55
   6   1  -7  149.90    4.78
  -6  -1   7  150.04    4.48
  -3   2  -9  343.20    9.71
  -3   2  -9  408.58    4.68
   6  -2  -6   54.34    3.35
  -6   2   6   66.45    3.96
  -1   5  -9  801.70    7.64
   1  -5   9  795.62    7.27
   6   0  -7   17.47    2.11
   6   0  -7   17.31    2.18
  -6   0   7   14.99    1.78
  -1  -7  -1   52.75    4.23
   1   7   1   49.68    4.07
  -1  -7  -1   53.10    4.40
   1   7   1   64.09    4.44
  -4   1  -8   14.21    1.95
   4  -1   8   14.39    1.81
  -4   1  -8   16.57    2.09
  -7   1   4  153.37    4.78
  -7   1   4  124.05    3.71
   7  -1  -4  135.88    4.21
  -7   1   4  134.31    4.32
  -7   2   3    5.30    1.48
   7  -2  -3    2.04    0.56
  -7   2   3    2.39    0.64
   2   6   3   41.04    3.35
  -2  -6  -3   44.96    3.59
   2   6   3   41.45    3.41
  -2  -6  -3   40.81    3.26
  -6   3   5    4.29    1.19
   6  -3  -5    2.79    0.79
  -6  -2  -3   17.81    2.19
   6   2   3   16.82    2.06
   4   6  -4   28.25    2.46
  -4  -6   4   23.91    2.03
   4  -1  -9  223.91    6.21
  -4   1   9  174.49    5.40
  -6  -1  -4   21.17    1.88
   6   1   4   18.60    2.19
  -1   7  -6  224.81    6.19
  -1   7  -6  232.87    6.81
  -1   7  -6  231.66    6.49
   4  -5  -5  748.21    7.36
  -4   5   5  820.65    7.48
  -2  -5  -5   10.03    1.25
   2   5   5    9.61    1.23
   2   5   5    5.85    1.52
  -2  -5  -5    6.98    1.80
   7   1  -4  187.65    5.58
  -7  -1   4  221.08    6.47
   7   1  -4  199.86    6.10
  -7  -1   4  204.64    5.69
   1   4 -10   19.89    6.66
   1   4 -10   22.60    1.90
  -1  -4  10   22.63    1.88
  -2  -1  -9   58.61    3.63
   2   1   9   52.35    4.27
  -3   2   9   -4.28    1.79
   3  -2  -9    1.62    1.04
  -1   7   2   56.04    3.55
   1  -7  -2   57.24    3.43
  -1   7   2   73.08    4.48
  -2  -5   9  170.41    5.28
   2   5  -9  169.68    5.18
   2   5  -9  145.84    4.62
  -3   1  -9    7.64    1.69
  -3   1  -9    8.48    1.40
   3  -1   9    8.94    1.17
  -1   6  -8   19.86    6.64
   1  -6   8   18.39    2.16
  -1   6  -8   17.18    2.05
  -3  -5  -4  231.62    6.37
  -3  -5  -4  212.52    6.19
   3   5   4  209.74    5.98
   3   5   4  239.24    6.66
   1   7  -6  437.28    3.90
   1   7  -6  451.67    4.70
   1   7  -6  437.60    3.92
  -4   6  -5 2372.50  788.08
  -4   6  -5 2145.50  712.68
   0   4 -10   11.85    2.48
   0  -4  10    9.26    1.42
   0   4 -10   12.62    2.03
  -7   1  -2  425.28    4.13
  -6   1  -5  107.74    3.43
   6  -1   5   84.87    4.91
  -6   1  -5   82.49    4.79
  -5   4  -6  804.89    7.61
  -5   4  -6  819.99    7.45
   5  -4   6  832.08    7.39
  -5  -4   7  141.44    4.22
   5   4  -7  169.12    5.57
   5   4  -7  137.51    4.13
   6  -2   5  348.85    3.32
  -6   2  -5  340.98    9.36
  -6   2  -5  349.46    4.36
  -5  -3   8  224.54    6.25
   5   3  -8  214.68    5.91
   5   3  -8  211.59    6.16
   4   6  -1  123.36    3.84
  -4  -6   1   99.09    5.79
   4   6  -1  112.22    3.42
  -4  -6   1  125.03    3.81
   2   7  -5  626.47    5.95
  -5  -1  -6  155.39    5.71
   5   1   6  139.57    4.13
   5   1   6  153.26    4.54
   1  -1 -10  547.03    5.76
   3   0 -10 2312.80  768.25
   3   0 -10 1840.37   16.78
  -3   6   4  122.36    3.88
   3  -6  -4  115.31    3.63
   1   6   4  472.29    4.65
   1   6   4  479.73    4.48
  -1  -6  -4  507.97    4.90
  -1  -6  -4  481.60    4.96
   5  -6   1  358.68    3.47
  -5   6  -1  376.48    3.94
   6   4  -2   17.96    2.10
  -6  -4   2   15.96    1.94
  -6  -4   2   23.53    1.93
  -6  -4   2   28.55    2.27
  -6  -4   3   50.29    4.40
   6   4  -3   39.79    3.57
  -6  -4   3   33.32    2.88
  -6  -4   3   19.19    6.44
   1   0  10   82.61    4.96
  -1   0 -10   93.33    5.52
  -1   0 -10   90.17    5.70
  -4   3  -8 2548.03  846.38
   4  -3   8 2114.26  702.29
  -4   3  -8 2434.96  808.83
  -3   7  -4   82.11    4.76
  -3   7  -4  109.81    3.38
  -3   7  -4   99.83    5.89
  -6  -3   6  303.59    8.38
  -6  -3   6  292.54    8.21
   6   3  -6  312.29    8.67
   6   3  -6  301.46    8.61
   0  -7  -2  190.28    5.69
   0   7   2  183.02    5.55
   0   7   2  186.36    6.07
  -3   3  -9    1.41    0.88
  -3   3  -9    1.17    0.58
   3  -3   9    0.68    0.46
  -1  -2  -9  300.66    8.45
   1   2   9  292.72    8.37
   1   2   9  285.47    7.99
  -5  -5   5  397.21    3.49
  -5  -5   5  391.93    4.17
   4  -6  -3  411.55    4.11
  -4   6   3  439.19    4.33
   7  -3   0   91.11    5.30
  -7   3   0  108.82    3.83
  -7   3   0  101.30   33.66
  -5   6   0 2021.39   17.77
   5  -6   0 1929.79   17.01
   7  -3  -1  281.01    7.83
   7  -3  -1  285.71    7.90
  -7   3   1  295.48    8.27
  -7  -2   2 1634.66   14.59
  -7  -2   2 1573.58   13.82
  -7  -2   2 1529.47   13.35
   5  -5   5   55.72    3.29
  -5   5  -5   57.82    3.47
  -5   5  -5   54.08   18.00
  -2  -7   0  106.60    3.42
  -2  -7   0  113.86    3.46
   2   7   0  110.18    3.52
   2   7   0  107.46    3.24
   7   1   1  108.64    3.33
  -7  -1  -1   95.34    5.51
  -7  -1  -1  106.85    3.90
  -7  -1  -1  104.79    3.20
  -7   2  -2  116.09    3.63
   7  -2   2  113.77    3.47
  -7   2  -2  108.13    3.36
  -5   6  -2  470.69    4.70
  -5   6  -2  442.93    4.39
  -2   7   2    0.59    0.64
   2  -7  -2    0.91    0.30
  -2   7   2    0.42    0.41
   3  -7  -1  215.54    6.01
  -3   7   1  286.90    8.33
   2  -1 -10  161.09    5.11
   2  -1 -10  168.98    6.01
  -6  -2   7   13.06    1.55
   6   2  -7   14.08    1.73
   6   2  -7   14.49    1.91
  -3   5   6   49.52    4.13
   3  -5  -6   57.51    3.40
  -5  -5   0   17.51    2.14
  -5  -5   0   17.99    2.25
   5   5   0   12.87    1.58
   5   5   0   18.85    2.31
  -7   0  -2  532.33    5.36
  -3  -3  10  303.06    8.51
   3   3 -10  346.94  115.27
   3   3 -10  314.30    8.66
   3   6  -7  851.38    7.34
  -3  -6   7  831.08    7.18
   3   6  -7  891.79    8.16
  -6   5   0  480.58    5.04
   6  -5   0  425.62    3.98
   6  -5   0  442.91    4.16
  -7  -2   3   97.46    5.95
  -7  -2   3   57.52    3.35
   7   2  -3   81.73    4.87
  -7  -2   3   86.47    5.06
  -3  -6  -2   43.78    3.56
  -3  -6  -2   43.22    3.47
   3   6   2   40.18    3.34
   3   6   2   42.16    3.54
  -6   1   7    5.71    1.60
   6  -1  -7    4.93    1.34
  -5   2  -7   29.06    2.96
  -5   2  -7   22.52    1.95
   5  -2   7   22.81    1.95
  -7  -2   1  252.08    7.04
  -7  -2   1  214.54    6.10
   7   2  -1  247.70    6.94
   6  -5   1 1268.36   11.09
  -6   5  -1 2264.35  752.16
   6   4  -1  770.47    6.93
   6   4  -1  726.25    6.39
  -6  -4   1  748.51    6.69
  -4  -6   5  158.12    5.18
   4   6  -5  155.16    5.05
  -6  -4   4 2643.35  878.04
  -6  -4   4 2885.27  958.39
   6   4  -4 3247.39 1078.70
  -6  -4   4 3152.54 1047.19
  -3   5  -8 1185.96   10.91
  -3   5  -8 1180.15   11.25
   2   4 -10  185.28    5.59
  -2  -4  10  171.84    5.28
   2   4 -10  182.36    5.64
  -5   5   4 1075.07    9.65
   5  -5  -4 1026.44    9.30
   0  -1 -10 2196.37  729.60
   0   1  10 1853.14   17.32
   0  -1 -10 2117.81  703.48
  -6   4  -4 1850.83   16.16
   6  -4   4 1886.94   16.38
   2   6  -8  127.41    4.36
   2   6  -8  141.84    4.27
  -2  -6   8  127.51    3.81
  -5   1  -7    3.56    1.05
  -5   1  -7    2.07    0.58
   5  -1   7    1.61    0.46
  -7   3  -1  535.69    5.25
   7  -3   1  592.94    5.31
  -7   3  -1  586.33    6.21
   7   0  -5    1.97    0.54
  -7   0   5    2.35    0.69
  -7   0   5    2.42    0.71
  -7   0   5    3.07    0.85
   7  -3  -2   83.79    5.38
  -7   3   2   54.58    3.31
   7  -3  -2   62.11    3.65
  -6  -3  -2  352.56    3.14
   6   3   2  321.46    8.77
   6   3   2  360.46    3.61
  -6  -3  -2  359.82    3.70
  -4   0  -8  455.66    4.45
  -6   0  -5  232.11    6.93
  -1  -5  -6  658.48    6.92
  -1  -5  -6  740.36    6.99
   1   5   6  699.92    6.42
  -5   3   7   31.19    2.55
   5  -3  -7   26.54    2.20
  -6   4   4  178.87    5.59
   6  -4  -4  147.48    4.57
  -6   5   1  535.67    5.06
   6  -5  -1  580.94    5.51
  -5   6   1   12.48    1.79
   5  -6  -1    7.10    2.47
  -2   2 -10   14.88    2.06
   2  -2  10   13.68    1.67
  -2   2 -10   15.05    2.40
   3   3   7    1.50    0.43
   3   3   7    1.49    0.40
  -3  -3  -7    4.26    1.21
   6  -3   5   12.56    1.51
  -6   3  -5   11.80    1.43
  -6   3  -5   10.71    2.00
   1  -4  10    4.80    1.29
  -1   4 -10    6.32    1.89
  -1   4 -10    5.29    1.63
   7  -2  -4   35.18    2.81
  -7   2   4   61.91    3.68
  -7   2   4   68.13    4.10
   4  -5   7   58.10    3.49
  -4   5  -7   67.05    4.36
  -4   5  -7   61.71    3.69
  -3   0  -9  575.89    5.42
   3   0   9  614.05    5.63
  -3   0  -9  641.65    6.35
  -2   7  -6  335.59    9.64
  -2   7  -6  339.28    9.30
  -2   7  -6  364.36    3.65
   4   6   0  855.94    7.60
  -4  -6   0  810.31    7.17
   4   6   0  847.33    7.62
  -4  -6   0  844.93    7.39
   6  -5   2  830.75    7.39
  -6   5  -2  839.89    8.07
  -7  -1   5  139.96    4.18
  -7  -1   5  134.60    4.32
   7   1  -5  138.36    4.47
   7   1  -5  136.68    4.22
  -5   6  -3   35.52    2.94
  -5   6  -3   27.06    2.23
  -3   6  -7    4.08    1.12
  -3   6  -7    6.55    1.83
   3  -6   7    4.50    1.20
  -7  -2   4  652.71    5.92
  -7  -2   4  646.80    5.84
  -7  -2   4  598.34    5.42
   7   2  -4  634.13    5.94
   4  -3  -8 1826.66   16.15
  -4   3   8 1752.22   15.91
   2  -1  10 1505.88   13.77
   5   1  -9  411.99    4.27
   5   1  -9  440.55    4.32
  -5  -1   9  431.73    4.12
  -4  -5  -3 1115.71   10.50
  -4  -5  -3 1122.56   10.09
   4   5   3 1142.31   10.22
   4   5   3 1101.31    9.84
  -7   1   5   84.17    4.95
  -7   1   5   99.17    6.02
   7  -1  -5   67.10    3.98
  -5   3  -7  207.41    6.04
  -5   3  -7  211.73    6.13
   5  -3   7  208.91    5.84
  -7  -2   0   72.89    4.51
  -7  -2   0   64.20    3.81
   4   3   6   18.66    2.17
  -4  -3  -6   20.74    2.03
   4   3   6   21.83    1.84
  -5  -4  -3  748.74    7.14
   5   4   3  685.38    6.10
   5   4   3  704.04    6.31
  -5  -4  -3  677.17    6.13
   0   7  -7  174.19    5.74
   0   7  -7  167.54    5.17
  -2   5  -9  125.46    4.08
   2  -5   9  121.72    3.71
  -2   5  -9  143.23    4.45
   2   7  -6  717.36    6.23
   5  -2  -8   65.46    3.92
  -5   2   8   81.50    4.83
  -4   4   7  105.25    3.32
   4  -4  -7  106.16    3.25
  -5   4   6   83.37    5.02
   5  -4  -6   83.92    4.93
  -3  -4  -6  773.58    7.44
   3   7  -3  182.82    5.39
  -3  -7   3  181.82    5.75
  -3  -7   3  169.80    4.99
   3   7  -3  201.89   67.11
   2  -3  10   55.12    3.53
  -2   3 -10   58.58    3.82
  -2   3 -10   49.02    4.03
   3   2   8  585.24    5.29
   3   2   8  558.48    5.26
  -2   6   5  258.42    7.42
   2  -6  -5  264.28    7.45
   6   4   0  527.74    4.98
  -6  -4   0  530.17    4.93
  -6  -4   0  542.91    5.06
   6   4   0  548.52    4.99
  -1  -7  -2   78.04    4.60
   1   7   2   71.96    4.28
  -1  -7  -2   58.18    3.42
   1   7   2   75.80    4.73
  -2   6  -8  661.69    7.62
   2  -6   8  613.25    5.92
  -2   6  -8  655.56    5.96
  -3   7  -5    7.65    1.34
  -3   7  -5    7.03    2.04
  -3   7  -5    8.35    0.99
  -4  -2  -7    9.32    1.82
   4   2   7    3.56    0.93
   4   2   7    2.81    0.75
   1  -4  -8   22.29    2.32
  -1   4   8   23.81    2.01
  -6  -4   5  911.87    7.94
  -6  -4   5  892.19    8.06
  -6  -4   5  896.74    7.95
   6   4  -5  901.05    8.91
   5   5  -6  832.26    8.38
  -5  -5   6  789.27    6.89
  -4  -4   9   15.06    1.78
   4   4  -9   16.52    1.94
   4   4  -9   13.18    2.62
   3   7  -2  170.97    5.09
   3   7  -2  166.89    5.27
  -3  -7   2  155.52    5.00
  -3  -7   2  175.40    5.20
   4  -7   1  430.99    4.59
  -4   7  -1  429.33    4.35
   1  -3  -9   10.58    2.06
  -1   3   9   10.46    1.98
   7  -3   2  109.18    3.35
  -7   3  -2  103.50   34.42
  -7   3  -2  108.02    3.77
   7  -1   3  124.79    3.71
  -7   1  -3  131.38    3.92
  -7   1  -3  130.25    4.12
   4  -7   2 1023.63    9.63
   0   6   5    6.18    1.72
   0   6   5    5.06    1.36
   0  -6  -5    4.65    1.21
   0  -6  -5    4.45    1.19
   5   0  -9  135.22    4.21
   5   0  -9  134.05    4.08
  -4   4  -8 1579.25   14.66
  -4   4  -8 1503.66   13.35
   4  -4   8 1502.17   13.18
  -3   4  -9  163.25    5.24
   3  -4   9  165.21    5.06
  -3   4  -9  158.05    5.07
  -7   3   3   75.53    4.57
   7  -3  -3   70.71    4.20
   7  -3  -3   94.23    5.53
   5   2  -9   81.71    4.86
   5   2  -9   65.17    4.02
  -5  -2   9   74.53    4.35
   3  -1 -10  804.57    7.61
   4   1 -10  276.57    8.22
  -4  -1  10  257.50    7.23
   4   1 -10  252.60    7.08
   1   2 -11  451.38    5.37
  -5   0  -7  378.81    4.26
   5   0   7  398.05    3.57
  -5   0  -7  411.94    3.98
   3   7  -4   40.28    3.73
   3   5  -9  159.80    4.83
  -3  -5   9  192.33    5.78
   3   5  -9  170.56    5.67
  -6   5   2   30.14    2.48
   6  -5  -2   64.53    3.95
   2  -4  -8   19.87    6.82
  -2   4   8    9.12    1.67
  -4  -5   8 1389.43   12.02
   2   7   1  297.11    8.19
  -2  -7  -1  300.54    8.39
  -2  -7  -1  271.60    7.56
   2   7   1  277.74    7.87
  -2  -3  -8  208.20    5.97
   2   3   8  194.63    5.97
   2   3   8  202.14   67.17
   1   7  -7    4.71    1.18
   1   7  -7    3.89    1.14
  -1   7  -7  186.35    6.03
  -1   7  -7  180.37    5.44
   7   1   2  187.89    5.67
  -7  -1  -2  174.08    5.11
  -7  -1  -2  171.45    5.57
  -7  -1  -2  198.68    5.83
  -3   7   2  181.06    5.49
   3  -7  -2  169.66    5.10
   4   6  -6 1345.58   12.18
  -7   2  -3    3.75    1.04
   7  -2   3    6.36    1.60
  -7   2  -3    5.65    1.43
  -2   3   9  194.64    6.43
   2  -3  -9  230.75    6.49
  -5  -5  -1   26.92    2.39
   5   5   1   21.63    1.83
   5   5   1   26.59    2.25
  -5  -5  -1   26.50    2.22
  -1   7   3  266.95    7.37
   1  -7  -3  284.27    7.88
  -1   7   3  248.10    7.14
   4   2 -10  413.62    4.06
   4   2 -10  391.49    4.00
  -4  -2  10  422.82    4.01
   1   1 -11   12.61    2.17
   1   1 -11   12.89    2.13
  -4   6  -6  280.50    7.88
  -4   6  -6  283.19    7.92
  -2  -4  -7  168.23    5.15
   2   4   7  179.62    5.40
  -2  -4  -7  153.10    4.84
  -5   6   2  382.23    3.78
   5  -6  -2  408.45    4.16
   4  -2  -9  723.59    8.17
  -4   2   9  653.39    6.23
  -4   7   0  174.61    5.54
   4  -7   0  210.02    5.96
  -6   5  -3  725.95    7.34
   4   4   5   42.52    3.46
  -4  -4  -5   61.80    4.27
  -4  -4  -5   51.15    4.08
   4   4   5   50.28    4.09
   0   2 -11    5.10    1.44
   0   2 -11    4.66    1.38
  -1  -1 -10   83.80    5.01
   1   1  10   96.62    5.96
  -1  -1 -10   95.99    5.70
  -6   3   6  270.08    7.61
   6  -3  -6  269.72    7.50
  -4   7  -3   84.31    5.03
  -4   7  -3   87.77    5.51
   0   4   8  197.42    6.09
   0  -4  -8  215.50    6.28
   6   3  -7    1.06    0.56
   6   3  -7    3.20    0.88
  -6  -3   7    1.68    0.47
   6   2   4   57.50    3.40
  -6  -2  -4   80.33    4.76
   3   7  -1  346.06    9.46
   3   7  -1  303.51    8.50
  -3  -7   1  301.79    8.44
  -3  -7   1  341.81    9.43
   0   3   9  179.81    5.66
   0  -3  -9  162.61    5.02
   0   3   9  162.42    4.91
  -7   0  -3   29.56    2.67
  -7   0  -3   29.28    2.33
   2   2 -11   35.41    2.88
   2   2 -11   45.77    3.92
   0   6  -9  120.06    3.68
   0   6  -9  111.62    3.75
   0  -6   9  106.30    3.24
   7   2  -5   62.80    3.81
   7   2  -5   52.23    4.17
  -7  -2   5   54.66    3.23
  -7  -2   5   67.69    4.24
  -1   8  -2  152.48    4.59
   1  -8   2  152.57    4.55
  -1   8  -2  149.91    4.93
  -5   6  -4  389.82    4.54
  -5   6  -4  406.78    4.33
   6  -2  -7    1.83    0.50
  -6   2   7    2.88    0.80
   6   1  -8   20.21    6.78
  -6  -1   8   18.39    2.32
   6   1  -8   16.64    2.01
   3   4 -10  428.36    4.91
   0  -7  -3  655.79    6.14
   4   0 -10    1.03    0.53
   4   0 -10    0.86    0.56
   2  -7  -3   50.20    4.15
  -2   7   3   60.79    3.63
   0  -8   3   35.19    2.82
   0   8  -3   40.23    3.40
   0   8  -3   40.57    3.29
   2   1 -11  237.61    6.77
   2   1 -11  234.20    6.61
   4  -6  -4    1.20    0.34
  -4   6   4    0.93    0.51
   1  -8   3   36.55    2.95
  -1   8  -3   37.71    3.03
  -1   8  -3   45.67    3.77
   2   6   4 1661.51   14.77
  -2  -6  -4 1752.48   15.40
   2   6   4 1798.66   15.80
  -2  -6  -4 1867.58   17.28
   5   4  -8   19.01    6.37
  -5  -4   8   17.20    2.16
   5   4  -8   16.29    1.91
   0   8  -2  351.04    3.29
   0   8  -2  337.70    9.55
   0  -8   2  349.36    3.44
  -1  -5  10   75.78    4.42
   1   5 -10   88.79    5.38
   1   5 -10   82.20    4.84
   0   1 -11   72.34    4.33
   0   1 -11   80.43    5.01
   0   5 -10   72.11    5.09
   0   5 -10   64.39    3.82
   0  -5  10   71.26    4.23
   1   3 -11  101.95   33.90
  -1  -3  11   97.28    5.68
   1   3 -11   96.21    5.76
  -1   5   7    9.52    1.70
   1  -5  -7    7.12    2.60
   2   0  10  214.01    6.31
  -2   0 -10  221.78    6.22
  -2   0 -10  229.38    6.50
  -7  -2  -1   29.40    2.36
  -7  -2  -1   35.87    3.22
  -7  -2  -1   26.51    2.17
   7   2   1   30.53    2.48
   1   6  -9   45.89    4.12
   1   6  -9   45.06    3.62
  -1  -6   9   44.75    3.58
   6   0  -8  202.02   67.12
   6   0  -8  197.63    6.21
  -6   0   8  190.40    5.67
   3   7  -5 3305.00 1097.83
  -6  -1  -5    7.66    1.26
   4   6   1  109.52    3.46
  -4  -6  -1   93.60    5.56
   4   6   1   98.67    5.91
  -4  -6  -1  114.33    3.91
  -5   5  -6 1018.62    9.42
  -5   5  -6  976.08    8.88
  -7   0   6  445.48    4.44
  -7   0   6  443.32    4.21
   7   0  -6  426.04    4.23
   2   2   9   39.23    3.21
  -2  -2  -9   39.29    3.66
   2   2   9   50.27    4.07
   4  -5  -6  157.51    4.90
  -4   5   6  130.29    4.02
  -7   2   5    8.88    1.11
   7  -2  -5   16.49    1.94
  -1   8  -1  338.78    9.29
  -1   8  -1  354.96    3.84
   1  -8   1  347.88    3.47
  -7   4   0   17.67    2.10
   7  -4   0   19.27    6.45
   2  -5  -7   28.84    2.43
  -2   5   7   26.92    2.26
   0   3 -11   26.37    2.26
   0   3 -11   23.36    2.01
  -5  -2  -6    1.33    0.65
   5   2   6    1.62    0.42
   5   2   6    2.06    0.52
  -6   4  -5   39.39    3.23
   6  -4   5   33.42    2.70
  -6   4  -5   36.48    2.99
   3  -6  -5  221.27    6.20
  -3   6   5  243.26    6.96
  -4  -1  -8   26.78    2.33
   4   1   8   16.60    1.97
   4   1   8   13.22    1.53
  -1   2  10   38.45    3.21
   1  -2 -10   23.10    1.95
   3   6  -8  101.86   33.88
  -3  -6   8   90.36    5.21
   3   6  -8   95.10    5.51
  -5  -3  -5   18.24    2.45
   5   3   5   14.16    1.74
   5   3   5   16.12    1.96
  -7  -1   6  236.55    6.56
   7   1  -6  213.73    6.15
   7   1  -6  220.72    6.14
  -7  -1   6  230.39    6.64
   6  -2   6   74.75    4.40
  -6   2  -6   80.80    4.71
  -6   2  -6   73.39    4.38
   0   8  -4   27.42    2.64
   0   8  -4   25.81    2.22
   0   8  -4   21.20    1.87
  -3  -6  -3   50.98    4.32
   3   6   3   48.63    4.17
  -3  -6  -3   46.66    3.78
   3   6   3   52.95    4.53
  -7  -3   2  137.84    4.15
  -7  -3   2  136.31    4.48
   7   3  -2  137.00    4.43
  -7  -3   2  146.43    4.47
  -6  -4  -1    2.66    0.75
  -6  -4  -1    4.92    1.29
   6   4   1    3.87    1.02
   6   4   1    2.95    0.77
  -5   4  -7   13.59    1.88
   5  -4   7   10.55    1.37
  -5   4  -7   18.40    2.22
   7  -4  -1  608.67    5.50
   7  -4  -1  629.77    5.96
   0   8  -1  224.73    6.18
   0   8  -1  247.69    7.23
   0  -8   1  250.62    6.91
  -2   4 -10  755.33    7.33
  -2   4 -10  664.87    7.07
   6   4  -6  364.87    4.41
  -6  -4   6  393.06    3.54
   6   4  -6  384.20    3.68
  -7  -3   3   62.38    3.68
  -7  -3   3   54.50    3.29
  -7  -3   3   55.96    3.25
   7   3  -3   57.95    3.49
  -4   7   1    5.71    1.54
   4  -7  -1    4.96    1.48
  -6  -3  -3    3.53    0.86
   6   3   3    6.37    1.76
  -6  -3  -3    8.84    1.39
  -6   1  -6   94.04    5.43
   6  -1   6  101.19   33.62
  -6   1  -6  100.79   33.52
  -1   8  -4  353.30    3.75
  -1   8  -4  334.26    9.26
  -1   8  -4  322.76    8.88
  -3   4   8  292.25    8.36
   3  -4  -8  328.75    9.10
   5  -1  -9  228.25    6.61
  -5   1   9  228.00    6.51
  -6   4   5  860.26    7.77
   6  -4  -5  871.17    8.13
  -5   5   5    5.62    1.60
   5  -5  -5    1.91    0.62
  -7   3  -3  118.57    3.87
   7  -3   3  129.24    3.95
  -7   3  -3  143.99    4.42
   3   5   5    4.99    1.54
  -3  -5  -5    5.82    1.71
   3   5   5    2.70    0.76
  -3  -5  -5    1.88    0.55
  -7   4  -1   46.01    3.74
  -7   4  -1   56.06    3.53
   7  -4   1   40.95    3.36
   1   0 -11  758.23    7.46
   1   0 -11  681.23    6.81
   4   3 -10   64.86    4.43
  -4  -3  10   65.00    3.96
   4   3 -10   74.35    4.50
   1  -6   9  404.54    4.45
  -1   6  -9  437.96    4.85
  -1   6  -9  409.06    5.07
  -6  -2   8  216.85    6.13
   6   2  -8  241.52    7.10
   6   2  -8  234.87    6.51
   5   3  -9  331.24    9.09
  -5  -3   9  329.07    9.02
   5   3  -9  364.11    4.33
   2   3 -11   71.06    4.28
  -2  -3  11   51.02    4.09
   2   3 -11   72.26    4.35
   3   1   9  323.05    8.93
   3   1   9  308.55    8.57
  -3  -1  -9  347.65    4.21
  -3   3   9  605.81    5.79
   3  -3  -9  624.56    6.54
  -6   5   3 2046.49   17.99
   6  -5  -3 2057.83  683.55
   0  -5  -7   56.46    3.41
   0   5   7   52.01    4.19
  -7   3   4  371.93    3.63
   7  -3  -4  374.94    3.73
  -4   7  -4 2866.05  952.02
  -4   7  -4 3032.72 1007.38
   1   6   5   56.32    3.41
  -1  -6  -5   54.83    3.26
  -1  -6  -5   57.88    3.44
   1   6   5   55.20    3.28
   2   7  -7   14.78    2.07
   2   7  -7   15.18    1.75
   2   7  -7   12.09    1.42
  -2   7  -7  403.20    3.93
  -2   7  -7  421.14    4.80
  -2  -5  -6   16.62    1.93
   2   5   6   18.94    6.32
  -2  -5  -6   21.18    1.96
  -7  -3   1    4.27    1.25
   7   3  -1    3.48    0.98
  -7  -3   1    3.16    0.83
  -7  -3   1    6.67    1.61
   3   7   0    1.95    0.52
  -3  -7   0    3.53    0.93
   3   7   0    4.71    1.31
  -3  -7   0    1.28    0.35
  -3   7  -6  395.58    5.02
  -3   7  -6  393.92    4.26
  -7   1   6  298.42    8.32
   7  -1  -6  279.87    7.94
   1   8  -3   13.63    2.19
   1   8  -3    7.39    2.50
  -1  -8   3    6.00    1.52
  -2  -5  10   32.73    2.68
   2   5 -10   37.37    3.05
   2   5 -10   35.41    2.97
  -2   8  -3  577.68    5.55
  -2   8  -3  597.61    5.77
  -1   5 -10  869.63    7.96
   1  -5  10  828.51    7.44
  -1   5 -10  934.87    9.63
   2   0 -11 1836.67   17.51
   2   0 -11 2348.18  780.03
  -5  -5   7 1056.11    9.21
   1   8  -2   90.28    5.20
  -1  -8   2  126.63    3.87
   1   8  -2   82.16    5.04
   0  -2 -10  222.42    6.61
   0   2  10  200.77    6.02
  -1   2 -11  427.74    5.26
  -1   2 -11  441.61    4.80
   7   3  -4  151.36    4.64
  -7  -3   4  166.96    5.07
  -7  -3   4  149.97    4.46
  -7  -3   4  150.20    4.60
   2  -8   1    6.58    1.64
  -2   8  -1    5.81    1.50
  -2   8  -1    5.92    1.58
  -4   2  -9  480.28    5.05
   4  -2   9  478.25    4.61
  -4   2  -9  529.92    5.12
  -7   4   2    4.20    1.21
   7  -4  -2    1.91    0.53
   6  -5   4  343.40    9.56
  -6   5  -4  345.98    9.91
  -6   5  -4  349.58    3.56
  -2  -6   9   10.35    1.33
   2   6  -9   10.65    1.35
   2   6  -9   11.38    1.47
   1  -8   0   21.17    1.73
  -1   8   0   22.22    1.99
  -1   8   0   21.26    1.86
   5  -6  -3   65.96    3.89
  -5   6   3   87.19    5.19
   0   0 -11  219.40    6.72
   0   0 -11  207.99    6.00
  -6   1   8    3.43    0.96
   6  -1  -8    3.66    0.99
   6  -3   6  970.91    8.61
  -6   3  -6  955.00    8.64
   4   6  -7 1223.85   11.16
   1   8  -4  574.04    5.09
   1   8  -4  553.94    4.95
   1   8  -4  578.48    5.52
   5   1   7  201.56    5.98
  -5  -1  -7  237.01    6.91
   5   1   7  219.89    6.07
  -2  -7  -2  127.82    4.13
   2   7   2  152.20    4.76
  -2  -7  -2  125.15    3.99
   2   7   2  138.78    4.22
  -1  -4  -8   82.95    5.14
   1   4   8   71.20    4.32
   1   4   8   78.12    4.59
   0   8  -5  719.37    6.55
   0   8  -5  742.59    7.04
   3   2 -11 2079.50  690.76
   3   2 -11 2133.40  708.70
  -3  -2  11 1941.58   17.33
   3   1 -11  105.14    4.12
   3   1 -11   94.86    5.71
  -1  -7  -3  163.96    4.93
   1   7   3  201.21    6.58
   1   7   3  162.49    4.89
  -7   1  -4  426.48    3.85
   3  -7  -3    1.51    0.56
  -3   7   3   -0.40    0.48
   3   7  -6    3.60    1.14
  -7   4  -2  424.65    4.40
   7  -4   2  384.64    3.90
  -7   4  -2  412.59    4.31
  -5  -5  -2   30.67    2.53
   5   5   2   33.64    2.71
   5   5   2   33.00    2.78
  -5  -5  -2   27.35    2.26
  -7  -1  -3   27.16    2.46
   0   7  -8   24.56    2.03
   0   7  -8   29.90    2.80
   0  -7   8   23.25    2.02
   1  -1  11  202.91   67.42
  -1   1 -11  198.47    6.60
  -1   1 -11  203.85    5.80
   0  -8   0  115.93    3.50
   0   8   0  121.92    3.98
   0   8   0  140.50    4.21
  -1  -3  -9   19.02    6.38
   1   3   9   17.27    2.05
   1   3   9   14.90    1.85
   4  -1   9   29.23    2.48
  -4   1  -9   31.29    2.84
  -4   1  -9   25.65    2.37
   7  -2   4   19.10    6.40
  -7   2  -4   15.80    1.99
  -7   2  -4   21.62    1.93
  -7  -2   6    3.15    0.83
  -7  -2   6    3.31    0.88
   7   2  -6    4.98    1.31
   7   2  -6    3.45    1.15
   3  -5  -7  400.53    4.10
  -3   5   7  374.32    3.71
   4  -1 -10   12.54    1.52
  -4   1  10   10.77    1.34
  -6   0  -6   74.10    4.51
   6   0   6   74.72    4.30
  -1   3 -11   17.84    2.51
  -1   3 -11   15.95    2.03
  -1   8  -5   18.78    2.39
  -1   8  -5   21.13    1.72
  -1   8  -5   23.43    1.98
  -5  -4  -4   48.41    4.09
   5   4   4   38.37    3.22
  -5  -4  -4   40.51    3.25
   5   4   4   46.45    3.80
  -2   8  -4  132.79    4.70
  -2   8  -4  134.71    4.09
  -2   8  -4  128.07    4.19
  -3   2 -10  388.42    4.14
  -3   2 -10  406.99    4.46
   3  -2  10  376.42    3.94
  -4  -5  -4  514.59    5.63
   4   5   4  470.69    4.58
  -1  -8   1    6.39    1.62
   1   8  -1    6.55    1.62
   1   8  -1    9.38    1.45
  -1  -4  11   39.27    3.30
   1   4 -11   44.88    3.66
   1   4 -11   37.31    3.27
  -3   6  -8   10.93    1.47
  -3   6  -8   11.81    1.52
  -5   6  -5 1040.63    9.90
  -5   6  -5 1006.94    9.50
  -5  -6   2  681.80    6.13
   5   6  -2  677.16    6.31
   5   6  -2  675.69    5.88
  -5  -6   2  669.65    5.90
  -4   3  -9  142.87    4.36
   4  -3   9  111.93    3.67
  -4   3  -9  144.70    4.59
  -3   5  -9   73.92    4.40
  -3   5  -9   81.98    4.99
  -5  -6   4   67.27    4.03
   5   6  -4   62.71    3.92
  -7  -2  -2   53.58    4.36
   7   2   2   46.50    3.73
  -4   5  -8   29.59    2.48
  -4   5  -8   25.83    2.16
   4  -5   8   24.85    2.14
  -7  -3   0  234.30    6.45
   7   3   0  228.98    6.33
  -7  -3   0  244.20    6.80
   7   3   0  225.41    6.49
   1   7  -8   74.58    4.38
  -1  -7   8   78.80    4.57
   1   7  -8   83.60    5.19
   0   4 -11   67.87    4.07
   0   4 -11   56.85    3.80
  -5   2  -8    4.48    1.21
  -5   2  -8    5.69    1.54
   5  -2   8    7.12    2.41
  -6  -5   3   17.94    2.06
  -6  -5   3   18.45    2.19
   6   5  -3   17.64    2.15
  -6  -5   3   15.72    1.96
  -2   8   0   14.81    1.99
   2  -8   0   13.06    1.61
  -2   8   0   12.34    1.48
   3  -2 -10 4636.36 1540.06
  -3   2  10 4966.98 1649.88
  -4   7   2   30.57    2.56
   4  -7  -2   26.93    2.27
   5  -3  -8  821.79    8.62
  -5   3   8  872.59    8.17
  -6  -5   2  106.13    3.27
  -6  -5   2   76.12    4.40
   6   5  -2  101.40   33.71
  -6  -5   2  104.77    3.18
  -1   7  -8  185.98    6.14
  -1   7  -8  211.94    6.07
   1  -7   8  200.38    6.00
  -3   1 -10  223.53    6.47
  -3   1 -10  209.71    6.16
   3  -1  10  222.34    6.31
  -7  -3   5   55.99    3.26
  -7  -3   5   60.25    3.60
   7   3  -5   59.73    3.62
   1  -6  -6  268.58    7.76
  -1   6   6  197.47    6.07
  -3   3 -10  475.55    4.83
   3  -3  10  512.13    4.88
  -3   3 -10  501.27    5.56
  -4   6  -7  272.61    7.75
  -4   6  -7  248.29    7.17
  -1   7   4   85.08    5.10
   1  -7  -4   77.16    4.93
   1   8  -5  119.38    3.56
   1   8  -5  109.17    3.60
   1   8  -5  111.67    3.40
  -8   1   1   38.24    3.09
  -8   1   1   43.20    3.53
  -8   1   1   40.54    3.32
   4   6   2  113.12    3.64
  -4  -6  -2  128.16    4.01
   4   6   2  136.57    4.26
  -4  -6  -2  135.06    4.16
  -5   1  -8  201.40    6.11
  -5   1  -8  215.46    6.21
   5  -1   8  181.83    5.51
  -6  -5   4  232.90    6.73
  -6  -5   4  227.32    6.23
  -6  -5   4  195.20    5.76
   6   5  -4  235.24    6.90
  -5   4   7  216.76    6.14
   5  -4  -7  266.75    7.56
   2   1  10  250.89    7.13
  -2  -1 -10  244.70    7.50
  -7   0  -4  360.13    4.11
  -4   7  -5  337.11    9.36
  -4   7  -5  343.93   10.11
  -8   0   2  902.63    8.58
  -8   1   2  317.04    8.88
  -8   1   2  276.89    7.94
  -8   1   2  321.33    8.91
   7  -4  -3   54.73    3.26
  -7   4   3   54.18   18.04
   3   3 -11  515.56    4.93
   3   3 -11  473.09    5.28
  -3  -3  11  489.50    4.92
   4   5  -9    2.57    0.72
   4   5  -9    1.09    0.86
   6   3  -8  975.20    8.97
  -8   0   1  609.25    5.91
  -5  -6   1   10.30    1.29
   5   6  -1    8.88    1.09
  -5  -6   1   11.28    1.47
   5   6  -1    9.57    1.20
   3   0 -11  660.22    6.87
  -1  -5  -7  471.56    4.59
  -1  -5  -7  483.25    4.54
  -6  -4  -2  269.69    7.65
   6   4   2  280.25    7.72
   6   4   2  247.53    6.93
  -6  -4  -2  288.22    7.92
   2  -6  -6   64.31    4.21
  -2   6   6   59.84    3.88
   2   4 -11  250.81    7.65
   2   4 -11  234.79    6.52
  -2  -4  11  241.77    6.72
   6  -6   1 3504.22 1164.02
  -6   6  -1 4075.46 1353.75
  -2   6  -9   82.71    4.91
  -2   6  -9   83.34    4.92
   5  -3   8  280.74    7.83
  -5   3  -8  290.34    8.47
  -5   3  -8  280.10    7.94
   6   4  -7  230.74    6.40
   6   4  -7  216.80    6.58
   6  -6   0 1276.08   11.68
   5   6  -5   44.24    3.69
   3   7   1  668.54    6.07
   3   7   1  728.14    6.84
  -3  -7  -1  692.98    6.21
  -3  -7  -1  666.71    6.16
  -7   3  -4  309.02    8.56
   7  -3   4  274.56    7.63
  -7   3  -4  316.10    9.17
  -2   7   4   19.06    6.38
   2  -7  -4   16.31    1.99
  -8   1   0   10.59    1.64
  -8   1   0   10.26    1.47
  -8   1   0   16.30    2.02
  -7   2   6   88.07    5.25
   7  -2  -6   92.72    5.42
   1  -8  -1    0.11    0.30
  -1   8   1    0.86    0.52
  -1   8   1    0.91    0.49
   6  -5  -4   -0.50    0.61
  -6   5   4    2.81    0.86
   3  -8   2    1.42    0.47
  -3   8  -2    0.40    0.25
  -3   8  -2    0.41    0.32
   6   5  -1  486.94    5.32
   6   5  -1  514.69    4.69
  -6  -5   1  502.83    4.80
   7   0  -7    1.00    0.37
  -7   0   7    0.57    0.24
  -7   0   7    3.26    1.16
  -7   3   5  335.44   12.55
   7  -3  -5  328.84   12.35
  -4   6   5  178.33    9.22
   4  -6  -5  208.33    7.88
   1  -1 -11  718.99    9.07
   1  -1 -11  731.78    8.50
  -8   0   3   86.34    4.91
  -8   0   3   82.96    4.77
  -8   0   3   83.99    4.77
  -7   4  -3   42.30    4.19
   7  -4   3   40.21    3.97
  -7   4  -3   42.20    4.20
  -1  -2 -10  655.98    7.46
   1   2  10  619.58    7.05
   1   2  10  633.87    7.24
   0  -7  -4  124.20    6.39
   0   7   4  104.26    6.12
  -1  -8   0   67.81    3.89
   1   8   0   56.80    5.62
   1   8   0   66.98    3.92
  -6   3   7  300.76   11.27
   6  -3  -7  263.31    9.93
   5   1 -10   73.46    4.77
   5   1 -10   75.70    4.29
   7   1  -7  101.85    5.74
   7   1  -7   93.53    5.38
  -7  -1   7   88.33    5.00
   4   4 -10  926.48    9.86
  -4  -4  10  950.35    9.96
   4   4 -10  995.68   11.41
   4   7  -3  269.05   10.71
  -4  -7   3  240.97    9.25
  -2   8  -5   20.76    6.91
  -2   8  -5   19.00    3.23
  -2   8  -5   18.80    3.21
  -4   4   8  222.99    8.86
   4  -4  -8  163.60    8.41
   1   0  11  281.67   10.60
  -1   0 -11  300.28   11.71
  -1   0 -11  286.88   11.41
   0  -6  -6  300.05   11.62
   0   6   6  259.07   10.00
  -6   6  -2  356.33   13.49
  -6   6  -2  442.64    5.60
  -4  -3  -7  128.58    6.67
   4   3   7  143.80    7.40
   4   3   7  128.67    6.63
  -4   0  -9   24.51    2.91
  -4   0  -9   16.20    2.81
   4   0   9    9.91    1.68
   0   8  -6  313.78   11.78
   0   8  -6  250.83    9.38
   0   8  -6  247.87    9.76
   3   3   8  463.00    5.15
  -3  -3  -8  521.52    6.49
   3   3   8  474.67    5.39
   8  -1  -3  190.23   62.69
  -8   1   3  203.32    7.68
  -8   1   3  282.49   11.02
   2   8  -3 1978.25  651.68
   2   8  -3 1961.82   20.58
  -2  -8   3 1965.65   20.15
   3   5 -10   58.83    5.74
   3   5 -10   66.08    4.21
  -3  -5  10   49.26    4.83
  -6  -2  -5  135.67    7.41
  -8   0   0  313.63   11.72
  -8   0   0  323.40   12.17
   5  -2  -9  890.23    9.70
  -5   2   9  786.46    8.50
  -3   8  -3   74.27    4.23
  -3   8  -3   72.71    4.29
  -4   3   9    1.01    0.48
   4  -3  -9    2.31    1.01
  -5   7  -1    2.83    1.03
   5  -7   1    7.60    1.72
  -8   2   1   61.35    6.09
  -8   2   1   87.63    5.54
  -2   5 -10   58.06    5.74
  -2   5 -10   48.60    5.14
   0  -8  -1  362.26   13.55
   0   8   1  319.03   11.96
   0   8   1  403.72    5.27
   2  -1 -11  534.15    6.13
   2  -1 -11  525.89    5.94
  -6   4  -6   53.92    5.34
  -6   4  -6   62.83    6.21
   6  -4   6   76.10    4.37
   4   7  -4 2940.56  968.70
   5   4  -9  350.31   13.06
   5   4  -9  369.66   13.94
  -5  -4   9  336.36   12.57
  -4  -7   2  983.31   10.44
   4   7  -2 1058.53   10.93
  -6  -5   5  209.59    8.32
   6   5  -5  209.54    8.35
  -6  -5   5  174.21    8.85
  -6  -5   5  184.57    9.42
  -1   4 -11   59.51    6.07
  -1   4 -11   53.29    5.53
  -3  -4  -7    9.35    2.30
   3   4   7    5.02    1.08
   5   2 -10  480.65    5.60
   5   2 -10  465.80    6.84
   2   8  -2    1.52    0.83
   2   8  -2    2.63    0.92
  -2  -8   2    1.57    0.54
  -6   6   1   14.50    2.54
   6  -6  -1   22.89    2.77
  -5   7  -2 1202.03   12.89
   5  -5   7  125.88    6.56
  -5   5  -7  109.67    5.90
  -5   5  -7  124.75    6.70
   2   8  -4   17.83    2.98
   2   8  -4   11.38    2.03
   2   8  -4   15.88    2.66
  -1   8  -6  422.36    4.77
  -1   8  -6  413.23    4.46
  -1   8  -6  433.96    5.31
  -4   4  -9   32.14    3.42
  -4   4  -9   36.64    4.17
   4  -4   9   27.95    3.05
  -6   5  -5  402.36    4.68
   6  -5   5  355.43   13.30
   2  -8  -1    9.07    1.73
  -2   8   1    8.60    1.68
  -2   8   1    8.39    1.83
   2   7  -8  515.46    5.87
   2   7  -8  503.93    5.41
   7   3   1  904.30    9.38
  -7  -3  -1  951.08    9.83
  -7  -3  -1  937.37   10.44
   7   3   1  904.56    9.58
  -8   2   0  353.58   13.29
   8  -2   0  431.37    4.84
  -8   2   0  342.18   12.89
  -8  -1   2   16.67    2.80
  -8  -1   2   16.79    2.85
  -8  -1   2   17.58    3.04
  -8  -1   2   18.19    3.14
   8  -2  -2  361.86   13.80
  -8   2   2  407.65    4.66
   3   7  -7    2.08    0.71
   3   7  -7    1.39    0.71
   3   7  -7    2.24    0.76
   6  -2  -8  106.77   35.20
  -6   2   8  130.22    6.96
   2   6   5   47.92    5.20
  -2  -6  -5   49.32    4.91
  -2  -6  -5   32.81    4.11
  -5   7   0   32.82    3.77
   5  -7   0   33.37    3.56
  -6  -3  -4   62.78    6.15
  -3   7  -7   34.39    4.19
  -3   7  -7   23.34    2.50
   6  -4  -6    2.03    0.76
  -6   4   6   -0.83    0.81
   3   6  -9  268.60   10.27
   3   6  -9  257.06    9.61
   6   1  -9    4.56    1.15
  -6  -1   9    4.75    1.04
   6   1  -9    2.55    0.90
   5   0 -10   38.75    3.84
   5   0 -10   34.22    3.61
  -4  -4  -6   55.19    5.39
   4   4   6   56.30    5.55
  -4  -4  -6   78.27    4.61
   3   6   4  354.52   13.29
   3   6   4  426.54    4.98
  -3  -6  -4  373.20   13.93
  -3  -6  -4  338.85   12.95
   4   2   8  594.99    6.68
   0  -1 -11   74.28    4.69
   0  -1 -11   93.65    5.60
   5   5  -8  754.58    8.26
  -5  -5   8  710.90    7.41
   5   5  -8  722.48    7.62
  -8  -1   1   93.48    5.27
  -8  -1   1   99.59    5.69
  -8  -1   1   99.04    5.69
  -8  -1   1  106.62   35.13
  -2   2 -11  252.69   10.13
  -2   2 -11  205.96    8.02
   2  -2  11  198.32    7.49
  -8   1  -1  732.43    7.69
  -8   1  -1  742.06    8.47
  -5   0  -8   21.44    2.43
   5   0   8   21.26    7.03
  -5   0  -8   24.52    2.62
  -3   0 -10  422.32    6.49
  -3   0 -10  346.60   13.01
   3   0  10  325.25   12.25
  -8  -1   3   68.64    3.96
  -8  -1   3   73.90    4.31
  -8  -1   3   62.78    6.12
  -8  -1   3   65.98    3.87
   1   8  -6  130.92    6.85
   1   8  -6  130.49    6.64
   1   8  -6  130.07    6.64
  -5  -6   0  460.39    5.07
   5   6   0  425.66    4.78
   3  -8   0    6.65    1.30
  -3   8   0   15.83    2.89
   3  -4  10   67.08    3.84
  -3   4 -10   81.44    5.16
  -3   4 -10   71.73    4.49
  -6  -1  -6   15.19    3.19
   5  -5  -6   16.16    2.77
  -5   5   6   14.39    2.51
  -7   1   7    1.18    0.44
   7  -1  -7    0.53    0.37
   0   6 -10  568.29    6.68
   0   6 -10  596.10    7.28
   0  -6  10  573.99    6.50
   4   6  -8    9.58    2.30
   4   6  -8    6.24    1.21
  -4  -6   8    7.43    1.40
  -8   0   4  141.08    7.32
  -8   0   4  132.56    6.93
   8   0  -4  106.83   35.20
  -2   7  -8   77.95    4.59
  -2   7  -8   73.57    4.33
   2  -7   8   65.83    3.74
  -7  -3   6  134.84    7.04
  -7  -3   6  134.59    6.92
   7   3  -6  134.83    6.95
   7   3  -6  198.20    7.56
   1   6 -10   10.80    2.03
   1   6 -10   11.16    2.00
  -1  -6  10    8.47    1.63
   6   0  -9  279.59   10.65
   6   0  -9  311.79   11.65
  -3   6   6  246.29    9.55
   3  -6  -6  249.22    9.62
  -3   8  -4 1213.75   12.94
  -3   8  -4 1236.54   13.92
  -6   6  -3   14.66    2.87
  -6   6  -3   17.64    3.03
  -1   4   9  765.25    8.34
   1  -4  -9  782.94    9.07
   7   2  -7  131.22    7.07
   7   2  -7  137.29    7.01
  -7  -2   7  128.19    6.54
  -3  -2  -9  289.54   11.30
   3   2   9  211.15    8.00
   3   2   9  252.83    9.67
  -4  -7   1    4.54    0.97
  -4  -7   1    7.14    1.55
   4   7  -1    5.70    1.19
   4   7  -1    6.28    1.40
  -6  -5   0  789.88    8.27
   6   5   0  749.78    8.08
   5   6  -6 1792.65   18.87
  -2  -8   1    7.16    1.40
   2   8  -1    8.41    1.74
   2   8  -1    8.92    1.97
  -4   5   7   14.50    2.49
   4  -5  -7   15.39    2.80
  -7   5   0    2.63    0.97
   7  -5   0    7.40    1.66
   4   1 -11  243.98    9.30
   4   1 -11  264.55    9.95
   2   7   3   12.26    2.11
   2   7   3   10.30    1.98
  -2  -7  -3   15.68    2.71
  -2  -7  -3    8.37    1.59
  -4   7   3    5.45    1.24
   4  -7  -3    5.16    1.48
  -2   3 -11  421.43    6.17
  -2   3 -11  408.38    5.39
   6  -2   7  276.18   10.39
  -6   2  -7  255.64    9.66
  -6   2  -7  261.42    9.81
   2  -4  -9  270.03   10.32
  -2   4   9  239.29    9.19
   2   8  -5   12.65    2.13
   2   8  -5   15.10    2.69
   2   8  -5   13.75    2.30
  -5   6  -6 1735.57   18.96
  -5   6  -6 1687.46   17.84
   6   2  -9   31.72    3.31
   6   2  -9   23.51    2.58
  -6  -2   9   31.39    3.27
  -3   7   4   10.71    1.96
   3  -7  -4   11.99    2.33
  -4  -2  11  114.99    5.92
   4   2 -11  122.72    6.34
   4   2 -11  141.49    7.42
  -8   0  -1  165.96    8.53
  -8   0  -1  157.14    8.05
  -8   0  -1  164.09    8.72
  -8   2  -1   44.48    4.44
  -8   2  -1   38.23    3.91
   8  -2   1   38.22    3.75
  -2   1 -11  131.23    7.35
  -2   1 -11  124.01    6.67
   2  -1  11  109.29    5.63
  -7   4   4  205.42    7.88
   7  -4  -4  304.84   11.60
   5   5   3   23.62    2.55
   5   5   3   30.57    3.26
  -5  -5  -3   23.87    2.51
  -5  -5  -3   34.82    3.67
  -8   1   4   16.46    2.82
   8  -1  -4    5.97    1.31
  -8   1   4    9.69    3.39
   8  -2  -3  113.68    5.94
  -8   2   3  105.01    5.97
  -8   2   3  109.86    5.70
  -7   5  -1  110.35    6.07
  -7   5  -1  118.12    6.31
  -7  -2  -3  299.23   11.46
  -7  -4   3  551.55    6.13
  -7  -4   3  591.86    6.34
   7   4  -3  581.11    6.42
  -7  -4   3  566.94    6.03
  -7  -1  -4  296.10   11.49
  -5   4  -8    0.60    0.37
   5  -4   8    0.36    0.41
  -5   4  -8    0.64    0.45
  -2  -4  -8   43.62    4.35
   2   4   8   36.06    4.01
   2   4   8   41.41    4.09
   5   3   6   13.66    2.36
  -5  -3  -6    6.74    1.61
   5   3   6    8.74    1.78
  -7  -4   2    1.21    0.47
  -7  -4   2    0.24    0.17
  -7  -4   2    0.91    0.33
   7   4  -2   -0.14    0.34
  -7   2  -5  942.24   10.29
   7  -2   5  931.17    9.65
  -8  -1   0    1.63    0.59
  -8  -1   0    0.33    0.22
  -8  -1   0    1.48    0.56
  -8  -1   0    4.46    0.96
  -5   7   1   12.39    2.21
   5  -7  -1   11.76    2.39
  -4   2  10   20.17    6.68
   4  -2 -10   26.67    2.89
  -2  -3  -9  754.40    8.39
  -7   1  -5  299.88   11.15
  -7   1  -5  302.63   11.37
   7  -1   5  286.81   10.66
   7  -5  -1    5.32    1.32
  -7   5   1   13.23    2.47
  -1   3  10  320.81   12.55
   1  -3 -10  285.94   10.82
  -6   1  -7  380.65  125.42
   6  -1   7  382.45  126.00
  -6   1  -7  378.67  124.75
   3   4 -11  497.80    6.79
   3   4 -11  474.73    5.20
   6  -6  -2    1.22    0.48
  -6   6   2    3.33    1.26
  -1  -5  11  109.69    5.67
   1   5 -11  132.42    6.92
   1   5 -11  130.83    7.26
   3  -1 -11  650.69    7.24
  -8  -1   4    7.10    1.36
  -8  -1   4   13.82    2.61
  -8  -1   4   15.48    2.64
  -4   7  -6  906.10   10.17
   5   2   7    0.69    0.25
   5   2   7    0.53    0.21
  -5  -2  -7    1.19    0.61
   1   7   4  407.74    4.55
  -1  -7  -4  390.95    4.53
   1   8   1  134.96    7.01
   1   8   1  166.05    8.80
  -1  -8  -1  146.64    7.50
   2  -3 -10  126.99    6.65
  -2   3  10  140.76    7.37
   5   3 -10  114.46    5.86
  -5  -3  10  114.98    5.91
   5   3 -10  124.32    6.54
   0  -5  11  456.67    5.11
   0   5 -11  501.17    5.91
   0   5 -11  537.43    6.94
  -6  -5   6  250.25    9.36
   6   5  -6  166.18    8.69
  -6  -5   6  173.92    8.87
   1  -5  -8  153.31    7.94
  -1   5   8  149.12    7.94
  -3  -5  -6   28.28    3.23
  -3  -5  -6   20.46    6.77
   3   5   6   21.30    7.04
  -7  -4   4   55.56    5.41
  -7  -4   4   40.24    3.96
  -7  -4   4   28.23    3.10
   7   4  -4   34.73    3.66
  -2   8  -6  273.52   10.21
  -2   8  -6  266.99   10.08
  -2   8  -6  245.39    9.47
  -1   8   2  507.60    5.71
   1  -8  -2  494.41    5.69
  -1   6 -10   42.32    4.30
  -1   6 -10   37.57    4.04
   1  -6  10   34.36    3.61
   1   6   6   49.82    4.88
  -1  -6  -6  101.37    5.94
   1   2 -12   24.72    2.91
   1   2 -12   23.83    2.63
   0   4   9  103.73    5.94
   0  -4  -9  101.40    5.82
  -7   4  -4  336.73   12.87
   7  -4   4  315.67   11.83
  -7   4  -4  304.82   11.66
   0   7  -9    1.06    0.69
   0  -7   9    0.37    0.21
   0   7  -9    0.55    0.36
   6  -3   7   44.76    4.48
  -6   3  -7   41.45    4.14
  -6   3  -7   33.78    4.29
  -2   5   8  221.01    8.40
   2  -5  -8  208.44    8.02
  -7   5  -2  234.06    9.01
  -7   5  -2  231.27    8.72
   7  -5   2  190.29   62.69
  -3  -7  -2   55.20    5.41
   3   7   2   47.47    4.76
   3   7   2   54.74    5.41
  -3  -7  -2   70.45    4.31
  -7  -4   1   -0.19    0.29
   7   4  -1    0.34    0.26
  -7  -4   1    0.82    0.36
  -8   3   1  179.54    9.29
  -8   3   1  189.56   62.48
   8  -3  -1  162.64    8.35
   4   0 -11  348.00   13.40
   4   0 -11  350.68   13.16
   2   6 -10   15.32    2.69
  -2  -6  10   13.38    2.26
   2   6 -10   12.75    2.24
  -3   8   1   29.69    3.20
   3  -8  -1   33.37    3.70
   4   6   3    0.51    0.32
  -4  -6  -3   -0.02    0.40
  -4  -6  -3    0.17    0.17
   4   6   3   -0.39    0.39
   8  -3   0    0.55    0.38
  -8   3   0    1.09    0.56
  -8   3   0    1.30    0.71
   0   8  -7  277.34   10.63
   0   8  -7  366.32   13.69
   0   8  -7  307.50   11.47
  -1  -7   9  129.46    6.62
   1   7  -9  138.52    7.11
   1   7  -9  163.87    8.63
  -8   1  -2 1712.44   17.71
  -8   1  -2 1672.83   17.50
  -8   1  -2 1590.93   17.28
  -6  -4  -3    3.84    0.78
   6   4   3    7.66    1.51
  -6  -4  -3   10.53    2.02
   6   4   3    4.79    0.97
  -5   7  -4   10.60    2.37
  -5   7  -4   13.16    2.41
   1   1 -12  204.02    7.74
   1   1 -12  218.90    9.10
   5  -1 -10    3.54    0.84
  -5   1  10    1.57    1.12
   4   7  -6   45.43    4.50
   4   3 -11    4.13    1.11
  -4  -3  11    4.72    1.09
   4   3 -11    5.30    1.35
  -5  -4  -5    8.04    1.91
   5   4   5    4.49    0.97
  -5  -4  -5    2.65    0.90
   6   4  -8  195.74    7.61
  -6  -4   8  158.03    8.08
   6   4  -8  145.98    7.49
   0   8   2   21.72    2.45
   0  -8  -2   25.81    2.86
   0   8   2   20.81    6.93
  -3   8  -5  304.38   11.77
  -3   8  -5  275.18   10.38
   0   3  10   10.01    2.11
   0  -3 -10    9.49    2.43
   2  -8  -2    6.95    1.48
  -2   8   2    6.82    1.40
   6  -1  -9   29.89    3.18
  -6   1   9   16.28    2.77
   2   2 -12 1161.89   13.35
   2   2 -12 1068.28   11.33
  -7   5   2 1307.55   13.76
   7  -5  -2 1264.18   14.02
  -7   3  -5  252.62    9.46
   7  -3   5  249.37    9.41
  -7   3  -5  268.89   10.34
   2   8   0  320.24   12.57
  -2  -8   0  339.26   12.69
   2   8   0  363.59   13.55
  -6   5   5  452.44    5.05
   6  -5  -5  425.67    5.25
   0   2 -12  132.91    7.62
   0   2 -12  152.15    8.23
  -4  -7   0  247.02    9.41
   4   7   0  234.24    8.77
  -4  -7   0  232.58    8.69
   4   7   0  227.11    8.71
  -2  -5  -7   49.62    4.90
  -2  -5  -7   63.81   21.03
   2   5   7   63.04    6.27
  -4  -5  -5  547.97    6.45
   4   5   5  603.67    6.80
  -4  -5  -5  602.73    6.48
   8   0  -5   83.51    4.76
  -8   0   5   84.92    4.85
  -8   0   5   93.78    5.35
   1   3 -12   30.58    3.30
   1   3 -12   36.28    4.14
  -8  -2   2    4.61    1.03
   8   2  -2    5.45    1.23
  -8  -2   2    5.20    1.02
  -8  -2   2    7.26    1.48
   4   1   9  187.34    9.58
  -4  -1  -9  183.47    9.54
   4   1   9  196.80    7.47
  -6   6  -4    0.16    0.33
  -6   6  -4    0.42    0.30
  -8   3   2   52.37    5.41
   8  -3  -2   38.89    3.86
   8  -3  -2   55.96    5.51
  -1  -1 -11  182.52    9.53
   1   1  11  149.33    7.92
  -1  -1 -11  205.47    7.87
   7   3   2  189.54   62.44
  -7  -3  -2  189.14    9.77
  -7  -3  -2  185.05    9.38
   7   3   2  167.82    8.66
   2   5 -11  104.96    6.05
   2   5 -11  105.22    6.24
  -2  -5  11   94.45    5.39
   8  -2   2  442.04    4.66
  -8   2  -2  453.52    5.67
  -7   0  -5   31.43    3.35
   0  -5  -8  115.68    5.98
   0   5   8  113.13    5.89
   2   8  -6  227.10    8.45
   2   8  -6  207.44    7.73
   2   8  -6  211.44    8.68
  -7   3   6  345.17   13.15
   7  -3  -6  245.12    9.25
  -3   6  -9   11.12    2.38
  -3   6  -9   11.03    2.00
   8  -2  -4   21.25    7.12
  -8   2   4   22.55    2.40
  -1   8  -7   11.86    2.01
  -1   8  -7   13.42    2.33
  -1   8  -7   16.92    3.60
  -8  -2   3    6.84    1.52
  -8  -2   3    3.74    0.80
   8   2  -3    5.23    1.19
  -8  -2   3    5.53    1.21
  -5  -6  -1   76.19    4.34
   5   6   1   92.61    5.27
   5   6   1   74.57    4.34
  -5  -6  -1   92.63    5.26
  -2   4 -11   17.48    3.35
  -2   4 -11   13.32    2.81
  -1   7  -9   71.70    4.99
   1  -7   9   68.43    3.86
  -1   7  -9   73.33    4.21
   2   1 -12    1.71    0.78
   2   1 -12   -0.34    0.67
  -7  -4   5   26.85    2.82
   7   4  -5   19.82    3.50
  -7  -4   5   15.08    2.64
  -7  -4   5   39.27    3.84
  -4   6  -8  155.09    8.08
  -4   6  -8  139.33    7.59
  -8  -1  -1  972.00   10.03
  -8  -1  -1  957.66    9.89
  -8   3  -1   37.94    4.10
   8  -3   1   25.38    2.71
  -8   3  -1   29.71    3.37
  -1   7   5   60.03    5.89
   1  -7  -5   54.47    5.35
   1   8  -7  580.19    7.30
   1   8  -7  530.04    5.64
   1   8  -7  540.58    5.68
   6   0   7   27.38    2.83
  -6   0  -7   29.26    3.20
  -2   0 -11   52.20    5.29
  -2   0 -11   46.50    4.80
   2   0  11   41.29    4.09
  -7   2   7    6.76    1.33
   7  -2  -7    4.08    1.01
  -2  -2 -10   24.84    2.77
   2   2  10   16.19    2.81
   2   2  10   16.06    2.76
   6   5   1   29.93    3.16
   6   5   1   46.63    4.63
  -6  -5  -1   33.56    3.71
   6   3  -9    7.82    1.72
  -6  -3   9    7.51    1.61
   6   3  -9    2.27    1.03
  -8  -2   1  539.78    6.14
  -8  -2   1  512.67    5.50
  -8   0  -2   67.07    3.82
  -8   0  -2   76.31    4.38
  -8   0  -2   69.78    3.95
  -1   5 -11    9.80    1.95
  -1   5 -11    9.43    2.25
   5  -7  -2  116.41    6.04
  -5   7   2  115.10    6.14
   0   1 -12   72.34    4.52
   0   1 -12   68.16    4.33
   0   3 -12   44.60    4.50
   0   3 -12   45.23    4.62
  -4   8  -2    8.11    1.69
   4  -8   2   17.80    3.17
  -3   3  10  810.16    8.86
   3  -3 -10  709.31    7.75
  -8  -1   5  160.38    8.36
  -8  -1   5  149.13    7.60
   8   1  -5  144.46    7.37
  -8   1   5  458.81    5.49
   8  -1  -5  480.13    5.78
   3   7  -8  358.81   13.76
   3   7  -8  342.02   12.71
  -3  -7   8  296.15   11.01
   5   6  -7  439.84    6.53
  -4   5  -9   54.78    5.42
  -4   5  -9   37.19    4.11
   7   1  -8    8.73    1.89
   7   1  -8   10.86    1.96
  -7  -1   8    6.78    1.29
   4  -8   1  492.20    5.51
  -4   8  -1  457.87    6.19
   2   3 -12   55.06    5.48
   2   3 -12   60.90    6.03
   2  -7  -5  542.25    6.05
  -2   7   5  491.38    5.47
  -5  -1  -8    7.14    1.88
   5   1   8    5.26    1.07
   5   1   8    3.94    0.87
   7   3  -7  176.36    9.01
  -7  -3   7  160.44    8.17
   7   3  -7  162.19    8.50
   7   0  -8  274.01   10.42
  -6   5  -6   89.88    5.26
   6  -5   6   90.36    5.31
  -6   5  -6   92.08    5.47
   1  -2 -11   16.72    2.87
  -1   2  11   12.76    2.15
  -3   5   8   35.71    3.94
   3  -5  -8   40.40    4.02
  -6   6   3  740.90    8.08
   6  -6  -3  659.73    7.28
   7   4   0    2.00    0.73
  -7  -4   0    1.18    0.47
  -7  -4   0    1.48    0.52
   7   4   0    0.76    0.33
  -3  -1 -10   34.29    3.68
   3   1  10   39.25    3.98
   3   1  10   40.91    4.00
   7  -5   3  151.68    7.78
  -7   5  -3  144.44    7.47
  -7   5  -3  195.38    7.45
  -4  -5  10  533.08    5.99
   4   5 -10  517.36    6.67
   3   8  -3   14.89    2.52
   3   8  -3   11.63    2.07
  -3  -8   3   17.33    2.89
  -8  -2   4   29.07    3.08
   8   2  -4   30.65    3.44
  -8  -2   4   31.47    3.39
  -8  -2   4   31.76    3.30
  -4   2 -10  351.76   13.32
   4  -2  10  303.28   11.40
  -4   2 -10  334.20   13.20
  -4   8  -3  525.25    6.15
  -3   5 -10   24.86    3.06
  -3   5 -10   27.61    2.96
   4  -6  -6   22.72    2.74
  -4   6   6   19.92    3.40
   3   8  -4    1.03    0.79
   8  -3  -3    1.56    0.63
  -8   3   3    0.07    0.32
  -5   6   5    4.50    1.15
   5  -6  -5    4.20    0.95
   5  -4  -8  950.07   11.42
  -5   4   8 1040.61   11.42
   0   7   5   16.94    3.19
   0  -7  -5   16.38    2.84
   2   7  -9   51.02    4.98
  -2  -7   9   55.72    5.42
   2   7  -9   64.05   21.18
  -7   4   5   -0.05    0.66
   7  -4  -5    2.05    0.92
   3   8  -2  420.03    5.02
   3   8  -2  451.95    4.86
  -3  -8   2  377.18  124.26
  -5   3   9    4.55    1.12
   5  -3  -9    8.50    2.04
  -1   6   7  188.23    9.73
   1  -6  -7  193.25    7.36
  -6   4  -7   37.62    4.02
   6  -4   7   21.88    2.38
  -6   4  -7   25.94    2.76
   1   0 -12   23.77    2.66
   1   0 -12   26.67    3.11
   6   5  -7 2141.58  705.48
   6   5  -7 2204.74  726.30
  -6  -5   7 2216.93  730.31
  -3   7  -8  353.95   13.44
  -3   7  -8  364.00   13.70
  -4   8   0  584.13    6.53
   4  -8   0  556.29    6.62
  -5   2  -9   81.44    4.84
  -5   2  -9  104.94    6.27
   5  -2   9  105.29    6.06
  -4   3 -10   99.15    5.73
   4  -3  10   73.23    4.33
  -4   3 -10   82.47    4.87
  -4   7   4   43.14    4.46
   4  -7  -4   39.07    3.97
  -1  -4  -9  155.24    8.27
   1   4   9  164.02    8.47
   1   4   9  165.10    8.48
   7  -5  -3    4.56    1.07
  -7   5   3    4.96    1.02
  -6   3   8   36.43    4.10
   6  -3  -8   27.02    2.96
   5   5  -9   61.59    6.00
   5   5  -9   74.50    5.00
  -8  -2   0   18.89    3.26
  -8  -2   0   14.64    2.50
  -8  -2   0   13.70    2.37
  -8  -2   0   18.25    3.13
  -2   6   7   81.32    5.35
   2  -6  -7   87.05    5.06
  -2   6 -10  105.10    6.00
  -2   6 -10  110.53    5.93
  -8   3  -2  450.15    5.49
   8  -3   2  406.40    4.49
  -8   3  -2  447.95    5.77
  -4   1 -10   -0.19    0.70
   4  -1  10    0.90    0.45
  -4   1 -10    0.54    0.41
   1   8   2   34.55    3.65
  -1  -8  -2   37.02    3.85
   1   8   2   38.97    3.91
   7   2  -8    6.90    1.94
  -7  -2   8    5.70    1.14
   7   2  -8    6.28    1.33
   3   2 -12  609.53    7.72
   3   2 -12  604.58    9.04
  -3   8   2  685.47    7.64
   3  -8  -2  631.58    7.69
   4   6  -9    3.45    1.18
   4   6  -9    1.85    0.87
  -4  -6   9    3.26    1.13
  -5   7  -5    8.27    1.74
  -5   7  -5    7.83    2.02
  -6  -2  -6    1.94    0.79
   4  -1 -11   47.57    4.69
  -4   1  11   55.91    5.57
  -1   2 -12   55.10    5.92
  -1   2 -12   65.24    3.90
  -5   5  -8    2.34    0.87
  -5   5  -8    3.02    1.12
   5  -5   8    2.09    0.78
   0   2  11  252.54    9.58
   0  -2 -11  210.15    7.96
   6  -4  -7 1752.25   18.85
  -6   4   7 1831.11   19.29
   5   4 -10    1.68    0.83
  -5  -4  10    3.21    1.15
   5   4 -10    2.38    0.86
   1   4 -12   10.44    1.88
   1   4 -12   11.62    2.07
  -2   8  -7    6.37    1.30
  -2   8  -7    6.46    1.33
  -2   8  -7    9.33    2.24
  -6  -3  -5   32.62    3.53
   3   1 -12    8.79    1.94
   3   1 -12    8.64    1.99
   4   7  -7   25.71    2.91
   3   8  -5  412.67    5.13
  -5   6  -7    0.87    0.40
  -5   6  -7    0.61    0.40
   7   4  -6  294.42   11.09
  -7  -4   6  260.54    9.76
  -7  -4   6  303.49   11.32
  -5   3  -9   84.99    5.11
   5  -3   9   77.68    4.57
  -5   3  -9  104.07    6.04
   2   8   1  120.03    6.45
   2   8   1  131.86    6.81
  -2  -8  -1  140.17    7.22
  -8   1  -3  139.56    7.16
  -8   1  -3  184.53    9.96
  -3   8  -6  651.95    7.30
  -3   8  -6  723.37    8.29
  -5   1  -9  102.57    5.92
  -5   1  -9   93.94    5.45
   5  -1   9   65.79    3.80
   7  -1  -8    5.55    1.22
  -7   1   8    3.29    1.21
  -7  -2  -4  112.55    6.17
  -1  -3 -10   60.40    6.00
   1   3  10   50.02    5.16
   1   3  10   45.22    4.46
  -4   8  -4    6.23    1.32
  -4   8  -4    7.12    1.63
   4   7   1   64.07   21.18
  -4  -7  -1   56.57    5.54
   4   7   1   48.93    4.77
  -4  -7  -1   67.52    3.84
  -4   7  -7   94.78    5.44
  -4   7  -7   93.61    5.40
   3   6 -10    8.78    1.78
  -3  -6  10    8.12    1.60
   3   6 -10    7.98    1.61
   3  -2  11   29.55    3.30
  -3   2 -11   32.78    4.25
  -3   2 -11   35.38    3.93
  -7   4  -5   90.22    5.16
  -7   4  -5   95.66    5.68
   7  -4   5   92.62    5.36
   3   6   5  953.84   10.15
   8  -2   3   20.31    6.72
  -8   2  -3   23.80    2.66
  -8   2  -3   28.00    3.13
   2   7   4  234.60    8.89
   2   7   4  225.41    8.48
  -2  -7  -4  230.48    8.68
  -1   3 -12 1394.50   15.40
  -1   3 -12 1349.94   15.23
   0   0 -12   19.06    3.31
   0   0 -12   15.60    2.70
   0   4 -12   39.79    3.95
   0   4 -12   57.24    5.87
   4   4 -11   76.60    4.95
  -4  -4  11   85.48    4.86
   4   4 -11   96.22    5.73
   2   8  -7  219.48    8.71
   2   8  -7  221.38    8.27
   2   8  -7  209.51    7.80
  -8  -2   5   33.24    3.59
   8   2  -5   30.46    3.19
   8   2  -5   45.73    4.78
  -8  -2   5   35.27    3.86
  -2   7  -9   54.77    5.53
  -2   7  -9   51.93    5.10
  -8   2   5  338.07   12.93
   8  -2  -5  261.53    9.85
   3  -7  -5   -0.03    0.43
  -3   7   5   -0.23    0.56
   3   8  -1  329.76   12.83
  -3  -8   1  326.03   12.15
   3   8  -1  340.48   12.68
  -1  -5  -8   37.78    4.09
   1   5   8   41.99    4.22
  -5  -5  -4  566.59    6.71
   5   5   4  513.08    5.53
  -5  -5  -4  549.85    5.77
   0  -6  -7  119.80    6.26
   0   6   7  128.34    6.67
  -8   0   6  121.13    6.32
   8   0  -6   80.61    4.60
   3   5 -11  378.76  124.80
   3   5 -11  381.36  125.67
  -3  -5  11  396.66    4.63
  -6   6  -5  465.12    5.87
  -6   6  -5  523.92    7.06
  -8  -1  -2    1.33    0.47
  -8  -1  -2    1.47    0.51
  -8  -1  -2    4.61    1.07
  -5   5   7   -0.49    0.50
   5  -5  -7   -0.88    0.45
  -1   1 -12  307.32   11.67
  -1   1 -12  288.80   11.57
   3  -2 -11  471.38    5.97
  -3   2  11  533.16    6.07
  -7  -1  -5    0.32    0.32
   3  -3  11  567.90    6.41
  -3   3 -11  524.26    7.13
  -6  -6   3   87.90    5.24
  -6  -6   3   51.10    4.94
   6   6  -3   96.60    5.62
  -6  -6   3   92.00    5.18
   2   6   6  553.20    6.03
  -2  -6  -6  574.64    7.29
  -7   2  -6   23.56    2.58
  -7   2  -6   32.18    3.69
   7  -2   6   24.30    2.53
   3   3 -12   47.97    4.69
   3   3 -12   69.04    4.78
  -6   2   9    2.31    0.89
   6  -2  -9    2.46    0.89
   4  -4  -9   24.03    2.92
  -4   4   9   21.43    2.34
   0   8  -8  192.40    7.44
   0   8  -8  204.16    8.23
   0   8  -8  186.26    9.50
   2  -8  -3  386.43    4.70
  -2   8   3  348.55   13.37
  -2  -4  12  125.68    6.47
   2   4 -12  142.29    7.90
   2   4 -12  150.73    8.13
   6   1 -10   23.87    2.63
   6   1 -10   24.10    2.62
   5   1 -11   -0.02    0.50
   5   1 -11    1.64    0.76
  -8   4   0   99.55    5.66
   8  -4   0   68.76    3.87
  -8   4   0   95.03    5.48
   8   1  -6    2.44    0.94
   8   1  -6    4.41    0.99
  -8  -1   6    3.66    0.83
   3   7   3 1336.53   14.31
  -3  -7  -3 1286.46   14.02
  -3  -7  -3 1371.51   14.68
  -5   7   3  347.12   13.04
   5  -7  -3  280.27   10.56
   4  -8  -1  634.77    7.48
  -4   8   1  645.29    7.31
   7   4   1  765.46    8.14
  -7  -4  -1  824.12    9.44
   7   4   1  785.29    8.30
  -7  -4  -1  754.97    7.85
  -6  -6   4   11.43    1.94
  -6  -6   4   15.60    2.61
   6   6  -4   10.15    2.37
   8  -4  -1  121.39    6.47
  -8   4   1  162.93    8.48
   1  -9   3 1236.67   13.32
  -1   9  -3 1225.89   12.84
  -1   9  -3 1263.37   14.06
  -5   2  10  121.45    6.32
   5  -2 -10  141.80    7.29
   4   3   8   69.38    3.98
   4   3   8   78.42    4.58
  -4  -3  -8   76.66    5.24
  -8   3   4   88.52    5.15
   8  -3  -4   80.59    4.62
  -3   1 -11  778.99    8.91
  -5  -6  -2  641.38    7.02
   5   6   2  625.55    6.69
  -5  -6  -2  625.57    7.30
   5   6   2  596.80    6.58
  -7   1  -6    1.72    0.82
   7  -1   6    1.03    0.37
  -7   1  -6    0.91    0.38
   0   8   3  362.64   13.80
   0  -8  -3  388.59    4.46
   7  -5   4   70.08    4.20
  -7   5  -4   86.50    5.11
  -7   5  -4   71.54    4.19
   1  -9   2  108.41    5.58
  -1   9  -2  106.08    5.95
  -1   9  -2  108.89    5.92
   5   2 -11  913.43   11.42
   5   2 -11  811.38    9.12
   6   6  -2   75.00    4.35
  -6  -6   2   82.18    4.62
  -6  -6   2   71.18    4.04
   0   9  -3    6.02    1.21
   0  -9   3    6.31    1.36
   0   9  -3   10.82    2.08
  -8   0  -3  300.46   11.15
  -8   0  -3  340.41   12.79
  -7  -3  -3  166.12    8.81
   6   1   7   27.34    2.83
  -6  -1  -7   26.76    3.08
  -3   6   7   27.04    3.06
   3  -6  -7   25.91    2.79
   6   5   2    5.16    1.12
  -6  -5  -2    8.01    1.67
   6   5   2    4.44    1.02
  -6  -5  -2    4.52    0.88
  -2   5 -11   17.48    3.03
  -2   5 -11   19.38    3.43
  -5  -7   3  151.47    7.67
  -5  -7   3  173.65    8.79
   5   7  -3  126.27    6.77
   4   4   7  870.97    9.31
  -4  -4  -7  891.61   10.20
   4   4   7  890.65    9.38
   4  -4  10   41.23    4.25
  -4   4 -10   31.35    3.71
  -4   4 -10   41.35    4.37
   0   9  -2  453.69    5.60
   0  -9   2  505.70    5.62
   0   9  -2  474.42    5.14
  -4   3  10  235.30    8.99
   4  -3 -10  220.29    8.46
  -8  -2  -1  613.41    6.89
   3   4   8  122.93    6.40
  -3  -4  -8  141.52    7.44
   3   4   8  125.64    6.61
   6   2 -10 1245.54   14.25
   6   2 -10 1243.09   13.33
   8  -4   1    7.16    1.39
  -8   4  -1    8.17    1.90
  -8   4  -1   11.04    2.26
   5   7  -4  176.75    9.16
   1   8  -8   75.29    4.36
   1   8  -8   68.67    3.87
   1   8  -8   78.30    4.80
  -1  -7  -5   62.38    6.31
   1   7   5   56.61    5.59
  -1   8  -8  211.02    7.97
  -1   8  -8  288.25   10.99
  -1   8  -8  260.15    9.86
   2   1  11   64.64   21.38
  -2  -1 -11   91.53    5.38
   6   0 -10   59.98    5.86
   6   0 -10   55.21    5.42
   0   9  -4  969.67   10.52
   0   9  -4 1016.80   10.60
   0   9  -4 1068.67   11.28
  -6   7  -1   11.95    2.07
   6  -7   1   13.99    2.40
  -1   9  -4   33.26    3.46
  -1   9  -4   45.76    4.69
  -1   9  -4   54.70    6.00
   1   6 -11   20.70    6.90
   1   6 -11   20.66    6.86
  -1  -6  11   18.97    3.20
   6  -6  -4   -1.04    0.61
  -6   6   4   -0.23    0.61
   6   4   4  333.06   12.40
  -6  -4  -4  348.84   12.96
  -6  -4  -4  377.72  124.46
   3   3   9  247.02    9.47
   3   3   9  230.22    8.70
  -3  -3  -9  220.73    9.42
   3   8  -6   40.89    4.12
   0   6 -11   22.06    2.43
   0  -6  11   19.59    3.29
   0   6 -11   22.87    2.63
   4   6   4  194.94    7.43
  -4  -6  -4  210.61    7.98
  -4  -6  -4  235.29    8.88
   4   6   4  256.06    9.87
  -5  -6   8  288.68   10.75
   5   6  -8  285.29   10.60
   5   6  -8  310.57   11.71
  -8  -3   3   20.86    6.93
   8   3  -3   16.81    2.85
  -8  -3   3   15.58    2.82
  -8  -3   3   20.95    6.93
  -6   2  -8    6.01    1.29
  -6   2  -8    5.56    1.26
   6  -2   8    3.53    0.75
   6  -5  -6  165.63    8.58
  -6   5   6  203.50    7.91
   4  -5  -8  251.87    9.69
  -4   5   8  254.71    9.83
  -4   0 -10  138.83    7.22
  -4   0 -10  153.25    7.98
   4   0  10  142.41    7.35
  -8  -3   2  144.15    7.43
   8   3  -2  145.94    7.62
  -8  -3   2  136.44    7.00
  -8  -3   2  117.11    5.99
  -8   4   2   83.69    4.92
   8  -4  -2   64.44   21.25
  -6  -4   9   18.43    3.13
   6   4  -9   24.06    2.89
   6   4  -9   15.54    2.69
   7  -3   6  202.72    7.64
  -7   3  -6  196.92    7.57
  -7   3  -6  200.99    7.59
   5   7  -2  507.47    6.01
   5   7  -2  508.53    5.35
   8  -3   3  404.58    4.50
  -8   3  -3  383.80  126.46
  -8   3  -3  400.83    5.31
  -1   9  -1   24.47    2.63
  -1   9  -1   32.46    4.03
   1  -9   1   24.14    2.56
  -6  -6   5  701.09    7.19
   6   6  -5  766.07    8.86
  -6   7  -2   -0.67    0.83
  -6   7  -2   -1.39    0.69
   5   0 -11    2.96    1.08
   5   0 -11    3.70    1.01
  -5   4  -9  237.37    9.03
  -5   4  -9  258.91   10.24
   5  -4   9  235.09    8.86
   7  -5  -4  454.53    5.31
  -7   5   4  450.38    5.04
  -4   8  -5  162.01    8.38
  -4   8  -5  141.72    7.49
   0   7 -10  308.13   11.97
   0  -7  10  291.80   10.96
   0   7 -10  322.89   12.13
  -5   0  -9   34.68    3.95
  -5   0  -9   20.79    6.88
   5   0   9   22.48    2.40
  -7   3   7   -0.61    0.75
   7  -3  -7   -0.05    0.43
  -1   4 -12   34.19    3.71
  -1   4 -12   33.41    3.96
  -7  -3   8    6.58    1.39
   7   3  -8    7.87    1.51
   7   3  -8    8.08    1.94
  -2   9  -2  105.18    5.90
   2  -9   2  113.70    6.07
  -2   9  -2  105.55    6.83
  -5  -3  -7  129.03    6.76
   5   3   7  104.47    5.89
   5   3   7  112.82    5.85
   3   8   0  213.89    8.34
  -3  -8   0  198.73    7.51
   3   8   0  203.82    7.63
   6   6  -1  518.49    5.51
   6   6  -1  564.40    6.52
   2  -9   3    7.39    1.56
  -2   9  -3    7.66    1.51
  -2   9  -3    8.48    2.11
   0   9  -1  432.67    5.66
   0  -9   1  407.69    4.53
   0   9  -1  410.64    4.86
   4   2   9    2.45    0.87
  -4  -2  -9    3.77    0.99
   1   7 -10    0.84    0.35
   1   7 -10    0.11    0.46
  -1  -7  10   -0.16    0.24
  -6   1  -8   24.01    2.96
   6  -1   8   26.60    2.84
  -6   1  -8   25.96    2.81
   7  -6   0  184.67    9.46
  -7   6   0  241.70    9.16
   3   7  -9  182.89    9.76
   3   7  -9  158.24    8.05
  -3  -7   9  162.36    8.26
   1   2  11   67.86    3.87
  -1  -2 -11   84.94    5.14
  -7   6  -1  749.32    8.11
  -7   6  -1  809.12    8.94
  -8  -3   4  522.83    5.76
   8   3  -4  496.51    5.70
   5   7  -5   25.48    3.18
  -6   3  -8  809.10    9.19
  -6   3  -8  747.84    8.05
   6  -3   8  761.23    8.17
  -3   4 -11 1467.38   16.03
  -3   4 -11 1606.04   17.80
   1  -1 -12  323.83   12.21
   1  -1 -12  268.42   10.21
  -8  -3   1    9.92    1.88
  -8  -3   1    7.62    1.46
   8   3  -1    8.21    1.78
  -8  -3   1    7.88    1.60
  -7  -5   3   66.77    3.88
  -7  -5   3   76.78    4.34
  -7  -5   3   68.70    3.86
   7   5  -3   68.86    4.19
   6   5  -8  106.67   35.19
  -6  -5   8  106.92   35.23
   6   5  -8   95.84    5.40
   1   9  -3  394.96    4.46
   1   9  -3  330.95   12.45
  -1  -9   3  362.78   13.56
   8   2  -6   24.14    2.56
  -8  -2   6   13.92    2.47
   8   2  -6   16.16    3.09
  -7   0  -6   12.71    2.75
   5   3 -11  478.00    5.49
  -5  -3  11  463.80    5.14
   5   3 -11  428.90    5.71
   7   4  -7  215.34    8.06
   7   4  -7  194.47    7.42
  -1   0 -12   81.82    4.88
  -1   0 -12   77.21    4.56
   0   9  -5  546.82    5.84
   0   9  -5  607.69    6.95
   0   9  -5  603.22    6.46
  -5   7  -6 1399.54   16.23
  -5   7  -6 1312.47   14.65
  -8   4  -2   62.73    6.29
  -8   4  -2   67.89    3.91
   8  -4   2   60.73    5.97
   2  -1 -12   27.68    3.48
   3  -8  -3    7.96    1.79
  -3   8   3    7.55    1.82
   3   5   7   28.22    2.99
  -3  -5  -7   22.54    2.35
  -3  -5  -7   24.70    2.78
   7   5  -4  343.43   13.08
  -7  -5   4  260.18    9.86
  -7  -5   4  290.62   10.87
  -7  -5   4  213.52    7.97
  -7  -5   2   19.03    3.19
  -7  -5   2   22.78    2.45
   7   5  -2   26.32    3.11
  -7  -5   2   25.25    2.68
  -1   9  -5   11.28    1.92
  -1   9  -5   14.27    2.89
  -1   9  -5   13.13    2.24
  -7   2   8   17.23    2.97
   7  -2  -8   14.42    2.51
  -2   9  -1   39.27    3.85
  -2   9  -1   48.20    4.85
   2  -9   1   43.10    4.22
  -6   5  -7   27.52    3.32
   6  -5   7   30.30    3.27
  -6   5  -7   37.36    4.32
   7  -4  -6  759.72    9.10
  -7   4   6  824.08    8.94
   1   6   7  292.67   11.15
  -1  -6  -7  314.25   11.83
   1   9  -4  142.62    7.27
   1   9  -4  152.24    7.77
   1   9  -4  127.43    7.69
  -6   7  -3  117.91    6.68
  -6   7  -3  117.30    6.57
   2   6 -11  144.03    7.39
  -2  -6  11  140.10    7.17
   2   6 -11  160.04    8.36
   6  -7  -1   85.14    4.86
  -6   7   1   80.31    4.71
  -2   9  -4  937.87   10.10
  -5  -4  -6    8.71    1.78
   5   4   6   14.75    2.50
   5   4   6    9.17    1.82
  -5  -7   1    2.53    0.92
   5   7  -1    2.40    1.47
   5   7  -1    4.86    0.98
  -5  -7   1    6.69    1.41
   1   9  -2   51.20    5.00
   1   9  -2   72.79    4.47
  -1  -9   2   46.91    4.57
   7  -6  -1    0.61    0.61
  -7   6   1    2.55    0.96
   5   2   8    1.26    0.46
   5   2   8    0.68    0.27
  -5  -2  -8    2.27    0.89
  -1   6 -11   70.20    4.21
  -1   6 -11   70.34    4.08
  -7   6  -2   13.11    2.54
  -7   6  -2   22.06    2.57
   4   7  -8   45.11    4.69
   4   2 -12  138.88    7.17
   4   2 -12  138.48    7.24
  -2  -8  -2   50.51    4.94
   2   8   2   45.74    4.55
   2   8   2   51.85    5.07
   4  -8  -2  270.91   10.24
  -4   8   2  263.16    9.93
  -3  -4  12  152.16    7.83
   3   4 -12  178.09    9.65
   3   4 -12  154.93    7.99
  -1   4  10  358.22   13.48
   1  -4 -10  475.00    7.71
  -4  -5  -6   14.46    3.03
   4   5   6   26.04    2.90
  -4  -5  -6   18.69    3.17
   7   1  -9   47.22    5.05
   7   1  -9   40.74    4.06
  -1   7 -10    6.48    1.43
   1  -7  10    5.76    1.22
  -1   7 -10    7.20    2.04
   3   0  11    6.17    1.39
  -3   0 -11    6.06    1.30
  -3   0 -11    7.18    1.72
  -4   6  -9   80.91    4.72
  -4   6  -9   73.55    4.33
   4   1 -12  183.84    9.55
   4   1 -12  195.21    7.43
  -3   8  -7   85.74    4.99
  -3   8  -7   72.77    4.63
   8  -4  -3  296.49   11.16
  -8   4   3  319.83   12.11
  -2   2 -12   96.49    5.95
  -2   2 -12   89.30    5.19
   4   7   2  102.10    5.81
  -4  -7  -2  112.89    5.83
   4   7   2  101.16    5.78
  -4  -7  -2   99.00    5.82
  -2   4  10 1531.63   16.21
   2  -4 -10 1496.65   16.92
  -1  -8  -3   13.82    2.43
   1   8   3   11.45    2.02
   1   8   3   14.13    3.11
   1   5 -12   19.16    3.32
   1   5 -12   17.68    3.10
   2   4   9  149.91    7.95
  -2  -4  -9  171.96    9.37
   2   4   9  161.37    8.32
   3   2  10   10.28    1.88
  -3  -2 -10   20.62    7.17
   3   2  10   10.14    1.74
   6   3 -10  256.43    9.62
  -6  -3  10  268.58   10.06
   6   3 -10  250.33    9.87
  -1   7   6  121.81    7.04
   1  -7  -6  136.29    7.05
  -1   9   0    0.70    0.28
   1  -9   0    0.25    0.25
  -1   9   0    1.74    0.72
  -8   1  -4   36.88    3.95
  -8   1  -4   28.31    2.99
   8  -2   4   15.72    2.68
  -8   2  -4   16.18    2.92
  -8   2  -4   12.57    2.31
   8  -2  -6    2.51    0.93
  -8   2   6    7.41    1.58
   2   8  -8   80.58    4.58
   2   8  -8   78.77    4.42
   2   8  -8   89.44    5.26
   7   0  -9  145.92    7.50
   5  -6  -6  195.75    7.54
  -5   6   6  230.49    8.71
  -6  -6   6    4.03    0.77
   4  -7  -5 1160.75   12.82
  -4   7   5 1127.00   12.19
  -8  -1  -3  214.13    8.11
   0  -1 -12   53.89    5.42
   0  -1 -12   42.90    4.38
   4  -2 -11    2.39    0.91
  -4   2  11    4.54    1.19
  -2   8  -8   96.42    5.41
  -2   8  -8  121.60    6.83
  -2   8  -8  122.97    6.52
  -3   6 -10   24.33    3.60
  -3   6 -10   24.76    2.89
  -1   5   9   18.64    3.33
   1  -5  -9   13.42    2.38
   0   5 -12  366.21   14.59
   0   5 -12  372.37   14.09
  -2   7   6   50.63    5.06
   2  -7  -6   55.85    5.50
  -2   3 -12  771.18    9.54
  -2   3 -12  749.32    8.75
   8   3  -5  243.05    9.17
  -8  -3   5  217.37    8.14
  -8  -3   5  221.72    8.29
  -8  -3   5  237.59    9.06
   8  -3  -5   59.72    6.21
  -8   3   5   48.43    4.78
  -2   5   9  440.80    5.19
   2  -5  -9  452.04    5.25
  -6   6  -6  307.89   11.60
  -6   6  -6  321.70   12.74
   5  -8   2   31.02    3.33
  -5   8  -2   36.64    3.91
   5  -8   1   50.05    5.04
  -5   8  -1   43.74    4.42
  -8   0   7   42.20    4.29
   8   0  -7   54.24    5.30
   7   4   2    0.31    0.20
  -7  -4  -2   -0.03    0.48
   7   4   2    0.96    0.38
  -7  -4  -2    1.05    0.37
  -7  -5   5  381.07  125.54
   7   5  -5  403.50    5.08
  -7  -5   5  394.64    4.37
   7   5  -1   81.99    4.64
  -7  -5   1   83.10    4.86
   7   5  -1  107.34   35.41
  -7  -5   1   83.24    4.79
   5   7  -6    0.36    0.40
  -8  -3   0    0.82    0.38
   8   3   0    1.14    0.40
  -8  -3   0    1.07    0.64
   1   9  -5  144.24    7.33
   1   9  -5  153.98    8.31
   1   9  -5  149.51    7.71
   0   9   0    2.47    1.18
   0   9   0    0.82    0.40
   0  -9   0    0.67    0.25
   2   7 -10  263.97    9.90
   2   7 -10  311.27   12.13
   3   8  -7   31.96    3.49
  -2  -3 -10    4.26    0.99
   2   3  10    4.97    1.07
   2   3  10    6.82    1.63
   8   1  -7   57.60    5.65
   8   1  -7   55.01    5.58
  -8  -2  -2   12.16    2.20
   6   6   0    4.28    0.98
  -6  -6   0    3.39    1.21
  -6  -6   0    4.60    1.01
   6   6   0    3.13    1.11
   1   9  -1  428.10    4.88
  -1  -9   1  431.13    4.82
   1   9  -1  406.89    5.37
  -7   5  -5  193.37    7.42
  -7   5  -5  202.95    7.68
   7  -5   5  164.48    8.43
  -7   4  -6  180.22    9.27
   7  -4   6  184.43    9.49
  -7   4  -6  163.62    8.43
  -3   7  -9   63.11    6.44
  -3   7  -9   66.81    4.32
   7   2  -9  134.03    6.98
  -7  -2   9  137.27    7.01
   7   2  -9  142.71    7.30
  -2   1 -12   59.82    6.01
  -2   1 -12   47.65    4.86
   2  -9   0   60.38    5.91
  -2   9   0   71.59    4.46
  -6   0  -8    2.49    0.89
   6   0   8    2.47    0.86
  -6   0  -8    6.95    1.52
  -4   6   7  135.30    7.20
   4  -6  -7  129.85    6.73
  -1   3  11  269.06   10.10
   1  -3 -11  266.67   10.06
   2   5   8  372.92   14.03
  -2  -5  -8  378.22  124.69
  -2  -5  -8  317.97   11.83
   5   5 -10 1149.71   12.92
   5   5 -10 1166.31   12.20
   1  -8  -4    1.54    0.57
  -1   8   4    1.89    0.74
  -5   1  11   43.89    4.31
   5  -1 -11   42.27    4.22
   4   8  -3    7.32    1.67
   4   8  -3    4.10    0.77
  -4  -8   3    6.81    1.26
   4   3 -12 1091.53   12.14
   4   3 -12 1124.77   12.08
  -4   7  -8   54.75    5.51
  -4   7  -8   67.79    3.98
   3  -1 -12    6.72    1.40
  -2   9  -5   84.19    5.04
  -2   9  -5   79.86    4.51
  -2   9  -5   81.62    4.74
  -2   3  11    2.80    1.02
   2  -3 -11    2.83    1.04
   4   5 -11  633.02    6.73
   4   5 -11  699.13    8.70
  -4  -5  11  628.89    6.66
  -4  -6  10   98.93    5.56
   4   6 -10  115.30    5.92
   4   6 -10  111.75    6.32
   2   5 -12  106.89   35.35
   2   5 -12  109.51    5.80
  -2  -5  12  100.91    5.71
   4   8  -4  228.46    8.65
   0  -4 -10  395.46    5.09
   0   4  10  395.35    4.48
  -7   6  -3  183.37    9.45
  -7   6  -3  205.70    7.88
  -5   8  -3   19.62    3.34
  -5   8  -3   20.81    6.94
  -6   4  -8   33.79    3.86
  -6   4  -8   26.83    2.98
   6  -4   8   26.65    3.01
   0   7   6   71.67    4.24
   0  -7  -6   71.28    4.08
  -5   8   0    1.28    0.74
   5  -8   0    2.30    0.86
  -4   5 -10   53.43    5.31
  -4   5 -10   58.85    5.79
   0   9  -6  196.61    7.43
   0   9  -6  236.74    8.95
   0   9  -6  229.24    9.19
  -5   6  -8   43.68    4.43
  -5   6  -8   40.89    4.08
  -7  -2  -5  109.30    5.78
   4   0 -12    4.85    1.21
   4   0 -12    2.68    0.98
  -4   8  -6   60.02    5.91
  -4   8  -6   65.24    3.91
  -6   7  -4  302.41   11.54
  -6   7  -4  341.70   12.85
   8  -4   3  103.01    5.94
  -8   4  -3  134.16    7.04
  -8   4  -3  110.55    5.90
  -8   0  -4   14.43    2.84
   3  -9   2  248.90    9.43
  -3   9  -2  264.68   10.44
   2  -8  -4   34.38    3.61
  -2   8   4   34.01    3.59
  -8   3  -4  134.47    7.68
  -8   3  -4  153.70    7.91
   8  -3   4  132.16    6.78
  -3  -8  -1   11.52    2.07
   3   8   1   10.78    1.93
   3   8   1   10.68    1.91
  -5  -6  -3    3.32    1.16
   5   6   3    2.06    0.75
   5   6   3    4.66    0.99
  -5  -6  -3    1.83    0.88
   3  -4 -10  259.10    9.86
  -3   4  10  367.01   13.84
  -1   9  -6  696.32    7.47
  -1   9  -6  626.45    6.64
  -1   9  -6  629.96    6.94
   5   7   0    7.34    1.57
  -5  -7   0    4.83    1.09
  -5  -7   0    3.64    0.82
   5   7   0    4.79    0.99
   0  -5  -9   18.33    3.20
   0   5   9   15.57    2.76
   6   5   3   98.88    5.66
  -6  -5  -3  114.60    6.44
   6   5   3  107.24   35.36
  -6  -5  -3  105.64    5.93
  -3   9  -3   21.65    3.18
   4   8  -2   40.25    3.91
   4   8  -2   47.67    5.23
  -4  -8   2   25.90    2.69
   8  -1  -7   74.86    4.26
  -8   1   7   58.82    5.77
   0   8  -9  214.05    8.13
   0  -8   9  219.80    8.31
   0   8  -9  202.46    8.16
   1   2 -13  360.75   14.23
   1   2 -13  373.98   14.07
   6  -4  -8   19.81    3.38
  -6   4   8    9.14    1.87
   4   1  10   96.62    5.47
  -4  -1 -10  103.71    6.35
   4   1  10  105.30    6.09
  -9   1   2  105.21    6.20
  -9   1   2   92.79    5.36
  -9   1   2   91.82    5.41
  -9   1   1  175.02    9.14
  -9   1   1  167.47    8.58
  -9   1   1  187.31    9.65
  -5   4   9  619.71    6.85
   5  -4  -9  563.68    7.23
  -6   6   5  412.64    5.16
   6  -6  -5  469.78    5.53
  -6  -3  -6  354.78   13.82
   6   3   6  303.01   11.25
  -7   1   9  192.48    7.37
   7  -1  -9  192.11    7.26
   6  -3  -9  108.61    5.67
  -6   3   9  158.68    8.42
   4   8  -5    6.00    1.53
   3  -9   1  108.97    5.60
  -3   9  -1  122.08    6.90
  -2  -7  -5   81.48    4.65
   2   7   5   69.39    4.15
  -7  -3  -4   79.17    5.10
   7  -5  -5   75.84    4.37
  -7   5   5  106.74   35.23
   3  -5  -9   82.79    4.76
  -3   5   9   71.26    4.31
   0  -8  -4   36.11    3.78
   0   8   4   36.51    3.94
  -3  -7  -4    0.86    0.40
  -3  -7  -4    1.19    0.47
   3   7   4    0.78    0.61
   3   7   4    0.57    0.36
  -5   5  -9    9.22    2.03
   5  -5   9    6.99    1.51
  -5   5  -9    7.08    1.45
  -9   0   2   24.91    2.85
  -9   0   2   30.91    3.61
  -9   0   2   19.03    3.21
   3  -7  -6  327.24   12.40
  -3   7   6  299.66   11.44
  -5  -5  -5  250.39   11.20
   5   5   5  284.37   10.79
  -5  -5  -5  254.62    9.51
  -1   5 -12   69.29    4.53
  -1   5 -12   77.48    4.72
  -2   4 -12   21.75    2.45
  -2   4 -12   18.19    3.14
   5   1   9  358.44   13.39
   5   1   9  394.37    4.40
  -5  -1  -9  398.97    5.69
   8  -4  -4    3.34    1.21
  -8   4   4    0.59    0.42
   1   8  -9   64.93   21.45
   1   8  -9   56.99    5.56
   5   6  -9  200.01    7.46
  -5  -6   9  230.89    8.63
   5   6  -9  227.73    9.12
   2   9  -3   79.51    4.52
  -2  -9   3   91.55    5.13
   2   9  -3   86.25    5.24
  -9   0   1  924.35   10.32
  -9   0   1 1017.04   10.62
   0   3  11   66.18    4.11
   0  -3 -11   79.50    4.73
  -6  -2  -7   50.90    5.11
   6   2   7   43.84    4.24
  -3   5 -11  450.85    6.12
   5   4 -11   16.80    2.84
   5   4 -11   15.26    3.35
  -5  -4  11   14.80    2.69
  -1   9   1   13.72    2.89
   1  -9  -1   15.43    2.68
  -8  -2   7   21.83    2.28
   8   2  -7   25.36    2.80
   8   2  -7   19.64    3.30
   2   2 -13   38.69    3.88
   2   2 -13   51.62    5.42
  -7  -1  -6  167.06    9.57
   7   5  -6  913.99   11.03
   1   9  -6  818.94    8.53
   1   9  -6  713.71    7.46
   1   9  -6  757.81    8.55
  -7  -5   0  145.57    7.70
   7   5   0  144.11    7.49
  -7  -5   0  152.76    7.82
   7   5   0  149.71    7.71
   1   3 -13  764.82   19.11
   1   3 -13  813.05   19.65
   1  -6  -8  340.26   14.02
  -1   6   8  362.70   14.92
   2   9  -4   58.42    5.92
   2   9  -4   41.88    4.13
   2   9  -4   43.91    4.29
  -3  -6  11   19.15    2.68
   3   6 -11   15.68    2.05
   3   6 -11   18.96    2.67
  -2   7 -10   12.03    2.17
  -2   7 -10   10.70    1.80
  -8   5   0  234.03    8.87
  -8   5   0  255.00    9.66
   8   3  -6    9.40    1.28
  -8  -3   6    8.14    1.60
   8   3  -6    6.13    1.76
  -3   9  -4  185.56    8.29
  -3   9  -4  183.83    8.41
  -9   0   3  113.64    6.65
  -9   0   3  105.29    6.30
  -9   0   3   95.57    5.57
   1   1 -13  215.15    9.90
   1   1 -13  252.04   10.63
  -1   8  -9   14.80    2.69
  -1   8  -9   15.75    2.36
   1  -8   9   14.54    2.02
   2  -6  -8   44.31    4.36
  -2   6   8   49.77   25.60
  -7   2  -7   16.45    2.49
   7  -2   7   14.70    1.96
  -7   2  -7   14.44    2.04
  -3  -6  -6   50.47   25.95
  -3  -6  -6   33.00    3.67
   3   6   6   48.22    5.17
  -5   8  -4  259.53   10.74
  -5   8  -4  263.67   11.75
  -2   6 -11   97.95    5.84
  -2   6 -11  100.99    5.99
  -5   3  10    4.41    1.20
   5  -3 -10    1.61    0.65
   1   9   0  191.53    9.33
   1   9   0  165.10    7.40
  -1  -9   0  149.19    6.66
  -9   1   3  828.39   19.99
  -9   1   3  898.11   21.76
  -9   1   3  986.43   24.23
  -9   1   0   51.26    3.79
  -9   1   0   52.15    3.96
  -9   1   0   44.97    4.30
  -6  -6   7    7.02    1.52
   6   6  -7    8.48    1.58
  -6  -6   7    6.19    1.38
   5  -8  -1  375.50    9.27
  -5   8   1  478.50   12.58
  -3   3  11  107.56    6.43
   3  -3 -11  108.96    6.46
   0   2 -13  145.23    6.71
   0   2 -13  155.24    7.42
   7   4  -8   50.60   26.00
   7   4  -8   55.54    4.14
  -8   5   1  135.60    6.13
   8  -5  -1  175.58    8.19
   2   9  -2    0.17    0.21
   2   9  -2    0.42    0.26
  -2  -9   2    0.39    0.18
  -8  -3  -1  528.30   12.63
  -8  -3  -1  490.23   12.14
  -8   5  -1   14.99    2.43
  -8   5  -1   14.74    2.50
   4  -8  -3   83.98    5.18
  -4   8   3   68.96    5.82
  -1  -1 -12  133.44    6.12
  -9   2   1 1165.65   27.94
  -9   2   1 1129.39   27.23
  -9   2   1 1098.68   27.18
  -5   5   8   87.65    5.35
   5  -5  -8  118.54    6.97
   2   1 -13    0.21    0.72
   2   1 -13    0.88    0.52
   4   8  -1    7.14    2.01
   4   8  -1    8.61    1.17
  -4  -8   1   10.77    1.42
   5   7  -7  105.18    6.31
  -2  -2 -11  465.08   12.25
   2   2  11  365.88  188.00
   2   2  11  340.69   14.05
  -5   2 -10  633.07   15.90
   5  -2  10  547.98   13.30
  -5   2 -10  619.52   15.38
   0  -9  -1   79.98    5.88
   0   9   1   76.08    5.57
   0   9   1   72.30    5.50
  -2   9   1    1.24    0.91
   2  -9  -1    0.44    0.30
   4  -2  11  418.91   10.45
  -4   2 -11  475.99   11.87
  -4   2 -11  471.33   11.62
   2   3 -13   81.45    6.46
   2   3 -13   83.42    4.99
   7  -1   7   75.51    5.53
  -7   1  -7   67.26    4.97
  -7   1  -7   59.26    4.79
   0   3 -13   34.46    4.09
   0   3 -13   31.02    4.34
  -9   2   2   80.35    6.46
  -9   2   2   75.58    5.64
  -9   2   2   88.58    5.27
  -5   7  -7   89.75    5.74
  -5   7  -7   92.89    5.51
  -7  -3   9  188.18    8.35
   7   3  -9  198.65    8.96
   7   3  -9  182.96    8.30
  -9   0   0  164.06    7.49
  -9   0   0  138.32    6.28
  -9   0   0  128.64    5.76
  -3   9   0    2.81    0.79
   3  -9   0    0.70    0.35
  -2   0 -12  656.61   16.47
  -2   0 -12  561.86   13.87
   6   4   5    6.09    1.40
  -6  -4  -5    3.61    1.05
   7  -6  -3   10.42    1.39
  -7   6   3   25.05    3.72
   6  -5  -7  319.28   13.14
  -6   5   7  397.90    9.83
  -2   9  -6  230.45    9.85
  -2   9  -6  218.82    9.75
  -2   9  -6  207.15    9.16
  -7   6  -4   41.21    4.32
  -7   6  -4   36.30    4.09
   3  -8  -4  297.96   12.34
  -3   8   4  310.66   13.01
   2   9  -5  993.42   23.72
   2   9  -5  715.86   17.10
   2   9  -5  873.93   21.23
   6   6   1  110.73    6.63
  -6  -6  -1  132.56    6.15
   6   6   1  108.53    6.27
   6   5  -9  374.67    9.14
  -6  -5   9  296.24   12.14
   6   5  -9  290.70   12.10
   7  -3   7  278.91   11.42
  -7   3  -7  271.88   11.21
  -7   3  -7  311.42   12.84
  -9   2   0  672.77   16.75
  -9   2   0  741.87   18.69
  -9   2   0  801.25   19.58
  -4  -6  -5  205.99    9.72
   4   6   5  216.37    9.68
  -4  -6  -5  258.15   10.69
  -6  -4  10  536.61   12.89
   6   4 -10  531.37   12.93
   6   4 -10  564.43   14.28
  -4   3 -11  339.40   14.04
  -4   3 -11  337.10   14.12
   4  -3  11  297.95   12.25
  -5   3 -10   57.51    4.50
  -5   3 -10   51.43    3.85
   5  -3  10   53.28    3.96
   3   1  11  251.22   10.34
   3   1  11  258.37   10.69
  -3  -1 -11  246.75   10.53
   4   8  -6  231.99   10.02
  -9  -1   2   39.92    4.10
  -9  -1   2   45.79    4.54
  -9  -1   2   37.37    3.71
  -8  -4   3   99.31    5.97
  -8  -4   3  104.47    6.11
  -8  -4   3   81.22    5.93
   8   4  -3   94.54    5.79
   0   1 -13   16.81    2.27
   0   1 -13   14.26    1.99
  -2  -6  -7   13.55    1.87
   2   6   7   16.18    2.24
  -2  -6  -7   17.65    9.15
   4   4 -12  233.94    9.90
   4   4 -12  279.89   11.51
  -4  -4  12  232.84    9.55
   4   7  -9   47.65    4.69
  -4  -7   9   41.79    3.97
   4   7  -9   43.57    4.13
  -3  -5  12   18.30    2.82
   3   5 -12   22.47    3.26
   3   5 -12   20.31    2.92
   2   8   3    5.81    1.40
  -2  -8  -3    7.48    1.84
   2   8   3    6.64    1.68
   0   6   8  383.71    9.66
   0  -6  -8  352.54   14.90
  -9   0   4    0.50    0.29
  -9   0   4    1.26    0.57
   6  -2 -10   96.72    5.92
  -6   2  10   85.50    5.11
  -3  -7  10   29.54    4.03
   3   7 -10   38.77    3.93
   3   7 -10   30.40    4.18
   3   8  -8    3.34    0.74
   3   8  -8    4.09    0.94
   3   8  -8    4.14    1.17
   1  -2 -12  354.67   15.01
  -1   2  12  283.80   11.71
   7  -3  -8  361.65   15.14
  -7   3   8  374.85    9.14
   1   7   6  342.26   14.39
  -1  -7  -6  309.08   12.84
  -9  -1   3  388.39    9.60
  -9  -1   3  447.92   10.93
  -9  -1   3  422.87   10.42
  -8  -4   2  264.45   10.95
   8   4  -2  260.36   10.79
  -8  -4   2  259.76   10.63
  -8  -4   2  308.76   12.75
   8  -3  -6   12.67    1.69
  -8   3   6   18.11    2.78
  -8   5   2  124.89    7.46
   8  -5  -2  172.40    7.87
   6   1 -11  372.53    9.11
   6   1 -11  435.61   10.97
   0   9  -7  296.04   12.62
   0   9  -7  281.53   11.56
   0   9  -7  266.48   10.98
   1   4  10  139.97    6.38
  -1  -4 -10  112.14    6.57
   2  -2 -12   11.39    1.95
  -2   2  12    7.46    2.00
  -6   7  -5  370.69    9.08
  -6   7  -5  312.28   13.18
  -3   8  -8   48.29    4.80
  -3   8  -8   42.53    4.21
  -4  -7  -3  699.74   16.96
  -4  -7  -3  646.21   15.75
   4   7   3  715.27   17.26
   4   7   3  653.07   15.82
  -6   7   3    6.64    1.56
   6  -7  -3   17.88    2.77
  -8   5  -2   32.22   16.66
  -8   5  -2   27.09    3.80
  -5   1 -10   -0.31    0.32
  -5   1 -10    1.31    0.63
   5  -1  10    0.11    0.19
   8   4  -4   75.22    5.55
  -8  -4   4   65.16    4.77
  -8  -4   4   68.53    5.06
  -8  -4   4   68.29    5.11
  -9  -1   1    3.05    0.74
  -9  -1   1    2.31    1.23
  -9  -1   1    2.14    0.81
   8  -2   5  220.88    9.75
  -8   2  -5  210.90    9.35
  -8   2  -5  210.38    9.77
  -9   1   4   39.15    3.92
   9  -1  -4   69.36    5.15
  -2  -9   1  302.91   12.48
   2   9  -1  290.53   11.88
   2   9  -1  324.40   13.67
  -9   1  -1   38.81    3.91
  -9   1  -1   38.60    3.70
  -9   1  -1   42.84    4.19
  -9   2   3    0.98    0.49
   9  -2  -3    1.01    0.50
  -4   1 -11 1474.49   35.48
   4  -1  11 1429.92   34.34
  -4   1 -11 1592.99   38.34
   7  -4  -7    8.45    1.54
  -7   4   7    7.61    1.92
  -3   6   8    6.95    1.77
   3  -6  -8    9.26    1.62
  -3   9  -5  244.55   10.48
  -3   9  -5  197.96    9.38
  -8  -2  -3    2.71    0.76
  -8   2   7   42.80    4.11
   8  -2  -7   47.54    4.54
  -8  -1  -4   60.16    4.75
  -8   4  -4   69.82    5.23
   8  -4   4   69.97    5.18
  -8   4  -4   73.05    5.43
   2   8  -9  345.78   14.77
   2   8  -9  306.57   12.58
  -2  -8   9  303.63   12.43
   4  -1 -12    0.30    0.30
  -4   1  12   -0.32    0.51
   8  -1   5   11.71    1.52
  -8   1  -5   15.18    2.00
  -8   1  -5   15.42    2.45
  -7  -4  -3  294.41   11.99
   7   4   3  387.80    9.29
  -7  -4  -3  313.01   13.37
   6   2 -11  250.52   10.52
   6   2 -11  284.42   11.93
   6   1   8   57.11    4.17
  -6  -1  -8   76.00    6.35
   6   1   8   50.88   26.15
   5   7   1  313.17   12.85
  -5  -7  -1  312.64   12.97
  -5  -7  -1  290.12   11.89
   5   7   1  280.98   11.57
   3   2 -13    1.05    0.75
   3   2 -13    2.12    0.89
  -1   9  -7   67.46    5.56
  -1   9  -7   61.28    4.60
  -1   9  -7   40.69    3.86
   1   5   9   16.45    2.45
  -1  -5  -9   19.31    3.40
   1   4 -13  100.45    6.02
   1   4 -13  104.69    6.28
   1   8   4  552.59   13.45
  -1  -8  -4  573.47   13.99
   4  -4 -10    1.25    0.54
  -4   4  10    0.42    0.33
  -9   2  -1  581.05   14.25
  -9   2  -1  581.22   14.43
   7  -5   6   39.92    3.92
  -7   5  -6   49.12    4.81
  -7   5  -6   51.60    3.94
   0   7 -11  223.74  114.98
   0  -7  11  175.45    7.76
   0   7 -11  243.79   10.14
  -6   6  -7  115.76    6.77
  -6   6  -7   98.57    5.86
  -6   5  -8  118.70    7.23
  -6   5  -8  132.53    6.03
   6  -5   8  107.11    6.27
   1   0 -13  307.64   13.06
   1   0 -13  297.43   12.34
  -5   8  -5    3.04    0.87
  -5   8  -5    3.55    0.99
  -8   0   8  319.86   13.43
   8   0  -8  349.55   14.38
   8   1  -8    3.13    0.75
   8   1  -8    2.36    0.66
   5   1 -12  663.09   16.64
   5   1 -12  745.08   18.40
   1   7 -11   89.69    5.38
   1   7 -11   85.08    5.18
  -1  -7  11   79.70    5.83
   5   2 -12  212.96    9.64
   5   2 -12  214.79    9.59
   3   1 -13  641.84   15.80
   3   1 -13  663.89   17.19
   4   4   8  278.22   11.43
   4   4   8  258.62   10.64
  -4  -4  -8  259.20   11.30
  -9  -1   4  361.34   14.84
  -9  -1   4  411.98   10.36
  -9  -1   4  302.07   12.57
   3   8   2  344.23   14.17
   3   8   2  372.45    9.67
  -3  -8  -2  373.47    9.13
  -4   8  -7  564.48   13.86
  -4   8  -7  544.12   13.52
   6   0 -11  530.30   13.66
   6   0 -11  510.76   12.48
   8   4  -1   42.00    4.04
  -8  -4   1   48.78    4.86
  -8  -4   1   63.13    4.67
  -8  -4   1   37.44    3.64
  -5   8   2    1.97    0.83
   5  -8  -2    1.73    0.71
   6  -2   9   14.32    1.95
  -6   2  -9   13.90    1.93
  -6   2  -9   14.29    2.77
   1   9  -7   16.34    2.91
   1   9  -7   16.31    2.10
   1   9  -7   13.35    1.78
  -5   2  11    9.11    1.86
   5  -2 -11    9.84    1.81
  -2   8  -9   67.29    5.04
  -2   8  -9   68.36    5.74
  -7  -5   7   43.21    4.15
  -7  -5   7   54.85    4.08
   7   5  -7   65.97    5.48
  -9   0  -1  280.60   11.89
  -9   0  -1  267.24   10.93
  -9   0  -1  251.34   10.34
  -7  -5  -1  318.77   13.17
   7   5   1  299.25   12.24
   7   5   1  280.83   11.66
  -7  -5  -1  275.86   11.29
   2   9  -6   13.24    1.77
   2   9  -6   16.19    2.33
   2   9  -6    8.59    1.16
   2   0 -13   29.26    4.32
   2   0 -13   20.06    2.80
  -1  -6  12  218.15    9.64
   1   6 -12  262.89   10.90
   1   6 -12  266.32   11.28
   0   4 -13  359.10   15.33
   0   4 -13  287.04   12.75
   5  -7  -5   18.40    2.67
  -5   7   5   24.89    3.51
   4   3   9   22.63    3.14
  -4  -3  -9   37.80    3.74
   4   3   9   30.26    4.30
   3  -2  12    1.61    0.57
  -3   2 -12    1.95    0.79
  -3   2 -12    0.69    0.40
  -1   2 -13   88.25    5.35
  -1   2 -13  102.01    6.30
  -4  -8   0  199.06    8.85
   4   8   0  201.99    9.28
   4   8   0  183.95    8.17
  -7   0  -7   54.44    4.38
   4  -5  -9   48.99    4.72
  -4   5   9   49.43    4.83
   1   3  11   16.09    2.58
  -1  -3 -11   16.45    2.93
   7  -2  -9    8.19    1.44
  -7   2   9    7.94    1.77
   0   2  12   -1.01    0.48
   0  -2 -12    0.52    0.41
   0   6 -12  371.59    9.36
   0   6 -12  353.32   14.85
  -4   4 -11   29.94    4.12
  -4   4 -11   39.95    4.16
   8   4  -5  120.60    7.30
  -8  -4   5   94.18    5.64
  -8  -4   5  108.23    6.26
  -8  -4   5  108.30    6.41
   8  -4  -5  382.75    9.87
  -8   4   5  401.17    9.94
   8  -3   5    5.13    1.20
  -8   3  -5    5.43    1.33
  -8   3  -5   10.96    2.03
   1   9   1  286.40   11.74
  -1  -9  -1  287.74   11.89
   1   9   1  305.00   12.70
   2   4 -13  327.72   13.55
   2   4 -13  339.87   14.21
  -9  -1   0  158.84    7.54
  -9  -1   0  198.31    8.77
  -9  -1   0  200.08    8.87
   3   3 -13  378.50    9.54
   3   3 -13  403.83   10.22
   4  -7  -6  101.12    5.93
  -4   7   6  115.80    6.91
  -3   9   1  102.27    6.28
   3  -9  -1  107.15    6.22
  -3   3 -12  366.51  188.33
  -3   3 -12  356.94   14.85
  -2   5 -12  116.71    7.01
  -2   5 -12   91.28    5.53
   5  -4  10    4.08    1.22
  -5   4 -10    6.86    1.75
  -5   4 -10    5.90    1.47
   9  -3  -1   53.56    4.00
  -9   3   1   46.79    4.54
  -9   3   1   62.17    5.23
   8   3  -7    3.18    0.92
   8   3  -7    3.81    0.96
  -8  -3   7    3.23    0.81
  -1   9   2   24.13    3.54
   1  -9  -2   26.92    3.67
  -1   3 -13  320.91   13.95
  -1   3 -13  258.46   10.85
  -6   3  -9  221.50    9.93
   6  -3   9  171.01    7.64
  -6   3  -9  192.44    8.66
   7   1 -10  272.37   11.37
   7   1 -10  302.76   12.59
   3  -2 -12    0.95    0.56
  -3   2  12   -0.80    0.64
  -4   9  -2  340.77   14.34
   4  -9   2  316.03   12.99
   3   4   9  116.74    7.00
  -3  -4  -9  115.81    6.93
   3   4   9  109.63    6.37
  -5   6   7    5.53    1.56
   5  -6  -7   13.18    2.34
  -9   3   0   69.23    5.87
   9  -3   0   54.93    4.06
  -9   3   0   55.70    4.22
   7  -4   7    3.10    0.82
  -7   4  -7    3.05    0.83
  -7   4  -7    3.48    0.97
   8  -5  -3   40.35    3.88
  -8   5   3   49.32    4.88
   5   3   8   92.94    5.44
  -5  -3  -8   85.18    5.90
   5   3   8   89.10    5.22
   4  -3 -11   88.29    5.49
  -4   3  11   80.29    6.19
   9   0  -5    0.93    0.47
  -9   0   5    0.49    0.25
  -6   1  -9    0.43    0.26
   6  -1   9    0.21    0.32
  -6   1  -9    0.97    0.45
  -9   3   2  315.70   13.34
  -9   2   4   11.95    2.14
   9  -2  -4    2.18    0.81
  -8  -3  -2  249.77   10.30
  -8   5  -3  427.33   10.65
  -8   5  -3  419.84   10.42
   4   8  -7    0.88    0.67
  -4   9  -3    1.13    0.64
  -4   9  -3    0.93    0.97
  -6  -6   8    3.44    0.79
   6   6  -8    2.12    0.97
  -8   0  -5  334.42   13.89
   0   0 -13    1.59    0.98
   0   0 -13    2.10    0.83
  -4   9  -1    6.08    1.60
   4  -9   1    7.73    1.84
  -2   9   2   50.84   26.15
   2  -9  -2   51.61    3.86
   1  -8  -5   30.62    4.22
  -1   8   5   24.10    3.42
  -4   6 -10  315.06   13.20
  -4   6 -10  301.13   12.53
  -1   7 -11   56.61    4.66
  -1   7 -11   64.23    5.18
   5   4   7   39.42    3.83
   5   4   7   34.28    3.30
  -5  -4  -7   34.62    3.52
   7   0 -10  227.77  117.05
   5   7  -8   81.24    6.04
   6   3 -11  335.55   13.93
  -6  -3  11  318.74   13.32
   6   3 -11  301.31   12.41
  -1   1 -13   15.51    2.80
  -1   1 -13   21.45    3.40
   2   9   0    5.71    1.54
   2   9   0    7.03    1.72
  -2  -9   0    7.62    1.72
   5   0 -12    4.95    1.36
   5   0 -12    3.28    0.85
   7  -5  -6  648.30   15.92
  -7   5   6  655.97   15.96
  -3   1 -12   39.52    4.40
  -3   1 -12   42.93    4.38
   3  -1  12   31.43    4.45
  -8   1   8   14.59    2.02
   8  -1  -8   19.69    2.91
   8   2  -8    8.99    1.38
   8   2  -8    3.05    0.93
  -8  -2   8    5.39    1.37
   7  -6  -4  190.43    8.62
  -7   6   4  160.96    7.39
  -5  -6  -4   31.80    4.36
   5   6   4   33.65    3.35
  -5  -6  -4   28.56    4.02
  -6  -5  -4    3.24    0.77
   6   5   4    4.28    1.05
  -6  -5  -4    3.19    0.83
   0  -9  -2  356.08   14.86
   0   9   2  371.16    9.57
   3   3  10  529.41   12.84
   3   3  10  588.38   14.32
  -3  -3 -10  655.75   16.35
  -4   7  -9  136.65    6.36
  -4   7  -9  130.84    6.07
   5   3 -12   36.85    3.78
   5   3 -12   50.76   26.25
  -1   7   7  121.57    7.12
   1  -7  -7  134.53    6.13
  -7   6  -5    0.28    0.59
  -7   6  -5    2.04    0.77
   7   2 -10  519.52   12.71
   7   2 -10  526.20   13.42
   9  -1  -5  426.49   10.63
  -9   1   5  537.97   13.47
   2  -8  -5    5.81    1.63
  -2   8   5    2.78    0.76
  -2   9  -7  231.82    9.91
  -2   9  -7  199.17    9.07
  -2   9  -7  205.87    9.17
  -2  -6  12   46.63    4.50
   2   6 -12   58.93    4.97
   2   6 -12   51.10    4.01
  -9   1  -2   13.62    1.93
  -9   1  -2    6.62    1.47
  -9   1  -2    6.39    1.45
  -4  -5  -7   34.63    3.86
   4   5   7   29.44    4.05
  -4  -5  -7   21.66    2.94
   5   0  10  187.30    8.35
  -5   0 -10  207.48    9.26
  -5   0 -10  206.79    9.37
  -2  -7  11   27.91    3.81
   2   7 -11   34.61    3.43
   2   7 -11   33.21    3.71
   2  -7  -7   19.84    3.35
  -2   7   7   14.24    1.96
   6   7  -3   60.46    4.55
  -6  -7   3   57.27    4.15
  -6  -7   3   57.98    4.23
   6   7  -4  102.50    6.28
  -6   6   6  694.11   16.91
   6  -6  -6  680.65   17.21
  -9  -2   2   49.33    4.70
  -9  -2   2   37.34    3.62
  -9  -2   2   36.12    3.56
  -3  -5  -8    3.30    0.80
   3   5   8    3.02    0.79
   1   6   8   48.48    4.71
  -1  -6  -8   62.28    4.71
  -9  -2   3   25.82    3.68
  -9  -2   3   28.45    3.96
  -3   9  -6  193.68    8.93
  -3   9  -6  171.33    7.78
  -4   0 -11  213.78    9.83
  -4   0 -11  196.59    8.83
   4   0  11  161.79    7.47
  -9  -1   5   26.89    3.68
   9   1  -5   11.41    1.79
  -3   7 -10   15.79    2.41
  -3   7 -10   13.37    2.74
  -9   3  -1    2.88    0.96
  -9   3  -1    1.57    0.58
   9  -3   1    0.27    0.19
  -9   2  -2  179.91    8.10
   9  -2   2  198.76    8.92
  -9   2  -2  170.78    7.78
   8   4   0   44.40    4.23
   8   4   0   49.71   25.55
  -8  -4   0   52.52    4.21
  -8  -4   0   38.77    3.76
   4  -8  -4  137.34    6.24
  -4   8   4  159.50    7.30
   3   0 -13   18.64    2.76
   3   0 -13   21.32    3.03
  -7   7  -1   -0.24    0.61
   6   6   2    3.88    0.97
  -6  -6  -2    3.33    0.83
   6   6   2    7.86    1.84
  -6  -6  -2    3.98    1.01
   0   8 -10  374.96    9.85
   0   8 -10  334.54   13.79
   0  -8  10  353.96   14.56
   5   5 -11    3.33    0.96
  -5  -5  11    3.60    0.90
   5   5 -11    5.17    1.26
  -3  -9   3   59.35    4.31
   3   9  -3   69.23    5.05
   3   9  -3   61.77    4.65
   3   9  -4  602.81   14.74
   3   9  -4  600.38   14.34
   3   9  -4  614.25   14.66
  -4  -6  11   49.53   25.47
   4   6 -11   51.10    3.96
   4   6 -11   52.55    3.90
  -1   6 -12    5.64    1.51
  -1   6 -12    5.04    1.30
  -7  -2  -6    4.78    1.28
   4   2  10    1.88    0.70
   4   2  10    2.05    0.72
  -4  -2 -10    2.92    0.80
  -5   6  -9  462.40   11.62
  -5   6  -9  424.70   11.14
  -4   9  -4  472.64   12.07
  -4   9  -4  516.92   12.64
   7  -7   0   13.11    1.91
  -7   7   0   26.28    3.91
  -3   4 -12    0.46    0.74
  -3   4 -12    2.17    0.89
  -9   3   3  564.74   13.65
   9  -3  -3  572.15   14.11
  -3   6 -11   52.40    4.47
  -3   6 -11   50.75   26.14
  -7  -3  -5    1.37    0.57
  -2  -1 -12   36.49    4.15
  -7  -4   9  131.30    5.88
   7   4  -9  151.50    6.82
   7   4  -9  130.46    6.55
  -4   9   0   -0.47    0.68
   4  -9   0    0.17    0.30
   5   2   9  343.40   14.07
   5   2   9  317.98   13.03
  -5  -2  -9  370.72    9.41
  -5  -6  10  463.61   11.16
   5   6 -10  494.12   12.43
   5   6 -10  518.45   12.51
  -7  -6   3   51.72    3.80
  -7  -6   3   61.87    4.57
  -7  -6   3   62.88    4.85
   7   6  -3   60.27    4.69
  -6  -7   2   36.80    3.53
  -6  -7   2   23.83    3.40
   6   7  -2   31.03    4.29
   6   7  -2   26.43    3.59
  -1   4 -13   34.93    3.50
  -1   4 -13   35.14    3.85
  -8  -4   6   19.18    2.60
   8   4  -6   15.34    2.05
  -8  -4   6   16.53    2.29
   0   8   5   46.02    4.44
   0  -8  -5   49.02    4.68
   1   8 -10  567.96   14.03
  -1  -8  10  534.18   12.87
   1   8 -10  598.78   14.61
  -9  -1  -1    8.64    1.17
  -9  -1  -1   12.58    2.09
  -9  -1  -1    8.98    1.25
  -7  -6   4  781.97   18.75
   7   6  -4  770.49   18.89
  -7  -6   4  727.81   17.38
  -9  -2   1    0.84    0.37
  -9  -2   1    0.73    0.32
  -9  -2   1    1.67    0.61
   4  -6  -8   10.29    1.45
  -4   6   8   10.84    2.18
  -6   7  -6    7.02    1.79
  -6   7  -6    6.27    1.76
   6   7  -5   45.33    4.41
  -7   7  -2  344.70   14.40
  -7   7  -2  396.35   10.24
   6  -1 -11   95.19    5.58
  -6   1  11  100.15    5.85
   6  -7  -4  501.58   12.34
  -6   7   4  471.85   11.79
   0   9  -8  420.70   10.75
   0   9  -8  435.79   10.58
   0   9  -8  409.20    9.92
  -9  -2   4  355.75   14.61
  -9  -2   4  346.44   14.22
   9   2  -4  359.56   14.85
   6  -4   9   46.32    4.53
  -6   4  -9   59.66    4.53
  -6   4  -9   47.23    4.59
   2   9  -7  625.66   15.03
   2   9  -7  512.40   12.53
   2   9  -7  482.85   11.59
  -9   0  -2  404.58    9.71
  -9   0  -2  407.17    9.77
  -9   0  -2  394.50   10.19
  -3  -7  -5   80.38    5.95
   3   7   5   77.46    6.12
  -3  -7  -5   68.47    5.02
   6  -8   1   79.75    5.85
  -6   8  -1  107.98    6.94
   3   9  -2  127.46    7.50
  -3  -9   2  121.97    7.02
   3   9  -2  138.03    6.14
   3   4 -13  419.41   10.32
   3   4 -13  381.51    9.63
   3   9  -5  370.11    9.42
   0  -7  -7   99.07    6.05
   0   7   7   96.76    6.37
  -6   8  -2  153.64    7.09
  -6   8  -2  147.63    6.78
  -5   8  -6  774.72   18.95
  -5   8  -6  772.54   19.16
  -7  -6   2    1.18    0.45
  -7  -6   2    5.16    1.29
  -7  -6   2    5.64    1.23
   7   6  -2    3.09    0.88
   3   8  -9  119.70    7.13
   3   8  -9  109.94    6.33
  -4  -5  12    0.94    0.41
   4   5 -12   -0.11    0.50
   4   5 -12   -1.11    0.96
   8  -4   5   25.38    3.47
  -8   4  -5   23.27    3.24
  -8   4  -5   27.90    3.91
  -5  -7  -2   13.60    1.95
   5   7   2   13.94    2.09
   5   7   2   11.41    1.65
  -5  -7  -2   13.04    1.76
  -5   7  -8  444.18   11.64
  -5   7  -8  502.37   13.04
  -1   8 -10  283.90   11.84
  -1   8 -10  297.20   12.67
   1  -8  10  294.85   12.16
   1   5 -13   12.20    1.71
   1   5 -13   13.49    1.91
   4   2 -13   95.52    6.08
   4   2 -13  109.78    6.49
   5  -8  -3    1.24    0.58
  -5   8   3    0.79    0.59
   4   8   1   17.74    2.70
   4   8   1   24.04    3.57
  -4  -8  -1   15.81    2.20
  -7   7   1  323.58   13.42
   7  -7  -1  363.22   14.99
  -1   9  -8  195.39    8.75
  -1   9  -8  239.93   10.42
  -1   9  -8  221.34    9.88
   2   7   6   23.20    3.46
  -2  -7  -6   12.74    2.17
   1   2  12   57.59    4.30
  -1  -2 -12   66.74    4.98
   3  -7  -7  596.70   14.82
  -3   7   7  565.30   13.77
   5   5   6  780.52   18.75
   3  -9  -2    6.40    1.68
  -3   9   2    7.47    1.99
  -6   0  -9  230.25   10.29
   6   0   9  217.94    9.70
  -3   8   5  332.51   13.71
   3  -8  -5  267.66   11.18
   6  -4  -9    6.19    1.82
  -6   4   9    6.84    1.78
   6  -8   0  101.36    5.95
  -6   8   0   94.97    5.66
   7   6  -5    0.17    0.39
  -7  -6   5    1.84    0.65
  -7  -6   5    2.58    0.61
   7  -1 -10   14.59    1.95
  -7   1  10   20.63    2.89
  -8   3   7  174.29    8.00
   8  -3  -7  139.59    6.33
   1   9  -8  134.97    5.99
   1   9  -8  146.52    6.88
   1   9  -8  176.12    7.82
  -2  -4 -10   10.41    2.23
   2   4  10    4.98    1.26
   2   4  10    3.95    0.96
   4   1 -13  455.63   11.31
   4   1 -13  489.40   12.47
   8  -5  -4   29.85    4.39
  -8   5   4   35.82    3.50
   7   5  -8  576.52   14.49
  -7  -5   8  554.61   13.29
  -9   2   5  125.80    7.72
   9  -2  -5   97.54    5.73
  -2   5  10    2.29    1.29
   2  -5 -10    2.51    0.73
  -2   4  11   38.19    3.85
   2  -4 -11   48.12    4.69
   1  -5 -10  179.30    8.10
  -1   5  10  181.97    8.41
  -7  -5  -2   56.54    4.37
   7   5   2   47.07    4.48
  -7  -5  -2   56.76    4.13
   7   5   2   54.45    4.07
   1  -4 -11  115.14    6.77
  -1   4  11  114.07    6.74
   5   8  -4   24.45    3.68
   6   5 -10   49.45    5.14
   6   5 -10   48.64    4.62
  -6  -5  10   50.35   25.88
   0   5 -13    0.53    0.62
   0   5 -13    0.69    0.49
  -6  -3  -7   81.50    6.78
   6   3   7   80.04    5.83
   6   3   7   74.41    5.42
   5   8  -3  125.37    7.51
   1  -1 -13   10.83    2.22
  -4   5 -11    4.13    1.12
  -4   5 -11    1.91    0.90
  -9   3  -2   12.25    2.13
  -9   3  -2   15.67    2.21
   9  -3   2   12.43    1.70
  -8  -2  -4    0.59    0.35
  -7  -1  -7  167.46    7.80
   2  -1 -13   41.92    4.29
  -9   0   6   28.31    3.93
   9   0  -6   33.53    3.27
   8  -5   4   26.92    3.78
  -8   5  -4   31.10    4.55
  -8   5  -4   33.75    3.28
  -4  -7  10  171.89    7.62
   4   7 -10  207.66    9.59
   4   7 -10  177.34    7.88
   2   8   4  515.08   13.02
  -2  -8  -4  449.03   11.62
  -6   8  -3  331.89   14.29
  -6   8  -3  349.17   14.55
   7   3 -10  243.31   10.31
  -7  -3  10  227.56  116.92
   7   3 -10  243.73   10.04
  -7   7  -3   12.64    1.88
  -7   7  -3    6.64    1.64
   6   7  -1  211.20    9.36
  -6  -7   1  232.15    9.57
  -6  -7   1  232.15    9.69
   6   7  -1  251.54   10.50
  -5   5 -10  292.43   12.12
  -5   5 -10  313.46   13.41
  -4   2  12    3.13    0.91
   4  -2 -12    2.49    0.72
   1   9   2  167.90    7.61
  -1  -9  -2  186.77    8.33
   1   9   2  152.93    6.85
  -1   0 -13    9.69    1.99
  -1   0 -13   11.53    2.11
   3   2  11   26.63    3.63
  -3  -2 -11   24.67    3.52
   3   2  11   22.28    3.28
  -7   2  -8   46.16    4.61
   7  -2   8   41.90    4.05
  -7   2  -8   41.63    4.00
   2   5   9  148.25    7.04
  -2  -5  -9  152.51    7.24
  -9  -2   0  175.27    7.84
  -9  -2   0  156.49    7.37
  -9  -2   0  165.04    7.34
   3   0  12   21.79    3.01
  -3   0 -12   16.78    2.36
  -3   0 -12   22.80    3.21
   6  -3 -10  301.92   12.53
  -6   3  10  226.44  116.35
  -4   9  -5  124.37    7.50
  -4   9  -5  119.44    7.04
  -4  -7  -4  797.93   19.36
   4   7   4  927.25   22.34
  -4  -7  -4  942.94   23.01
   6   7  -6   83.15    5.78
  -3   8  -9    4.43    1.33
  -3   8  -9    4.15    1.11
  -8   2  -6  560.81   13.48
  -8   2  -6  633.32   15.93
   8  -2   6  519.55   12.46
   2   5 -13    1.71    0.78
   2   5 -13    0.82    0.55
   9   2  -5   22.91    3.15
  -9  -2   5   25.43    3.57
  -9  -2   5   24.82    3.36
  -7  -4  -4    7.51    1.88
  -2   7 -11   43.89    4.31
  -2   7 -11   41.18    3.98
  -2   2 -13  926.52   22.63
  -2   2 -13 1002.28   25.00
   4   3 -13    0.69    0.38
   4   3 -13    0.48    0.44
   2   9   1  636.19   15.40
  -2  -9  -1  637.80   15.80
   2   9   1  679.94   16.78
   4   8  -8    3.17    0.95
  -5   1  12  183.85    8.42
   5  -1 -12  180.00    8.18
   3   9  -1    1.30    0.61
  -3  -9   1    3.03    0.74
   3   9  -1    2.32    1.24
  -9   3   4   12.60    2.14
   9  -3  -4    3.64    0.93
  -8  -1  -5  101.31    6.56
   4  -9  -1   16.26    2.17
  -4   9   1   14.33    2.34
  -8   2   8  258.49   11.02
   8  -2  -8  218.19    9.89
   5   8  -5  235.58   10.20
  -8  -3   8    5.36    1.19
   8   3  -8    8.66    1.46
   8   3  -8    1.14    0.58
  -3  -8  -3   19.74    2.84
   3   8   3   22.03    3.19
   3   8   3   19.54    2.89
  -8   6   0   62.60    4.87
   8  -4  -6   79.63    5.89
  -8   4   6   63.97    4.76
   7   6  -1    2.10    0.75
  -7  -6   1    1.44    0.53
  -7  -6   1    1.30    0.47
   7   6  -1    1.32    0.58
   3   6 -12  396.27   10.13
  -3  -6  12  388.29    9.45
   3   6 -12  349.36   14.28
   9   1  -6    1.05    0.46
  -9  -1   6    0.92    0.43
  -2  -8  10  148.95    6.62
   2   8 -10  174.48    7.75
   2   8 -10  174.09    8.10
  -2   3 -13  435.99   10.91
  -2   3 -13  529.56   13.12
   3   9  -6  275.15   11.62
   5   8  -2    2.15    1.00
  -5  -8   2    0.19    0.13
   5   8  -2    0.18    0.16
  -6   5   8   17.06    2.31
   6  -5  -8   18.33    2.93
   5   4 -12  969.91   23.37
   5   4 -12  926.58   22.69
  -5  -4  12  743.81   17.84
  -5   4  10   88.97    5.49
   5  -4 -10   79.86    5.90
  -4   8  -8   17.87    2.58
  -4   8  -8   21.34    3.24
   6   4   6   72.45    5.30
   6   4   6   70.60    5.18
  -6  -4  -6   68.20    5.10
  -8  -4  -1    0.82    0.47
   8   4   1    1.29    0.56
   8   4   1    1.55    0.56
  -8  -4  -1    0.85    0.31
  -1   9   3   36.68    4.01
   1  -9  -3   41.22    4.03
  -8   6  -1  140.51    6.42
  -8   6  -1  141.92    6.75
  -9   4   1   16.08    2.20
  -9   4   1   21.11    2.95
   6   2   8    0.34    0.20
   6   2   8    0.40    0.16
  -6  -2  -8    0.88    0.70
  -3  -6  -7  213.17    9.68
  -3  -6  -7  172.78    7.67
   3   6   7  194.38    8.79
  -9   4   0  179.49    8.14
  -9   4   0  194.98    8.70
   9  -1  -6   26.71    4.00
  -9   1   6   14.84    1.99
  -9   1  -3  799.20   19.12
  -9   1  -3  817.78   19.57
  -9   1  -3  889.42   22.11
  -7   3  -8   72.30    6.08
   7  -3   8   72.84    5.35
  -7   3  -8   81.04    5.98
  -8   1  -6  135.58    6.30
   8  -1   6  124.12    7.12
  -8   1  -6  120.98    6.94
  -7   5  -7   57.28    4.42
   7  -5   7   35.31    3.44
  -7   5  -7   40.26    3.97
   6   4 -11  221.87    9.91
   6   4 -11  214.73    9.76
  -6  -4  11  186.41    8.39
  -9   2  -3   72.62    5.41
   9  -2   3   58.43    4.28
  -9   2  -3   65.70    4.90
   2   3  11   92.18    5.48
  -2  -3 -11  108.11    6.43
   6  -8  -1    2.30    1.26
  -6   8   1    3.63    0.98
   3   7 -11  282.12   11.62
   3   7 -11  290.94   12.27
  -3  -7  11  261.74   10.81
   7  -1   8   75.72    5.53
  -7   1  -8   80.15    5.90
  -7   1  -8  103.09    6.12
  -4  -6  -6   54.66    4.05
   4   6   6   57.48    4.39
  -4  -6  -6   68.72    5.11
  -8  -3  -3    5.42    1.37
  -7   4   8  153.60    7.73
   7  -4  -8  144.10    6.57
   8  -6  -1  142.92    6.54
  -8   6   1  141.55    6.59
   8   1  -9  309.72   12.98
   8   1  -9  282.63   11.87
   2  -9  -3    8.15    1.29
  -2   9   3    9.99    1.67
   5  -5  -9   19.41    2.72
  -5   5   9   23.63    3.31
   7  -7  -2   23.04    3.22
  -7   7   2   34.32    3.39
   0  -1 -13  516.40   12.92
  -6   6  -8   84.84    5.33
  -6   6  -8   85.20    5.10
  -3   9  -7  386.70   10.16
  -3   9  -7  425.42   10.41
  -7  -6   6  123.78    7.12
  -7  -6   6  130.32    5.76
   7   6  -6  128.95    6.23
  -3   5  10   67.81    5.14
   3  -5 -10   78.02    5.80
   3  -4 -11   41.58    4.20
  -3   4  11   42.07    4.16
   7  -3  -9   41.25    3.96
  -7   3   9   34.59    3.38
   0   5  10   76.30    6.10
   0  -5 -10   83.63    5.38
  -8   3  -6  114.26    6.62
   8  -3   6  115.33    6.70
  -8   3  -6  110.91    6.80
   0   4  11   12.63    2.21
   0  -4 -11    4.26    1.36
   8   4  -7   -0.31    0.60
  -8  -4   7    0.30    0.20
   1   8   5   35.56    3.56
  -1  -8  -5   31.43    4.47
  -8   0   9   86.64    5.38
   8   0  -9   88.81    5.20
   6   6  -9   36.49    3.94
   6   6  -9   45.50    4.36
  -6  -6   9   41.59    3.99
   7  -6  -5 1884.69   45.12
  -7   6   5 1939.25  996.38
   9  -4  -2   88.86    5.23
  -9   4   2   49.77   25.60
  -9  -1  -2  152.06    6.88
  -9  -1  -2  138.43    6.10
  -9  -1  -2  137.34    6.05
  -2   6   9   13.47    2.31
   2  -6  -9   12.60    2.20
   1  -6  -9   43.85    4.30
  -1   6   9   47.37    4.62
  -1  10  -3   22.41    3.47
  -1  10  -3   21.06    2.89
   1 -10   3   20.28    2.77
   2  -3 -12   64.57    5.17
  -2   3  12   75.85    5.62
   4   0 -13   16.66    2.29
   4   0 -13   24.95    4.18
  -2   6 -12    8.05    4.31
  -2   6 -12    5.99    1.67
  -1   3  12   19.02    2.76
   1  -3 -12   19.71    2.80
   5  -7  -6  173.54    7.98
  -5   7   6  178.47    8.27
  -7   6  -6  474.86   11.73
  -7   6  -6  434.66   11.36
   5   7  -9    5.44    1.42
  -5  -7   9    5.05    1.10
   5   7  -9    7.58    1.64
  -9   4  -1   24.78    3.52
  -9   4  -1   25.51    3.60
   9  -4   1   17.16    2.24
  -2   9  -8    2.15    1.05
  -2   9  -8    0.51    0.33
   3  -1 -13   10.23    1.83
  -3   5 -12   96.82    5.73
  -3   5 -12   90.42    5.40
  -8   6  -2    8.23    1.61
  -8   6  -2   10.08    1.94
  -6   8  -4  192.04    8.72
  -6   8  -4  197.34    9.22
   5   1  10    0.13    0.23
   5   1  10    0.29    0.22
  -5  -1 -10    0.53    0.39
  -2   1 -13   79.46    6.31
  -2   1 -13  109.82    6.60
   0  -9  -3   -0.10    0.41
   0   9   3    0.49    0.40
   0  10  -3   23.42    3.83
   0 -10   3   16.43    2.24
   0  10  -3   15.92    2.18
  -1   5 -13  668.76   16.99
  -1   5 -13  659.49   16.29
  -5   3  11  442.42   11.40
   5  -3 -11  403.18    9.91
  -1  10  -2  254.81   10.41
   1 -10   2  319.65   13.20
  -1  10  -2  252.01   10.83
  -1  10  -4  210.10    9.35
  -1  10  -4  206.95    9.25
  -1  10  -4  231.91   10.28
  -2   8 -10  169.07    7.72
  -2   8 -10  162.31    7.53
  -8  -5   3  103.38    6.04
   8   5  -3  107.17    6.51
  -8  -5   3  104.17    6.20
  -8  -5   3  132.14    5.89
   1   7   7  394.98    9.75
  -1  -7  -7  342.99   14.57
   5   8  -6    2.47    1.10
   4   1  11  134.94    6.16
  -4  -1 -11  143.15    6.78
   4   1  11  126.11    7.52
   0  10  -4 1019.87   24.69
   0  10  -4 1116.87   26.75
   0  10  -4 1099.40   26.51
  -7   7  -4   55.75    4.77
  -7   7  -4   54.52    4.10
   2   9  -8  151.17    8.12
   2   9  -8  130.50    5.79
   2   9  -8  158.80    7.07
  -9   0  -3  305.86   13.40
  -9   0  -3  334.48   13.62
  -8  -5   4  124.04    7.16
  -8  -5   4  139.92    6.28
  -8  -5   4   89.81    5.26
   8   5  -4  130.97    6.32
  -5  -8   1   -0.04    0.16
   5   8  -1    0.64    0.32
   5   8  -1   -0.19    0.39
  -2   4 -13  433.36   10.89
  -2   4 -13  401.53   10.44
  -9  -3   3  115.21    6.95
  -9  -3   3  131.46    5.87
  -9  -3   3  106.06    6.49
   9   3  -3  129.25    5.92
   6   7   0    2.60    0.84
  -6  -7   0    4.85    1.19
  -6  -7   0    1.81    0.66
   6   7   0    4.59    1.18
  -6   5  -9   23.03    3.40
  -6   5  -9   22.79    3.51
   0 -10   2   82.30   42.29
   0  10  -2   86.68    5.30
   0  10  -2   83.64    4.96
   8   2  -9  521.44   13.24
   8   2  -9  438.36   10.89
  -2  -6  -8  349.73   14.65
   2   6   8  342.15   14.44
  -9  -2  -1   16.79    2.51
  -9  -2  -1   15.28    2.02
  -9  -2  -1   13.62    1.81
  -9   3  -3   52.20    3.93
   9  -3   3   57.65    4.31
  -9   3  -3   64.33    5.23
  -8  -5   2   21.87    3.02
  -8  -5   2   33.45    3.29
  -8  -5   2   33.48    3.40
   8   5  -2   31.01    4.26
  -9  -3   2   20.81    2.93
  -9  -3   2   24.30    3.53
  -9  -3   2   26.25    3.72
   9   3  -2   28.66    3.96
  -6  -6  -3  165.55    7.39
   6   6   3  160.17    7.24
  -6  -6  -3  195.17    8.84
   6   6   3  156.59    6.96
  -8   6   2   36.08    3.81
   8  -6  -2   38.14    3.68
   6   7  -7  747.92   18.85
  -5   2 -11   86.53    5.54
  -5   2 -11   71.82    5.44
   5  -2  11   59.14    4.37
   7  -5  -7  185.96    8.71
  -7   5   7  161.97    7.47
   6  -2 -11   20.04    3.20
  -6   2  11   15.31    2.27
   9   2  -6  317.39   13.23
   9   2  -6  260.08   10.81
   1   2 -14   95.06    5.96
   1   2 -14  100.57    6.24
  -4   7   7  102.50    6.00
   4  -7  -7  126.73    7.48
   7   6   0  249.09   10.29
  -7  -6   0  243.60   10.08
  -7  -6   0  224.21  115.21
   7   6   0  204.41    9.22
   3   9   0    9.25    1.70
   3   9   0   10.07    1.66
  -3  -9   0    9.92    1.30
  -2  10  -3  152.87    7.24
   2 -10   3  147.41    6.57
  -5   9  -2  273.40   11.37
   5  -9   2  232.95    9.70
  -8   0  -6  288.50   12.59
  -9  -3   4  873.15   20.97
  -9  -3   4  969.09   23.38
   9   3  -4  980.82   23.66
  -9  -3   4  854.83   20.75
   6   1 -12   89.02    5.22
   6   1 -12   63.31    4.91
  -5   3 -11   14.06    2.02
   5  -3  11   11.86    1.64
  -5   3 -11   14.05    2.45
   4  -8  -5   35.57    3.49
  -4   8   5   43.53    4.26
   3   5 -13   36.16    3.59
   3   5 -13   30.01    4.18
  -6   7  -7  306.54   12.81
  -6   7  -7  308.83   12.79
  -4   9  -6   80.95    6.13
  -4   9  -6   78.42    6.23
  -7   4  -8   12.11    1.74
   7  -4   8    7.82    1.88
  -7   4  -8   10.40    1.80
   9  -4  -3  203.91    9.22
  -9   4   3  238.30   10.09
   3   9  -7    0.16    0.55
  -2  10  -2    0.77    0.69
   2 -10   2    0.97    0.36
  -6   7   5    2.24    0.88
   6  -7  -5    3.80    1.14
  -5   8  -7  557.69   13.80
  -5   8  -7  554.28   13.46
  -1  10  -1   30.10    4.21
   1 -10   1   32.06   16.51
  -1  10  -1   42.67    4.80
   4   4 -13  794.95   19.88
   3  -6  -9   53.00    3.99
  -3   6   9   45.85    4.58
  -5   9  -1   22.86    3.88
   5  -9   1   13.26    1.83
   3  -3 -12  465.59   11.89
  -3   3  12  436.44   10.61
   6   2 -12  233.19    9.63
   6   2 -12  222.85   10.21
   0  -6  -9  282.93   11.71
   0   6   9  261.80   11.45
   9  -2  -6    2.32    1.30
  -9   2   6    6.42    1.58
   0  10  -5  359.86   14.74
   0  10  -5  323.44   13.27
   0  10  -5  350.97   15.05
   0  -3 -12  217.49    9.77
   0   3  12  229.61    9.57
  -1  10  -5  667.66   16.12
  -1  10  -5  669.91   16.67
  -1  10  -5  700.02   16.92
   4   8   2   24.09    3.29
   4   8   2   35.72    3.56
  -4  -8  -2   26.16    3.61
   1   3 -14   16.40    2.83
   1   3 -14   22.61    4.12
   8  -1  -9   44.32    4.27
  -8   1   9   43.35    4.50
   0   9  -9   91.35    5.49
   0   9  -9   97.78    5.73
   0   9  -9   84.40    4.93
   1   7 -12    1.85    0.69
   1   7 -12    1.01    0.71
  -1  -7  12    1.57    0.59
   2   2 -14   11.06    2.04
   2   2 -14   11.06    1.97
  -9   4  -2  178.88    8.49
   9  -4   2  158.62    7.12
  -9   4  -2  169.99    7.82
   0   7 -12  193.94    9.13
   0   7 -12  202.92    9.19
  -6   8   2  191.67    8.84
   6  -8  -2  110.32    6.43
  -3   9   3  260.48   11.56
   3  -9  -3  275.67   11.41
  -8  -5   5   30.43    4.17
  -8  -5   5   47.44    4.50
   8   5  -5   23.46    3.28
   8  -5  -5  333.48   14.12
  -8   5   5  258.30   10.75
   7  -2 -10   65.20    5.07
  -7   2  10   93.47    5.62
   5  -8  -4   10.17    1.48
  -5   8   4    7.43    1.67
  -4   9   2   15.02    2.56
   4  -9  -2   18.17    2.61
  -6  -5  -5   65.61    4.79
   6   5   5   62.66    4.70
  -6  -5  -5  108.67    6.53
   9  -3  -5   17.30    2.79
  -9   3   5   25.96    3.60
  -5   9  -3  437.88   11.19
  -5   9  -3  395.11   10.34
   7   0   8  145.48    6.41
   7   0   8  157.30    6.93
  -7   0  -8  168.29    7.65
  -5  -6  -5  357.77   14.85
  -5  -6  -5  439.63   10.74
   5   6   5  343.49   14.16
  -2  10  -4  105.86    6.32
  -2  10  -4  116.84    6.98
   4  -2  12  412.29   10.11
  -4   2 -12  498.88   12.80
  -8   6  -3    8.55    1.69
  -8   6  -3    8.49    1.80
  -6  -1  -9   39.99    4.16
   6   1   9   38.30    3.67
   6   1   9   33.25    3.25
   1  -8  -6   58.54    4.61
  -1   8   6   65.85    4.93
   6  -6  -7 1056.16   25.53
  -6   6   7  817.63   19.71
  -8   5  -5   46.78    4.56
   8  -5   5   41.59    4.00
  -8   5  -5   49.77   25.62
   5  -6  -8  586.76   14.54
  -5   6   8  605.98   14.79
  -4   3 -12  468.15   12.32
  -4   3 -12  475.68   11.95
   9   3  -1   72.43    5.32
  -9  -3   1   75.80    5.68
  -9  -3   1   75.14    5.58
  -9   0   7  865.31   21.15
   9   0  -7  730.22   17.85
   2  -8  -6  360.23   14.98
  -2   8   6  326.00   13.60
   0 -10   1  227.45  116.87
   0  10  -1  215.84    9.86
   0  10  -1  200.07    8.96
   7   1 -11   -0.30    1.25
   7   1 -11    9.25    1.66
   1  10  -3  159.55    7.49
   1  10  -3  184.98    8.25
  -1 -10   3  198.16    8.80
   2   3 -14    1.83    0.74
   2   3 -14    2.83    0.81
  -5  -7  -3    2.01    0.74
  -5  -7  -3    1.00    0.81
   5   7   3    1.25    0.56
   5   7   3    4.02    0.96
  -7  -6   7   16.07    2.08
  -7  -6   7   14.14    1.82
   7   6  -7   25.50    4.37
   1  10  -4  495.92   11.91
   1  10  -4  565.37   13.86
   1  10  -4  490.21   11.90
   7  -7  -3   42.27    4.08
  -7   7   3   41.87    4.38
   7   4 -10    1.73    0.61
  -7  -4  10    1.76    0.63
   7   4 -10    3.89    1.10
   1   1 -14   37.23    4.20
   1   1 -14   37.19    4.29
  -8   4  -6  193.55    8.68
   8  -4   6  167.11    7.63
  -8   4  -6  210.73    9.55
   8   5  -1  298.46   12.33
  -8  -5   1  278.84   11.53
  -8  -5   1  280.64   11.62
   0   2 -14   81.66   42.09
   0   2 -14   73.51    5.74
   1   9  -9   92.82    5.67
   1   9  -9   85.97    5.01
   1   9  -9   90.16    5.21
  -4   7 -10  149.86    6.87
  -4   7 -10  130.05    5.86
  -5   1 -11  119.23    7.21
   5  -1  11  128.24    5.98
  -5   1 -11  118.73    7.10
  -1   9  -9   92.50    5.53
  -1   9  -9   93.62    5.40
  -1   9  -9   95.96    5.83
  -2  -2 -12   32.35   16.67
   2   2  12   23.61    3.24
  -2  10  -1   70.99    5.39
   2 -10   1   75.99    5.72
   9   1  -7  345.52   14.24
  -7  -5   9  113.40    6.55
   7   5  -9  164.10    7.36
   7   5  -9  115.80    6.88
   6  -2  10  389.44    9.48
  -6   2 -10  384.11    9.61
  -6   2 -10  438.33   11.20
  -7  -5  -3  113.40    6.54
   7   5   3  103.28    6.03
  -7  -5  -3  100.96    6.60
   2   1 -14  263.26   11.23
   2   1 -14  238.56    9.97
   8   4   2  188.61    8.33
  -8  -4  -2  183.14    8.08
  -8  -4  -2  169.51    7.93
  -5   9   0   78.20    5.93
   5  -9   0   71.36    5.58
   0   3 -14   87.55    5.26
   0   3 -14   99.03    6.61
  -2  -9  -2  158.68    7.26
   2   9   2  133.58    6.15
   2   9   2  137.84    6.17
   3   8 -10   16.17    2.18
  -3  -8  10   15.37    1.98
   3   8 -10   18.94    2.89
  -6   8  -5   94.52    6.25
  -6   8  -5  101.51    6.36
   6   0 -12   35.09    3.63
   6   0 -12   42.12    4.06
  -1  -1 -13    1.78    1.10
  -9  -3   5    2.15    0.84
  -9  -3   5    2.26    0.89
   9   3  -5    1.79    0.70
  -9  -3   5    1.61    0.56
   7   2 -11   -1.67    0.97
   7   2 -11    0.62    0.36
   5   8  -7  231.66    9.99
   1  10  -2   71.61    5.41
   1  10  -2   70.18    5.19
  -1 -10   2   53.66    3.92
   6  -3  10   25.31    3.69
  -6   3 -10   26.56    3.79
  -6   3 -10   24.08    3.44
  -4  -4  -9    7.26    1.84
   4   4   9    4.10    0.99
   4   4   9    4.15    1.12
  -4   5  10   36.28    3.57
   4  -5 -10   39.92    4.37
   0  -8  11  156.27    6.93
   0   8 -11  192.85    8.95
   0   8 -11  169.77    7.63
   4  -4 -11   11.14    1.88
  -4   4  11   18.49    3.22
   3   1  12   41.48    4.06
  -3  -1 -12   47.64    4.75
   3   1  12   37.78    3.66
   1   6 -13  179.19    8.03
   1   6 -13  173.74    9.23
  -5  -6  11   10.26    1.43
   5   6 -11   10.29    1.43
   5   6 -11   15.91    2.34
   4   9  -4  149.31    7.21
   1   9   3  130.58    6.52
  -1  -9  -3  146.35    6.57
   4   8  -9   49.19    4.99
   1   5  10    2.60    0.72
  -1  -5 -10    1.99    0.81
  -1  -4 -11  439.20   10.89
   1   4  11  467.08   11.54
  -2   0 -13    9.76    1.67
  -2   0 -13   12.33    2.43
   7   0 -11   95.44    5.97
   4   9  -3   13.18    1.98
  -4  -9   3   17.13    2.19
   4   9  -3   14.88    1.92
  -9   2  -4   24.56    3.56
   9  -2   4   17.89    2.44
  -9   2  -4   18.96    2.77
   5   2 -13   29.78    4.14
   5   2 -13   30.20    4.34
  -7  -3  -6  125.21    7.73
  -5   9  -4  471.68   12.04
  -5   9  -4  405.61   10.14
   5   8   0   23.03    3.67
  -5  -8   0   28.76    4.19
   5   8   0   18.39    2.56
  -5   4 -11   27.22    3.90
  -5   4 -11   27.39    4.05
   1  10  -5  655.61   15.94
   1  10  -5  795.85   19.19
   1  10  -5  754.45   18.05
   1   8 -11    4.81    1.23
   1   8 -11    5.72    1.54
  -1  -8  11    3.82    0.96
  -2  -7  12  203.16    9.04
   2   7 -12  214.39    9.56
   2   7 -12  210.31    9.62
   9  -1  -7  107.00    6.31
  -9   1   7   84.73    5.02
  -4   6 -11  343.00   14.26
  -4   6 -11  329.67   13.97
  -2  10  -5  171.80    9.11
  -2  10  -5  150.50    6.76
  -9   1  -4   81.75   42.01
  -9   1  -4   61.49    4.47
  -9   1  -4   83.12    5.80
   8  -6  -3   41.27    3.99
  -8   6   3   44.81    4.48
   4  -1  12   28.59    4.09
  -4   1 -12   36.80    3.78
  -4   1 -12   44.87    4.45
   0   6 -13   57.31    4.31
   0   6 -13   48.31    4.69
   6   3 -12    6.28    1.58
   6   3 -12   11.25    1.87
  -1   7 -12  429.14   11.16
  -1   7 -12  396.51    9.84
   5   1 -13    2.34    0.83
   5   1 -13    0.97    0.52
  -4   1  13  619.90   15.06
   4  -1 -13  734.86   18.03
   0   8   6    8.76    1.60
   0  -8  -6    9.48    1.68
   5  -2 -12  110.28    6.47
  -5   2  12  102.04    6.32
  -3   7 -11   90.90    5.46
  -3   7 -11   75.22    5.58
   0  10  -6  796.41   19.10
   0  10  -6  700.07   16.84
   0  10  -6  681.91   17.30
  -1  10   0   34.29    3.39
   1 -10   0   38.52    3.80
  -7  -2  -7  104.82    6.66
  -5   7  -9    2.09    0.95
  -5   7  -9    0.43    0.39
   8  -3  -8   72.89    5.41
  -8   3   8   63.31    4.99
  -8  -4   8  216.88    9.69
   8   4  -8  217.90    9.78
   8   4  -8  216.16    9.72
  -7   7  -5  457.45   11.91
  -7   7  -5  435.52   10.98
  -8  -5   6  537.53   12.95
  -8  -5   6  545.36   13.14
   8   5  -6  548.93   14.06
   5   4   8   93.77    5.50
  -5  -4  -8  103.75    6.17
   5   4   8   80.31    5.95
  -5   6 -10  393.03   10.12
  -5   6 -10  400.34   10.10
   1   4 -14  288.95   12.19
   1   4 -14  298.22   13.02
   2  -7  -8   65.14    4.84
  -2   7   8   69.80    5.37
   1  -7  -8  316.46   13.10
  -1   7   8  315.80   13.14
   4   6 -12  127.96   65.77
  -4  -6  12  120.11    6.97
   4   6 -12  108.97    6.51
  -9  -1  -3  233.61    9.91
   4   9  -5    0.33    0.41
  -2   2  13    0.04    0.26
   0   1 -14   90.60    5.60
   0   1 -14  114.42    7.38
  -1  10  -6  102.36    6.77
  -1  10  -6  110.62    6.58
  -1  10  -6  115.68    6.71
   1  -2 -13   17.45    2.39
  -1   2  13   22.06    3.19
  -4  -3 -10  111.53    6.62
   4   3  10   93.96    5.59
   4   3  10  105.52    6.22
  -4   4 -12  291.99   12.18
  -4   4 -12  322.53   13.73
  -5  -5  12  180.05    8.06
   5   5 -12  187.58    8.59
   5   5 -12  189.53    8.42
   8   3  -9  420.23   10.44
  -8  -3   9  380.24    9.39
   8   3  -9  453.81   11.99
   3   2 -14   68.00    5.41
   3   2 -14   63.47    4.87
  -8  -2  -5  281.61   11.71
  -6   1 -10   45.20    4.83
   6  -1  10   33.64    3.24
  -6   1 -10   38.99    3.76
   5   3   9  103.13    6.02
  -5  -3  -9   84.16    5.13
   5   3   9   92.38    5.38
  -9   4   4   46.78    4.76
   9  -4  -4   55.42    4.10
  -9  -3   0   30.94    4.33
  -9  -3   0   33.85    3.26
  -9  -3   0   25.97    3.58
  -3   8   6    0.41    0.44
   3  -8  -6    1.39    0.61
   3   7   6    0.80    0.40
  -3  -7  -6    0.67    0.36
   8  -4  -7  475.02   12.10
  -8   4   7  573.02   14.61
  -3   9  -8  147.73    6.86
  -3   9  -8  142.60    6.46
   6   7   1    3.37    0.82
   6   7   1    5.02    1.21
  -6  -7  -1    3.48    0.87
  -6  -7  -1    4.18    1.07
  -4  -5  -8    3.05    0.88
   4   5   8    2.92    0.79
   4   5   8    1.84    0.66
   4   9  -2    0.33    0.27
   4   9  -2    0.97    0.51
  -4  -9   2    0.49    0.22
  -2   5 -13    0.49    0.47
  -2   5 -13    0.90    0.62
  -1   9   4  313.13   13.18
   1  -9  -4  298.15   12.30
  -9   4  -3   16.28    2.20
  -9   4  -3   14.76    2.13
   9  -4   3   11.89    1.60
  -9  -2  -2  295.87   12.41
   3 -10   3    4.80    1.19
  -3  10  -3    5.64    1.51
   2   6 -13  235.38    9.86
   2   6 -13  205.35    9.89
   3 -10   2  117.26    6.85
  -3  10  -2  114.01    7.02
  -1   8 -11   33.17    3.49
  -1   8 -11   34.24    3.40
  -3  -8  -4    0.78    0.64
   3   8   4    3.36    0.92
   0 -10   0   61.09    4.50
   0  10   0   70.89    5.36
   0  10   0   57.75    4.23
  -2  10   0  245.99   10.37
   2 -10   0  236.66    9.77
  -7  -6  -1    4.99    1.28
   7   6   1    4.80    1.19
   7   6   1    7.08    1.64
  -7  -6  -1    7.09    1.74
   3   4  10    5.57    1.51
   3   4  10    4.70    1.30
  -3  -4 -10    9.44    2.22
   2   8   5  545.28   15.62
  -2  -8  -5  575.81   16.76
   4   7 -11    0.96    0.53
   4   7 -11    1.03    0.85
  -4  -7  11    0.15    0.16
   2   4 -14   32.04    3.50
   2   4 -14   29.24    4.26
   6   5 -11  194.54    9.48
   6   5 -11  208.48    9.61
  -6  -5  11  169.44    7.89
  -1 -10   1   11.48    2.06
   1  10  -1   14.72    2.71
   1  10  -1   11.05    2.42
  -2   9   4  222.29   10.41
   2  -9  -4  231.78   10.73
   5   3 -13  526.48   15.20
   5   3 -13  464.25   13.44
   6   7  -8    4.23    1.14
  -8  -3  -4   42.70    4.80
   0   4 -14   -0.32    0.67
   0   4 -14    1.34    0.83
  -3  -9  -1  144.62    7.71
   3   9   1  144.84    7.89
   3   9   1  118.61    6.28
   3   3 -14   77.69    6.04
   3   3 -14   68.75   23.78
   9   2  -7  103.22    5.62
   9   2  -7   92.41    6.87
  -8   6  -4  180.08    8.68
  -8   6  -4  188.60    8.76
  -9   3  -4  417.97   11.90
  -9   3  -4  425.13   12.84
   9  -3   4  554.30   15.70
  -4   8  -9    1.81    0.53
  -4   8  -9    3.41    0.96
   3   1 -14  122.39    7.32
   3   1 -14  114.26    6.14
  -5   9   1    3.08    1.10
   5  -9  -1    0.69    0.44
  -7  -4  -5   74.57    5.93
  -8  -5   0   71.61    5.36
  -8  -5   0   64.55    5.43
   8   5   0   60.60    5.10
   8   5   0   58.44    4.90
  -3   2 -13    6.01    1.56
  -3   2 -13    9.79    2.13
  -9   5   0   12.91    2.47
  -9   5   0   16.86    3.02
  -3   3 -13  304.24   14.15
  -3   3 -13  318.62  110.14
  -7   6   6  106.92    6.62
   7  -6  -6  151.01    8.04
   3   9  -8    0.18    0.49
   4  -6  -9   87.68    6.70
  -4   6   9   78.85    5.92
   4  -3 -12  654.01   19.03
  -4   3  12  773.05   21.91
   4   7   5   10.11    2.18
  -4  -7  -5    7.66    1.69
  -4  -7  -5    9.60    2.14
  -6   4 -10   63.02    5.41
  -6   4 -10   66.53    5.85
   6  -4  10   65.68    5.49
   6  -8  -3   31.38   10.91
  -6   8   3   28.03    3.68
   8  -2   7   51.07    4.31
  -8   2  -7   56.41    4.75
  -8   2  -7   56.69    5.47
  -3   8 -10   15.28    3.41
  -3   8 -10   20.30    3.19
   2   9  -9   40.48    4.40
   2   9  -9   45.23    4.71
   2   9  -9   42.61    4.53
   1   6   9  130.07    6.96
  -1  -6  -9  126.71    6.83
  -7   6  -7  174.16    8.46
  -7   6  -7  193.26    9.03
  -1  -3 -12   22.77    3.47
   1   3  12   14.75    2.61
  -9   5   1   26.05    3.24
  -3  -5  -9  229.41   10.72
   3   5   9  203.91    9.65
   3   5   9  180.34    8.36
  -8  -1  -6   48.37    4.44
   1  10  -6  146.05    7.68
   1  10  -6  119.79    6.39
   1  10  -6  143.35    8.78
   7   3 -11    5.38    1.35
  -7  -3  11    4.49    1.25
   7   3 -11    6.48    1.67
  -2   9  -9  363.10   10.41
  -2   9  -9  359.10   10.62
  -3  10  -4   52.87    4.46
  -3  10  -4   54.42    4.75
  -9   0  -4  222.90   10.52
  -9  -3   6   10.94    2.36
   9   3  -6    9.75    2.35
  -9  -3   6    6.50    1.45
   8  -2  -9   58.93    5.03
  -8   2   9   49.65    4.56
   1   0 -14   66.54    5.90
   1   0 -14  107.53    6.90
  -3   6 -12  364.40   10.99
  -3   6 -12  385.48   11.17
  -6  -6  10   37.41    3.98
   6   6 -10   41.98    4.67
   6   6 -10   42.06    4.39
  -4   9  -7  174.69    8.23
  -4   9  -7  158.87    9.59
  -5  -7  10   93.99    6.83
   5   7 -10   75.69    5.52
   5   7 -10  128.01    7.11
   5   0 -13    1.30    0.88
   5   0 -13    2.61    0.71
   3 -10   1  120.92    6.47
  -3  10  -1  126.36    7.14
   2   8 -11   27.43    3.21
  -2  -8  11   28.86    3.30
   2   8 -11   31.56   10.98
   2   0 -14   -0.61    0.60
   2   0 -14   -0.06    0.64
   4   9  -6    0.77    0.84
  -2  -7  -7   93.19    7.27
   2   7   7   72.75    5.61
  -1   2 -14   44.16    4.79
  -1   2 -14   48.31    5.07
  -5  -5  -7   50.76    4.49
   5   5   7   46.00    4.91
   5   5   7   50.99    4.44
  -3   7   8   -0.94    0.72
   3  -7  -8    0.62    0.44
  -7   5  -8  312.56  108.04
  -7   5  -8  310.52   14.61
   7  -5   8  257.23   11.89
   3  -2 -13  235.15   10.88
  -3   2  13  291.73   13.61
   0  -7  -8   37.35    4.25
   0   7   8   27.10    3.34
  -9   5  -1   22.92    3.01
  -9   5  -1   22.02    3.03
  -1   3 -14    8.82    1.92
  -1   3 -14    7.96    1.88
  -1   6 -13   53.12    4.92
  -1   6 -13   57.68    5.00
  -5   9  -5  106.76    5.74
  -5   9  -5  103.76    5.70
   0   2  13   71.31    5.77
   0  -2 -13   74.34    5.58
  -5   0 -11    7.72    1.72
  -5   0 -11    6.60    1.58
   5   0  11    4.88    1.31
   0  -9  -4   38.73    4.08
   0   9   4   36.63    3.97
   4  -9  -3   88.66    6.55
  -4   9   3   82.73    6.19
  -2  10  -6   51.69    4.42
  -2  10  -6   51.23    4.68
  -9   3   6  424.19   12.24
   9  -3  -6  309.24   14.37
   8  -1   7    9.67    1.90
  -8   1  -7   12.27    2.10
  -8   1  -7   19.41    3.00
   8  -3   7    0.79    0.44
  -8   3  -7    1.88    0.55
   7  -1 -11   46.49    3.93
  -7   1  11   67.83   23.48
   6  -1 -12    5.58    1.49
  -6   1  12   11.11    2.61
  -6   4  10    6.49    1.47
   6  -4 -10   11.49    2.49
   2  10  -4  242.46   11.47
   2  10  -4  261.06   11.96
   2  10  -4  197.00    9.08
   7   6  -8  265.82   12.54
  -7  -6   8  252.14   11.57
  -7  -6   8  278.14   12.73
  -3  -3 -11   51.44    5.00
   3   3  11   48.74    4.19
   3   3  11   38.87    4.20
   8   1 -10    4.57    1.25
   8   1 -10    5.61    1.42
   2  10  -3  361.20   10.24
   2  10  -3  354.50   10.60
  -2 -10   3  344.30    9.80
  -7  -1  -8  610.49   17.81
   7  -7  -4   96.80    7.14
  -7   7   4   88.12    6.71
  -4  -5  13  586.24   16.55
   4   5 -13  618.41   17.62
   4   5 -13  672.20   19.60
   4   9  -1   51.31    4.57
  -4  -9   1   49.95    4.19
   4   9  -1   41.20    4.37
  -5  -2 -10   19.00    6.72
   5   2  10   16.28    2.90
   5   2  10   13.98    2.42
   9  -2  -7  535.59   15.36
  -9   2   7  498.39   14.92
   9  -5  -2  189.79    8.90
  -9   5   2  175.09    8.22
 -10   1   2  755.36   21.84
 -10   1   2  621.80   17.76
 -10   1   2  613.43   17.55
  -6  -3  -8   19.11    3.08
   6   3   8   10.65    2.10
   6   3   8    9.08    1.79
  -6   6  -9    4.67    1.80
   7  -2   9   41.52    4.45
  -7   2  -9   56.38    4.90
  -7   2  -9   63.31    5.53
  -6   8  -6   40.99    4.36
  -6   8  -6   49.12    4.79
   5   8  -8   93.28    6.98
 -10   1   1  137.97    7.31
 -10   1   1  167.88    8.10
 -10   1   1  166.12   57.46
   8  -5  -6    3.97    1.13
  -8   5   6    3.36    0.99
  -3   1 -13   -0.28    0.80
  -3   1 -13    0.75    0.45
   0  10  -7  260.97   11.96
   0  10  -7  317.10  109.59
   0  10  -7  249.03   11.68
   6  -5  -9  921.39   26.55
  -6   5   9  966.61   27.48
   8   0 -10    7.13    1.60
  -8   0  10   12.47    2.55
   5  -7  -7   39.80    4.72
  -5   7   7   37.82    4.90
  -4   0 -12   18.38    3.26
   4   0  12   16.77    3.05
  -4   0 -12   21.74    4.00
  -8  -5   7   27.65    3.20
  -8  -5   7   30.65    3.48
   8   5  -7   21.36    2.56
   4   2  11  148.45    7.94
   4   2  11  132.21    7.12
  -4  -2 -11  175.12    8.30
 -10   0   2  233.67   11.36
 -10   0   2  222.63   10.36
 -10   0   2  245.66   11.47
  -3   4 -13  126.06    6.85
  -3   4 -13  134.81    7.72
   7  -4  -9   16.67    2.96
  -7   4   9   25.83    3.16
  -1  10   1  555.21   16.08
   1 -10  -1  485.89   13.83
   8  -6  -4  408.36   11.76
   6   4   7  131.99    6.93
  -6  -4  -7  127.91    7.80
   6   4   7  121.82    6.46
  -5   8  -8   46.75    4.19
  -5   8  -8   42.61    4.59
   3  -9  -4   19.31    2.35
  -3   9   4   22.53    2.93
  -6  -6  -4   59.99    4.99
   6   6   4   56.42    4.79
  -6  -6  -4   58.51    5.02
  -4  -8  -3  161.66    8.54
   4   8   3  134.35    7.25
   4   8   3  106.04    5.59
   2  10  -5   99.91    7.32
   2  10  -5  103.40    5.46
   2  10  -5   91.29    6.91
   3   7 -12   31.93    3.44
  -3  -7  12   28.15    3.24
   3   7 -12   34.70    3.78
   5   8   1  328.05    9.33
   5   8   1  303.18   14.05
  -5  -8  -1  375.63   10.89
  -8   5  -6   20.77    2.66
  -8   5  -6   21.29    3.12
   8  -5   6   15.72    2.74
   0   0 -14   61.93    5.33
   0   0 -14   73.87    6.05
   7  -3   9  241.35   11.23
  -7   3  -9  259.13   12.10
  -7   3  -9  269.92   13.13
  -5   5 -11   11.35    2.54
  -5   5 -11   11.53    2.49
  -1  -8  -6   28.36    3.29
   1   8   6   28.74    3.37
  -9  -3  -1    2.29    0.60
  -9  -3  -1    1.78    0.46
  -9  -3  -1    3.17    0.86
  -3  10  -5  853.83   24.39
  -3  10  -5  865.03   25.17
  -1  10  -7   24.49    2.83
  -1  10  -7   31.63   10.94
  -1  10  -7   32.84    3.72
  -6   0 -10    4.01    1.31
   6   0  10    1.56    0.49
   2  10  -2   10.52    2.27
  -2 -10   2    8.23    1.75
   2  10  -2   14.84    3.00
   6   4 -12  447.51   13.32
   6   4 -12  372.91   10.80
  -6  -4  12  328.55    9.37
  -2   7 -12   16.90    3.63
  -2   7 -12   14.59    2.76
  -1   1 -14   60.79    5.34
  -1   1 -14   50.24    4.78
 -10   1   3   80.36    6.03
 -10   1   3   73.23    5.77
  -5   8   5   78.37    6.38
   5  -8  -5   82.73    6.12
  -7   8  -1  381.05   11.11
   7  -8   1  347.01   10.07
  -9   5  -2    1.63    0.52
  -9   5  -2    2.43    0.66
 -10   0   3   42.22    4.48
 -10   0   3   35.25    3.97
 -10   0   3   39.98    4.49
   9   0  -8   15.12    2.63
  -9   0   8    8.10    1.98
  -6   7  -8   47.77    4.50
  -6   7  -8   40.29    4.31
 -10   0   1   13.31    2.84
 -10   0   1   14.98    2.72
 -10   0   1   11.60    2.29
   1  10   0  101.63   35.17
  -1 -10   0   94.66    6.92
   1  10   0   83.31    6.09
   8   2 -10   21.24    2.58
   8   2 -10   20.32    2.76
   3   4 -14   29.38    4.28
   3   4 -14   28.20    3.27
   6  -7  -6  128.68    7.00
  -6   7   6  117.74    6.37
  -3  10   0  412.65   12.29
   3 -10   0  275.76   12.86
  -9  -4   3   85.34    6.27
   9   4  -3   85.20    6.29
  -9  -4   3   71.23    5.35
  -9  -4   3   64.37    5.45
   9   1  -8    5.60    1.39
   3   0 -14  264.09   12.54
   3   0 -14  233.72   11.09
  -4   5 -12  763.42   22.36
  -4   5 -12  654.72   19.02
  -4  -6  -7  292.24   13.43
   4   6   7  323.09    9.32
  -4  -6  -7  305.95   14.32
  -1   4 -14  278.35   13.17
  -1   4 -14  290.36   13.82
  -6   3  11  134.74    7.28
   6  -3 -11  123.84    6.59
  -7   8  -2   41.90    4.52
  -7   8  -2   53.83    4.69
   2 -10  -1   96.46    7.08
  -2  10   1   97.96    7.38
  -8  -4  -3   71.33    5.34
  -7   3  10  211.82   10.33
   7  -3 -10  223.89   10.47
   0   9 -10    0.70    0.53
   0   9 -10   -0.15    0.32
   9  -4  -5   48.46    4.52
  -9   4   5   43.69    4.87
  -3  -6  13  281.88   12.89
   3   6 -13  354.44   10.25
   3   6 -13  433.71   12.96
 -10   2   1   38.81    4.30
 -10   2   1   44.21    5.12
 -10   2   1   40.84    4.46
  -7  -7   4   36.60    3.82
   7   7  -4   46.25   16.12
  -7  -7   4   32.54    3.38
 -10   1   0   59.55    5.03
 -10   1   0   53.51    4.95
 -10   1   0   50.65    4.29
   1   5 -14   61.40    6.02
   1   5 -14   68.14   23.60
  -7   8   0   37.95    4.25
   7  -8   0   26.72    3.17
  -9  -4   4    1.37    0.73
  -9  -4   4    0.89    0.56
  -9  -4   4    0.69    0.41
   9   4  -4    0.69    0.58
  -7   1  -9  231.84   10.69
  -7   1  -9  258.36   12.09
   7  -1   9  246.51   11.34
  -2   8 -11  594.35   17.96
  -2   8 -11  601.98   17.41
 -10   2   2    8.80    2.04
 -10   2   2   12.36    2.23
 -10   2   2    6.74    1.58
   7   7  -3   57.47    5.02
  -7  -7   3   65.10    5.48
  -7  -7   3   44.14    4.59
  -5   9   2   30.71    3.69
   5  -9  -2   33.12    3.87
  -3  -6  -8    2.57    0.70
  -3  -6  -8    2.85    1.03
   3   6   8    2.97    0.82
   0 -10  -1   40.28    4.50
   0  10   1   48.90    4.98
   4  -8  -6    9.34    2.32
  -4   8   6   10.87    2.76
   5   4 -13  121.72    6.63
   5   4 -13  110.53    5.86
  -9  -4   2  227.02   10.50
   9   4  -2  182.81    8.64
  -9  -4   2  160.31    8.49
  -9  -4   2  177.79    8.26
   2   9   3   11.04    2.50
  -2  -9  -3   11.77    2.11
  -7   7  -6    0.76    0.64
  -7   7  -6    0.70    0.54
   4   2 -14    9.02    2.12
   4   2 -14    4.83    1.29
  -7   5   8  328.92    9.42
   7  -5  -8  444.29   12.96
   4   9  -7  190.32    9.32
  -9   4  -4   42.39    5.00
   9  -4   4   35.30    3.75
  -9   4  -4   37.42    4.09
   1  10  -7  169.86    8.52
   1  10  -7  161.93    8.49
   1  10  -7  157.42    8.34
  -2  -1 -13    0.61    0.64
   2   1  13    0.83    0.50
   6   2   9   73.31    5.38
   6   2   9   74.70    5.50
  -6  -2  -9   68.40   23.77
   2  -5 -11  683.80   19.66
  -2   5  11  668.44   19.26
   8   5   1   41.88    4.45
  -8  -5  -1   46.68    4.03
  -8  -5  -1   32.75    3.58
   8   5   1   40.31    4.28
  -8   7  -1   75.33    5.78
  -8   7  -1   80.03    6.05
   1   9 -10  296.15   13.90
   1   9 -10  288.10   13.31
   6   8  -4  280.60   13.44
  -8   7   0   76.10    6.25
   8  -7   0   84.91    6.27
  -5  -7  -4  430.61   12.50
   5   7   4  334.95    9.94
  -5  -7  -4  336.67    9.61
   9  -2   5   53.84    4.55
  -9   2  -5   51.76    4.74
  -9   2  -5   45.23    4.75
  -9   5   3  212.93   10.05
   9  -5  -3  199.80    9.42
   1  -5 -11  512.54   14.95
  -1   5  11  440.92   13.00
  -5   4  11   14.99    2.62
   5  -4 -11   11.25    2.67
   5  -5 -10  232.17   10.78
  -5   5  10  222.74   10.50
   0   5 -14   52.16    4.49
   0   5 -14   50.87    4.59
   7   7  -5   34.08    3.75
  -7  -5  10   23.80    2.73
   7   5 -10   24.09    2.80
   7   5 -10   19.94    2.64
 -10   2   0   35.19    3.73
 -10   2   0   26.53    3.09
 -10   2   0   43.85    4.70
   7   5   4  165.94   57.35
  -7  -5  -4  160.17    8.68
  -7  -5  -4  163.65    8.55
   6   8  -3    4.67    1.24
  -6  -8   3    0.92    0.49
  -6  -8   3    0.74    0.39
 -10   0   4   10.63    2.15
 -10   0   4   12.48    2.27
  -8   0  -7    2.94    0.94
  -2  -5 -10   18.91    6.75
   2   5  10   14.97    2.68
  -2  -4 -11  102.62    5.68
   2   4  11  105.66    5.85
   8  -4   7  199.00    9.38
  -8   4  -7  208.96    9.83
  -8   4  -7  226.69   10.67
  -8   6  -5   14.40    3.26
  -8   6  -5   17.37    3.13
 -10   0   0  315.94  109.20
 -10   0   0  308.38   14.33
 -10   0   0  301.75   13.89
   2  10  -6   90.66    6.80
   2  10  -6   77.50    5.67
   2  10  -6   80.29    5.86
  -6  -7  -2   38.04    4.11
   6   7   2   40.35    4.27
  -6  -7  -2   45.80    4.85
   6   7   2   39.79    4.29
   4   8 -10  263.15   12.03
  -4  -8  10  226.97   10.37
   4   8 -10  251.51   11.88
   9   3  -7   19.52    2.37
   9   3  -7   22.96    2.67
  -9  -3   7   20.58    2.34
  -1   9 -10   78.46    5.88
  -1   9 -10   71.86    5.41
   2   5 -14    3.00    0.91
   2   5 -14    4.59    1.28
   4   1 -14  161.93    8.62
   4   1 -14  178.38    9.28
 -10   1   4  101.44   35.08
  -7   8  -3  132.19    7.36
  -7   8  -3  130.68    7.00
   9  -1  -8    8.45    1.90
  -9   1   8    7.96    1.87
   8   4  -9    1.69    0.45
  -8  -4   9    1.27    0.75
   8   4  -9    1.86    0.75
 -10   2   3   17.34    3.10
 -10   2   3   20.10    2.35
   2  -4 -12  140.11    7.47
  -2   4  12  127.02    6.75
  -9   1  -5   79.37    5.90
  -9   1  -5   69.44    5.03
  -9   1  -5   68.68   23.74
   7   7  -2   35.04    4.15
  -7  -7   2   29.43    3.44
  -7  -7   2   34.97    3.77
 -10  -1   2  305.98   14.67
 -10  -1   2  270.06   12.60
 -10  -1   2  317.01  109.57
  -9  -2  -3    1.28    0.79
  -6   5 -10   46.77    4.28
  -6   5 -10   64.13    5.61
  -9  -1  -4  106.76    6.35
  -7  -6  -2  134.52    7.54
  -7  -6  -2  137.00    7.28
   7   6   2  128.15    6.83
   7   6   2  116.21    6.14
   6   8  -5  127.61    7.29
  -5   9  -6  499.78   14.52
  -5   9  -6  505.87   14.63
   2  10  -1   19.97    2.41
   2  10  -1   20.03    2.32
  -2 -10   1   28.39    3.27
 -10  -1   3  251.80   11.72
 -10  -1   3  256.49   11.89
 -10  -1   3  235.91   10.97
  -8   1  10    4.08    1.10
   8  -1 -10    3.57    0.96
   1   9   4  153.64    8.28
  -1  -9  -4  173.47    8.09
  -1   4  12  114.47    6.15
   1  -4 -12  116.12    6.33
   4   3 -14  574.23   16.86
   4   3 -14  586.68   16.77
  -9  -4   5    1.50    0.40
   9   4  -5    1.15    0.67
  -9  -4   5    1.59    0.46
  -8   7  -2   40.27    4.56
  -8   7  -2   36.66    4.58
   4   9   0   18.00    3.65
  -4  -9   0   14.85    2.58
   4   9   0   16.54    2.98
  -5   1  13    4.18    1.23
   5  -1 -13    2.45    0.78
   4  -7  -8  558.98   16.41
  -4   7   8  489.19   13.93
  -4   2  13   68.64   23.78
   4  -2 -13   70.05    5.22
  -7   8   1   12.13    2.59
   7  -8  -1   10.05    2.37
  -7   4  -9   -0.20    0.43
  -7   4  -9    0.59    0.49
   7  -4   9    0.23    0.16
   3   9   2  295.88   13.91
   3   9   2  322.28    9.24
  -3  -9  -2  326.45    9.52
   1   7   8  108.84    6.23
  -1  -7  -8  123.15    6.63
  -2  10  -7  115.94    6.39
  -2  10  -7  126.57    6.98
   6   5   6  316.74  109.46
  -6  -5  -6  358.35   10.48
   6   7  -9  390.67   11.67
   9   2  -8  389.55   11.24
   9   2  -8  409.80   11.94
   1   2  13   19.73    2.37
  -1  -2 -13   30.63    4.67
   8  -7  -1   36.55    3.88
  -8   7   1   35.22    3.94
  -6   6   8   -0.63    0.67
   6  -6  -8    1.49    0.46
   9   4  -1  253.44   11.69
  -9  -4   1  235.27   10.80
  -9  -4   1  242.74   11.20
  -9  -4   1  259.49   12.11
  -4  10  -2    1.03    0.65
   4 -10   2   -0.15    0.35
   3   8 -11  396.49   11.24
  -3  -8  11  365.39   10.37
   3   8 -11  411.01   12.12
   7   4 -11   96.42    7.11
  -7  -4  11   94.01    6.86
   7   4 -11   89.36    6.94
  -5  -6  -6   20.79    2.51
   5   6   6   23.42    2.88
  -5  -6  -6   20.69    2.49
   6  -8  -4    0.51    0.48
  -6   8   4    1.79    0.74
  -4  10  -3   26.65    3.39
   3   2  12  121.30    6.59
  -3  -2 -12  129.64    7.06
   3   2  12   95.07    7.00
   3   9  -9   73.03    5.57
   3   9  -9   66.72   23.06
   3   9  -9   70.58    5.12
 -10  -1   1   19.08    2.41
 -10  -1   1   17.52    3.06
 -10  -1   1   25.46    3.29
  -2   6  10   93.77    7.47
   2  -6 -10   93.43    6.93
  -9   3  -5  135.37    7.24
  -9   3  -5  173.98    8.30
   9  -3   5  131.13    7.05
   6   8  -2   49.74    4.16
  -6  -8   2   49.87    4.16
   6   8  -2   58.59    5.08
  -2   6 -13    2.73    0.98
  -2   6 -13    1.64    0.82
  -9   5  -3    0.85    0.71
  -9   5  -3    1.15    0.70
  -3  10  -6  109.38    5.92
  -3  10  -6   99.08    7.38
 -10   1  -1    6.74    1.38
 -10   1  -1    5.42    1.41
 -10   1  -1    6.31    1.60
   3  -5 -11  245.45   11.54
  -3   5  11  195.74    9.33
  -3   9  -9   77.11    5.74
  -3   9  -9   81.97    6.12
  -1   6  10    1.91    0.60
   1  -6 -10    2.43    0.67
  -6   9  -2    9.54    2.59
   2  -8  -7  132.08    7.31
  -2   8   7  135.60    7.83
  -1   8   7   92.22    7.33
   1  -8  -7   98.86    7.27
  -6   9  -1    1.84    0.56
   6  -9   1    3.81    1.07
   2  -1 -14   -0.09    0.59
  -2   1  14   -0.11    0.67
   1  -1 -14   13.90    3.25
 -10  -1   4   74.56    5.85
 -10  -1   4   86.05    6.44
 -10  -1   4   78.41    6.05
  -3   0 -13  335.62    9.84
  -3   0 -13  330.25    9.99
   3 -10  -1   37.97    4.02
  -3  10   1   33.16    3.62
   7   7  -6  290.20   13.50
   8   3 -10   33.57    3.60
  -8  -3  10   36.75    3.85
   8   3 -10   43.01    4.55
   4 -10   1   51.58    4.62
  -4  10  -1   49.69    4.57
 -10   2  -1  650.70   18.81
 -10   2  -1  626.83   17.76
 -10   2  -1  633.10   17.97
  -8  -6   4  119.16    6.25
  -8  -6   4  134.50    7.09
   8   6  -4  108.88    6.07
  -3   5 -13   85.27    6.40
  -3   5 -13   72.41    6.16
  -8  -6   3  160.56    8.41
   8   6  -3  193.80    9.35
  -8  -6   3  235.71   10.83
  -8  -6   3  252.97   11.67
  -4   9  -8  340.62    9.91
  -4   9  -8  335.64    9.88
  -2   3 -14  390.33   11.46
  -2   3 -14  388.88   11.42
   0   5  11    0.58    0.54
   0  -5 -11    1.24    0.76
  -3   4  12   52.45    4.47
   3  -4 -12   50.10    4.34
  -2   2 -14   54.78    4.99
  -2   2 -14   47.99    4.31
  -1   0 -14    8.55    1.88
  -1   0 -14   10.48    2.31
   5  -3 -12    1.53    0.48
  -5   3  12    1.35    0.81
   7  -2 -11   59.46    5.32
  -7   2  11   43.76    4.62
  -5   6   9  176.48    8.25
   5  -6  -9  186.80    8.70
 -10   3   1  123.11    6.69
 -10   3   1  112.22    6.09
  -4  10  -4   99.81    7.37
  -4  10  -4   85.69    6.57
   6   8  -6   34.99    4.42
   0  10  -8    2.35    0.62
   0  10  -8   -0.13    0.82
   0  10  -8    0.86    0.47
   2   6   9    1.95    0.61
  -2  -6  -9    1.24    1.09
  -8   4   8   79.93    6.32
   8  -4  -8   92.13    6.77
  -8  -5   8   24.88    2.85
   8   5  -8   26.05    3.24
   5   1  11    0.49    0.30
   5   1  11    0.17    0.25
  -5  -1 -11    0.57    0.66
  -6   9  -3   25.84    3.89
  -6   9  -3   22.50    2.69
   2   3  12   -0.04    0.36
  -2  -3 -12   -0.31    0.78
  10  -2  -4   47.01    4.11
 -10   2   4   36.13    4.28
   1   7 -13   69.51    5.78
   1   7 -13   62.02    5.57
  -4   7 -11    2.65    0.76
  -4   7 -11    1.52    0.72
   7   0   9    0.72    0.38
   7   0   9    1.07    0.57
  -7   0  -9   -0.20    0.78
  -7  -6   9   30.41    3.57
   7   6  -9   24.60    2.85
   7   6  -9   46.02    5.09
  -1 -10  -1    4.20    1.13
   1  10   1    4.70    1.27
   1  10   1    4.84    1.22
   2   9 -10  223.53   10.24
   2   9 -10  235.49   10.89
   2   9 -10  226.17   10.79
 -10   0   5   10.89    2.28
  10   0  -5   17.89    3.12
   7   7  -1    8.29    2.00
  -7  -7   1    5.00    1.32
  -7  -7   1   11.50    2.11
   7   7  -1    7.35    1.51
  -8   7  -3  127.75    7.18
  -8   7  -3  139.78    7.70
  -1   9   5  574.34   17.45
   1  -9  -5  615.29   17.72
   8  -3  -9  114.05    6.16
  -8   3   9  106.82    5.79
   4  -9  -4  411.55   11.93
  -4   9   4  343.62   10.47
  -5  -6  12  233.18   10.71
   5   6 -12  253.25   11.99
   5   6 -12  232.22   10.70
  -1  10   2   21.35    2.83
   1 -10  -2   28.16    3.22
 -10   3   2    3.62    0.94
 -10   3   2    0.67    0.46
  -9  -3  -2  159.35    8.46
 -10   0  -1    1.87    0.48
 -10   0  -1    1.17    0.69
 -10   0  -1    1.96    0.71
  -7   8  -4  221.59   10.60
  -7   8  -4  239.47   11.92
   0   7 -13    6.05    1.47
   0   7 -13    5.31    1.44
  -8  -2  -6    4.94    1.47
   2  -9  -5   28.02    3.32
  -2   9   5   32.65    3.74
   6  -2 -12  266.70   12.61
  -6   2  12  235.64   11.17
   7  -7  -5 1189.70  411.14
  -7   7   5 1093.04  377.73
   7   1 -12  568.33   16.80
   7   1 -12  560.77   16.20
 -10   3   0   31.86    3.46
  10  -3   0   21.90    2.71
 -10   3   0   26.01    3.13
   5   8  -9  249.28   11.84
  -6   9   0    2.83    1.03
   6  -9   0    2.59    0.72
  -9   0  -5   48.95    4.54
  -1   5 -14  239.48   11.25
  -1   5 -14  219.38   10.57
   0  -4 -12    0.27    0.69
   0   4  12   -0.38    0.56
   9  -3  -7   -0.58    0.49
  -9   3   7    1.80    0.63
  -8  -3  -5    0.98    0.72
   0   8 -12    3.72    1.12
   0   8 -12    2.44    0.88
   6   2 -13  106.69    5.88
   6   2 -13   87.01    6.78
  -1  10  -8   -0.79    0.75
  -1  10  -8    2.70    0.74
  -1  10  -8    1.83    0.53
  -8  -6   5  222.49   10.26
  -8  -6   5  194.31    8.92
   8   6  -5  248.73   11.57
   8  -6  -5   13.54    3.10
  -8   6   5    5.64    1.54
   4   0 -14   29.95    3.52
   4   0 -14   34.51    3.72
  -5   7 -10   43.98    4.87
  -5   7 -10   34.04    3.74
  -8  -6   2  311.98  107.82
  -8  -6   2  219.95   10.11
   8   6  -2  219.65   10.51
  -8  -6   2  252.63   11.72
   6   1 -13    6.98    1.68
   6   1 -13    9.30    2.10
  -6   8  -7   12.38    2.43
  -6   8  -7   18.28    3.76
  -9  -4   6    0.28    0.28
  -9  -4   6    0.18    0.19
   9   4  -6    0.31    0.23
  -8   7   2    9.06    2.08
   8  -7  -2    6.79    1.57
  -3   6  10  393.43   11.79
   3  -6 -10  410.74   11.89
  -1  -8  12    4.28    1.19
   1   8 -12    6.69    1.65
   1   8 -12    8.14    2.02
  -7  -3  -7  482.42   14.58
 -10  -1   0   13.99    2.50
 -10  -1   0   12.12    2.15
 -10  -1   0   13.01    2.59
 -10   1   5   32.76    3.58
  10  -1  -5   21.72    2.59
   2  10  -7  120.06    6.29
   2  10  -7  142.60    9.18
   2  10  -7  131.10    6.89
   7  -6  -7    3.60    1.03
  -7   6   7    7.00    1.70
  -9   5   4   26.01    3.23
   9  -5  -4   20.33    2.60
   7   2 -12  216.90   10.18
   7   2 -12  203.81   10.28
  -2  10   2    6.96    1.62
   2 -10  -2    7.29    1.56
  -3  -8  -5  563.56   16.46
   3   8   5  563.69   16.57
  -5  -8  -2   37.33    3.92
   5   8   2   41.69    4.58
   5   8   2   39.70    4.16
  -5  -8  -2   45.87    4.86
   2  -3 -13  119.67    6.45
  -2   3  13  107.33    6.47
   4   9  -8   14.67    2.99
  -7   6  -8   19.55    2.85
  -7   6  -8   15.18    3.18
   7  -8  -2   34.00    3.92
  -7   8   2   26.87    3.39
   3   5 -14  484.51   13.82
   3   5 -14  473.33   14.35
   3  10  -4   91.59    6.93
   3  10  -4   88.40    6.42
   3  10  -4   85.15    6.18
  -2   9 -10   54.07    4.58
  -2   9 -10   55.09    4.73
   6   8  -1   31.27    3.55
   6   8  -1   40.46    4.42
  -6  -8   1   33.89    3.63
  -1   3  13  484.01   13.96
   1  -3 -13  498.03   14.49
  -9  -4   0    0.37    0.26
   9   4   0    1.74    0.46
  -9  -4   0    2.12    0.65
   4   1  12  190.15    8.93
   4   1  12  238.93   11.24
  -4  -1 -12  253.70   11.96
  -3   8   7   52.12    4.77
   3  -8  -7   56.94    5.14
   0  -8  -7    4.72    1.37
   0   8   7    2.54    0.68
  -5   9   3  721.75   20.53
   5  -9  -3  748.16   21.67
   3  -1 -14  717.91   20.67
  -3   1  14  699.79   19.99
   2  10   0    4.27    1.14
   2  10   0    5.42    1.51
  -2 -10   0    6.54    1.41
  -5   3 -12    0.79    0.58
   5  -3  12    1.88    0.55
  -5   3 -12    3.17    0.94
   4   4 -14   14.55    3.11
   4   4 -14    5.51    1.77
   1  10  -8   13.32    2.29
   1  10  -8   22.05    3.88
   1  10  -8   17.73    3.09
  -5   2 -12    1.82    0.90
  -5   2 -12    2.74    0.73
   5  -2  12    1.72    0.50
   0   6  10  151.42    8.60
   0  -6 -10  163.26    8.86
  -4   8 -10    1.03    0.76
  -4   8 -10    0.74    0.61
  -4  10   0  715.68   20.81
   4 -10   0  643.60   18.53
   6   1  10   95.58    6.99
   6   1  10  123.03    6.49
  -6  -1 -10  106.76    6.38
   0  -1 -14   39.40    4.29
   3  10  -3    0.45    0.32
   3  10  -3    0.29    0.55
  -3 -10   3    1.29    0.68
 -10  -1   5    9.82    2.20
 -10  -1   5    6.84    1.48
  -5  -7  11  127.62    6.72
   5   7 -11  163.83   56.67
   5   7 -11  164.94   57.00
  -2   4 -14   32.37    3.60
  -2   4 -14   35.17    4.19
  -6  -6  11  552.59   15.59
   6   6 -11  665.92   19.09
   6   6 -11  595.17   16.81
   9  -2  -8   25.79    3.07
  -9   2   8   37.56    4.25
   5   9  -4   27.37    3.91
  -9   4   6  507.02   14.53
   9  -4  -6  456.20   13.63
   0  10   2  730.23   21.25
   0 -10  -2  890.83   25.72
 -10   3   3  214.31   10.14
  10  -3  -3  180.21    8.52
  -2   1 -14    2.62    0.71
  -2   1 -14    2.33    0.79
  -7  -4  -6   28.79    3.61
  -2  -8  -6   44.85    4.88
   2   8   6   47.73    4.15
  -2  -7  13   98.26    7.15
   2   7 -13  115.53    6.12
   2   7 -13  117.26    6.70
   3  10  -5   21.76    3.17
   4   7 -12   19.55    2.42
   4   7 -12   21.23    2.49
  -4  -7  12   19.09    2.21
  -6   9  -4  222.31   10.74
  -6   9  -4  247.49   11.53
  -7  -2  -8    6.80    1.72
   7   0 -12  270.18   12.47
   5   9  -3  442.33   12.85
   0  -9  -5  430.83   12.59
   0   9   5  390.62   11.52
  10  -3   1   41.99    4.40
 -10   3  -1   50.93    4.78
 -10   3  -1   52.28    4.84
  -5   6 -11   83.56    6.25
  -5   6 -11   79.70    6.05
  -8  -5  -2  140.07    7.59
  -8  -5  -2  125.64    6.65
   8   5   2  125.22    6.66
   8  -5  -7  259.14   12.23
  -8   5   7  234.09   11.55
  -4  10  -5  191.57    9.32
  -4  10  -5  172.48    8.25
   6   5 -12  153.73    8.06
  -6  -5  12  155.22    8.20
   6   5 -12  170.04    8.01
 -10  -2   3  169.94    7.93
 -10  -2   3  173.27    8.45
 -10  -2   3  145.33    7.67
  -3  -7  -7    0.52    0.54
   3   7   7   -0.05    0.38
  -3   7 -12   30.57    3.70
  -3   7 -12   27.96    3.56
 -10   1  -2    5.40    1.42
 -10   1  -2   10.39    2.38
 -10   1  -2    9.83    2.00
  -9   4  -5   20.75    2.58
  -9   4  -5   18.93    6.72
   9  -4   5   19.13    2.32
   6  -2  11   96.17    7.05
  -6   2 -11  113.36    6.23
  -6   2 -11  143.29    7.88
   5   9  -5    1.31    0.83
 -10  -2   2   22.50    2.62
 -10  -2   2   29.54    3.49
 -10  -2   2   23.03    2.65
   4   6 -13  209.80    9.96
  -4  -6  13  172.12    8.11
   4   6 -13  179.51    8.33
  -6   3 -11    9.06    2.21
   6  -3  11    2.68    0.72
  -6   3 -11    5.30    1.38
   7   7  -7   55.39    4.72
   8  -2   8   52.59    4.42
  -8   2  -8   67.04   23.23
  -8   2  -8   57.06    4.84
  -1   8 -12   28.67    3.57
  -1   8 -12   32.22    3.47
  -4  -7  -6  101.30   35.02
   4   7   6  103.77    5.97
  -4  -7  -6  102.22   35.39
  -4   6 -12   15.36    2.73
  -4   6 -12   11.90    2.12
   6   3 -13  397.46   11.37
   6   3 -13  317.88  109.92
 -10   2  -2   96.71    7.10
 -10   2  -2   82.92    6.06
 -10   2  -2  116.90    6.48
  -9   6   0    9.35    2.20
  -9   6   0    9.40    2.34
   5   5 -13  111.63    6.12
  -5  -5  13   91.72    6.67
   5   5 -13  122.95    6.74
  -8  -1  -7   67.04   23.23
   4   9   1   99.72    7.39
  -4  -9  -1  113.57    6.14
   4   9   1  142.71    7.66
  -3   8 -11   64.93    5.71
  -3   8 -11   68.32   23.67
   8  -5   7   11.07    2.20
  -8   5  -7   15.30    2.80
  -8   5  -7   23.63    3.37
  -8  -6   6   37.09    3.88
  -8  -6   6   36.82    3.86
   8   6  -6   39.14    4.19
  -3   9   5   14.90    2.91
   3  -9  -5   17.17    3.38
  -6   9   1    7.69    1.92
   6  -9  -1   10.13    2.20
  -9  -3   8   49.23    4.14
   9   3  -8   62.38    5.25
   9   3  -8   66.51    5.59
  -1   7 -13  256.64   12.02
  -1   7 -13  247.40   11.68
   6   0 -13  286.38   13.22
   6   0 -13  283.38   13.19
   8  -2 -10   18.92    6.62
  -8   2  10   33.19    4.01
  -8  -6   1   42.73    4.66
   8   6  -1   43.82    4.62
  -8  -6   1   61.67    5.29
   6   8  -7   82.54    6.15
  -3 -10   2  359.93   10.21
   3  10  -2  417.38   11.81
   3  10  -2  406.98   11.95
  -9   5  -4  111.68    6.62
  -9   5  -4  120.98    6.46
  -4  -8  -4   96.70    7.13
   4   8   4  106.83    6.24
   3  -3 -13  600.65   17.63
  -3   3  13  566.24   16.11
  -2   7   9    0.96    0.64
   2  -7  -9    0.95    0.61
  -7   5  -9  122.84    6.82
  -7   5  -9  158.09    8.63
  -7   7  -7    3.32    1.06
  -7   7  -7    2.12    0.68
  -5   8  -9   21.73    2.59
  -5   8  -9   20.67    3.30
  -4   3 -13   86.03    6.75
  -4   3 -13   73.70    5.99
   9   1  -9   25.94    2.98
  -5   9  -7  103.33    5.67
  -5   9  -7  102.18   35.38
   2   8 -12  190.81    9.07
  -2  -8  12  161.54    8.48
   2   8 -12  172.54    8.08
   4  -5 -11  229.72   10.70
  -4   5  11  228.38   10.58
  -9   6  -1  167.96    8.26
  -9   6  -1  191.11    8.97
  -3  10  -7    3.58    1.04
  -3  10  -7    3.48    1.03
 -10  -2   4    0.16    0.23
 -10  -2   4    0.30    0.45
 -10  -2   4   -0.36    0.37
  -9   0   9   25.97    3.02
   9   0  -9   28.68    3.38
  -4   2 -13    0.99    0.83
  -4   2 -13    1.81    0.60
  -8   6  -6  295.48   13.67
  -8   6  -6  245.83   11.62
   1  -7  -9   15.71    2.81
  -1   7   9   15.30    2.95
  -8  -4  -4   52.57    5.20
   1   6 -14  429.92   12.63
   1   6 -14  418.37   12.62
   8  -3   8    4.49    1.07
  -8   3  -8    5.21    1.34
  -8   3  -8    8.75    2.02
   9  -6  -1    8.67    2.04
  -9   6   1    7.66    2.08
  -8   7  -4  100.18    7.87
  -8   7  -4  101.12   35.00
   1   2 -15   72.18    6.22
   1   2 -15   83.19    6.20
  -5   4 -12   61.31    5.36
  -5   4 -12   69.83    5.70
   4   4  10  115.93    6.24
   4   4  10   95.81    7.09
  -4  -4 -10  104.26    6.20
   5  -8  -6    1.35    0.77
  -5   8   6    3.54    1.06
   5   4   9  126.62    6.95
   5   4   9  111.97    6.05
  -5  -4  -9  148.70    8.14
  10  -2  -5   57.06    5.15
 -10   2   5   92.63    6.91
  -2  10  -8   43.92    4.64
  -2  10  -8   42.15    4.59
   7   3 -12   82.65    6.26
   7   3 -12   54.34    4.61
  -5   1 -12 1042.46   29.52
  -5   1 -12 1048.21   30.20
   5  -1  12  848.18   24.10
   7   7   0  260.29   12.28
   7   7   0  216.71    9.97
  -7  -7   0  201.93    9.35
  -7  -7   0  249.60   11.51
   5   9  -2   83.28    7.01
  -5  -9   2   89.32    6.49
   5   9  -2   77.41    5.65
   1   3 -15    1.12    0.77
   1   3 -15   -0.25    0.55
 -10  -2   1   15.27    2.71
 -10  -2   1   17.00    2.99
 -10  -2   1   14.89    2.67
   0   3  13  256.15   11.97
   0  -3 -13  201.86   10.05
  -6  -6  -5  111.85    7.06
   6   6   5  133.89    7.17
  -6  -6  -5  133.76    7.06
  -3  10   2    6.87    1.63
   3 -10  -2    7.83    1.83
   2   2 -15   72.27    5.47
   2   2 -15   79.99    6.80
  -4   4  12  602.72   17.13
   4  -4 -12  573.80   16.49
 -10  -1  -1  340.45   10.16
 -10  -1  -1  340.14    9.59
 -10  -1  -1  315.73  109.11
   3  10  -6    5.74    2.13
   8   1 -11  286.19   13.25
   8   1 -11  233.51   10.98
  -8   1  -8   11.65    2.03
  -8   1  -8   13.05    2.78
   8  -1   8    9.90    1.95
 -10   0   6  528.30   15.53
  10   0  -6  471.58   13.72
   0   6 -14  841.40   24.61
   0   6 -14  794.72   23.18
   5   2 -14  201.84    9.57
   5   2 -14  162.17    8.60
  -7   8  -5  119.63    6.52
  -7   8  -5  128.74    7.24
  -6  -7  -3   -0.20    0.46
  -6  -7  -3    0.81    0.45
   6   7   3    0.98    0.56
  -6   7  -9    7.99    1.90
  -6   7  -9    7.86    1.86
   8  -7  -3    2.94    0.85
  -8   7   3    1.60    0.54
   2   9   4    1.71    0.75
  -2  -9  -4   -0.32    0.54
   4   5   9    0.17    0.33
  -4  -5  -9    2.13    0.81
   4   5   9    0.05    0.19
 -10   0  -2   12.82    2.23
 -10   0  -2   22.10    2.65
 -10   0  -2   15.37    2.66
  -6   7   7   16.91    3.05
   6  -7  -7   20.07    3.21
   5   9  -6  221.62   10.53
   2   3 -15  219.62   10.43
   2   3 -15  219.36   10.19
   1   5  11  193.60    9.00
  -1  -5 -11  198.27    9.33
   7   6   3   73.61    5.52
  -7  -6  -3   77.28    5.81
  -7  -6  -3   84.21    6.16
  -9  -2  -4    0.73    0.63
  -6   1 -11  111.09    6.88
  -6   1 -11  118.46    6.49
   6  -1  11  113.26    6.04
  -9  -4   7   59.20    5.03
  -9  -4   7   73.37    5.34
   9   4  -7   68.45   23.70
  -5  -3 -10   23.08    3.00
   5   3  10   23.52    2.71
   5   3  10   23.52    2.84
 -10   3   4   30.67    3.59
  10  -3  -4   48.16    4.11
  -9   2  -6   51.97    5.06
   9  -2   6   49.75    4.19
  -9   2  -6   56.64    4.77
  -6   6 -10   46.21    4.96
  -6   6 -10   42.24    5.04
   4 -10  -1   26.36    3.25
  -4  10   1   27.50    3.96
   5   1 -14   20.93    2.47
   5   1 -14   27.45    3.50
  -9   6  -2   82.24    6.26
  -9   6  -2   63.08    5.66
   0   9 -11  337.78   10.59
   0   9 -11  334.04    9.73
   0  -9  11  275.50   12.64
   6  -4  11    2.70    0.72
  -6   4 -11    5.49    1.45
  -6   4 -11    9.16    2.15
  -5   2  13   58.01    5.03
   5  -2 -13   60.84    5.29
   2   6 -14   18.62    3.26
   2   6 -14   17.66    3.08
   5  -7  -8   46.31   16.09
  -5   7   8   44.84    4.91
   3   9   3  158.69    8.94
  -3  -9  -3  144.65    7.64
  -6  -8   0   14.13    2.51
   6   8   0   11.92    2.11
   6   8   0   10.36    2.39
  -4   6  10   26.05    3.13
   4  -6 -10   30.92    3.88
   2   7   8  373.87   10.98
  -2  -7  -8  307.86   14.61
  -5  -5  -8   46.11    5.33
   5   5   8   57.30    4.84
   5   5   8   56.88    4.88
  10  -1  -6   74.40    5.92
 -10   1   6   79.85    5.89
   6  -8  -5  132.29    7.08
  -6   8   5  138.64    7.66
   3  -7  -9  106.93    5.87
  -3   7   9   93.34    7.58
   8   0 -11   42.62    4.50
  -8   0  11   36.65    3.89
   8   2 -11  214.11    9.92
   8   2 -11  183.51    9.40
  -4   4 -13   17.60    4.03
  -4   4 -13   13.48    2.83
  10  -3   2    8.47    1.73
 -10   3  -2    8.74    1.91
 -10   3  -2   10.84    2.53
   8   4 -10  366.67   11.38
   8   4 -10  339.74    9.76
  -8  -4  10  327.77    9.49
  -2  -2 -13  171.84    8.16
   2   2  13  155.77    8.25
   6   7 -10   64.78    5.38
  -6  -7  10   46.36    3.87
   6   7 -10   51.37    4.86
   9   2  -9   11.27    2.30
   9   2  -9   10.73    2.68
   9  -6  -2    0.44    0.34
  -9   6   2    1.14    0.94
   2  10  -8    5.85    1.24
   2  10  -8    5.35    1.32
   2  10  -8    8.53    2.12
  -7   8   3  105.46    5.81
   7  -8  -3   90.15    6.63
  10   1  -6    1.65    0.54
 -10  -1   6    1.10    0.65
  -1  -4 -12  245.86   11.42
   1   4  12  225.07   10.67
  -6   9  -5  651.48   19.04
  -6   9  -5  693.02   19.97
  -9  -1  -5   49.91    4.69
 -10  -2   5   71.32    5.62
 -10  -2   5   67.10   23.22
   4   3  11   36.36    4.05
  -4  -3 -11   46.39    4.54
   4   3  11   32.50    3.69
   0   2 -15  104.32    5.71
   0   2 -15   90.30    6.96
   0   3 -15   20.39    2.46
   0   3 -15   23.28    2.84
  -9  -4  -1   14.67    2.98
   9   4   1   14.55    2.51
  -9  -4  -1   12.08    2.12
   1   1 -15   34.28    4.64
   1   1 -15   34.44    4.09
   1   9 -11  308.61   14.23
   1   9 -11  298.16   14.30
  -1  -9  11  279.56   12.84
 -10   4   1   32.50    3.54
 -10   4   1   32.44    3.66
   3   9 -10   67.64   23.38
   3   9 -10   61.51    6.05
   3   9 -10   70.58    5.13
  -9   1   9   62.79    5.31
   9  -1  -9   64.60    5.46
   3  10  -1   12.56    2.71
  -3 -10   1    7.81    1.62
   3  10  -1    7.59    1.67
   4   8 -11   -0.27    0.80
  -4  -8  11    2.16    0.53
   4   8 -11    2.45    0.63
   2   1 -15    4.16    1.14
   2   1 -15    3.10    0.85
   5   3 -14 1041.45   30.02
   5   3 -14 1082.55  374.14
  -4   1 -13   47.84    4.21
   4  -1  13   34.78    3.77
  -4   1 -13   52.23    5.41
  -9   1  -6   62.90    5.84
   3   1  13   85.39    6.52
  -3  -1 -13   73.99    5.75
  -1 -10  -2   73.49    5.45
   1  10   2  110.77    6.05
  -9   5   5   40.76    4.54
   9  -5  -5   53.88    4.58
  -7   4  10   45.97    4.96
   7  -4 -10   45.46    4.83
 -10   4   0   60.05    5.24
 -10   4   0   56.87    4.94
   7   5 -11   51.30    4.29
  -7  -5  11   54.91    4.62
   7   5 -11   59.77    5.63
  -7  -5  -5   19.48    2.39
   7   5   5   15.83    2.76
   0  -7  -9   65.72    5.58
   0   7   9   53.56    5.03
  -4  10  -6  479.80   13.96
  -4  10  -6  518.37   15.15
   4  -8  -7  148.86    8.27
  -4   8   7  137.23    7.68
  -4   1  14   17.39    3.00
   4  -1 -14   18.13    3.16
  -5  -7  -5  151.19    7.94
  -5  -7  -5  275.54   12.83
   5   7   5  197.34    9.17
  -1  -8  -7   13.11    2.77
   1   8   7   14.57    2.96
   7  -1 -12  110.65    5.99
  -7   1  12  109.52    5.94
   0  10  -9  634.15   18.39
   0  10  -9  619.24   17.52
   0  10  -9  643.37   18.18
  -8  -5   9  283.59   12.98
   8   5  -9  268.15   12.60
  -9   3  -6    0.21    0.18
  -9   3  -6   -0.48    0.71
   9  -3   6    0.13    0.18
  -2   5 -14  288.61   13.61
  -2   5 -14  312.25  107.97
   7   1   9    8.32    1.62
  -7  -1  -9   20.50    3.99
  -2 -10  -1   47.28    4.02
   2  10   1   70.06    6.10
   2  10   1   66.16    5.56
  -3   6 -13   11.79    2.51
  -3   6 -13   14.46    3.27
  -1  -1 -14  169.24    8.19
   1   1  14  160.61    8.77
   1   4 -15    4.42    1.19
   1   4 -15    7.17    1.64
   6  -4 -11   37.91    4.06
  -6   4  11   32.90    3.54
  -6   5  10   -0.29    1.01
   6  -5 -10    0.92    0.59
   8   6  -7    5.55    1.56
  -8  -6   7    3.10    0.81
  -8  -6   7    1.92    0.51
   1   6  10   11.27    2.69
  -1  -6 -10   12.90    2.70
 -10  -2   0    2.85    0.73
 -10  -2   0    2.80    0.70
 -10  -2   0    3.89    1.04
  -9  -3  -3    2.69    0.75
   8  -4   8   12.82    2.23
  -8   4  -8   21.70    2.62
  -8   4  -8   15.48    2.85
   3   7 -13    0.22    0.47
  -3  -7  13    0.08    0.16
   3   7 -13    0.48    0.34
 -10   4   2    3.91    1.21
 -10   4   2    1.38    0.80
  -2   0 -14   20.47    2.54
  -2   0 -14   24.52    3.16
   8   6   0   13.78    2.42
   8   6   0   15.87    2.93
  -8  -6   0   17.99    3.20
  -8  -6   0   12.14    2.24
  -5  -9   1    1.88    0.49
   5   9  -1    2.13    0.58
   5   9  -1    1.41    0.59
  -3  -5 -10  157.12    8.50
   3   5  10  130.50    7.05
  -6   9   2  214.74   10.14
   6  -9  -2  130.51    6.99
  -3  -4 -11   49.78    4.79
   3   4  11   41.89    4.48
   1 -10  -3   18.61    3.45
  -1  10   3   18.41    3.88
  -1   9 -11   19.65    2.57
  -1   9 -11   18.42    3.25
  -7   2 -10    0.38    0.34
   7  -2  10    0.60    0.44
  -7   2 -10    1.37    1.07
  -1  -9  -5   23.80    2.82
   1   9   5   29.64    4.27
   6   4   8   23.55    2.79
  -6  -4  -8   25.91    3.13
   6   4   8   20.89    2.48
   7  -5  -9  147.51    7.95
  -7   5   9  138.29    7.36
   4   9  -9   23.14    3.67
   3   2 -15    9.66    2.36
   3   2 -15    8.31    1.93
  -9  -5   3    0.73    0.53
   9   5  -3    0.32    0.54
  -9  -5   3    0.89    0.57
  -9  -5   3    0.66    0.37
   9   5  -4    5.23    1.36
  -9  -5   4    3.46    0.93
  -9  -5   4    2.31    0.61
  -9  -5   4    2.23    0.72
  -7   3 -10   13.83    2.53
   7  -3  10    7.11    1.61
  -7   3 -10    9.61    1.99
  -5  10  -2   12.54    2.34
   5 -10   2   17.36    3.27
   6   3   9   50.37    4.30
   6   3   9   44.55    4.69
  -6  -3  -9   52.91    4.95
  -1  10  -9   66.92   23.32
  -1  10  -9   46.76    3.89
  -1  10  -9   54.29    4.71
  -4   9  -9   16.00    3.19
  -4   9  -9   14.18    2.62
  -2  10   3   16.61    3.39
   2 -10  -3   15.10    2.68
   6   4 -13   -0.12    0.75
   6   4 -13   -0.39    0.39
  -2   2  14  305.65   14.28
   2  -2 -14  268.88   12.71
   7   7  -8  136.12    7.41
   4   5 -14  311.41   14.48
   4   5 -14  329.69    9.53
   2   4 -15    4.49    1.23
   2   4 -15    4.19    1.21
  -2   8 -12   20.83    2.89
  -2   8 -12   18.71    3.29
   3  10  -7   -0.25    0.66
  -1   6 -14   15.27    3.22
  -1   6 -14   14.52    2.54
 -10   2  -3   36.60    4.07
 -10   2  -3   28.62    3.40
  -7  -6  10  505.90   14.35
   7   6 -10  473.96   13.89
  -3   9 -10   48.23    4.13
  -3   9 -10   47.75    4.38
   8  -6  -6   11.68    2.57
  -8   6   6    8.43    2.10
 -10   4  -1  226.83   10.60
 -10   4  -1  218.67   10.24
  -5  10  -3   18.85    3.45
  -5  10  -3   21.36    2.51
   5   8 -10   13.80    2.88
 -10   1  -3   65.23    6.23
 -10   1  -3   70.46    5.21
 -10   1  -3   64.19    5.35
   6   8  -8   26.37    4.09
   1  10  -9  269.40   12.36
   1  10  -9  228.58   11.41
   1  10  -9  270.01   12.44
   1  -2 -14   43.24    4.81
  -1   2  14   40.61    4.39
   3   3 -15  375.20   10.81
   3   3 -15  363.57   10.91
  -4   3  13   19.36    3.45
   4  -3 -13   21.75    3.43
   5   9  -7   42.46    4.69
  -6   1  13  164.95   57.05
   6  -1 -13  137.67    7.32
   5  -9  -4   15.38    3.22
  -5   9   4   18.16    3.31
   0   1 -15    5.53    1.41
   0   1 -15    2.25    0.84
  -7   3  11   17.92    3.30
   7  -3 -11   20.39    2.43
  -5  10  -1  375.54   11.93
   5 -10   1  380.14   10.96
  -9   6  -3   48.08    4.18
  -9   6  -3   47.00    4.41
   0   4 -15  151.80    9.16
   0   4 -15  148.41    8.76
  -7   7   6   26.66    3.32
   7  -7  -6   22.92    2.66
  -4  -6  -8  217.95   10.27
   4   6   8  160.32    8.73
  -4  -6  -8  158.64    8.38
  -9  -5   2   54.29    4.80
   9   5  -2   62.10    5.35
  -9  -5   2   53.59    4.55
  -9  -5   2   45.43    4.77
  -4   9   5   29.48    3.49
   4  -9  -5   34.48    3.94
   5   0 -14   33.48    3.71
   5   0 -14   31.89    3.45
   1 -11   3  211.50    9.75
  -1  11  -3  233.05   11.39
  -8   0  -8    7.63    1.81
  -2   7 -13  315.98  109.33
  -2   7 -13  276.87   13.12
  -6   8  -8  459.71   13.43
  -6   8  -8  445.12   13.01
  -5   5 -12    1.55    0.69
  -5   5 -12    0.87    0.70
  -3   3 -14   54.38    5.63
  -3   3 -14   53.06    5.07
  -8   7  -5   11.33    2.74
  -8   7  -5   11.44    4.23
   3   8 -12   19.69    2.52
   3   8 -12   21.93    3.47
  -3  -8  12   14.94    2.57
  -1  11  -4  361.84   10.37
  -5  -8  -3   60.70    5.16
   5   8   3   43.70    4.60
   5   8   3   76.07    5.87
  -5  -8  -3   63.01    5.25
   9   5  -5   58.26    5.03
  -9  -5   5   61.53    5.18
  -9  -5   5   63.92    5.34
  -5   0 -12  166.12   57.47
   5   0  12  167.33    7.85
  -5   0 -12  203.30    9.84
   9  -3  -8    6.33    1.48
  -9   3   8    3.42    1.06
   3   1 -15   48.82    4.30
   3   1 -15   62.53    5.70
   9  -6  -3  293.22   13.79
  -9   6   3  252.83   11.85
  -3   2 -14  456.81   13.72
  -3   2 -14  488.28   14.20
  10  -2  -6  426.79   12.51
 -10   2   6  615.97   18.24
   0  10   3   97.65    8.28
   0 -10  -3   92.32    7.10
  -5  -2 -11    1.84    0.71
   5   2  11    3.47    0.93
   5   2  11    2.95    0.80
  10  -4  -3   50.29    4.29
 -10   4   3   53.15    4.82
   0 -11   3  148.54    7.82
   0  11  -3  132.89    7.03
   0  11  -3  157.28    8.70
   0  11  -4    2.74    0.90
   0  11  -4    2.96    0.82
   0  11  -4    3.12    0.82
   8  -1 -11  152.44    8.13
  -8   1  11  152.76    8.48
 -10  -1  -2   -0.33    0.51
 -10  -1  -2    0.11    0.13
   2   9 -11  233.20   10.77
  -2  -9  11  204.13    9.35
   2   9 -11  229.97   11.14
   8   3 -11   34.55    3.75
   8   3 -11   36.84    3.91
  -9   5  -5   36.03    4.02
  -9   5  -5   31.19    3.69
   9  -5   5   26.75    3.22
   7   7   1    9.49    2.00
   7   7   1    5.48    1.49
  -7  -7  -1    6.25    1.40
  -7  -7  -1    7.11    1.57
  -7   1 -10    0.77    0.94
   7  -1  10   -0.11    0.19
  -7   1 -10    0.03    0.22
   7   4 -12   10.93    2.92
  -7  -4  12    7.09    1.42
   7   4 -12    9.66    2.07
  10  -3  -5   72.14    5.34
 -10   3   5   59.09    5.44
  -9   4   7   -0.44    0.56
   9  -4  -7    1.00    0.64
   1 -11   2  109.55    5.79
  -1  11  -2  123.86    7.05
 -10  -2   6    7.32    1.67
   4   9   2  340.83    9.71
   4   9   2  355.01   10.55
  -4  -9  -2  372.67   10.92
   1   3  13    0.69    0.40
  -1  -3 -13   -0.30    0.90
   3   6 -14   69.87    5.24
   3   6 -14   86.60    6.56
  -5  10  -4    5.50    1.50
  -5  10  -4    3.06    0.95
   8   5   3    8.33    1.69
  -8  -5  -3    8.68    1.74
  -8  -5  -3    8.80    2.20
  -9   0  -6  132.30    7.13
  -6   3  12   31.68    3.47
   6  -3 -12   30.23    3.56
  -6   0 -11  360.47   10.93
   6   0  11  315.79  109.15
   6   5   7   74.62    5.62
  -6  -5  -7  108.40    5.92
   6   5   7   87.91    6.46
   6  -6  -9    0.64    0.42
  -6   6   9    1.13    0.72
  -3  10  -8   10.10    2.53
  -3  10  -8    7.37    1.88
   8  -7  -4  629.50   18.16
 -10  -3   3  122.68    6.69
 -10  -3   3  103.53    5.68
  10   3  -3  116.18    6.32
  -3  -6  -9  139.41    7.53
   3   6   9  148.76    8.05
  -3   2  14   97.04    7.22
   3  -2 -14   97.77    7.24
   3   3  12    7.71    1.65
  -3  -3 -12    5.90    1.41
  -7   4 -10   79.24    5.99
  -7   4 -10   67.45   23.44
   7  -4  10   75.99    5.78
  -4  10   2  375.10   10.83
   4 -10  -2  377.58   11.01
  -7   8  -6   12.45    2.32
  -7   8  -6   13.38    2.47
  -5  -6  -7   26.01    3.06
  -5  -6  -7   26.52    3.19
   5   6   7   33.15    3.63
  -8   4   9    7.00    1.76
   8  -4  -9    3.36    0.90
  10   0  -7   12.00    2.41
 -10   0   7    3.95    1.14
 -10   3  -3    7.23    1.65
 -10   3  -3    7.63    1.80
  10  -3   3    4.14    1.08
  -2  11  -3   76.38    5.98
   2 -11   3   83.30    6.11
  -6   5 -11   53.49    4.59
  -6   5 -11   64.90    5.61
  -1  11  -5    9.90    2.09
  -1  11  -5   10.50    2.35
  -1  11  -5    8.52    1.70
   5   4 -14    0.43    0.58
   5   4 -14   -0.93    0.51
  -1   3 -15    0.95    0.66
  -1   3 -15    1.51    0.63
  -4   5 -13    8.70    2.11
  -4   5 -13    7.17    1.64
   3  10   0    9.78    2.23
  -3 -10   0   10.94    2.23
   3  10   0   12.22    2.50
  -9   4  -6  144.88    7.81
  -9   4  -6  135.96    7.43
   9  -4   6  115.79    6.25
   9   3  -9  102.67    5.53
   9   3  -9  113.14    6.10
  -4   7   9   84.67    6.57
   4  -7  -9  107.10    5.83
   2  -9  -6   15.64    3.18
  -2   9   6   11.53    2.08
  -1   9   6   10.29    2.45
   1  -9  -6   14.34    2.59
   0 -11   2  455.87   13.03
   0  11  -2  509.35   14.76
   0  11  -2  374.36   10.56
   5 -10   0  174.93    8.26
  -5  10   0  182.55    8.68
 -10   0  -3  158.04    8.46
 -10   0  -3  126.62    6.60
 -10  -3   2   32.56    3.61
 -10  -3   2   38.37    4.22
   0  11  -5   72.23    5.32
   0  11  -5   75.79    5.75
   0  11  -5   76.72    5.92
   2   0 -15  229.28   12.84
   2   0 -15  231.82   13.14
 -10  -3   4   29.00    3.55
  10   3  -4   40.85    4.37
 -10  -3   4   31.20    3.67
  -1   2 -15    0.92    0.50
  -1   2 -15    1.64    0.86
   1   0 -15   24.86    9.16
   1   0 -15   28.03    3.72
  -9  -4   8   68.14    6.18
   9   4  -8   64.74    5.50
   9   4  -8   83.46    6.20
  -5   9  -8   33.40    3.71
  -5   9  -8   34.40    4.50
  -3  10   3   61.02    5.73
   3 -10  -3   90.51    6.06
  -3   4 -14  264.83   12.30
  -3   4 -14  270.86   12.83
  -6   9  -6    7.19    1.72
  -6   9  -6    5.58    1.33
  -6  -2 -10  292.49   13.36
   6   2  10  205.59   11.19
   6   2  10  221.31   12.06
  -8  -3  -6  120.86    8.07
   5  -5 -11   72.55    4.90
  -5   5  11   62.10    5.73
  10  -4   2   32.80    4.17
 -10   4  -2   34.64   12.73
 -10   4  -2   33.87    4.52
  -2  11  -4   70.15    6.55
  -2  11  -4   61.85    5.66
   9   5  -1  183.53   10.19
  -9  -5   1  138.59    8.18
  -9  -5   1  180.26   10.06
  -9  -5   1  188.40   10.36
   0  -2 -14    4.47    1.51
   0   2  14    3.05    1.05
   4   2  12   22.89    3.55
   4   2  12   22.17    3.21
  -4  -2 -12   29.21    3.99
   6   8   1   46.89    4.44
  -6  -8  -1   44.46    4.03
   6   8   1   40.65    3.64
  -6  -8  -1   41.88    3.64
 -10  -2  -1  178.66    9.70
 -10  -2  -1  173.04    9.39
 -10  -2  -1  207.83   11.59
  -7   6   8   33.40    4.52
   7  -6  -8   22.49    3.29
  -2  11  -2   12.11    2.83
   2 -11   2    8.34    1.63
  10   1  -7   32.92    4.22
 -10  -1   7   42.38    3.88
   2  -8  -8  149.53    9.05
  -2   8   8  154.92    9.35
  -9   2   9    7.08    1.61
   9  -2  -9    7.48    1.62
  -2  10  -9   68.97    6.89
  -2  10  -9   59.74    5.52
   3   4 -15    4.62    1.82
   3   4 -15    5.45    1.29
  -4   0 -13   91.02    6.30
   4   0  13   62.63    5.76
  -4   0 -13   88.23    7.02
   8  -3 -10   81.76    5.88
  -8   3  10   93.70    6.29
  -7   6  -9  186.94   10.47
  -7   6  -9  141.25    8.50
   5   9   0    4.47    1.40
  -5  -9   0    4.43    1.44
   5   9   0    7.11    1.50
  -1   8   8  172.57    9.88
   1  -8  -8  164.83    9.19
  -8  -2  -7   24.39    4.34
  -9  -5   6   22.20    3.32
  -9  -5   6   17.92    2.73
   9   5  -6   27.66    4.27
  -2   9 -11  190.97   10.50
  -2   9 -11  214.00   11.85
  -8   6  -7  120.42    7.33
  -8   6  -7   99.34    6.84
   4  10  -4    5.63    1.35
  -7   8   4  252.08   13.85
   7  -8  -4  222.72   12.34
   5  -4 -12   86.94    5.81
  -5   4  12   79.51    5.43
 -10   1   7   66.20    6.08
  10  -1  -7   78.50    5.26
  -4  10  -7   43.71    3.92
  -4  10  -7   45.47    5.38
   1 -11   1    4.09    1.24
  -1  11  -1    6.77    1.51
  -1  -7  -9    2.80    0.92
   1   7   9    2.96    1.00
  -3   1 -14   58.66    5.92
  -3   1 -14   48.31    4.57
  -9  -4  -2   38.70    4.82
  -7   7  -8  128.43    7.83
  -7   7  -8  133.99    8.29
   1   5 -15   93.13    6.25
   1   5 -15   94.20    6.81
   8  -5  -8  220.45   12.24
  -8   5   8  229.50   12.82
   8   6  -8  215.51   11.93
  -8  -6   8  193.52   10.54
  -8  -6   8  179.36    9.74
   2  10  -9  347.67   16.02
   2  10  -9  318.96   14.27
   2  10  -9  282.57   12.61
   3   8   6   61.68    5.72
  -3  -8  -6   77.83    5.51
   8   6   1  336.71   15.08
   8   6   1  250.38   13.60
  -8  -6  -1  328.08   14.86
  -8  -6  -1  348.04   15.54
   1  11  -4    1.20    0.44
   1  11  -4    2.96    1.23
   1  11  -4    2.10    0.67
   4  10  -3    0.23    0.30
  -4 -10   3    0.77    0.28
   4  10  -3    1.37    0.49
  -8   8  -1   36.30    3.23
  -8   8  -1   29.87    4.01
  -5  -7  12   27.77    3.54
   5   7 -12   28.67    3.79
   5   7 -12   31.84    4.05
   4  10  -5    0.47    0.56
   5   6 -13   70.39    6.39
  -5  -6  13   55.27    5.06
   5   6 -13   56.47    5.40
 -10  -3   1  192.27   10.68
 -10  -3   1  167.91    9.20
 -10  -3   1  150.75    8.89
  -6   9   3  265.31   12.43
   6  -9  -3  303.63   13.65
  -5   7 -11   32.79    4.71
  -5   7 -11   32.56    4.26
  -1 -11   3    0.50    0.22
   1  11  -3    0.16    0.23
   1  11  -3    2.26    0.94
  10   3  -5    7.56    1.61
 -10  -3   5    8.42    1.88
  -1   4 -15  387.02   17.66
  -1   4 -15  378.57   17.21
   6   6 -12    1.79    0.70
  -6  -6  12    2.04    0.67
   6   6 -12    4.32    1.50
   2  -5 -12   19.43    3.02
  -2   5  12   21.02    3.87
   3  10  -8  192.12   10.87
  -8   5  -8    1.26    0.59
  -8   5  -8    2.77    1.00
   8  -5   8    2.01    0.66
  -2  11  -5   38.54    4.24
  -2  11  -5   34.30    4.59
  -5  10  -5   42.04    3.74
  -5  10  -5   36.44    3.35
  10  -4  -4   19.16    3.49
 -10   4   4   25.56    3.41
  -4   8 -11   35.99    3.89
  -4   8 -11   39.63    3.90
  -9   6  -4    1.98    0.69
  -9   6  -4    2.01    0.69
   5   9  -8   39.30    3.60
   9   1 -10  160.18    8.86
   9   1 -10  167.16    9.36
   2   5  11   93.85    6.47
  -2  -5 -11   96.77    6.54
  -8   8   0  124.13    7.67
   8  -8   0  120.21    7.23
  -4   7 -12  166.57    9.39
  -4   7 -12  177.88    9.86
   4   2 -15    8.80    2.37
   4   2 -15    9.09    2.31
  -5   6  10   49.21    4.63
   5  -6 -10   39.35    3.66
   3  -9  -6  100.91    6.71
  -3   9   6  104.02    6.95
   0   9   6  363.12   16.33
   0  -9  -6  328.41   14.79
   9  -5  -6   58.55    5.56
  -9   5   6   42.45    3.86
   0  11  -1    0.32    0.39
   0  11  -1    4.09    1.56
   0 -11   1    3.66    1.20
  -8   8  -2    0.66    0.44
  -8   8  -2    2.11    0.72
   3   0 -15    4.98    1.11
   3   0 -15    2.82    0.93
  -2  11  -1   10.30    2.46
   2 -11   1    7.65    1.46
  -8  -4  -5   -0.27    0.66
   0  11  -6   13.82    3.00
   0  11  -6   13.17    3.43
   0  11  -6   10.93    2.29
   2  10   2   45.21    4.12
  -2 -10  -2   38.23    3.47
  -1   5  12   56.11    5.20
   1  -5 -12   49.43    4.43
  -1  11  -6   32.83    4.22
  -1  11  -6   45.56    4.64
  -1  11  -6   45.26    4.04
   2   5 -15  452.87   21.21
   2   5 -15  445.33   20.06
   1   8 -13   73.93    5.29
   1   8 -13   69.19    6.36
   0   0 -15    0.78    0.43
   0   0 -15    0.50    0.41
   0   8 -13   10.33    2.60
   0   8 -13   14.16    5.49
  -1   1 -15  432.29   20.47
  -1   1 -15  401.38   18.83
   0   5 -15   32.73    4.32
   0   5 -15   37.96    3.53
  -4  -8  -5   21.02    3.59
   4   8   5   27.27    3.94
  -7   2  12  287.98   12.98
   7  -2 -12  263.40   12.33
   1  11  -5   28.75    4.05
   1  11  -5   31.67    4.11
   1  11  -5   26.83    3.50
  -7  -3  -8    1.10    0.58
   9   0 -10    1.66    0.70
  -9   0  10    3.97    1.30
   3  -8  -8  193.36   11.15
  -3   8   8  170.66    9.55
  -7   9  -1    9.91    2.47
   7  -9   1    9.76    2.24
   6   7   4    7.17    1.45
  -6  -7  -4    5.15    1.10
  -6  -7  -4    4.39    1.38
  -7   9  -2    1.90    0.83
  -7   9  -2    2.36    0.83
  -5   8 -10    9.99    2.40
  -5   8 -10    8.90    2.44
  -9   6   4   27.11    3.59
   9  -6  -4   27.16    3.59
  -7  -6  -4  188.91   10.70
   7   6   4  158.18    8.68
  -7  -6  -4  134.00    7.91
   2   4  12   53.50    5.01
  -2  -4 -12   61.39    6.12
   2  -6 -11   36.43    3.80
  -2   6  11   26.50    3.45
  -1 -10  -3  392.78   17.86
   1  10   3  320.66   14.80
  -2   6 -14   47.36    4.89
  -2   6 -14   49.95    4.49
  -9  -2  -5    0.60    0.49
  -7  -4  -7  152.07    9.16
   4   3 -15  378.99   17.34
   4   3 -15  410.35   18.48
  -5  10   1    7.97    1.91
   5 -10  -1   12.14    2.58
  -7   0 -10   96.51    6.74
   7   0  10   88.89    5.85
   7   0  10   88.92    5.84
   7   7  -9  209.92   11.70
   1  11  -2    0.45    0.70
   1  11  -2    0.19    0.33
  -1 -11   2    0.99    0.44
   1   7 -14   55.13    6.37
   1   7 -14   39.35    3.52
   6   8  -9    2.13    1.02
   5  -1 -14   25.03    9.18
  -5   1  14   13.66    2.87
   7   8  -4  119.66    7.63
   7   1 -13   68.60    6.30
   7   1 -13   74.30    5.35
   5  -8  -7  306.05   13.95
  -5   8   7  388.36   17.80
 -10   2  -4  290.94   13.03
 -10   2  -4  279.26   13.38
  -4 -10   2   29.84    3.78
   4  10  -2   32.94    4.21
   4  10  -2   35.75    3.74
  -2  -8  -7   64.02    6.18
   2   8   7   71.38    6.70
   0  -8  -8  178.54    9.94
   0   8   8  151.16    9.18
   4   1 -15   17.07    3.15
   4   1 -15   13.93    3.40
   7   2 -13   40.66    3.60
   7   2 -13   41.56    4.72
   1  -6 -11   64.42    6.53
  -1   6  11   55.31    5.14
   4  10  -6    1.55    0.76
   4   7 -13  103.42    6.84
  -4  -7  13   89.11    5.84
   4   7 -13   98.40    7.11
   6  -8  -6  814.19   36.81
  -6   8   6  755.58   33.78
   2  -4 -13   69.73    6.44
  -2   4  13   70.34    6.51
   3   9   4    2.10    0.84
  -3  -9  -4    4.90    1.06
   2   1  14   47.28    4.18
  -2  -1 -14   44.35    4.55
  10   2  -7  297.18   14.13
  10   2  -7  264.63   11.92
   2   9   5   55.95    5.65
  -2  -9  -5   51.61   18.83
  -8  -5  10    5.73    1.18
   8   5 -10    8.57    1.95
   8   5 -10   13.58    3.25
   3  -5 -12   25.29    9.25
  -3   5  12   25.79    3.36
   9   5   0   27.34    3.48
  -9  -5   0   41.46    4.06
  -9  -5   0   26.49    3.44
   9   5   0   31.13    4.00
 -10   1  -4  528.05   23.50
 -10   1  -4  716.59   32.60
 -10   1  -4  616.53   27.43
   0  10 -10  124.59    7.45
   0  10 -10  123.74    7.65
   0  10 -10  110.20    6.53
   8  -8  -1   20.85    3.08
  -8   8   1   19.50    3.15
   0   7 -14    1.82    0.89
   0   7 -14    1.03    0.76
   7  -9   0    4.52    1.47
  -7   9   0    5.88    1.37
  -3  11  -3   48.37    5.00
   3 -11   3   43.86    3.83
  -7  -8   3    1.90    0.77
   7   8  -3    2.65    1.13
  -7  -8   3    3.45    1.06
   9   2 -10  179.54   10.09
   9   2 -10  174.22    9.70
   4   9 -10  186.49   10.90
   6   7 -11  339.17   15.13
  -6  -7  11  311.98   13.93
   6   7 -11  300.65   14.99
 -10   5   0   81.83    5.54
 -10   5   0   84.50    5.93
   7   8  -5    4.46    1.47
  -4   2  14   -0.73    0.54
   4  -2 -14   -0.28    0.54
  -2  -6 -10    9.45    2.21
   2   6  10   11.42    2.82
 -10   5   1    9.09    2.20
 -10   5   1    8.80    2.33
   6   5 -13   30.06    4.37
   6   5 -13   31.89    4.11
  -6  -5  13   26.95    3.62
  -1   4  13  111.62    6.74
   1  -4 -13  114.03    6.90
  -7   9  -3    7.73    1.99
  -7   9  -3   10.74    2.80
  -9  -3  -4    2.49    0.87
  -8   2  -9    0.42    0.53
   8  -2   9    0.44    0.24
  -8   2  -9    0.01    0.15
  -8   7  -6  284.70   12.87
  -8   7  -6  261.35   12.57
  10  -4   3   32.65    4.16
 -10   4  -3   32.56    4.37
 -10   4  -3   36.75    3.49
  -9   2  -7   41.59    3.65
   9  -2   7   44.20    3.84
  -9   2  -7   62.74    6.11
  -4  -7  -7   25.39    9.29
  -4  -7  -7   21.50    3.13
   4   7   7   25.23    9.21
  -8   8  -3  267.93   12.13
  -8   8  -3  284.65   13.24
   3   9 -11  262.54   12.07
   3   9 -11  271.76   12.19
  10  -3  -6    0.72    0.36
 -10   3   6    1.64    0.76
  -3  11  -2   38.80    4.75
   3 -11   2   35.36    3.28
  -3   8 -12  568.36   25.62
  -3   8 -12  544.14   24.58
   6   6   6  149.14    8.85
  -6  -6  -6  195.75   10.82
  -6  -6  -6  161.15    8.81
  -7   5 -10  158.22    8.81
  -7   5 -10  139.98    9.27
  -3   5 -14  214.92   12.14
  -3   5 -14  200.32   11.09
  -1  11   0   26.03    3.64
   1 -11   0   31.15    4.12
  -8   2  11  150.55    9.05
   8  -2 -11  134.17    8.05
   8   4 -11   77.69    5.30
  -8  -4  11   61.55    5.58
   8   4 -11   80.30    5.42
   8  -3   9  159.87    8.86
  -8   3  -9  168.24    9.29
  -8   3  -9  165.85    9.42
   1 -10  -4    9.99    2.45
  -1  10   4    5.75    1.51
  -9  -5   7   15.75    2.39
   9   5  -7   15.85    2.69
  -9  -5   7   11.62    2.49
   6   2 -14   91.91    6.52
   6   2 -14  103.33    6.85
  -6   7 -10  104.30    7.01
  -6   7 -10  107.95    6.67
 -10  -1  -3   38.25    3.70
  -3  11  -4  153.51    9.26
  -3  11  -4  154.16    9.48
  -5   3  13   22.06    4.19
   5  -3 -13   19.95    3.41
   8   7  -4   49.50    4.71
  -8  -7   4   55.75    5.04
  -8  -7   4   52.02   18.89
  -6   2  13  102.37    6.87
   6  -2 -13  120.74    7.29
 -10  -3   0   33.68    4.50
 -10  -3   0   30.59    3.91
 -10  -3   0   20.98    3.09
   6  -7  -8  115.63    7.04
  -6   7   8  112.42    6.88
   1  11  -6  384.89   17.17
   1  11  -6  404.98   19.02
   1  11  -6  362.91   16.20
  -9  -1  -6  228.32   12.64
  -2  10   4   -0.44    0.69
   2 -10  -4    1.13    0.56
   2   8 -13    5.13    1.35
  -2  -8  13    3.62    1.17
   2   8 -13    5.91    1.31
  10  -2  -7   42.18    3.77
 -10   2   7   75.47    5.15
  -7  -2  -9   29.54    5.08
   3   7   8    0.51    0.32
  -3  -7  -8   -0.30    0.62
 -10  -3   6  262.97   11.98
  10   3  -6  293.12   13.65
  -2  11  -6  101.01    7.59
  -2  11  -6  103.43    7.01
  -3   6  11   57.01    5.62
   3  -6 -11   49.99    4.47
  -3 -10  -1    0.25    0.16
   3  10   1    0.38    0.45
   3  10   1    0.33    0.25
   1  10 -10   77.78    6.01
   1  10 -10   86.90    5.86
   1  10 -10   70.55    6.40
  -1   8 -13   32.14    4.37
  -1   8 -13   36.56    3.49
   7   7   2   36.09    3.20
  -7  -7  -2   32.74    4.30
  -7  -7  -2   40.28    4.03
   7   7   2   33.48    4.29
   3   2  13  394.08   17.85
  -3  -2 -13  363.64   17.39
   6   1 -14   24.61    9.04
   6   1 -14   23.33    3.74
  -5   6 -12   10.72    2.66
  -5   6 -12    7.17    1.63
  -1  10 -10  568.80   25.46
  -1  10 -10  675.17   30.63
  -9   3  -7   36.21    3.35
  -9   3  -7   33.53    4.47
   9  -3   7   39.20    3.45
   8   7  -3   67.72    6.35
  -8  -7   3   77.61    5.14
  -8  -7   3   64.87    5.86
 -10   5  -1    3.82    1.22
 -10   5  -1    4.47    1.59
   2   7 -14    0.39    0.33
   2   7 -14   -0.35    0.95
 -10   3  -4  126.41    7.72
  10  -3   4  102.63    6.82
 -10   3  -4  109.02    6.71
  -5  -1 -12  162.72    9.36
   5   1  12  128.59    7.70
   5   1  12  164.07    9.05
  10  -5  -2   40.05    3.58
 -10   5   2   49.09    4.74
   0   5  12   84.44    5.71
   0  -5 -12   78.43    5.31
 -10  -2  -2    6.18    1.73
   1   2  14    7.39    1.73
  -1  -2 -14   12.25    2.93
   3  -4 -13  162.85    9.36
  -3   4  13  180.32    9.93
   4 -10  -3  159.79    8.81
  -4  10   3  149.17    9.17
   5  -9  -5   68.87    6.33
  -5   9   5   65.51    6.08
   0   9 -12   15.97    3.14
   0   9 -12   15.28    3.00
   9  -1 -10    0.88    0.46
  -9   1  10   -0.36    0.55
   2 -11   0  189.26   10.39
  -2  11   0  190.10   10.76
   8   7  -5   20.33    3.72
  -8  -7   5   26.33    3.33
  -8  -7   5   23.75    3.45
   7   0 -13   10.39    2.59
   8  -7  -5    3.57    1.22
  -8   7   5    6.63    1.79
  -9   1  -7    1.67    0.95
  -3   7 -13    3.79    1.29
  -3   7 -13    2.25    1.34
  -4  -6  14    1.81    0.69
   4   6 -14    2.63    0.84
   4   6 -14    1.46    0.90
  -9   7   0   42.30    3.81
  -9   7   0   40.61    3.70
  -7  -8   2  129.74    7.72
   7   8  -2  123.48    7.45
   4   8 -12   19.00    2.84
   4   8 -12   23.27    3.59
  -4  -8  12   15.00    2.21
  -8   6   7   77.98    5.37
   8  -6  -7   73.83    4.95
  -9   7  -1   17.24    2.76
  -9   7  -1   20.13    3.02
  -9   5  -6    4.25    1.44
  -9   5  -6    4.27    1.36
   9  -5   6    2.98    0.95
   8   1 -12   23.20    3.44
   8   1 -12   21.76    3.21
   7   8  -6   96.33    6.45
  -1  -9  12    3.84    1.23
   1   9 -12    7.38    1.95
   1   9 -12    6.90    1.64
  -1 -11   1  455.45   20.46
   1  11  -1  434.41   19.87
   1  11  -1  446.22   19.94
   5   8 -11   84.86    5.78
   5   8 -11   79.38    5.18
  -5  -8  11   74.05    4.85
   0  11   0  156.66    8.88
   0 -11   0  142.76    8.45
   7   3 -13  423.85   19.62
   7   3 -13  448.78   20.25
   5   5 -14   43.47    3.94
   5   5 -14   48.37    4.34
   3   5 -15   53.57    4.99
   3   5 -15   66.19    6.96
  -3  11  -1  117.80    8.44
   3 -11   1  116.42    7.18
  -5  10  -6  170.65    9.67
  -5  10  -6  141.83    8.56
   6   1  11    9.40    1.98
  -6  -1 -11   12.06    2.62
   6   1  11   10.27    2.29
   0  11  -7   57.16    5.19
   0  11  -7   57.49    5.33
   0  11  -7   56.99    5.36
  -5  -9  -1   65.31    5.95
   5   9   1   53.79    4.92
   5   9   1   67.03    6.85
   8  -1   9    5.47    1.06
  -8   1  -9   13.70    3.27
  -8   1  -9    7.15    1.35
  -6   9  -7    5.10    1.28
  -6   9  -7    4.81    1.06
  -7   8  -7   64.19    6.04
  -7   8  -7   64.15    6.43
  -3   0 -14   29.65    3.95
  -3   0 -14   28.66    3.90
  -7  -6  11    6.51    1.30
   7   6 -11    6.65    1.32
   7   6 -11   12.48    2.89
   6   9  -4  151.49    9.12
   7  -9  -1  200.03   11.24
  -7   9   1  202.74   11.72
  -1   5 -15  114.76    6.93
  -1   5 -15  105.31    6.49
  -4   9 -10  192.36   10.83
  -4   9 -10  160.18    8.85
  10   0  -8    0.57    0.28
 -10   0   8    3.12    1.03
  -7  -5  12    3.99    1.29
   7   5 -12    3.63    1.23
   7   5 -12    5.96    1.20
  -1  11  -7  120.05    7.36
  -1  11  -7   94.42    6.18
  -1  11  -7  113.99    8.05
  -2   3 -15   47.61    5.92
  -2   3 -15   46.63    4.46
   7   5   6    1.95    0.77
  -7  -5  -6    7.25    1.63
   7   5   6    2.56    0.83
   4   4 -15    2.34    0.81
   4   4 -15    1.06    1.12
   2  -1 -15  367.32   17.28
  -2   1  15  307.11   14.23
   4  10  -1   57.77    5.25
  -4 -10   1   48.60    4.22
   4  10  -1   54.49    5.11
   0   6  11   28.52    3.86
   0  -6 -11   30.34    4.05
   6   3 -14 1125.33  408.51
   6   3 -14 1052.67   47.55
  -3  10  -9  219.80   12.11
  -3  10  -9  227.35   12.89
  -4  -9  -3  207.74   11.59
   4   9   3  166.05    9.26
   8   2 -12    8.11    2.10
   8   2 -12    2.92    0.97
  -4   6 -13  152.13   10.00
  -4   6 -13  117.26    7.11
  -5   3 -13  453.69   20.59
  -5   3 -13  567.50   25.56
   4  10  -7  166.23    9.49
  10  -4  -5  355.23   16.34
 -10   4   5  402.09   18.31
  -3  11  -5   46.57    5.08
  -3  11  -5   41.80    3.69
  -7   9  -4   -0.55    0.61
  -7   9  -4    0.27    0.40
  -2  -3 -13   10.83    2.59
   2   3  13   11.61    2.84
 -10   0  -4  229.07   12.61
  -9  -4   9   83.25    5.47
   9   4  -9  103.95    6.86
   9   4  -9   95.90    6.42
   6   8   2   53.80    4.90
  -6  -8  -2   39.45    3.46
  -6  -8  -2   51.66   18.77
   6   8   2   46.69    4.24
   9  -7  -1   37.03    3.63
  -9   7   1   36.27    3.56
   1  -1 -15  126.26    7.72
  -1   1  15  105.54    6.45
  -5  -7  -6   14.32    5.50
   5   7   6   11.03    2.42
  -5  -7  -6    7.45    1.41
   6   9  -5   11.93    2.92
  -8  -7   2    5.92    1.22
   8   7  -2   13.33    3.03
  -8  -7   2   11.29    2.48
  -8  -7   2    8.32    1.74
 -10  -1   8  292.45   13.65
  10   1  -8  193.02   10.55
   0  10   4    0.52    0.32
   0 -10  -4    0.61    0.45
  -6   8  -9   37.33    3.99
  -6   8  -9   37.23    3.35
  -7   7   7  279.86   12.93
   7  -7  -7  371.56   16.87
  -8   8   2   23.88    3.71
   8  -8  -2   31.10    4.10
  -6   6 -11   62.69    5.95
  -6   6 -11   39.28    3.73
  -2   2 -15    5.93    1.34
  -2   2 -15    5.28    1.16
  -1   7 -14  245.74   14.83
  -1   7 -14  208.51   11.50
   2  -7 -10    2.00    0.82
  -2   7  10    2.10    0.74
   5   8   4   35.04   12.85
  -5  -8  -4   33.27    4.30
  -5  -8  -4   24.69    9.00
  -6   3 -12   61.06    6.03
   6  -3  12   53.24    5.04
  -6   3 -12   69.31    6.49
  -5   7   9    7.70    1.85
   5  -7  -9    4.23    1.40
   2  11  -4   17.92    2.61
   2  11  -4   21.97    3.22
   2  11  -4   27.37    3.88
   6   9  -3   80.61    5.59
  -5   2 -13  234.26   13.20
  -5   2 -13  275.99   12.97
   5  -2  13  172.06    9.47
   0  -4 -13  143.29    8.65
   0   4  13  116.98    7.03
  -9   7  -2   46.84    4.24
  -9   7  -2   61.08    6.47
   4  -9  -6    8.89    2.07
  -4   9   6    9.79    2.16
   4   0 -15   69.40    6.98
   4   0 -15   82.89    5.61
  -6   2 -12    8.68    1.96
  -6   2 -12    9.55    2.28
   6  -2  12    6.42    1.55
   1   9   6  342.08   15.68
  -1  -9  -6  360.08   16.24
   8  -4   9    2.65    0.90
  -8   4  -9    1.69    0.88
  -8   0  12  260.20   94.50
   8   0 -12  298.00   13.65
  -8  -5  -4    5.00    1.32
  -4   8   8   10.66    2.28
   4  -8  -8   13.71    3.15
  -4  10  -8   55.26    5.93
  -4  10  -8   56.25    5.20
  -1   7  10    2.18    0.90
   1  -7 -10    0.34    0.59
  -8  -6   9  579.42   25.82
   8   6  -9  556.16   25.18
  -8  -6   9  612.27   27.26
   2  11  -3    2.64    0.83
   2  11  -3    1.93    0.93
  -2 -11   3    1.10    0.42
  -8   8  -4    1.28    0.76
  -8   8  -4    1.46    0.76
  -1   0 -15   78.86    6.12
  -1   0 -15   73.42    6.23
  -9   4   8   31.31    4.04
   9  -4  -8   20.73    3.07
  -9   6  -5  124.22    7.51
  -9   6  -5  113.41    7.26
 -10   5  -2   30.77    4.21
 -10   5  -2   37.41    4.25
  -1   9 -12  239.57   13.58
  -1   9 -12  218.66   12.14
  -3  10   4  121.32    7.45
   3 -10  -4  120.91    7.53
  -3   9 -11  192.50   10.75
  -3   9 -11  201.42   11.61
  -8  -7   6   47.05    4.04
   8   7  -6   46.23    4.30
  -8  -7   6   45.66    3.93
  -5  10   2   30.61    4.28
   5 -10  -2   33.02    4.32
   2  11  -5  391.34   17.45
   2  11  -5  364.04   16.23
   2  11  -5  337.18   15.43
  -9   3   9  212.27   11.89
   9  -3  -9  138.14    8.31
   3  10  -9    3.33    1.15
  -8  -6  -2    8.86    2.14
   8   6   2    8.31    1.73
  -8  -6  -2    7.52    1.53
   5   9  -9   77.43    5.26
   4   1  13   20.71    3.04
   4   1  13   19.65    2.89
  -4  -1 -13   33.45    5.43
 -10   5   3    0.57    0.55
  10  -5  -3    0.21    0.31
   7  -8  -5  811.61   36.56
  -7   8   5  698.94   31.24
   6   0 -14  108.94    6.52
   6   0 -14  121.54    7.48
  -5  -4 -10    4.22    1.46
   5   4  10    1.15    0.58
   5   4  10    0.87    0.44
  -9  -4  -3  161.28    9.40
  -6   9   4   66.74    6.25
   6  -9  -4   70.10    6.45
  -2   3  14   65.08    6.26
   2  -3 -14   70.15    6.50
   9   3 -10  758.23   33.93
   9   3 -10  719.48   32.37
 -10   1   8   75.90    5.15
  10  -1  -8   70.98    6.74
   4  -5 -12    5.28    1.19
  -4   5  12    0.98    0.58
  -5   9  -9  170.37    9.42
  -5   9  -9  143.64    9.04
   1  11  -7  644.35   29.25
   1  11  -7  871.66   38.79
   1  11  -7  831.63   37.01
  -2   4 -15   28.30    3.74
  -2   4 -15   32.56    4.94
  -9   4  -7    2.56    1.13
  -9   4  -7    4.73    1.82
   9  -4   7    4.54    1.45
  -9   6   5   35.23   12.85
   9  -6  -5   29.42    4.15
  -5   4 -13  201.36   11.82
  -5   4 -13  211.65   11.69
   1   6 -15    2.31    0.84
   1   6 -15    1.63    0.81
   6   9  -6   89.15    6.01
  -6  10  -2  205.80   11.45
   1  -3 -14    5.84    1.44
  -1   3  14    3.50    1.38
   7  -4 -11   19.04    2.97
  -7   4  11   33.69    4.43
  -7   5  10   21.72    3.82
   7  -5 -10   25.48    9.30
   3  -1 -15   41.09    3.96
  -3   1  15   38.96    3.58
  -9  -5  -1    3.16    1.06
  -9  -5  -1    2.15    0.68
   9   5   1    2.74    0.87
  -1  -8  -8    7.23    1.71
   1   8   8    6.53    1.41
   2  10 -10    3.22    1.04
   2  10 -10    3.76    1.19
   2  10 -10    2.84    1.26
  -7  -8   1  120.13    7.12
   7   8  -1  116.91    7.46
   7   8  -1  114.41    6.76
  -2  -7  -9   12.36    2.65
   2   7   9    9.72    2.41
 -10  -4   3   16.70    2.60
 -10  -4   3    6.85    1.47
 -10  -4   3   17.55    2.84
  10   4  -3   23.04    3.76
  -5  -5  -9    9.23    2.40
   5   5   9    5.68    1.29
   5   5   9    7.71    1.61
   3  -7 -10   84.13    6.09
  -3   7  10   85.88    6.07
   2   9 -12    4.65    1.83
   2   9 -12    3.69    1.21
  -2  -9  12    2.09    0.71
  -2  10 -10  483.42   22.27
  -2  10 -10  468.29   21.03
   6   9  -2  176.60   10.32
   6   9  -2  173.38    9.43
  -6  -9   2  177.07    9.62
   4   5  10   45.83    4.30
   4   5  10   46.47    4.16
  -4  -5 -10   63.29    5.99
 -11   1   2  259.73   94.31
 -11   1   2  273.60   12.33
 -11   1   2  175.82    9.58
   4   4  11   22.51    3.30
  -4  -4 -11   26.63    4.31
   4   4  11   14.84    5.61
  -6   4 -12   75.93    5.45
  -6   4 -12   79.44    5.61
  -3  11   0   34.73   12.79
   3 -11   0   35.41    3.34
 -10  -3  -1  154.85    9.09
 -10  -3  -1  176.39    9.81
 -10  -3  -1  176.84    9.62
 -10  -4   4   93.68    6.18
 -10  -4   4   71.10    6.45
 -10  -4   4   90.50    6.19
  10   4  -4   98.97    6.78
   7   8  -7   97.50    6.78
   9  -7  -2    3.50    1.22
  -9   7   2    4.11    1.37
  -2  11  -7   23.50    4.46
  -2  11  -7   17.95    2.64
   2  11  -2    1.88    0.77
  -2 -11   2    3.18    1.02
   2  11  -2    0.98    0.80
  -6  10  -1   79.17    5.50
   6 -10   1   70.53    6.80
   1 -11  -1  120.99    7.36
  -1  11   1  125.57    8.00
  -6  10  -3   63.42    5.86
  -6  10  -3   60.68    6.04
  10   3  -7   49.28    4.35
 -10  -3   7   52.47    4.94
   4  -6 -11   18.00    3.33
  -4   6  11   17.57    3.28
  -9   0  -7   96.84    7.06
 -11   1   1  258.18   93.74
 -11   1   1  296.60   13.61
 -11   1   1  340.67   15.41
 -10   4  -4   23.06    3.86
  10  -4   4   17.77    2.58
 -10   4  -4   22.34    3.60
  -4   3 -14   15.04    2.60
  -4   3 -14   18.48    3.11
   0   1  15   76.71    5.23
   0  -1 -15   75.33    6.48
   3   7 -14  155.53   56.49
  -3  -7  14  131.95    7.83
   3   7 -14  160.10    9.77
   0   6 -15   35.40    3.77
   0   6 -15   29.73    3.93
 -11   1   3    7.43    1.44
 -11   1   3    9.52    2.32
 -11   0   2    7.93    1.71
 -11   0   2   10.96    2.32
 -11   0   2   10.87    2.81
  10   2  -8    8.72    2.06
  10   2  -8    5.16    1.29
  -9  -5   8   49.58    4.35
  -9  -5   8   53.98    4.92
   9   5  -8   43.56    4.03
   2  11  -6  220.60   12.37
   2  11  -6  244.30   13.30
   2  11  -6  249.29   13.58
  -8  -7   1   77.69    5.14
   8   7  -1   84.03    5.82
   8   7  -1   65.39    5.94
  -8  -7   1   73.09    4.93
   8   3 -12  307.56   13.89
   8   3 -12  299.22   13.78
  -2   1 -15   59.64    5.93
  -2   1 -15   57.56    5.53
   3   8 -13   11.11    2.89
  -3  -8  13    8.34    1.63
   3   8 -13   11.72    2.65
  -9   7  -3  141.86    8.90
  -9   7  -3  145.44    8.73
 -10  -4   2  131.37    8.06
 -10  -4   2  104.32    6.96
  10   4  -2   86.51    5.77
  -6   5  11  333.78   15.21
   6  -5 -11  305.21   14.11
  -8   6  -8   24.29    3.81
  -8   6  -8   18.44    2.96
   5  -1  13    1.12    0.59
  -5   1 -13    1.31    0.63
  -5   1 -13    0.69    0.68
  -6   1 -12   10.03    2.66
  -6   1 -12    8.91    2.08
   6  -1  12    7.90    1.64
  -3  11  -6   66.76    6.16
  -3  11  -6   62.87    5.86
  -2 -10  -3  177.78    9.90
   2  10   3  201.32   11.59
  -7   9   2   60.81    5.72
   7  -9  -2   58.07    5.37
   4  -4 -13   47.12    4.24
  -4   4  13   42.79    3.78
  -1 -11   0  158.19    8.73
   1  11   0  161.08    8.78
   1  11   0  213.46   12.01
   5   2 -15  249.36   13.72
   5   2 -15  271.24   12.67
   2 -11  -1    0.57    0.37
  -2  11   1    0.70    0.65
   2   6 -15    3.23    1.14
   2   6 -15    1.81    0.81
  -7  -1 -10    2.81    1.20
   7   1  10    6.32    1.20
 -11   0   3    1.87    0.75
 -11   0   3    3.80    1.21
 -11   0   3    1.37    0.50
  -3   3  14   25.25    9.20
   3  -3 -14   31.86    4.96
   5   3  11   61.86    5.86
   5   3  11   64.42    5.89
  -5  -3 -11   65.48    6.18
   9  -5  -7  329.98   14.93
  -9   5   7  333.08   15.20
  -2   8 -13  152.06    9.50
  -2   8 -13  159.26    9.11
  -4   2 -14    3.53    1.15
  -4   2 -14    5.97    1.44
   7  -1 -13    6.05    1.47
  -7   1  13    5.38    1.24
   6   4   9   60.15    5.57
  -6  -4  -9   82.14    6.21
   6   4   9   57.44    5.31
   0  -7 -10   82.51    6.07
   0   7  10   82.80    5.57
   6   8 -10    2.36    1.13
  -7   3 -11    1.02    0.56
  -7   3 -11    1.31    0.85
   7  -3  11    0.55    0.29
  -8   0  -9  210.47   11.78
  -7   9  -5  109.80    6.72
  -7   9  -5  121.35    7.60
  -7  -7  10   26.23    3.33
   7   7 -10   27.49    3.81
   9   6  -4  361.20   16.46
  -9  -6   4  375.41   16.88
  -9  -6   4  340.68   15.25
 -10  -4   5    0.66    0.40
  10   4  -5    0.52    0.34
 -10  -4   5    0.22    0.18
 -11   2   2   71.38    7.07
 -11   2   2   62.90    5.92
 -11   0   1  266.83   12.14
 -11   0   1  275.89   12.52
 -11   0   1  267.45   12.26
   7  -2  11  303.11   13.57
  -7   2 -11  348.45   15.68
  -7   2 -11  340.21   15.63
  -4  11  -3  106.29    6.95
   6  -4 -12   26.85    3.58
  -6   4  12   21.62    3.96
 -10   2  -5   15.56    2.43
 -10   2  -5   26.72    4.26
 -11   2   1   77.41    5.23
 -11   2   1  103.39    6.92
 -11   2   1   94.01    6.40
   6   4 -14  404.38   18.15
   6   4 -14  407.50   18.63
  -7   7  -9   25.54    9.69
  -7   7  -9   31.92    5.57
   9   6  -3    5.56    1.31
  -9  -6   3    7.06    1.52
  -9  -6   3    3.71    1.24
  -9  -6   3    7.95    1.53
   9  -2 -10   24.04    3.54
  -9   2  10   28.99    3.81
  -4 -10   0    1.46    0.56
   4  10   0    0.97    0.39
   4  10   0    2.95    1.07
  -4  11  -2    8.28    1.73
   4 -11   2    6.59    1.55
  -1  -5 -12  227.25   13.21
   1   5  12  188.15   10.37
   8  -4 -10    4.37    1.42
  -8   4  10    7.94    1.82
   2  -9  -7  313.07   14.36
  -2   9   7  284.20   13.21
   7   4 -13  185.04   10.15
   7   4 -13  192.30   11.72
  -8  -7   7    7.94    1.44
   8   7  -7   11.04    2.84
   0  11   1   19.32    3.76
   0 -11  -1   19.63    2.92
   6 -10   0    7.20    1.56
  -6  10   0   10.17    2.32
   4  10  -8    2.63    0.97
  10  -3  -7    6.18    1.33
 -10   3   7    6.94    1.75
   0  11  -8  161.07    9.31
   0  11  -8  150.21    8.87
   0  11  -8  145.62    8.66
   8  -8  -3  343.02   15.95
  -8   8   3  338.64   15.78
   5   1 -15    5.28    1.11
   5   1 -15    8.19    2.01
   1  -9  -7   11.42    2.93
  -1   9   7   12.22    2.89
   5  -2 -14    6.91    1.51
  -5   2  14   11.31    2.80
 -11   1   0   52.46    4.86
 -11   1   0   41.26    3.89
 -11   1   0   37.31    3.41
  -6  10  -4   -0.23    0.80
  -6  10  -4   -0.04    0.62
 -10   5  -3    8.87    2.30
 -10   5  -3    8.13    1.83
   5   3 -15  226.37   12.70
   5   3 -15  197.02   11.27
  -3   6 -14    9.25    2.26
  -3   6 -14    7.23    1.59
  -8   1  12  103.04    6.91
   8  -1 -12   72.77    5.27
  -4   4 -14  158.57    9.25
  -4   4 -14  168.60    9.61
  -8  -3  -7   44.17    4.29
   1   3 -16   40.97    3.92
   1   3 -16   38.55    3.55
  -6  -3 -10   47.23    4.30
   6   3  10   40.73    3.57
   6   3  10   43.98    3.89
  -9  -6   5   16.78    2.52
  -9  -6   5   26.04    3.34
   9   6  -5   31.70    4.58
   7  -3 -12    3.85    1.33
  -7   3  12    3.92    1.55
  -5  10  -7  267.48   12.07
  -5  10  -7  244.57   13.49
   7  -6  -9    4.58    1.74
  -7   6   9    5.86    1.39
  -8   7  -7   10.69    2.71
  -8   7  -7   16.16    3.30
   1  10   4   84.73    5.81
  -1 -10  -4   95.11    6.36
 -10   1  -5  149.86    9.13
   3  10   2   67.37    6.41
  -3 -10  -2   67.17    6.28
   3  10   2   69.30    6.33
   1   2 -16    5.10    1.21
   1   2 -16    3.87    1.27
 -11   0   4   14.02    5.32
 -11   0   4   25.09    9.21
   6   9  -7   34.36   12.74
  -1  11  -8  225.10   12.23
  -1  11  -8  240.11   13.16
  -1  11  -8  251.48   14.12
  -4  11  -4  208.05   11.59
  -4  11  -4  253.78   14.19
 -11   1   4    1.36    0.53
 -11   1   4    2.32    0.84
   0  -3 -14   17.01    3.09
   0   3  14   13.54    3.03
 -11   2   3   10.37    2.34
 -11   2   3   13.78    3.17
   4   6   9   77.89    5.20
   4   6   9   45.88    4.02
  -4  -6  -9   99.32    6.81
   2   2 -16   32.19    5.03
   2   2 -16   31.00    4.10
  10  -5  -4   16.15    2.82
 -10   5   4   11.58    2.78
   8  -5  -9    5.17    1.18
  -8   5   9    2.85    0.99
  -6   6  10   21.90    4.03
   6  -6 -10   18.49    2.79
  -7   6 -10   63.13    5.95
  -7   6 -10   56.59    5.64
 -10  -2  -3  230.91   12.75
   4   3  12  135.74    8.03
   4   3  12  201.04   11.23
  -4  -3 -12  219.28   12.16
   2   3 -16   21.44    3.89
   2   3 -16   30.49    4.28
 -10  -1  -4  220.48   12.14
  -6  -5  -8   15.93    3.18
   6   5   8   10.69    2.28
   6   5   8   10.44    2.31
  -8   8  -5   51.27   18.78
  -8   8  -5   50.69    4.63
  -1  -6 -11  268.83   13.01
   1   6  11  253.43   13.96
 -10  -4   1  117.59    7.32
  10   4  -1  131.05    7.90
 -10  -4   1  106.74    6.38
 -11   2   0    2.00    0.65
 -11   2   0    2.75    0.95
 -11   2   0    2.85    0.95
  -2   9 -12  161.25    9.11
  -2   9 -12  186.88   10.51
   6   9  -1    6.52    1.37
   6   9  -1    2.94    0.96
  -6  -9   1    2.51    0.86
  10  -3   5  147.31    8.81
 -10   3  -5  158.39    9.43
 -10   3  -5  156.52    8.55
   2  11  -1   56.00    5.16
   2  11  -1   72.16   26.32
  -2 -11   1   51.95   18.90
   4   5 -15   -0.30    0.53
   4   5 -15    0.55    0.55
   3   5  11  274.91   12.40
  -3  -5 -11  258.04   93.81
  -9  -6   2   64.99    6.05
   9   6  -2   76.60    5.18
  -9  -6   2   78.27    5.29
  -9  -6   2   46.78    4.07
  -4  11  -1    6.44    1.56
   4 -11   1    6.05    1.39
   4   9 -11  188.97   10.72
   4   9 -11  180.59    9.81
  -2   7 -14   46.29    4.16
  -2   7 -14   40.48    3.98
  -5  -6  -8  254.59   14.06
   5   6   8  225.42   12.47
   5   6   8  206.52   11.29
 -10   2   8    5.65    1.29
  10  -2  -8    7.10    1.67
   9   1 -11  122.25    7.37
   9   1 -11  100.49    6.74
  -8   5  -9   22.35    3.44
  -8   5  -9   31.09    4.15
 -10   4   6   97.73    7.06
  10  -4  -6   70.88    6.59
  -2   5 -15   -0.15    0.72
  -2   5 -15    0.38    0.43
   6   7   5   57.16    5.27
  -6  -7  -5   50.98   18.52
  -6  -7  -5   65.12    6.40
   7   6   5    3.10    0.98
  -7  -6  -5    3.06    1.10
  -7  -6  -5    3.24    1.00
  -1  -4 -13    1.38    0.74
   1   4  13    1.66    0.70
   7   7   3  128.21    7.88
  -7  -7  -3  130.52    7.73
  -7  -7  -3  130.92    7.88
   7  -4  11   14.92    5.49
  -7   4 -11   26.06    3.45
  -7   4 -11   42.96    5.03
 -11   0   0   21.96    3.30
 -11   0   0   24.04    3.55
 -11   0   0   24.01    4.36
   9  -7  -3  180.14   10.02
  -9   7   3  167.53    9.59
 -11  -1   3   32.51    4.26
 -11  -1   3   30.62    3.98
 -11  -1   3   32.95    4.29
  -8  -4  -6   16.93    3.23
 -11  -1   2    7.58    1.44
 -11  -1   2    4.76    1.16
 -11  -1   2    9.55    2.35
  -5  -9  -2   47.55    4.18
   5   9   2   48.61    4.88
   5   9   2   40.89    3.68
  -4  10   4   61.49    5.74
   4 -10  -4   57.75    5.62
  -8   3  11    5.14    1.29
   8  -3 -11    5.67    1.26
  -5   5 -13  189.59   10.55
  -5   5 -13  219.91   12.56
   8   5 -11  174.64   10.48
  -8  -5  11  145.90    8.68
   8   5 -11  153.10    9.15
  -8  -2  -8  131.79    8.35
   0  10 -11    1.79    0.70
   0  10 -11    0.81    0.34
   0  10 -11    2.65    1.08
   2  11  -7  414.08   18.47
   2  11  -7  447.39   19.92
   2  11  -7  493.16   23.24
  -9  -2  -6  251.51   13.91
   1  11  -8    7.17    1.45
   1  11  -8   13.07    2.83
   1  11  -8   18.36    3.44
  -7  -8   0   12.43    2.88
   7   8   0    7.23    1.58
  -7  -8   0    3.95    1.30
   7   8   0    7.73    1.81
  -4   1 -14    1.62    0.98
  -4   1 -14    0.19    0.51
  -7   1 -11   54.54    5.07
   7  -1  11   47.30    4.14
  -7   1 -11   55.62    5.85
  -3   9   7  138.58    8.41
   3  -9  -7  141.91    8.51
   5   7 -13    5.07    1.33
   5   7 -13    6.03    1.31
  -5  -7  13    4.21    1.34
   8  -7  -6   17.60    3.11
  -8   7   6   19.99    3.65
  -1   6 -15  345.12   16.23
  -1   6 -15  390.50   17.81
   3   4  12   38.19    3.67
  -3  -4 -12   50.96   18.58
   6  -1 -14    6.94    1.72
  -6   1  14    6.15    1.41
  -9  -3  -5   35.16   12.86
  -2  -2 -14   13.19    3.33
   2   2  14    7.97    1.88
  -3  11   1    3.98    1.47
   3 -11  -1    4.02    1.28
   6  -8  -7   31.42    4.07
  -6   8   7   24.45    3.92
 -10  -4   6    5.95    1.32
  10   4  -6    7.03    1.53
 -10  -4   6    5.30    1.19
  -4   7  10  178.49   10.13
   4  -7 -10  178.32    9.93
   4  -1 -15    2.93    0.98
  -4   1  15    2.30    0.79
  -3  -8  -7   49.00    4.76
   3   8   7   39.85    4.23
  -9   0  11  270.77   12.41
   9   0 -11  337.79   15.26
  -6   9  -8  219.56   12.21
  -6   9  -8  207.91   11.56
  -5  10   3    0.33    0.65
   5 -10  -3    1.26    0.55
   3   9   5    9.73    2.37
  -3  -9  -5    9.79    2.34
   6   6 -13   14.48    5.33
  -6  -6  13   10.33    2.22
   6   6 -13   15.15    2.95
   0   3 -16    8.06    1.82
   0   3 -16    7.14    1.53
  -6   5 -12   51.50   18.75
  -6   5 -12   63.43    6.67
   7   8  -8    2.32    0.94
   4   8   6  329.40   15.29
  -4  -8  -6  391.26   17.76
   5  10  -4    0.16    0.52
   3   1  14    1.65    0.63
  -9   7  -4   10.29    2.28
  -9   7  -4   10.87    2.60
   1   4 -16   31.69    4.20
   1   4 -16   31.42    4.62
  -9  -6   6   75.51    4.96
  -9  -6   6   83.18    5.52
   9   6  -6   82.41    5.61
   2  -8  -9    0.65    0.45
  -2   8   9   -0.61    0.54
   0   2 -16   42.01    3.89
   0   2 -16   40.49    3.75
   8   7   0    3.55    1.20
   8   7   0    6.06    1.29
  -8  -7   0    3.16    1.09
  -8  -7   0    3.07    1.06
  -1  10   5    5.99    1.50
   1 -10  -5    4.61    1.80
  -2  10   5  108.63    6.87
   2 -10  -5  101.91    6.78
   1  10 -11   80.22    5.27
   1  10 -11   79.46    5.55
   1  10 -11   70.44    6.64
   0  -9  -7   12.66    3.00
   0   9   7   11.09    2.64
  -4  11  -5  142.29    8.68
  -4  11  -5  132.95    8.05
   9   2 -11  124.29    7.39
   9   2 -11  124.72    7.56
   3   6 -15   44.67    4.25
   3   6 -15   48.38    4.68
 -11  -1   4   63.52    5.89
 -11  -1   4   72.67    4.86
   6   7 -12    9.71    2.45
  -6  -7  12    7.33    1.46
   6   7 -12    9.06    1.91
  -5   8 -11    5.22    1.33
  -5   8 -11    7.67    1.67
   5  10  -5   11.61    2.64
   2   1 -16   25.50    9.35
   2   1 -16   30.54    4.54
   6 -10  -1   11.93    2.53
  -6  10   1   18.00    3.39
   1   1 -16    5.84    1.23
   1   1 -16    7.68    1.79
 -11   2   4  428.15   19.45
 -11   2   4  424.95   19.62
 -11  -1   1  220.96   12.55
 -11  -1   1  218.72   12.05
 -11  -1   1  215.10   11.82
  -7   8  -8   51.56   18.87
  -7   8  -8   54.96    5.15
  -4   8 -12  121.16    7.56
  -4   8 -12  135.42    8.30
   9  -5   7   58.26    5.30
  -9   5  -7   65.59    6.46
  -9   5  -7   63.89    5.97
  -1   8   9   12.98    2.83
   1  -8  -9   19.24    3.29
 -11   1  -1   25.56    3.39
 -11   1  -1   23.35    4.00
 -11   1  -1   21.97    3.27
  -3  -6 -10   17.92    3.61
   3   6  10   18.17    3.39
  -9   6  -6   22.13    3.32
  -9   6  -6   31.15    4.45
   3   9 -12  147.81    9.50
  -3  -9  12  139.89    8.24
   3   9 -12  177.79    9.78
  -6   3  13   81.84    5.62
   6  -3 -13   70.25    6.57
 -11   3   1  100.01    7.35
 -11   3   1  119.26    7.40
   2   4 -16   18.06    3.75
   2   4 -16   15.75    2.99
  -6  10  -5   37.75    3.51
  -6  10  -5   33.25    4.56
 -10   0   9   63.85    5.86
  10   0  -9   72.92    5.27
  -3  11  -7    6.81    1.86
  -3  11  -7    7.46    1.85
   3   2 -16    8.20    2.01
   3   2 -16    7.79    1.78
 -11   0   5  273.21   12.86
 -11   0   5  326.19   14.83
   5  10  -3   59.63    5.60
  -4   3  14   12.38    3.01
   4  -3 -14   12.50    3.00
 -10  -1   9   57.24    5.28
  10   1  -9   98.34    6.61
  -1  10 -11   41.47    3.85
  -1  10 -11   35.67    3.28
   6   8   3    1.70    0.67
  -6  -8  -3   -0.33    0.40
  -6  -8  -3    0.65    0.27
  -5   7 -12   16.60    3.09
  -5   7 -12   14.89    5.57
 -10   6   0    1.04    0.54
 -10   6   0    0.33    0.42
   5  -8  -8  283.35   13.31
  -5   8   8  258.17   93.82
 -11   3   2  205.66   11.69
 -11   3   2  213.74   11.83
   5   0 -15   69.41    6.47
   5   0 -15   71.88   26.18
 -10  -3  -2   18.24    2.81
   5  -9  -6  205.57   11.39
  -5   9   6  199.11   11.52
  -2  11  -8  396.97   18.24
  -2  11  -8  327.13   14.71
 -11   2  -1    1.07    0.75
 -11   2  -1    1.01    0.44
 -11   2  -1    0.09    0.20
   9   4 -10  271.00   12.26
  -9  -4  10  245.45   13.34
   9   4 -10  265.56   12.36
   2   9   6   47.99    4.35
  -2  -9  -6   44.99    4.26
  -9  -5  -2    5.92    1.13
  -9  -5  -2    7.43    1.92
   9   5   2    6.11    1.21
  -5  -6  14    7.05    1.51
   5   6 -14   16.12    3.12
   5   6 -14    9.52    2.11
   3   3 -16    3.79    1.23
   3   3 -16    1.96    0.98
   5   9 -10   39.43    4.02
 -10   0  -5   17.98    3.48
  -1  -1 -15   16.88    3.09
   1   1  15   20.20    3.45
  -7   9   3    1.88    0.94
   7  -9  -3    0.46    0.26
   5   4 -15  160.39    8.91
   5   4 -15  150.01    9.41
   3  10 -10   16.14    2.33
   3  10 -10   16.18    2.32
   3  10 -10   19.30    3.60
   8   6 -10   11.08    2.68
   8   6 -10    6.53    1.27
  -8  -6  10    7.95    1.68
   3  11  -4  115.06    6.79
   3  11  -4  105.94    6.50
   3  11  -4  111.21    6.56
 -11   1   5  133.98    8.11
   5   2  12    2.24    0.72
   5   2  12    2.10    0.70
  -5  -2 -12    2.19    1.25
  -6   0 -12    1.11    1.10
   6   0  12    1.25    0.48
  10   3  -8   75.00    4.95
  10   3  -8   59.03    5.38
  -2   0 -15  139.71    8.59
  -2   0 -15  115.87    7.68
  -9   2  -8   44.27    4.40
  -9   2  -8   43.40    3.88
   9  -2   8   41.30    3.59
  -4  11   0   56.74    5.33
   4 -11   0   72.67    4.88
  -5   0 -13  127.64    7.63
  -5   0 -13  118.91    7.38
   5   0  13  114.61    6.87
 -10   6   1   24.42    3.69
 -10   6   1   19.51    2.91
  -4  10  -9  161.43    9.12
  -4  10  -9  162.57   10.22
  -9  -6   1   94.59    6.19
   9   6  -1   82.31    5.56
  -9  -6   1   93.59    6.39
  -9  -6   1   75.50    5.05
  -1 -11  -1  310.75   14.08
   1  11   1  248.37   13.92
   5  -5 -12   27.79    4.25
  -5   5  12   31.15    4.99
  -3  10 -10  285.96   12.96
  -3  10 -10  305.86   15.27
   1 -11  -2    6.24    1.31
  -1  11   2    4.88    1.26
   8   6   3  129.06    7.69
  -8  -6  -3  142.35    8.77
  -8  -6  -3  139.33    8.20
 -11   3   0  320.95   14.40
 -11   3   0  340.30   15.53
   8   4 -12  147.60    8.95
   8   4 -12  149.77    8.94
 -10   6  -1   10.56    2.65
 -10   6  -1   17.30    2.91
   3  11  -5    7.66    1.74
   3  11  -5    7.14    1.32
   3  11  -5    6.73    1.25
  -9   6   6   19.27    2.99
   9  -6  -6   25.73    3.63
   8  -6  -8  122.06    7.40
  -8   6   8  126.73    7.68
   0   4 -16   92.96    6.36
   0   4 -16   99.08    6.74
   2  -2 -15   92.37    6.23
  -2   2  15   90.83    6.23
   6   2  11    4.37    1.39
  -6  -2 -11    3.25    1.28
   6   2  11    3.14    1.03
  -8  -7   8   25.24    9.17
   8   7  -8   32.50    4.98
  -8  -7   8   25.54    3.22
  -4   5 -14    0.98    0.53
  -4   5 -14    0.36    0.34
   4   9   4  105.55    6.59
  -4  -9  -4  115.56    7.04
 -10  -4   0   99.75    6.68
 -10  -4   0   92.04    6.05
  -7   9  -6   79.13    5.35
  -7   9  -6   81.16    6.25
  -9   3  -8   21.60    3.27
  -9   3  -8   25.38    9.56
   9  -3   8   19.46    2.89
  -9  -1  -7    2.66    1.17
   3  11  -3   78.06    5.34
   3  11  -3   68.34    6.20
  -3 -11   3   73.45    4.81
   5  10  -6  254.75   14.83
   3  -8  -9   72.07   26.34
  -3   8   9   69.62    6.62
  -3   3 -15  111.71    7.67
  -3   3 -15   97.10    6.68
  -6   9   5  256.40   93.17
   6  -9  -5  250.24   13.88
  -2  11   2   44.61    4.34
   2 -11  -2   30.51    4.22
  -7  -4  -8  307.94   14.18
   7   4   8  255.41   13.84
   1   8 -14   96.02    7.31
   1   8 -14   80.63    5.47
   6   9  -8  273.27   12.62
  -4   7 -13   18.13    3.35
  -4   7 -13   16.64    3.45
   5   8 -12    9.62    2.09
   5   8 -12    9.55    2.36
  -5  -8  12    6.58    1.29
   1   7  10   21.10    3.66
  -1  -7 -10   21.30    3.52
   1  -2 -15    9.37    2.47
  -1   2  15    6.79    1.59
  10  -4   5  239.52   13.06
 -10   4  -5  327.97   14.97
 -10   4  -5  260.96   12.31
  -9  -5   9   33.46    4.46
   9   5  -9   32.09    5.23
   7   3   9   10.05    2.07
  -7  -3  -9   20.29    3.90
 -11   3   3   25.46    9.33
 -11   3   3   27.38    3.71
 -10   5  -4   27.84    4.73
 -10   5  -4   30.97    4.43
   0   8 -14   25.93    3.46
   0   8 -14   21.34    3.25
 -11   0  -1   76.65    5.12
 -11   0  -1   71.15    6.46
 -11   0  -1   72.67    4.82
   7  -8  -6    2.09    0.78
  -7   8   6    2.41    0.83
  -9  -4  -4   58.56    5.67
   5  -6 -11   55.85    5.29
  -5   6  11   43.42    4.04
 -11  -1   5   62.56    5.80
 -11  -1   5   56.37    5.44
   0 -10  -5    3.85    1.31
   0  10   5    1.14    0.65
   3 -10  -5  284.33   12.85
  -3  10   5  280.29   13.22
   2  11   0   73.50    5.03
   2  11   0   72.39    5.18
  -2 -11   0   84.89    5.75
  -3   2 -15    0.97    0.46
  -3   2 -15    1.39    0.92
   6   6   7   37.14    3.41
  -6  -6  -7   34.78   12.70
  -4 -10  -1    2.18    0.73
   4  10   1    1.32    0.71
   4  10   1    1.31    0.50
   7   6 -12  113.38    7.68
  -7  -6  12   98.07    6.54
   7   6 -12  101.86    6.71
   2   8   8    1.35    0.64
  -2  -8  -8   -0.72    0.53
   3   1 -16   64.18    5.96
   3   1 -16   82.72    6.02
  -6   7 -11    1.23    0.57
  -6   7 -11    5.94    1.41
  -4  -7  14    0.45    0.23
   4   7 -14    0.89    0.39
   4   7 -14    1.59    0.78
  -5 -10   2   99.65    6.51
   5  10  -2  102.24    6.69
   5  10  -2  108.07    6.59
   6   9   0   24.70    9.33
  -6  -9   0   26.66    3.45
  -6   7   9  248.26   14.05
   6  -7  -9  261.06   12.00
  -8   8   4  134.36    8.11
   8  -8  -4  102.00    6.70
   0   1 -16   72.34   26.36
   0   1 -16   70.68    6.73
   4  10  -9   40.21    3.74
 -11  -1   0   13.47    2.88
 -11  -1   0   15.92    2.75
 -11  -1   0   16.39    2.53
 -10   1   9   85.70    6.46
  10  -1  -9   85.15    5.76
   9  -1 -11  264.16   11.94
  -9   1  11  288.37   13.09
 -10   6   2   15.08    2.24
  10  -6  -2   24.25    3.96
  10  -5  -5   11.42    2.64
 -10   5   5   10.66    2.62
  -9   1  -8    0.22    0.72
  -4   9 -11    3.25    1.07
  -4   9 -11    0.90    0.55
   5  -4 -13    2.02    0.75
  -5   4  13    3.69    1.20
  -3  -3 -13    2.12    0.89
   3   3  13    1.33    0.53
  -5  -8  -5   90.84    6.12
   5   8   5   94.85    6.53
  10   2  -9  199.05   11.07
  10   2  -9  174.42   10.00
  -8  -5  -5  151.10    9.47
  -6   8 -10   -0.03    0.62
  -6   8 -10    0.37    0.75
  -7   2  13   -0.31    0.59
   7  -2 -13   -1.11    0.56
   9   6  -7  179.31   10.00
  -9  -6   7  195.20   10.69
  -9  -6   7  177.79    9.69
   3  11  -6  177.33    9.90
   4   8 -13   26.56    3.50
   4   8 -13   34.36   12.59
  -4  -8  13   24.84    9.05
   0  11   2    7.67    1.65
   0 -11  -2    6.05    1.27
  -1  -3 -14  256.18   93.16
   1   3  14  258.99   94.08
   7  -7  -8   13.05    3.19
  -7   7   8    6.18    1.59
  -8  -1  -9  610.62   28.29
   0  -8  -9   80.18    5.98
   0   8   9   69.41    6.45
  -8   2 -10   17.00    2.63
   8  -2  10   18.88    2.77
  -8   2 -10   17.77    3.13
  -8   3 -10  168.15    9.41
  -8   3 -10  207.88   11.60
   8  -3  10  150.25    8.88
  10   4  -7   76.73    5.77
 -10  -4   7   85.03    5.62
 -10  -4   7   70.73    6.41
  -3   4 -15  109.63    7.57
  -3   4 -15  125.94    8.51
   2  10 -11   12.28    2.67
   2  10 -11   13.14    3.33
   2  10 -11    9.40    1.95
  -7   5 -11  137.40    8.74
  -7   5 -11  113.81    6.96
   0  11  -9   24.89    9.05
   0  11  -9   36.71    3.48
   0  11  -9   28.94    3.82
   4   7   8   99.77    6.70
  -4  -7  -8  101.53    7.19
 -10   6  -2  183.17   11.21
 -10   6  -2  217.02   12.00
  -9   4   9   93.66    6.36
   9  -4  -9   75.70    5.08
   6   5 -14   53.88    4.98
   6   5 -14   79.40    5.63
   3  -2 -15    1.89    0.89
  -3   2  15    2.33    0.82
  -4  11  -6   12.81    3.13
  -4  11  -6   10.54    2.50
   2  11  -8   76.77    5.04
   2  11  -8   58.60    5.35
   2  11  -8   78.80    6.68
 -11   3  -1    0.40    0.30
 -11   3  -1    1.47    0.73
 -11   3  -1    3.22    1.08
   3   4 -16   74.66    6.31
   3   4 -16   83.74    7.16
   0   9 -13  144.60    8.63
   0   9 -13  155.64   56.57
   4   2  13    4.10    1.31
  -4  -2 -13   10.97    2.35
   4   2  13    4.40    1.38
  -3   8 -13    2.35    0.87
  -3   8 -13    0.62    0.54
  -9   7   4    3.46    1.21
   9  -7  -4    2.04    0.71
   3  11  -2   59.46    6.47
  -3 -11   2   50.55    5.40
   3  11  -2   48.36    5.19
  -8   8  -6  100.38    6.82
  -8   8  -6  103.66    7.24
   8  -2 -12   20.25    3.53
  -8   2  12   23.97    3.64
  11  -2  -5  103.92    7.08
 -11   2   5   62.08    5.72
   1   9 -13   29.51    3.30
   1   9 -13   34.80    3.79
  -1  -9  13   21.83    3.08
   9   3 -11    2.93    1.33
   9   3 -11    8.29    1.71
   7   2 -14  203.82   11.12
   7   2 -14  193.90    9.83
  -5   9 -10   99.99    8.26
  -5   9 -10  110.10    9.21
 -11  -2   3    1.38    0.50
 -11  -2   3    2.59    1.04
 -11  -2   3    1.40    0.51
  -4   9   7  418.68   11.98
   4  -9  -7  414.14   12.07
   7   1 -14   22.04    3.83
   7   1 -14   14.93    2.85
   2   8 -14    5.46    2.00
   2   8 -14    3.20    1.10
  -7   0 -11   39.49    5.24
   7   0  11   41.60    4.50
   7   0  11   43.28    4.58
  -1   3 -16  146.73    7.63
  -1   3 -16  143.94    7.35
  -1  11  -9   52.18    5.76
  -1  11  -9   59.38    6.68
  -5  10  -8    1.27    0.73
  -5  10  -8    0.51    0.39
   7   5 -13  358.26   11.22
   7   5 -13  340.54    9.30
   7   5   7   49.94    5.38
  -7  -5  -7   82.26    7.28
   7   5   7   47.42    5.05
   1   5 -16  227.33    8.70
   1   5 -16  236.60    7.24
 -11  -2   2  165.88    8.79
 -11  -2   2  163.74    8.20
 -11  -2   2  147.77    7.36
   1   7 -15   20.68    3.74
   1   7 -15   15.19    3.45
   6 -10  -2   94.13    7.76
  -6  10   2   88.25    7.54
  -4   0 -14  144.78    7.55
  -4   0 -14  152.06    7.93
 -11   1  -2   20.23    2.94
 -11   1  -2   22.05    3.34
 -11   1  -2   19.50    2.89
  -9   3  10  170.41    8.67
   9  -3 -10  121.78   10.48
  -9   4  -8   39.02    4.43
   9  -4   8   38.40    4.14
  -9   4  -8   51.85    5.89
   5  10  -7   82.40    7.14
 -11   2  -2   32.05    3.75
 -11   2  -2   22.73    3.44
 -11   2  -2   25.64    3.69
  11   0  -6    0.92    0.49
 -11   0   6    0.95    0.41
  -2  10 -11   17.06    3.25
  -2  10 -11   20.36    4.10
  -7  -8  -1   12.15    2.46
  -7  -8  -1   10.32    2.25
   7   8   1   10.45    2.19
   7   8   1   15.15    3.10
 -11  -2   4   70.49    5.96
 -11  -2   4   58.03    6.20
  -1   2 -16   45.31    5.86
  -1   2 -16   47.77    6.13
   2   0 -16    0.36    0.48
   2   0 -16    1.09    0.83
  -3  11   2  258.84    8.58
   3 -11  -2  256.81    7.41
  -9   7  -5   11.07    2.45
  -9   7  -5    7.54    1.56
  -2 -10  -4   37.53    4.03
   2  10   4   28.80    3.45
  -6  10  -6   12.37    3.20
  -6  10  -6   15.50    3.48
  -6  -8  11   42.32    4.44
   6   8 -11   57.22    6.39
   2   5  12    0.57    0.51
  -2  -5 -12    0.70    0.80
   2  -5 -13  126.69   10.93
  -2   5  13  117.10    9.81
 -11   3   4   73.42    6.56
  11  -3  -4   63.13    6.79
   5   7   7   17.58    3.64
  -5  -7  -7   12.45    2.39
  -5  -7  -7   15.24    3.04
  -1   8 -14    1.98    1.06
  -1   8 -14    2.03    0.83
   8   1 -13    0.97    0.53
   8   1 -13    1.74    0.65
   1   0 -16   75.68    6.71
   1   0 -16   68.33    6.00
  -4  11   1   80.93    7.54
   4 -11  -1  107.38    8.87
   3   7   9  388.37   10.73
  -3  -7  -9  340.21    9.51
   1  11  -9  233.72    6.92
   1  11  -9  216.55   10.69
   7   7 -11   70.01    5.80
   7   7 -11   65.43    6.09
  -7  -7  11   56.26    5.98
   0   2  15   14.76    3.17
   0  -2 -15   13.07    2.71
  -9  -6   0   12.70    2.48
   9   6   0   10.69    2.05
  -9  -6   0   16.23    3.24
   9   6   0   17.77    3.48
  10  -3  -8    8.79    2.05
 -10   3   8    3.24    1.05
   9  -5  -8   21.98    3.34
  -9   5   8   19.80    3.06
  -3   9 -12  104.55    8.59
  -3   9 -12  113.78    9.51
   1   9   7  141.12    7.31
  -1  -9  -7  141.66    7.50
   0   7 -15    3.93    1.29
   0   7 -15    4.44    1.62
  -2   6  12    1.37    0.74
   2  -6 -12   -0.08    0.61
   7   8  -9   33.18    3.80
   2   5 -16   59.17    6.41
   2   5 -16   51.07    6.36
  -2   6 -15   18.71    4.27
  -2   6 -15   23.47    4.00
 -10   2  -6   50.14    5.52
 -10   2  -6   41.16    4.37
  10  -2   6   40.35    4.28
   7   2  10   81.25    6.68
  -7  -2 -10   83.15    7.15
   7   2  10   77.14    6.34
  -8  -7  -1  160.12    8.04
  -8  -7  -1  131.74   10.71
   8   7   1  124.24   10.11
   8   7   1  126.59   10.38
   8   2 -13   55.26    5.95
   8   2 -13   37.68    4.17
  11  -1  -6    0.52    0.35
 -11   1   6    0.17    0.24
  -8   9  -1   95.98    8.17
   3  10   3   84.45    7.43
  -3 -10  -3   76.39    6.52
  -3   1 -15   15.64    3.22
  -3   1 -15   11.93    2.40
 -10  -2  -4   10.96    2.12
  -5   6 -13    1.05    0.90
  -5   6 -13    4.41    1.90
  -8   1 -10  114.78    9.34
   8  -1  10   95.17    7.77
  -8   1 -10  116.33    9.71
   4   2 -16  263.27    7.57
   4   2 -16  275.46    7.99
  -8   4 -10   33.60    4.23
  -8   4 -10   39.83    4.32
   8  -4  10   41.54    4.60
  -1   5  13   98.74    8.38
   1  -5 -13  107.44    8.90
 -10   4   7   80.41    6.96
  10  -4  -7   44.79    4.80
  -8   9  -2  118.03   10.10
  -8   9  -2  105.29    8.74
  10  -6  -3  120.92   10.00
 -10   6   3  101.96    8.57
  -1   4 -16   27.71    4.27
  -1   4 -16   23.82    3.98
  -5  11  -2   -0.20    0.67
   5 -11   2    0.46    0.28
  -1   9 -13  168.49    8.71
  -1   9 -13  177.11    9.21
   0   5 -16   43.04    4.79
   0   5 -16   42.95    4.78
  -5  11  -3  144.20    7.48
  -5  11  -3  117.10    9.75
   7   3 -14   77.59    6.45
   7   3 -14   74.90    6.40
   5  10  -1   16.03    3.00
   5  10  -1   22.15    4.14
  -5 -10   1   20.11    2.90
   1  -6 -12    7.86    1.74
  -1   6  12    8.15    1.81
   2   6  11   73.05    6.29
  -2  -6 -11   81.62    7.57
 -11  -2   1    1.53    0.52
 -11  -2   1    0.74    0.31
 -11  -2   1    3.99    1.26
   2   7 -15   26.32    4.66
   2   7 -15   20.08    3.02
  -8   6  -9    9.41    2.11
  -8   6  -9   16.77    3.61
 -11  -1   6   69.07    5.83
 -11  -1   6   82.73    6.88
  -8   7  -8  162.70    8.31
  -8   7  -8  136.68    7.83
   4  -8  -9  565.60   16.92
  -4   8   9  545.83   14.85
   3  11  -7   19.55    2.89
  -3  11  -8  581.23   16.21
  -3  11  -8  542.60   15.09
   4   3 -16    0.52    0.41
   4   3 -16   -0.14    0.64
 -10  -4  -1   35.17    3.70
 -10  -4  -1   32.27    3.79
 -10  -4  -1   28.90    3.07
   5  -7 -10  675.37   18.58
  -5   7  10  657.15   17.72
  -8   9   0   59.78    6.80
   8  -9   0   84.44    7.10
 -11   4   1    5.17    1.80
 -11   4   1    1.74    0.93
  -6   6 -12  131.18   11.35
  -6   6 -12  138.17    7.44
   4   6 -15    0.73    0.48
   4   6 -15   -1.75    0.77
 -10   3  -6   21.51    3.23
 -10   3  -6   18.75    6.55
  10  -3   6   20.13    2.86
   6   2 -15  466.01   12.66
   6   2 -15  474.74   14.32
   2   9 -13  316.92    9.44
   2   9 -13  310.16    8.55
  -2  -9  13  256.73    7.04
 -11  -1  -1   96.68    7.85
 -11  -1  -1  103.64    8.79
 -11  -1  -1  110.25    8.98
 -10  -1  -5    5.92    1.92
  -3   7 -14  252.30    7.24
  -3   7 -14  246.15    9.72
  -5   1  15    1.16    1.18
   5  -1 -15    0.41    0.44
   5 -10  -4   15.71    3.44
  -5  10   4   13.17    3.01
  -3   5  13   59.18    6.40
   3  -5 -13   77.52    6.56
   7   0 -14   58.28    6.26
  -2  -4 -13  155.05    8.05
   2   4  13  162.96    8.26
 -10   6  -3    0.96    0.57
 -10   6  -3    1.05    0.62
  10   5  -4   50.78    5.59
 -10  -5   4   55.82    6.04
 -10  -5   4   72.49    6.02
 -11  -2   5   48.58    5.26
 -11  -2   5   49.67    5.32
   5   9   3  139.36    7.66
  -5  -9  -3  137.98    7.00
 -10  -5   3    1.74    0.61
 -10  -5   3    0.98    0.47
  10   5  -3    1.67    0.59
 -10  -5   3    0.36    0.24
 -11   0  -2    4.28    1.38
 -11   0  -2    7.46    1.64
 -11   0  -2    5.24    1.63
  -6   2  14   13.63    3.08
   6  -2 -14   13.35    2.79
   3   0 -16  206.62   10.59
[truncated: 1,160,385 more chars]
